# Supplementary material for: iCN718, an Updated and Improved Genome-Scale Metabolic Network Reconstruction of Acinetobacter baumannii AYE
Source: Front Genet. 2018 Apr 10;9:121. doi: 10.3389/fgene.2018.00121 (PMC5902709; doi:10.3389/fgene.2018.00121)
Supplement: TABLE S1 — Comparison between carbon source Biolog Phenotypic Array data and in silico outcomes. [file Table_1.XLS]

## Sheet: Carbon Sources
Compound		Biolog	Model	Result
Common Name	BiGG ID	Growth	Growth	Agreement
Succinate	succ_e	1	1	TP
L-Aspartate	asp__L_e	1	1	TP
D-Alanine	ala__D_e	1	1	TP
D-Xylose	xyl__D_e	1	1	TP
L-Lactate	lac__L_e	1	1	TP
L-Malate	mal__L_e	1	1	TP
Acetate	ac_e	1	1	TP
D-Glucose	glc__D_e	1	1	TP
L-Asparagine	asn__L_e	1	1	TP
2-Oxobutanoate	2obut_e	1	1	TP
Citrate	cit_e	1	1	TP
Fumarate	fum_e	1	1	TP
Propionate	ppa_e	1	1	TP
Isocitrate	icit_e	1	1	TP
L-Threonine	thr__L_e	1	1	TP
L-Alanine	ala__L_e	1	1	TP
D-Malate	mal__D_e	1	1	TP
L-Malate	mal__L_e	1	1	TP
Pyruvate	pyr_e	1	1	TP
D-Serine	ser__D_e	0	1	FP
D-Fructose	fru_e	0	1	FP
Glycolate	glyclt_e	0	1	FP
L-Serine	ser__L_e	0	1	FP
L-Arabinose	arab__L_e	1	0	FN
L-Glutamate	glu__L_e	1	0	FN
2-Oxoglutarate	akg_e	1	0	FN
L-Glutamine	gln__L_e	1	0	FN
N-Acetyl-D-glucosamine	acgam_e	0	0	TN
D-Glucarate	glcr_e	0	0	TN
D-Galactose	gal_e	0	0	TN
L-Proline	pro__L_e	0	0	TN
Trehalose	tre_e	0	0	TN
D-Mannose	man_e	0	0	TN
Galactitol	galt_e	0	0	TN
D-Sorbitol	sbt__D_e	0	0	TN
Glycerol	glyc_e	0	0	TN
L-Fucose	fuc__L_e	0	0	TN
D-Gluconate	glcn_e	0	0	TN
Glycerol 3-phosphate	glyc3p_e	0	0	TN
Formate	for_e	0	0	TN
D-Mannitol	mnl_e	0	0	TN
D-Glucose 6-phosphate	g6p_e	0	0	TN
D-Ribose	rib__D_e	0	0	TN
L-Rhamnose	rmn_e	0	0	TN
Maltose C12H22O11	malt_e	0	0	TN
Melibiose C12H22O11	melib_e	0	0	TN
Thymidine C10H14N2O5	thymd_e	0	0	TN
D-Aspartate	asp__D_e	0	0	TN
D-Glucosamine	gam_e	0	0	TN
13-Propanediol	13ppd_e	0	0	TN
Sucrose C12H22O11	sucr_e	0	0	TN
Uridine	uri_e	0	0	TN
L-tartrate	tartr__L_e	0	0	TN
D-Glucose 1-phosphate	g1p_e	0	0	TN
D-Fructose 6-phosphate	f6p_e	0	0	TN
Beta-Methylglucoside	mbdg_e	0	0	TN
Ribitol	rbt_e	0	0	TN
Maltotriose	malttr_e	0	0	TN
Deoxyadenosine	dad_2_e	0	0	TN
Adenosine	adn_e	0	0	TN
Myo-Inositol	inost_e	0	0	TN
D-Galactarate	galct__D_e	0	0	TN
Glyoxylate	glx_e	0	0	TN
Inosine	ins_e	0	0	TN
Gly glu L	gly_glu__L_e	0	0	TN
Acetoacetate	acac_e	0	0	TN
N-Acetyl-D-mannosamine	acmana_e	0	0	TN
4 Hydroxyphenylacetic acid	4hoxpac_e	0	0	TN
3 Hydroxyphenylacetic acid	3hoxpac_e	0	0	TN
Tyramine	tym_e	0	0	TN
D-Allose	all__D_e	0	0	TN
L-Lyxose	lyx__L_e	0	0	TN
D-Galacturonate	galur_e	0	0	TN
Phenethylamine	peamn_e	0	0	TN

## Sheet: Nitrogen Sources
Compound		Biolog	Model	Result
Common Name	BiGG ID	Growth	Growth	Agreement
Ammonium	nh4_e	1	1	TP
Nitrite	no2_e	1	1	TP
Nitrate	no3_e	1	1	TP
Urea	urea_e	1	1	TP
L-Alanine	ala__L_e	1	1	TP
L-Arginine	arg__L_e	1	1	TP
L-Asparagine	asn__L_e	1	1	TP
L-Aspartate	asp__L_e	1	1	TP
L-Glutamate	glu__L_e	1	1	TP
L-Glutamine	gln__L_e	1	1	TP
Glycine	pro__L_e	1	1	TP
L-Proline	ser__L_e	1	1	TP
L-Serine	ala__D_e	1	1	TP
L-Threonine	glu__D_e	1	1	TP
D-Alanine	orn_e	1	1	TP
D-Glutamate	etha_e	0	1	FP
D-Serine	gly_e	0	1	FP
Ornithine	ser__D_e	0	1	FP
Ethanolamine	thr__L_e	0	1	FP
L-Cysteine	cys__L_e	0	0	TN
L-Isoleucine	ile__L_e	0	0	TN
L-Leucine	leu__L_e	0	0	TN
L-Lysine	lys__L_e	0	0	TN
L-Methionine	met__L_e	0	0	TN
L-Phenylalanine	phe__L_e	0	0	TN
L-Tryptophan	trp__L_e	0	0	TN
L-Valine	val__L_e	0	0	TN
D-Aspartate	asp__D_e	0	0	TN
Putrescine	ptrc_e	0	0	TN
Tyramine	tym_e	0	0	TN
D-Glucosamine	gam_e	0	0	TN
N-Acetyl-D-mannosamine	acmana_e	0	0	TN
Adenosine	adn_e	0	0	TN
Cytidine	cytd_e	0	0	TN
Cytosine	csn_e	0	0	TN
Guanosine	gsn_e	0	0	TN
Thymidine C10H14N2O5	thymd_e	0	0	TN
Uracil	ura_e	0	0	TN
Uridine	uri_e	0	0	TN
Inosine	ins_e	0	0	TN
Xanthine	xan_e	1	0	FN
L-Tyrosine	tyr__L_e	1	0	FN
L-Histidine	his__L_e	1	0	FN
