# Supplementary material for: iCN718, an Updated and Improved Genome-Scale Metabolic Network Reconstruction of Acinetobacter baumannii AYE
Source: Front Genet. 2018 Apr 10;9:121. doi: 10.3389/fgene.2018.00121 (PMC5902709; doi:10.3389/fgene.2018.00121)
Supplement: TABLE S2 — Comparison between nitrogen source Biolog Phenotypic Array data and in silico outcomes. [file Table_2.xls]

## Sheet: Nitrogen Sources
Compound		Biolog	Model	Result
Common Name	BiGG ID	Growth	Growth	Agreement
Ammonium	nh4_e	1	1	TP
Nitrite	no2_e	1	1	TP
Nitrate	no3_e	1	1	TP
Urea	urea_e	1	1	TP
L-Alanine	ala__L_e	1	1	TP
L-Arginine	arg__L_e	1	1	TP
L-Asparagine	asn__L_e	1	1	TP
L-Aspartate	asp__L_e	1	1	TP
L-Glutamate	glu__L_e	1	1	TP
L-Glutamine	gln__L_e	1	1	TP
Glycine	pro__L_e	1	1	TP
L-Proline	ser__L_e	1	1	TP
L-Serine	ala__D_e	1	1	TP
L-Threonine	glu__D_e	1	1	TP
D-Alanine	orn_e	1	1	TP
D-Glutamate	etha_e	0	1	FP
D-Serine	gly_e	0	1	FP
Ornithine	ser__D_e	0	1	FP
Ethanolamine	thr__L_e	0	1	FP
L-Cysteine	cys__L_e	0	0	TN
L-Isoleucine	ile__L_e	0	0	TN
L-Leucine	leu__L_e	0	0	TN
L-Lysine	lys__L_e	0	0	TN
L-Methionine	met__L_e	0	0	TN
L-Phenylalanine	phe__L_e	0	0	TN
L-Tryptophan	trp__L_e	0	0	TN
L-Valine	val__L_e	0	0	TN
D-Aspartate	asp__D_e	0	0	TN
Putrescine	ptrc_e	0	0	TN
Tyramine	tym_e	0	0	TN
D-Glucosamine	gam_e	0	0	TN
N-Acetyl-D-mannosamine	acmana_e	0	0	TN
Adenosine	adn_e	0	0	TN
Cytidine	cytd_e	0	0	TN
Cytosine	csn_e	0	0	TN
Guanosine	gsn_e	0	0	TN
Thymidine C10H14N2O5	thymd_e	0	0	TN
Uracil	ura_e	0	0	TN
Uridine	uri_e	0	0	TN
Inosine	ins_e	0	0	TN
Xanthine	xan_e	1	0	FN
L-Tyrosine	tyr__L_e	1	0	FN
L-Histidine	his__L_e	1	0	FN
