# Supplementary material for: iCN718, an Updated and Improved Genome-Scale Metabolic Network Reconstruction of Acinetobacter baumannii AYE
Source: Front Genet. 2018 Apr 10;9:121. doi: 10.3389/fgene.2018.00121 (PMC5902709; doi:10.3389/fgene.2018.00121)
Supplement: TABLE S3 — Simmons minimal media composition in silico. [file Table_3.XLS]

## Sheet: Sheet1
in silico Simmons Minimal Media Composition
Reaction Name	Compound	Lower Bound	Upper Bound
EX_h2o_e	h2o	-10	1000
EX_o2_e	o2	-10	1000
EX_so4_e	so4	-10	1000
EX_nh4_e**	nh4	-10	1000
EX_mg2_e	mg2	-10	1000
EX_na1_e	na1	-10	1000
EX_cl_e	cl	-10	1000
EX_pi_e	pi	-10	1000
EX_h_e	h	-10	1000
EX_cit_e**	cit	-10	1000
** For sole carbon sources citrate was taken out and the source of interest was substituted and like wise for nitrogen sources analysis. Additionally in the nitrogen sources analysis Xylose was supplemented in the media in lieu of citrate to recapitulate the experimental conditions.
