# Supplementary material for: iCN718, an Updated and Improved Genome-Scale Metabolic Network Reconstruction of Acinetobacter baumannii AYE
Source: Front Genet. 2018 Apr 10;9:121. doi: 10.3389/fgene.2018.00121 (PMC5902709; doi:10.3389/fgene.2018.00121)
Supplement: TABLE S4 — Full double gene deletion results. [file Table_4.XLS]

## Sheet: Full Double Deletions
	ABAYE2829	ABAYE3801	ABAYE3800	ABAYE2928	ABAYE0899	ABAYE2088	ABAYE3443	ABAYE0958	ABAYE2090	ABAYE3537	ABAYE1669	ABAYE0158	ABAYE1946	ABAYE0782	ABAYE0505	ABAYE1945	ABAYE0179	ABAYE3766	ABAYE1413	ABAYE1460	ABAYE2837	ABAYE1028	ABAYE2333	ABAYE1861	ABAYE1463	ABAYE1522	p3ABAYE0024	ABAYE0763	p3ABAYE0020	p2ABAYE0004	ABAYE1030	ABAYE0773	ABAYE1432	ABAYE3228	ABAYE3791	ABAYE0980	ABAYE0982	ABAYE0780	ABAYE0781	ABAYE0783	ABAYE0784	ABAYE0777	ABAYE0776	ABAYE0774	ABAYE0775	ABAYE3284	ABAYE1563	ABAYE0465	ABAYE3114
ABAYE2829	0	0	0	0	0	0	0	0	0	0	0	0	0	0	0	0	0	0	0	0	0	0	0	0	0	0	0	0	0	0	0	0	0	0	0	0	0	0	0	0	0	0	0	0	0	0	0	0	0
ABAYE3801	0	0	0	0	0	0	0	0	0	0	0	0	0	0	0	0	0	0	0	0	0	0	0	0	0	0	0	0	0	0	0	0	0	0	0	0	0	0	0	0	0	0	0	0	0	0	0	0	0
ABAYE3800	0	0	1.3062	0	1.3062	1.0453	1.0477	0.7135	0.7135	0.5223	0.2839	1.3062	1.3062	1.3062	1.3062	1.3062	1.3062	1.3062	1.3062	1.3062	1.3062	1.3062	1.3062	1.3062	1.3062	1.3062	1.3062	1.3062	1.3062	1.3062	1.3051	1.3062	1.3062	1.3062	1.3062	1.3062	1.3062	0.8987	0.8987	0.8991	0.8991	1.252	1.252	1.252	1.252	1.3062	1.3062	1.3062	0
ABAYE2928	0	0	0	1.3062	1.3062	1.0453	1.0477	0.7135	0.7135	0.5223	0.2839	1.3062	1.3062	1.3062	1.3062	1.3062	1.3062	1.3062	1.3062	1.3062	1.3062	1.3062	1.3062	1.3062	1.3062	1.3062	1.3062	1.3062	1.3062	1.3062	1.3051	1.3062	1.3062	1.3062	1.3062	1.3062	1.3062	0.8987	0.8987	0.8991	0.8991	1.252	1.252	1.252	1.252	1.3062	1.3062	1.3062	0
ABAYE0899	0	0	1.3062	1.3062	1.3062	1.0453	1.0477	0.7135	0.7135	0.5223	0.2839	1.3062	1.3062	1.3062	1.3062	1.3062	1.3062	1.3062	1.3062	1.3062	1.3062	1.3062	1.3062	1.3062	1.3062	1.3062	1.3062	1.3062	1.3062	1.3062	1.3051	1.3062	1.3062	1.3062	1.3062	1.3062	1.3062	0.8987	0.8987	0.8991	0.8991	1.252	1.252	1.252	1.252	1.3062	1.3062	1.3062	0
ABAYE2088	0	0	1.0453	1.0453	1.0453	1.0453	0	0.7135	0.7135	0.5223	0.2839	1.0453	1.0453	1.0453	1.0453	1.0453	1.0453	1.0453	1.0453	1.0453	1.0453	1.0453	1.0453	1.0453	1.0453	1.0453	1.0453	1.0453	1.0453	1.0453	1.0429	1.0453	1.0453	1.0453	1.0453	1.0453	1.0453	0.6257	0.6257	0.6259	0.6259	0.9858	0.9858	0.9858	0.9858	1.0453	1.0453	1.0453	0
ABAYE3443	0	0	1.0477	1.0477	1.0477	0	1.0477	0.7122	0.7122	0.5217	0.2835	1.0477	1.0477	1.0477	1.0477	1.0477	1.0477	1.0477	1.0477	1.0477	1.0477	1.0477	1.0477	1.0477	1.0477	1.0477	1.0477	1.0477	1.0477	1.0477	1.0453	1.0477	1.0477	1.0477	1.0477	1.0477	1.0477	0.6271	0.6271	0.6274	0.6274	0.9881	0.9881	0.9881	0.9881	1.0477	1.0477	1.0477	0
ABAYE0958	0	0	0.7135	0.7135	0.7135	0.7135	0.7122	0.7135	0.7135	0.477	0.2385	0.7135	0.7135	0.7135	0.7135	0.7135	0.7135	0.7135	0.7135	0.7135	0.7135	0.7135	0.7135	0.7135	0.7135	0.7135	0.7135	0.7135	0.7135	0.7135	0.7129	0.7135	0.7135	0.7135	0.7135	0.7135	0.7135	0.4495	0.4495	0.4497	0.4497	0.7135	0.7135	0.7135	0.7135	0.7135	0.7135	0.7135	0
ABAYE2090	0	0	0.7135	0.7135	0.7135	0.7135	0.7122	0.7135	0.7135	0.477	0.2385	0.7135	0.7135	0.7135	0.7135	0.7135	0.7135	0.7135	0.7135	0.7135	0.7135	0.7135	0.7135	0.7135	0.7135	0.7135	0.7135	0.7135	0.7135	0.7135	0.7129	0.7135	0.7135	0.7135	0.7135	0.7135	0.7135	0.4495	0.4495	0.4497	0.4497	0.7135	0.7135	0.7135	0.7135	0.7135	0.7135	0.7135	0
ABAYE3537	0	0	0.5223	0.5223	0.5223	0.5223	0.5217	0.477	0.477	0.5223	0.2839	0.5223	0.5223	0.5223	0.5223	0.5223	0.5223	0.5223	0.5223	0.5223	0.5223	0.5223	0.5223	0.5223	0.5223	0.5223	0.5223	0.5223	0.5223	0.5223	0.5212	0.5223	0.5223	0.5223	0.5223	0.5223	0.5223	0.3893	0.3893	0.3895	0.3895	0.5223	0.5223	0.5223	0.5223	0.5223	0.5223	0.5223	0
ABAYE1669	0	0	0.2839	0.2839	0.2839	0.2839	0.2835	0.2385	0.2385	0.2839	0.2839	0.2839	0.2839	0.2839	0.2839	0.2839	0.2839	0.2839	0.2839	0.2839	0.2839	0.2839	0.2839	0.2839	0.2839	0.2839	0.2839	0.2839	0.2839	0.2839	0.2833	0.2839	0.2839	0.2839	0.2839	0.2839	0.2839	0.2745	0.2745	0.2745	0.2745	0.2839	0.2839	0.2839	0.2839	0.2839	0.2839	0.2839	0
ABAYE0158	0	0	1.3062	1.3062	1.3062	1.0453	1.0477	0.7135	0.7135	0.5223	0.2839	1.3062	1.3062	1.3062	1.3062	1.3062	1.3062	1.3062	1.3062	1.3062	1.3062	1.3062	1.3062	1.3062	1.3062	1.3062	1.3062	1.3062	1.3062	1.3062	1.3051	1.3062	1.3062	1.3062	1.3062	1.3062	1.3062	0.8987	0.8987	0.8991	0.8991	1.252	1.252	1.252	1.252	1.3062	1.3062	1.3062	0
ABAYE1946	0	0	1.3062	1.3062	1.3062	1.0453	1.0477	0.7135	0.7135	0.5223	0.2839	1.3062	1.3062	1.3062	1.3062	1.3062	1.3062	1.3062	1.3062	1.3062	1.3062	1.3062	1.3062	1.3062	1.3062	1.3062	1.3062	1.3062	1.3062	1.3062	1.3051	1.3062	1.3062	1.3062	1.3062	1.3062	1.3062	0.8987	0.8987	0.8991	0.8991	1.252	1.252	1.252	1.252	1.3062	1.3062	1.3062	0
ABAYE0782	0	0	1.3062	1.3062	1.3062	1.0453	1.0477	0.7135	0.7135	0.5223	0.2839	1.3062	1.3062	1.3062	1.3062	1.3062	1.3062	1.3062	1.3062	1.3062	1.3062	1.3062	1.3062	1.3062	1.3062	1.3062	1.3062	1.3062	1.3062	1.3062	1.3051	1.3062	1.3062	1.3062	1.3062	1.3062	1.3062	0.8987	0.8987	0.8991	0.8991	1.252	1.252	1.252	1.252	1.3062	1.3062	1.3062	0
ABAYE0505	0	0	1.3062	1.3062	1.3062	1.0453	1.0477	0.7135	0.7135	0.5223	0.2839	1.3062	1.3062	1.3062	1.3062	1.3062	1.3062	1.3062	1.3062	1.3062	1.3062	1.3062	1.3062	1.3062	1.3062	1.3062	1.3062	1.3062	1.3062	1.3062	1.3051	1.3062	1.3062	1.3062	1.3062	1.3062	1.3062	0.8987	0.8987	0.8991	0.8991	1.252	1.252	1.252	1.252	1.3062	1.3062	1.3062	0
ABAYE1945	0	0	1.3062	1.3062	1.3062	1.0453	1.0477	0.7135	0.7135	0.5223	0.2839	1.3062	1.3062	1.3062	1.3062	1.3062	1.3062	1.3062	1.3062	1.3062	1.3062	1.3062	1.3062	1.3062	1.3062	1.3062	1.3062	1.3062	1.3062	1.3062	1.3051	1.3062	1.3062	1.3062	1.3062	1.3062	1.3062	0.8987	0.8987	0.8991	0.8991	1.252	1.252	1.252	1.252	1.3062	1.3062	1.3062	0
ABAYE0179	0	0	1.3062	1.3062	1.3062	1.0453	1.0477	0.7135	0.7135	0.5223	0.2839	1.3062	1.3062	1.3062	1.3062	1.3062	1.3062	1.3062	1.3062	1.3062	1.3062	1.3062	1.3062	1.3062	1.3062	1.3062	1.3062	1.3062	1.3062	1.3062	1.3051	1.3062	1.3062	1.3062	1.3062	1.3062	1.3062	0.8987	0.8987	0.8991	0.8991	1.252	1.252	1.252	1.252	1.3062	1.3062	1.3062	0
ABAYE3766	0	0	1.3062	1.3062	1.3062	1.0453	1.0477	0.7135	0.7135	0.5223	0.2839	1.3062	1.3062	1.3062	1.3062	1.3062	1.3062	1.3062	1.3062	1.3062	1.3062	1.3062	1.3062	1.3062	1.3062	1.3062	1.3062	1.3062	1.3062	1.3062	1.3051	1.3062	1.3062	1.3062	1.3062	1.3062	1.3062	0.8987	0.8987	0.8991	0.8991	1.252	1.252	1.252	1.252	1.3062	1.3062	1.3062	0
ABAYE1413	0	0	1.3062	1.3062	1.3062	1.0453	1.0477	0.7135	0.7135	0.5223	0.2839	1.3062	1.3062	1.3062	1.3062	1.3062	1.3062	1.3062	1.3062	1.3062	1.3062	1.3062	1.3062	1.3062	1.3062	1.3062	1.3062	1.3062	1.3062	1.3062	1.3051	1.3062	1.3062	1.3062	1.3062	1.3062	1.3062	0.8987	0.8987	0.8991	0.8991	1.252	1.252	1.252	1.252	1.3062	1.3062	1.3062	0
ABAYE1460	0	0	1.3062	1.3062	1.3062	1.0453	1.0477	0.7135	0.7135	0.5223	0.2839	1.3062	1.3062	1.3062	1.3062	1.3062	1.3062	1.3062	1.3062	1.3062	1.3062	1.3062	1.3062	1.3062	1.3062	1.3062	1.3062	1.3062	1.3062	1.3062	1.3051	1.3062	1.3062	1.3062	1.3062	1.3062	1.3062	0.8987	0.8987	0.8991	0.8991	1.252	1.252	1.252	1.252	1.3062	1.3062	1.3062	0
ABAYE2837	0	0	1.3062	1.3062	1.3062	1.0453	1.0477	0.7135	0.7135	0.5223	0.2839	1.3062	1.3062	1.3062	1.3062	1.3062	1.3062	1.3062	1.3062	1.3062	1.3062	1.3062	1.3062	1.3062	1.3062	1.3062	1.3062	1.3062	1.3062	1.3062	1.3051	1.3062	1.3062	1.3062	1.3062	1.3062	1.3062	0.8987	0.8987	0.8991	0.8991	1.252	1.252	1.252	1.252	1.3062	1.3062	1.3062	0
ABAYE1028	0	0	1.3062	1.3062	1.3062	1.0453	1.0477	0.7135	0.7135	0.5223	0.2839	1.3062	1.3062	1.3062	1.3062	1.3062	1.3062	1.3062	1.3062	1.3062	1.3062	1.3062	1.3062	1.3062	1.3062	1.3062	1.3062	1.3062	1.3062	1.3062	1.3051	1.3062	1.3062	1.3062	1.3062	1.3062	1.3062	0.8987	0.8987	0.8991	0.8991	1.252	1.252	1.252	1.252	1.3062	1.3062	1.3062	0
ABAYE2333	0	0	1.3062	1.3062	1.3062	1.0453	1.0477	0.7135	0.7135	0.5223	0.2839	1.3062	1.3062	1.3062	1.3062	1.3062	1.3062	1.3062	1.3062	1.3062	1.3062	1.3062	1.3062	1.3062	1.3062	1.3062	1.3062	1.3062	1.3062	1.3062	1.3051	1.3062	1.3062	1.3062	1.3062	1.3062	1.3062	0.8987	0.8987	0.8991	0.8991	1.252	1.252	1.252	1.252	1.3062	1.3062	1.3062	0
ABAYE1861	0	0	1.3062	1.3062	1.3062	1.0453	1.0477	0.7135	0.7135	0.5223	0.2839	1.3062	1.3062	1.3062	1.3062	1.3062	1.3062	1.3062	1.3062	1.3062	1.3062	1.3062	1.3062	1.3062	1.3062	1.3062	1.3062	1.3062	1.3062	1.3062	1.3051	1.3062	1.3062	1.3062	1.3062	1.3062	1.3062	0.8987	0.8987	0.8991	0.8991	1.252	1.252	1.252	1.252	1.3062	1.3062	1.3062	0
ABAYE1463	0	0	1.3062	1.3062	1.3062	1.0453	1.0477	0.7135	0.7135	0.5223	0.2839	1.3062	1.3062	1.3062	1.3062	1.3062	1.3062	1.3062	1.3062	1.3062	1.3062	1.3062	1.3062	1.3062	1.3062	1.3062	1.3062	1.3062	1.3062	1.3062	1.3051	1.3062	1.3062	1.3062	1.3062	1.3062	1.3062	0.8987	0.8987	0.8991	0.8991	1.252	1.252	1.252	1.252	1.3062	1.3062	1.3062	0
ABAYE1522	0	0	1.3062	1.3062	1.3062	1.0453	1.0477	0.7135	0.7135	0.5223	0.2839	1.3062	1.3062	1.3062	1.3062	1.3062	1.3062	1.3062	1.3062	1.3062	1.3062	1.3062	1.3062	1.3062	1.3062	1.3062	1.3062	1.3062	1.3062	1.3062	1.3051	1.3062	1.3062	1.3062	1.3062	1.3062	1.3062	0.8987	0.8987	0.8991	0.8991	1.252	1.252	1.252	1.252	1.3062	1.3062	1.3062	0
p3ABAYE0024	0	0	1.3062	1.3062	1.3062	1.0453	1.0477	0.7135	0.7135	0.5223	0.2839	1.3062	1.3062	1.3062	1.3062	1.3062	1.3062	1.3062	1.3062	1.3062	1.3062	1.3062	1.3062	1.3062	1.3062	1.3062	1.3062	1.3062	1.3062	1.3062	1.3051	1.3062	1.3062	1.3062	1.3062	1.3062	1.3062	0.8987	0.8987	0.8991	0.8991	1.252	1.252	1.252	1.252	1.3062	1.3062	1.3062	0
ABAYE0763	0	0	1.3062	1.3062	1.3062	1.0453	1.0477	0.7135	0.7135	0.5223	0.2839	1.3062	1.3062	1.3062	1.3062	1.3062	1.3062	1.3062	1.3062	1.3062	1.3062	1.3062	1.3062	1.3062	1.3062	1.3062	1.3062	1.3062	1.3062	1.3062	1.3051	1.3062	1.3062	1.3062	1.3062	1.3062	1.3062	0.8987	0.8987	0.8991	0.8991	1.252	1.252	1.252	1.252	1.3062	1.3062	1.3062	0
p3ABAYE0020	0	0	1.3062	1.3062	1.3062	1.0453	1.0477	0.7135	0.7135	0.5223	0.2839	1.3062	1.3062	1.3062	1.3062	1.3062	1.3062	1.3062	1.3062	1.3062	1.3062	1.3062	1.3062	1.3062	1.3062	1.3062	1.3062	1.3062	1.3062	1.3062	1.3051	1.3062	1.3062	1.3062	1.3062	1.3062	1.3062	0.8987	0.8987	0.8991	0.8991	1.252	1.252	1.252	1.252	1.3062	1.3062	1.3062	0
p2ABAYE0004	0	0	1.3062	1.3062	1.3062	1.0453	1.0477	0.7135	0.7135	0.5223	0.2839	1.3062	1.3062	1.3062	1.3062	1.3062	1.3062	1.3062	1.3062	1.3062	1.3062	1.3062	1.3062	1.3062	1.3062	1.3062	1.3062	1.3062	1.3062	1.3062	1.3051	1.3062	1.3062	1.3062	1.3062	1.3062	1.3062	0.8987	0.8987	0.8991	0.8991	1.252	1.252	1.252	1.252	1.3062	1.3062	1.3062	0
ABAYE1030	0	0	1.3051	1.3051	1.3051	1.0429	1.0453	0.7129	0.7129	0.5212	0.2833	1.3051	1.3051	1.3051	1.3051	1.3051	1.3051	1.3051	1.3051	1.3051	1.3051	1.3051	1.3051	1.3051	1.3051	1.3051	1.3051	1.3051	1.3051	1.3051	1.3051	1.3051	1.3051	1.3051	1.3051	1.3051	1.3051	0.8927	0.8927	0.893	0.893	1.2497	1.2497	1.2497	1.2497	1.3051	1.3051	1.3051	0
ABAYE0773	0	0	1.3062	1.3062	1.3062	1.0453	1.0477	0.7135	0.7135	0.5223	0.2839	1.3062	1.3062	1.3062	1.3062	1.3062	1.3062	1.3062	1.3062	1.3062	1.3062	1.3062	1.3062	1.3062	1.3062	1.3062	1.3062	1.3062	1.3062	1.3062	1.3051	1.3062	1.3062	1.3062	1.3062	1.3062	1.3062	0.8987	0.8987	0.8991	0.8991	1.252	1.252	1.252	1.252	1.3062	1.3062	1.3062	0
ABAYE1432	0	0	1.3062	1.3062	1.3062	1.0453	1.0477	0.7135	0.7135	0.5223	0.2839	1.3062	1.3062	1.3062	1.3062	1.3062	1.3062	1.3062	1.3062	1.3062	1.3062	1.3062	1.3062	1.3062	1.3062	1.3062	1.3062	1.3062	1.3062	1.3062	1.3051	1.3062	1.3062	1.3062	1.3062	1.3062	1.3062	0.8987	0.8987	0.8991	0.8991	1.252	1.252	1.252	1.252	1.3062	1.3062	1.3062	0
ABAYE3228	0	0	1.3062	1.3062	1.3062	1.0453	1.0477	0.7135	0.7135	0.5223	0.2839	1.3062	1.3062	1.3062	1.3062	1.3062	1.3062	1.3062	1.3062	1.3062	1.3062	1.3062	1.3062	1.3062	1.3062	1.3062	1.3062	1.3062	1.3062	1.3062	1.3051	1.3062	1.3062	1.3062	1.3062	1.3062	1.3062	0.8987	0.8987	0.8991	0.8991	1.252	1.252	1.252	1.252	1.3062	1.3062	1.3062	0
ABAYE3791	0	0	1.3062	1.3062	1.3062	1.0453	1.0477	0.7135	0.7135	0.5223	0.2839	1.3062	1.3062	1.3062	1.3062	1.3062	1.3062	1.3062	1.3062	1.3062	1.3062	1.3062	1.3062	1.3062	1.3062	1.3062	1.3062	1.3062	1.3062	1.3062	1.3051	1.3062	1.3062	1.3062	1.3062	1.3062	1.3062	0.8987	0.8987	0.8991	0.8991	1.252	1.252	1.252	1.252	1.3062	1.3062	1.3062	0
ABAYE0980	0	0	1.3062	1.3062	1.3062	1.0453	1.0477	0.7135	0.7135	0.5223	0.2839	1.3062	1.3062	1.3062	1.3062	1.3062	1.3062	1.3062	1.3062	1.3062	1.3062	1.3062	1.3062	1.3062	1.3062	1.3062	1.3062	1.3062	1.3062	1.3062	1.3051	1.3062	1.3062	1.3062	1.3062	1.3062	1.3044	0.8987	0.8987	0.8991	0.8991	1.252	1.252	1.252	1.252	1.3062	1.3062	1.3062	0
ABAYE0982	0	0	1.3062	1.3062	1.3062	1.0453	1.0477	0.7135	0.7135	0.5223	0.2839	1.3062	1.3062	1.3062	1.3062	1.3062	1.3062	1.3062	1.3062	1.3062	1.3062	1.3062	1.3062	1.3062	1.3062	1.3062	1.3062	1.3062	1.3062	1.3062	1.3051	1.3062	1.3062	1.3062	1.3062	1.3044	1.3062	0.8987	0.8987	0.8991	0.8991	1.252	1.252	1.252	1.252	1.3062	1.3062	1.3062	0
ABAYE0780	0	0	0.8987	0.8987	0.8987	0.6257	0.6271	0.4495	0.4495	0.3893	0.2745	0.8987	0.8987	0.8987	0.8987	0.8987	0.8987	0.8987	0.8987	0.8987	0.8987	0.8987	0.8987	0.8987	0.8987	0.8987	0.8987	0.8987	0.8987	0.8987	0.8927	0.8987	0.8987	0.8987	0.8987	0.8987	0.8987	0.8987	0.8987	0	0	0.8987	0.8987	0.8987	0.8987	0.8987	0.8987	0.8987	0
ABAYE0781	0	0	0.8987	0.8987	0.8987	0.6257	0.6271	0.4495	0.4495	0.3893	0.2745	0.8987	0.8987	0.8987	0.8987	0.8987	0.8987	0.8987	0.8987	0.8987	0.8987	0.8987	0.8987	0.8987	0.8987	0.8987	0.8987	0.8987	0.8987	0.8987	0.8927	0.8987	0.8987	0.8987	0.8987	0.8987	0.8987	0.8987	0.8987	0	0	0.8987	0.8987	0.8987	0.8987	0.8987	0.8987	0.8987	0
ABAYE0783	0	0	0.8991	0.8991	0.8991	0.6259	0.6274	0.4497	0.4497	0.3895	0.2745	0.8991	0.8991	0.8991	0.8991	0.8991	0.8991	0.8991	0.8991	0.8991	0.8991	0.8991	0.8991	0.8991	0.8991	0.8991	0.8991	0.8991	0.8991	0.8991	0.893	0.8991	0.8991	0.8991	0.8991	0.8991	0.8991	0	0	0.8991	0.8991	0.8991	0.8991	0.8991	0.8991	0.8991	0.8991	0.8991	0
ABAYE0784	0	0	0.8991	0.8991	0.8991	0.6259	0.6274	0.4497	0.4497	0.3895	0.2745	0.8991	0.8991	0.8991	0.8991	0.8991	0.8991	0.8991	0.8991	0.8991	0.8991	0.8991	0.8991	0.8991	0.8991	0.8991	0.8991	0.8991	0.8991	0.8991	0.893	0.8991	0.8991	0.8991	0.8991	0.8991	0.8991	0	0	0.8991	0.8991	0.8991	0.8991	0.8991	0.8991	0.8991	0.8991	0.8991	0
ABAYE0777	0	0	1.252	1.252	1.252	0.9858	0.9881	0.7135	0.7135	0.5223	0.2839	1.252	1.252	1.252	1.252	1.252	1.252	1.252	1.252	1.252	1.252	1.252	1.252	1.252	1.252	1.252	1.252	1.252	1.252	1.252	1.2497	1.252	1.252	1.252	1.252	1.252	1.252	0.8987	0.8987	0.8991	0.8991	1.252	1.252	1.252	1.252	1.252	1.252	1.252	0
ABAYE0776	0	0	1.252	1.252	1.252	0.9858	0.9881	0.7135	0.7135	0.5223	0.2839	1.252	1.252	1.252	1.252	1.252	1.252	1.252	1.252	1.252	1.252	1.252	1.252	1.252	1.252	1.252	1.252	1.252	1.252	1.252	1.2497	1.252	1.252	1.252	1.252	1.252	1.252	0.8987	0.8987	0.8991	0.8991	1.252	1.252	1.252	1.252	1.252	1.252	1.252	0
ABAYE0774	0	0	1.252	1.252	1.252	0.9858	0.9881	0.7135	0.7135	0.5223	0.2839	1.252	1.252	1.252	1.252	1.252	1.252	1.252	1.252	1.252	1.252	1.252	1.252	1.252	1.252	1.252	1.252	1.252	1.252	1.252	1.2497	1.252	1.252	1.252	1.252	1.252	1.252	0.8987	0.8987	0.8991	0.8991	1.252	1.252	1.252	1.252	1.252	1.252	1.252	0
ABAYE0775	0	0	1.252	1.252	1.252	0.9858	0.9881	0.7135	0.7135	0.5223	0.2839	1.252	1.252	1.252	1.252	1.252	1.252	1.252	1.252	1.252	1.252	1.252	1.252	1.252	1.252	1.252	1.252	1.252	1.252	1.252	1.2497	1.252	1.252	1.252	1.252	1.252	1.252	0.8987	0.8987	0.8991	0.8991	1.252	1.252	1.252	1.252	1.252	1.252	1.252	0
ABAYE3284	0	0	1.3062	1.3062	1.3062	1.0453	1.0477	0.7135	0.7135	0.5223	0.2839	1.3062	1.3062	1.3062	1.3062	1.3062	1.3062	1.3062	1.3062	1.3062	1.3062	1.3062	1.3062	1.3062	1.3062	1.3062	1.3062	1.3062	1.3062	1.3062	1.3051	1.3062	1.3062	1.3062	1.3062	1.3062	1.3062	0.8987	0.8987	0.8991	0.8991	1.252	1.252	1.252	1.252	1.3062	1.3062	1.3062	0
ABAYE1563	0	0	1.3062	1.3062	1.3062	1.0453	1.0477	0.7135	0.7135	0.5223	0.2839	1.3062	1.3062	1.3062	1.3062	1.3062	1.3062	1.3062	1.3062	1.3062	1.3062	1.3062	1.3062	1.3062	1.3062	1.3062	1.3062	1.3062	1.3062	1.3062	1.3051	1.3062	1.3062	1.3062	1.3062	1.3062	1.3062	0.8987	0.8987	0.8991	0.8991	1.252	1.252	1.252	1.252	1.3062	1.3062	1.3062	0
ABAYE0465	0	0	1.3062	1.3062	1.3062	1.0453	1.0477	0.7135	0.7135	0.5223	0.2839	1.3062	1.3062	1.3062	1.3062	1.3062	1.3062	1.3062	1.3062	1.3062	1.3062	1.3062	1.3062	1.3062	1.3062	1.3062	1.3062	1.3062	1.3062	1.3062	1.3051	1.3062	1.3062	1.3062	1.3062	1.3062	1.3062	0.8987	0.8987	0.8991	0.8991	1.252	1.252	1.252	1.252	1.3062	1.3062	1.3062	0
ABAYE3114	0	0	0	0	0	0	0	0	0	0	0	0	0	0	0	0	0	0	0	0	0	0	0	0	0	0	0	0	0	0	0	0	0	0	0	0	0	0	0	0	0	0	0	0	0	0	0	0	0
ABAYE1650	0	0	0.4604	0.4604	0	0.3886	0.3891	0.3786	0.3786	0.2417	0.1208	0.4604	0.4604	0.4604	0.4604	0.4604	0.4604	0.4604	0.4604	0.4604	0.4604	0.4604	0.4604	0.4604	0.4604	0.4604	0.4604	0.4604	0.4604	0.4604	0.4601	0.4604	0.4604	0.4604	0.4604	0.4604	0.4604	0.3635	0.3635	0.3636	0.3636	0.4555	0.4555	0.4555	0.4555	0.4604	0.4604	0.4604	0
ABAYE2116	0	0	1.3062	1.3062	1.3062	1.0453	1.0477	0.7135	0.7135	0.5223	0.2839	1.3062	1.3062	1.3062	1.3062	1.3062	1.3062	1.3062	1.3062	1.3062	1.3062	1.3062	1.3062	1.3062	1.3062	1.3062	1.3062	1.3062	1.3062	1.3062	1.3051	1.3062	1.3062	1.3062	1.3062	1.3062	1.3062	0.8987	0.8987	0.8991	0.8991	1.252	1.252	1.252	1.252	1.3062	1.3062	1.3062	0
ABAYE2823	0	0	1.3062	1.3062	1.3062	1.0453	1.0477	0.7135	0.7135	0.5223	0.2839	1.3062	1.3062	1.3062	1.3062	1.3062	1.3062	1.3062	1.3062	1.3062	1.3062	1.3062	1.3062	1.3062	1.3062	1.3062	1.3062	1.3062	1.3062	1.3062	1.3051	1.3062	1.3062	1.3062	1.3062	1.3062	1.3062	0.8987	0.8987	0.8991	0.8991	1.252	1.252	1.252	1.252	1.3062	1.3062	1.3062	0
ABAYE2824	0	0	1.3062	1.3062	1.3062	1.0453	1.0477	0.7135	0.7135	0.5223	0.2839	1.3062	1.3062	1.3062	1.3062	1.3062	1.3062	1.3062	1.3062	1.3062	1.3062	1.3062	1.3062	1.3062	1.3062	1.3062	1.3062	1.3062	1.3062	1.3062	1.3051	1.3062	1.3062	1.3062	1.3062	1.3062	1.3062	0.8987	0.8987	0.8991	0.8991	1.252	1.252	1.252	1.252	1.3062	1.3062	1.3062	0
ABAYE1510	0	0	1.1123	1.1123	0	0.8124	0.815	0.7104	0.7104	0.4745	0.2373	1.1123	1.1123	1.1123	1.1123	1.1123	1.1123	1.1123	1.1123	1.1123	1.1123	1.1123	1.1123	1.1123	1.1123	1.1123	1.1123	1.1123	1.1123	1.1123	1.1097	1.1123	1.1123	1.1123	1.1123	1.1123	1.1123	0.7175	0.7175	0.7178	0.7178	1.0534	1.0534	1.0534	1.0534	1.1123	1.1123	1.1123	0
ABAYE3280	0	0	1.1956	1.1956	1.1956	0.8173	0.8199	0.7135	0.7135	0.4998	0.2549	1.1956	1.1956	1.1956	1.1956	1.1956	1.1956	1.1956	1.1956	1.1956	1.1956	1.1956	1.1956	1.1956	1.1956	1.1956	1.1956	1.1956	1.1956	1.1956	1.1946	1.1956	1.1956	1.1956	1.1956	1.1956	1.1956	0.7995	0.7995	0.7998	0.7998	1.1539	1.1539	1.1539	1.1539	1.1956	1.1956	1.1956	0
ABAYE3278	0	0	1.1956	1.1956	1.1956	0.8173	0.8199	0.7135	0.7135	0.4998	0.2549	1.1956	1.1956	1.1956	1.1956	1.1956	1.1956	1.1956	1.1956	1.1956	1.1956	1.1956	1.1956	1.1956	1.1956	1.1956	1.1956	1.1956	1.1956	1.1956	1.1946	1.1956	1.1956	1.1956	1.1956	1.1956	1.1956	0.7995	0.7995	0.7998	0.7998	1.1539	1.1539	1.1539	1.1539	1.1956	1.1956	1.1956	0
ABAYE3281	0	0	1.1956	1.1956	1.1956	0.8173	0.8199	0.7135	0.7135	0.4998	0.2549	1.1956	1.1956	1.1956	1.1956	1.1956	1.1956	1.1956	1.1956	1.1956	1.1956	1.1956	1.1956	1.1956	1.1956	1.1956	1.1956	1.1956	1.1956	1.1956	1.1946	1.1956	1.1956	1.1956	1.1956	1.1956	1.1956	0.7995	0.7995	0.7998	0.7998	1.1539	1.1539	1.1539	1.1539	1.1956	1.1956	1.1956	0
ABAYE3802	0	0	1.3062	1.3062	1.3062	1.0453	1.0477	0.7135	0.7135	0.5223	0.2839	1.3062	1.3062	1.3062	1.3062	1.3062	1.3062	1.3062	1.3062	1.3062	1.3062	1.3062	1.3062	1.3062	1.3062	1.3062	1.3062	1.3062	1.3062	1.3062	1.3051	1.3062	1.3062	1.3062	1.3062	1.3062	1.3062	0.8987	0.8987	0.8991	0.8991	1.252	1.252	1.252	1.252	1.3062	1.3062	1.3062	0
ABAYE1613	0	0	1.1705	1.1705	1.1705	1.0453	1.0465	0.7135	0.7135	0.5223	0.2839	1.1705	1.1705	1.1705	1.1705	1.1705	1.1705	1.1705	1.1705	1.1705	1.1705	1.1705	1.1705	1.1705	1.1705	1.1705	1.1705	1.1705	1.1705	1.1705	1.1695	1.1705	1.1705	1.1705	1.1705	1.1705	1.1705	0.7622	0.7622	0.7625	0.7625	1.1166	1.1166	1.1166	1.1166	1.1705	1.1705	1.1705	0
ABAYE2845	0	0	1.3062	1.3062	1.3062	1.0453	1.0477	0.7135	0.7135	0.5223	0.2839	1.3062	1.3062	1.3062	1.3062	1.3062	1.3062	1.3062	1.3062	1.3062	1.3062	1.3062	1.3062	1.3062	1.3062	1.3062	1.3062	1.3062	1.3062	1.3062	1.3051	1.3062	1.3062	1.3062	1.3062	1.3062	1.3062	0.8987	0.8987	0.8991	0.8991	1.252	1.252	1.252	1.252	1.3062	1.3062	1.3062	0
ABAYE3378	0	0	1.3062	1.3062	1.3062	1.0453	1.0477	0.7135	0.7135	0.5223	0.2839	1.3062	1.3062	1.3062	1.3062	1.3062	1.3062	1.3062	1.3062	1.3062	1.3062	1.3062	1.3062	1.3062	1.3062	1.3062	1.3062	1.3062	1.3062	1.3062	1.3051	1.3062	1.3062	1.3062	1.3062	1.3062	1.3062	0.8987	0.8987	0.8991	0.8991	1.252	1.252	1.252	1.252	1.3062	1.3062	1.3062	0
ABAYE0043	0	0	1.3062	1.3062	1.3062	1.0453	1.0477	0.7135	0.7135	0.5223	0.2839	1.3062	1.3062	1.3062	1.3062	1.3062	1.3062	1.3062	1.3062	1.3062	1.3062	1.3062	1.3062	1.3062	1.3062	1.3062	1.3062	1.3062	1.3062	1.3062	1.3051	1.3062	1.3062	1.3062	1.3062	1.3062	1.3062	0.8987	0.8987	0.8991	0.8991	1.252	1.252	1.252	1.252	1.3062	1.3062	1.3062	0
ABAYE1356	0	0	1.3062	1.3062	1.3062	1.0453	1.0477	0.7135	0.7135	0.5223	0.2839	1.3062	1.3062	1.3062	1.3062	1.3062	1.3062	1.3062	1.3062	1.3062	1.3062	1.3062	1.3062	1.3062	1.3062	1.3062	1.3062	1.3062	1.3062	1.3062	1.3051	1.3062	1.3062	1.3062	1.3062	1.3062	1.3062	0.8987	0.8987	0.8991	0.8991	1.252	1.252	1.252	1.252	1.3062	1.3062	1.3062	0
ABAYE0479	0	0	1.3062	1.3062	1.3062	1.0453	1.0477	0.7135	0.7135	0.5223	0.2839	1.3062	1.3062	1.3062	1.3062	1.3062	1.3062	1.3062	1.3062	1.3062	1.3062	1.3062	1.3062	1.3062	1.3062	1.3062	1.3062	1.3062	1.3062	1.3062	1.3051	1.3062	1.3062	1.3062	1.3062	1.3062	1.3062	0.8987	0.8987	0.8991	0.8991	1.252	1.252	1.252	1.252	1.3062	1.3062	1.3062	0
ABAYE2613	0	0	1.3062	1.3062	1.3062	1.0453	1.0477	0.7135	0.7135	0.5223	0.2839	1.3062	1.3062	1.3062	1.3062	1.3062	1.3062	1.3062	1.3062	1.3062	1.3062	1.3062	1.3062	1.3062	1.3062	1.3062	1.3062	1.3062	1.3062	1.3062	1.3051	1.3062	1.3062	1.3062	1.3062	1.3062	1.3062	0.8987	0.8987	0.8991	0.8991	1.252	1.252	1.252	1.252	1.3062	1.3062	1.3062	0
ABAYE2618	0	0	1.3062	1.3062	1.3062	1.0453	1.0477	0.7135	0.7135	0.5223	0.2839	1.3062	1.3062	1.3062	1.3062	1.3062	1.3062	1.3062	1.3062	1.3062	1.3062	1.3062	1.3062	1.3062	1.3062	1.3062	1.3062	1.3062	1.3062	1.3062	1.3051	1.3062	1.3062	1.3062	1.3062	1.3062	1.3062	0.8987	0.8987	0.8991	0.8991	1.252	1.252	1.252	1.252	1.3062	1.3062	1.3062	0
ABAYE2589	0	0	1.3062	1.3062	1.3062	1.0453	1.0477	0.7135	0.7135	0.5223	0.2839	1.3062	1.3062	1.3062	1.3062	1.3062	1.3062	1.3062	1.3062	1.3062	1.3062	1.3062	1.3062	1.3062	1.3062	1.3062	1.3062	1.3062	1.3062	1.3062	1.3051	1.3062	1.3062	1.3062	1.3062	1.3062	1.3062	0.8987	0.8987	0.8991	0.8991	1.252	1.252	1.252	1.252	1.3062	1.3062	1.3062	0
ABAYE2607	0	0	1.3062	1.3062	1.3062	1.0453	1.0477	0.7135	0.7135	0.5223	0.2839	1.3062	1.3062	1.3062	1.3062	1.3062	1.3062	1.3062	1.3062	1.3062	1.3062	1.3062	1.3062	1.3062	1.3062	1.3062	1.3062	1.3062	1.3062	1.3062	1.3051	1.3062	1.3062	1.3062	1.3062	1.3062	1.3062	0.8987	0.8987	0.8991	0.8991	1.252	1.252	1.252	1.252	1.3062	1.3062	1.3062	0
ABAYE0109	0	0	1.3062	1.3062	1.3062	1.0453	1.0477	0.7135	0.7135	0.5223	0.2839	1.3062	1.3062	1.3062	1.3062	1.3062	1.3062	1.3062	1.3062	1.3062	1.3062	1.3062	1.3062	1.3062	1.3062	1.3062	1.3062	1.3062	1.3062	1.3062	1.3051	1.3062	1.3062	1.3062	1.3062	1.3062	1.3062	0.8987	0.8987	0.8991	0.8991	1.252	1.252	1.252	1.252	1.3062	1.3062	1.3062	0
ABAYE3187	0	0	1.3062	1.3062	1.3062	1.0453	1.0477	0.7135	0.7135	0.5223	0.2839	1.3062	1.3062	1.3062	1.3062	1.3062	1.3062	1.3062	1.3062	1.3062	1.3062	1.3062	1.3062	1.3062	1.3062	1.3062	1.3062	1.3062	1.3062	1.3062	1.3051	1.3062	1.3062	1.3062	1.3062	1.3062	1.3062	0.8987	0.8987	0.8991	0.8991	1.252	1.252	1.252	1.252	1.3062	1.3062	1.3062	0
ABAYE3670	0	0	1.3062	1.3062	1.3062	1.0453	1.0477	0.7135	0.7135	0.5223	0.2839	1.3062	1.3062	1.3062	1.3062	1.3062	1.3062	1.3062	1.3062	1.3062	1.3062	1.3062	1.3062	1.3062	1.3062	1.3062	1.3062	1.3062	1.3062	1.3062	1.3051	1.3062	1.3062	1.3062	1.3062	1.3062	1.3062	0.8987	0.8987	0.8991	0.8991	1.252	1.252	1.252	1.252	1.3062	1.3062	1.3062	0
ABAYE1562	0	0	1.3062	1.3062	1.3062	1.0453	1.0477	0.7135	0.7135	0.5223	0.2839	1.3062	1.3062	1.3062	1.3062	1.3062	1.3062	1.3062	1.3062	1.3062	1.3062	1.3062	1.3062	1.3062	1.3062	1.3062	1.3062	1.3062	1.3062	1.3062	1.3051	1.3062	1.3062	1.3062	1.3062	1.3062	1.3062	0.8987	0.8987	0.8991	0.8991	1.252	1.252	1.252	1.252	1.3062	1.3062	1.3062	0
ABAYE3804	0	0	1.3062	1.3062	1.3062	1.0453	1.0477	0.7135	0.7135	0.5223	0.2839	1.3062	1.3062	1.3062	1.3062	1.3062	1.3062	1.3062	1.3062	1.3062	1.3062	1.3062	1.3062	1.3062	1.3062	1.3062	1.3062	1.3062	1.3062	1.3062	1.3051	1.3062	1.3062	1.3062	1.3062	1.3062	1.3062	0.8987	0.8987	0.8991	0.8991	1.252	1.252	1.252	1.252	1.3062	1.3062	1.3062	0
ABAYE3803	0	0	0	0	0	0	0	0	0	0	0	0	0	0	0	0	0	0	0	0	0	0	0	0	0	0	0	0	0	0	0	0	0	0	0	0	0	0	0	0	0	0	0	0	0	0	0	0	0
ABAYE3007	0	0	1.1435	1.1435	1.1435	0.8216	0.8242	0.7127	0.7127	0.4781	0.239	1.1435	1.1435	1.1435	1.1435	1.1435	1.1435	1.1435	1.1435	1.1435	1.1435	1.1435	1.1435	1.1435	1.1435	1.1435	1.1435	1.1435	1.1435	1.1435	1.1426	1.1435	1.1435	1.1435	1.1435	1.1435	1.1435	0.7319	0.7319	0.7322	0.7322	1.0854	1.0854	1.0854	1.0854	1.1435	1.1435	1.1435	0
ABAYE3006	0	0	1.3062	1.3062	1.3062	1.0453	1.0477	0.7135	0.7135	0.5223	0.2839	1.3062	1.3062	1.3062	1.3062	1.3062	1.3062	1.3062	1.3062	1.3062	1.3062	1.3062	1.3062	1.3062	1.3062	1.3062	1.3062	1.3062	1.3062	1.3062	1.3051	1.3062	1.3062	1.3062	1.3062	1.3062	1.3062	0.8987	0.8987	0.8991	0.8991	1.252	1.252	1.252	1.252	1.3062	1.3062	1.3062	0
ABAYE0089	0	0	0	0	0	0	0	0	0	0	0	0	0	0	0	0	0	0	0	0	0	0	0	0	0	0	0	0	0	0	0	0	0	0	0	0	0	0	0	0	0	0	0	0	0	0	0	0	0
ABAYE0167	0	0	0	0	0	0	0	0	0	0	0	0	0	0	0	0	0	0	0	0	0	0	0	0	0	0	0	0	0	0	0	0	0	0	0	0	0	0	0	0	0	0	0	0	0	0	0	0	0
ABAYE0090	0	0	0	0	0	0	0	0	0	0	0	0	0	0	0	0	0	0	0	0	0	0	0	0	0	0	0	0	0	0	0	0	0	0	0	0	0	0	0	0	0	0	0	0	0	0	0	0	0
ABAYE0969	0	0	1.3062	1.3062	1.3062	1.0453	1.0477	0.7135	0.7135	0.5223	0.2839	1.3062	1.3062	1.3062	1.3062	1.3062	1.3062	1.3062	1.3062	1.3062	1.3062	1.3062	1.3062	1.3062	1.3062	1.3062	1.3062	1.3062	1.3062	1.3062	1.3051	1.3062	1.3062	1.3062	1.3062	1.3062	1.3062	0.8987	0.8987	0.8991	0.8991	1.252	1.252	1.252	1.252	1.3062	1.3062	1.3062	0
ABAYE3815	0	0	1.3062	1.3062	1.3062	1.0453	1.0477	0.7135	0.7135	0.5223	0.2839	1.3062	1.3062	1.3062	1.3062	1.3062	1.3062	1.3062	1.3062	1.3062	1.3062	1.3062	1.3062	1.3062	1.3062	1.3062	1.3062	1.3062	1.3062	1.3062	1.3051	1.3062	1.3062	1.3062	1.3062	1.3062	1.3062	0.8987	0.8987	0.8991	0.8991	1.252	1.252	1.252	1.252	1.3062	1.3062	1.3062	0
ABAYE3133	0	0	0	0	0	0	0	0	0	0	0	0	0	0	0	0	0	0	0	0	0	0	0	0	0	0	0	0	0	0	0	0	0	0	0	0	0	0	0	0	0	0	0	0	0	0	0	0	0
ABAYE1526	0	0	0	0	0	0	0	0	0	0	0	0	0	0	0	0	0	0	0	0	0	0	0	0	0	0	0	0	0	0	0	0	0	0	0	0	0	0	0	0	0	0	0	0	0	0	0	0	0
ABAYE3272	0	0	1.3062	1.3062	1.3062	1.0453	1.0477	0.7135	0.7135	0.5223	0.2839	1.3062	1.3062	1.3062	1.3062	1.3062	1.3062	1.3062	1.3062	1.3062	1.3062	1.3062	1.3062	1.3062	1.3062	1.3062	1.3062	1.3062	1.3062	1.3062	1.3051	1.3062	1.3062	1.3062	1.3062	1.3062	1.3062	0.8987	0.8987	0.8991	0.8991	1.252	1.252	1.252	1.252	1.3062	1.3062	1.3062	0
ABAYE3814	0	0	0	0	0	0	0	0	0	0	0	0	0	0	0	0	0	0	0	0	0	0	0	0	0	0	0	0	0	0	0	0	0	0	0	0	0	0	0	0	0	0	0	0	0	0	0	0	0
ABAYE1391	0	0	1.2756	1.2756	1.2756	1.0327	1.0351	0.7135	0.7135	0.5185	0.2733	1.2756	1.2756	1.2756	1.2756	1.2756	1.2756	1.2756	1.2756	1.2756	1.2756	1.2756	1.2756	1.2756	1.2756	1.2756	1.2756	1.2756	1.2756	1.2756	1.2756	1.2756	1.2756	1.2756	1.2756	1.2756	1.2756	0.8987	0.8987	0.8991	0.8991	1.252	1.252	1.252	1.252	1.2756	1.2756	1.2756	0
ABAYE3796	0	0	1.3062	1.3062	1.3062	1.0453	1.0477	0.7135	0.7135	0.5223	0.2839	1.3062	1.3062	1.3062	1.3062	1.3062	1.3062	1.3062	1.3062	1.3062	1.3062	1.3062	1.3062	1.3062	1.3062	1.3062	1.3062	1.3062	1.3062	1.3062	1.3051	1.3062	1.3062	1.3062	1.3062	1.3062	1.3062	0.8987	0.8987	0.8991	0.8991	1.252	1.252	1.252	1.252	1.3062	1.3062	1.3062	0
ABAYE3283	0	0	1.3062	1.3062	1.3062	1.0453	1.0477	0.7135	0.7135	0.5223	0.2839	1.3062	1.3062	1.3062	1.3062	1.3062	1.3062	1.3062	1.3062	1.3062	1.3062	1.3062	1.3062	1.3062	1.3062	1.3062	1.3062	1.3062	1.3062	1.3062	1.3051	1.3062	1.3062	1.3062	1.3062	1.3062	1.3062	0.8987	0.8987	0.8991	0.8991	1.252	1.252	1.252	1.252	1.3062	1.3062	1.3062	0
ABAYE1138	0	0	1.3062	1.3062	1.3062	1.0453	1.0477	0.7135	0.7135	0.5223	0.2839	1.3062	1.3062	1.3062	1.3062	1.3062	1.3062	1.3062	1.3062	1.3062	1.3062	1.3062	1.3062	1.3062	1.3062	1.3062	1.3062	1.3062	1.3062	1.3062	1.3051	1.3062	1.3062	1.3062	1.3062	1.3062	1.3062	0.8987	0.8987	0.8991	0.8991	1.252	1.252	1.252	1.252	1.3062	1.3062	1.3062	0
ABAYE3282	0	0	1.3062	1.3062	1.3062	1.0453	1.0477	0.7135	0.7135	0.5223	0.2839	1.3062	1.3062	1.3062	1.3062	1.3062	1.3062	1.3062	1.3062	1.3062	1.3062	1.3062	1.3062	1.3062	1.3062	1.3062	1.3062	1.3062	1.3062	1.3062	1.3051	1.3062	1.3062	1.3062	1.3062	1.3062	1.3062	0.8987	0.8987	0.8991	0.8991	1.252	1.252	1.252	1.252	1.3062	1.3062	1.3062	0
ABAYE0028	0	0	1.3062	1.3062	1.3062	1.0453	1.0477	0.7135	0.7135	0.5223	0.2839	1.3062	1.3062	1.3062	1.3062	1.3062	1.3062	1.3062	1.3062	1.3062	1.3062	1.3062	1.3062	1.3062	1.3062	1.3062	1.3062	1.3062	1.3062	1.3062	1.3051	1.3062	1.3062	1.3062	1.3062	1.3062	1.3062	0.8987	0.8987	0.8991	0.8991	1.252	1.252	1.252	1.252	1.3062	1.3062	1.3062	0
ABAYE3731	0	0	1.3062	1.3062	1.3062	1.0453	1.0477	0.7135	0.7135	0.5223	0.2839	1.3062	1.3062	1.3062	1.3062	1.3062	1.3062	1.3062	1.3062	1.3062	1.3062	1.3062	1.3062	1.3062	1.3062	1.3062	1.3062	1.3062	1.3062	1.3062	1.3051	1.3062	1.3062	1.3062	1.3062	1.3062	1.3062	0.8987	0.8987	0.8991	0.8991	1.252	1.252	1.252	1.252	1.3062	1.3062	1.3062	0
ABAYE2053	0	0	1.3062	1.3062	1.3062	1.0453	1.0477	0.7135	0.7135	0.5223	0.2839	1.3062	1.3062	1.3062	1.3062	1.3062	1.3062	1.3062	1.3062	1.3062	1.3062	1.3062	1.3062	1.3062	1.3062	1.3062	1.3062	1.3062	1.3062	1.3062	1.3051	1.3062	1.3062	1.3062	1.3062	1.3062	1.3062	0.8411	0.8411	0.8639	0.8639	1.252	1.252	1.252	1.252	1.3062	1.3062	1.3062	0
ABAYE0629	0	0	1.3062	1.3062	1.3062	1.0453	1.0477	0.7135	0.7135	0.5223	0.2839	1.3062	1.3062	1.3062	1.3062	1.3062	1.3062	1.3062	1.3062	1.3062	1.3062	1.3062	1.3062	1.3062	1.3062	1.3062	1.3062	1.3062	1.3062	1.3062	1.3051	1.3062	1.3062	1.3062	1.3062	1.3062	1.3062	0.8987	0.8987	0.8991	0.8991	1.252	1.252	1.252	1.252	1.3062	1.3062	1.3062	0
ABAYE2307	0	0	1.3062	1.3062	1.3062	1.0453	1.0477	0.7135	0.7135	0.5223	0.2839	1.3062	1.3062	1.3062	1.3062	1.3062	1.3062	1.3062	1.3062	1.3062	1.3062	1.3062	1.3062	1.3062	1.3062	1.3062	1.3062	1.3062	1.3062	1.3062	1.3051	1.3062	1.3062	1.3062	1.3062	1.3062	1.3062	0.8987	0.8987	0.8991	0.8991	1.252	1.252	1.252	1.252	1.3062	1.3062	1.3062	0
ABAYE1916	0	0	1.3062	1.3062	1.3062	1.0453	1.0477	0.7135	0.7135	0.5223	0.2839	1.3062	1.3062	1.3062	1.3062	1.3062	1.3062	1.3062	1.3062	1.3062	1.3062	1.3062	1.3062	1.3062	1.3062	1.3062	1.3062	1.3062	1.3062	1.3062	1.3051	1.3062	1.3062	1.3062	1.3062	1.3062	1.3062	0.8987	0.8987	0.8991	0.8991	1.252	1.252	1.252	1.252	1.3062	1.3062	1.3062	0
ABAYE0638	0	0	1.3062	1.3062	1.3062	1.0453	1.0477	0.7135	0.7135	0.5223	0.2839	1.3062	1.3062	1.3062	1.3062	1.3062	1.3062	1.3062	1.3062	1.3062	1.3062	1.3062	1.3062	1.3062	1.3062	1.3062	1.3062	1.3062	1.3062	1.3062	1.3051	1.3062	1.3062	1.3062	1.3062	1.3062	1.3062	0.8987	0.8987	0.8991	0.8991	1.252	1.252	1.252	1.252	1.3062	1.3062	1.3062	0
ABAYE1052	0	0	1.3062	1.3062	1.3062	1.0453	1.0477	0.7135	0.7135	0.5223	0.2839	1.3062	1.3062	1.3062	1.3062	1.3062	1.3062	1.3062	1.3062	1.3062	1.3062	1.3062	1.3062	1.3062	1.3062	1.3062	1.3062	1.3062	1.3062	1.3062	1.3051	1.3062	1.3062	1.3062	1.3062	1.3062	1.3062	0.8987	0.8987	0.8991	0.8991	1.252	1.252	1.252	1.252	1.3062	1.3062	1.3062	0
ABAYE1362	0	0	1.3062	1.3062	1.3062	1.0453	1.0477	0.7135	0.7135	0.5223	0.2839	1.3062	1.3062	1.3062	1.3062	1.3062	1.3062	1.3062	1.3062	1.3062	1.3062	1.3062	1.3062	1.3062	1.3062	1.3062	1.3062	1.3062	1.3062	1.3062	1.3051	1.3062	1.3062	1.3062	1.3062	1.3062	1.3062	0.8987	0.8987	0.8991	0.8991	1.252	1.252	1.252	1.252	1.3062	1.3062	1.3062	0
ABAYE1940	0	0	1.3062	1.3062	1.3062	1.0453	1.0477	0.7135	0.7135	0.5223	0.2839	1.3062	1.3062	1.3062	1.3062	1.3062	1.3062	1.3062	1.3062	1.3062	1.3062	1.3062	1.3062	1.3062	1.3062	1.3062	1.3062	1.3062	1.3062	1.3062	1.3051	1.3062	1.3062	1.3062	1.3062	1.3062	1.3062	0.8987	0.8987	0.8991	0.8991	1.252	1.252	1.252	1.252	1.3062	1.3062	1.3062	0
ABAYE3797	0	0	1.2129	1.2129	1.2129	0.9779	0.9801	0.7114	0.7114	0.5182	0.2839	1.2129	1.2129	1.2129	1.2129	1.2129	1.2129	1.2129	1.2129	1.2129	1.2129	1.2129	1.2129	1.2129	1.2129	1.2129	1.2129	1.2129	1.2129	1.2129	1.2119	1.2129	1.2129	1.2129	1.2129	1.2129	1.2129	0.8732	0.8732	0.8737	0.8737	1.1638	1.1638	1.1638	1.1638	1.2129	1.2129	1.2129	0
ABAYE2869	0	0	1.3062	1.3062	1.3062	1.0453	1.0477	0.7135	0.7135	0.5223	0.2839	1.3062	1.3062	1.3062	1.3062	1.3062	1.3062	1.3062	1.3062	1.3062	1.3062	1.3062	1.3062	1.3062	1.3062	1.3062	1.3062	1.3062	1.3062	1.3062	1.3051	1.3062	1.3062	1.3062	1.3062	1.3062	1.3062	0.8987	0.8987	0.8991	0.8991	1.252	1.252	1.252	1.252	1.3062	1.3062	1.3062	0
ABAYE3292	0	0	1.3062	1.3062	1.3062	1.0453	1.0477	0.7135	0.7135	0.5223	0.2839	1.3062	1.3062	1.3062	1.3062	1.3062	1.3062	1.3062	1.3062	1.3062	1.3062	1.3062	1.3062	1.3062	1.3062	1.3062	1.3062	1.3062	1.3062	1.3062	1.3044	1.3062	1.3062	1.3062	1.3062	1.3062	1.3062	0.8948	0.8948	0.8952	0.8952	1.252	1.252	1.252	1.252	1.3062	1.3062	1.3062	0
ABAYE0818	0	0	1.3062	1.3062	1.3062	1.0453	1.0477	0.7135	0.7135	0.5223	0.2839	1.3062	1.3062	1.3062	1.3062	1.3062	1.3062	1.3062	1.3062	1.3062	1.3062	1.3062	1.3062	1.3062	1.3062	1.3062	1.3062	1.3062	1.3062	1.3062	1.3051	1.3062	1.3062	1.3062	1.3062	1.3062	1.3062	0.8987	0.8987	0.8991	0.8991	1.252	1.252	1.252	1.252	1.3062	1.3062	1.3062	0
ABAYE2783	0	0	1.3042	1.3042	1.3042	1.0452	1.0475	0.7134	0.7134	0.5223	0.2838	1.3042	1.3042	1.3042	1.3042	1.3042	1.3042	1.3042	1.3042	1.3042	1.3042	1.3042	1.3042	1.3042	1.3042	1.3042	1.3042	1.3042	1.3042	1.3042	1.3038	1.3042	1.3042	1.3042	1.3042	1.3042	1.3042	0.8987	0.8987	0.8991	0.8991	1.1716	1.1716	1.1716	1.1716	1.3042	1.3042	1.3042	0
ABAYE0850	0	0	1.3011	1.3011	1.3011	1.0447	1.0471	0.7132	0.7132	0.5223	0.2839	1.3011	1.3011	1.3011	1.3011	1.3011	1.3011	1.3011	1.3011	1.3011	1.3011	1.3011	1.3011	1.3011	1.3011	1.3011	1.3011	1.3011	1.3011	1.3011	1.3007	1.3011	1.3011	1.3011	1.3011	1.3011	1.3011	0.828	0.828	0.8286	0.8286	1.2352	1.2352	1.2352	1.2352	1.3011	1.3011	1.3011	0
ABAYE3835	0	0	1.3062	1.3062	1.3062	1.0453	1.0477	0.7135	0.7135	0.5223	0.2839	1.3062	1.3062	1.3062	1.3062	1.3062	1.3062	1.3062	1.3062	1.3062	1.3062	1.3062	1.3062	1.3062	1.3062	1.3062	1.3062	1.3062	1.3062	1.3062	1.3051	1.3062	1.3062	1.3062	1.3062	1.3062	1.3062	0.8987	0.8987	0.8991	0.8991	1.252	1.252	1.252	1.252	1.3062	1.3062	1.3062	0
ABAYE2988	0	0	1.3062	1.3062	1.3062	1.0453	1.0477	0.7135	0.7135	0.5223	0.2839	1.3062	1.3062	1.3062	1.3062	1.3062	1.3062	1.3062	1.3062	1.3062	1.3062	1.3062	1.3062	1.3062	1.3062	1.3062	1.3062	1.3062	1.3062	1.3062	1.3051	1.3062	1.3062	1.3062	1.3062	1.3062	1.3062	0.8987	0.8987	0.8991	0.8991	1.252	1.252	1.252	1.252	1.3062	1.3062	1.3062	0
ABAYE3373	0	0	1.3062	1.3062	1.3062	1.0453	1.0477	0.7135	0.7135	0.5223	0.2839	1.3062	1.3062	1.3062	1.3062	1.3062	1.3062	1.3062	1.3062	1.3062	1.3062	1.3062	1.3062	1.3062	1.3062	1.3062	1.3062	1.3062	1.3062	1.3062	1.3051	1.3062	1.3062	1.3062	1.3062	1.3062	1.3062	0.8987	0.8987	0.8991	0.8991	1.252	1.252	1.252	1.252	1.3062	1.3062	1.3062	0
ABAYE0081	0	0	1.3062	1.3062	1.3062	1.0453	1.0477	0.7135	0.7135	0.5223	0.2839	1.3062	1.3062	1.3062	1.3062	1.3062	1.3062	1.3062	1.3062	1.3062	1.3062	1.3062	1.3062	1.3062	1.3062	1.3062	1.3062	1.3062	1.3062	1.3062	1.3051	1.3062	1.3062	1.3062	1.3062	1.3062	1.3062	0.8987	0.8987	0.8991	0.8991	1.252	1.252	1.252	1.252	1.3062	1.3062	1.3062	0
ABAYE3498	0	0	1.3062	1.3062	1.3062	1.0453	1.0477	0.7135	0.7135	0.5223	0.2839	1.3062	1.3062	1.3062	1.3062	1.3062	1.3062	1.3062	1.3062	1.3062	1.3062	1.3062	1.3062	1.3062	1.3062	1.3062	1.3062	1.3062	1.3062	1.3062	1.3051	1.3062	1.3062	1.3062	1.3062	1.3062	1.3062	0.8987	0.8987	0.8991	0.8991	1.252	1.252	1.252	1.252	1.3062	1.3062	1.3062	0
ABAYE1786	0	0	1.3062	1.3062	1.3062	1.0453	1.0477	0.7135	0.7135	0.5223	0.2839	1.3062	1.3062	1.3062	1.3062	1.3062	1.3062	1.3062	1.3062	1.3062	1.3062	1.3062	1.3062	1.3062	1.3062	1.3062	1.3062	1.3062	1.3062	1.3062	1.3051	1.3062	1.3062	1.3062	1.3062	1.3062	1.3062	0.8987	0.8987	0.8991	0.8991	1.252	1.252	1.252	1.252	1.3062	1.3062	1.3062	0
ABAYE2964	0	0	1.3062	1.3062	1.3062	1.0453	1.0477	0.7135	0.7135	0.5223	0.2839	1.3062	1.3062	1.3062	1.3062	1.3062	1.3062	1.3062	1.3062	1.3062	1.3062	1.3062	1.3062	1.3062	1.3062	1.3062	1.3062	1.3062	1.3062	1.3062	1.3051	1.3062	1.3062	1.3062	1.3062	1.3062	1.3062	0.8987	0.8987	0.8991	0.8991	1.252	1.252	1.252	1.252	1.3062	1.3062	1.3062	0
ABAYE3188	0	0	1.3062	1.3062	1.3062	1.0453	1.0477	0.7135	0.7135	0.5223	0.2839	1.3062	1.3062	1.3062	1.3062	1.3062	1.3062	1.3062	1.3062	1.3062	1.3062	1.3062	1.3062	1.3062	1.3062	1.3062	1.3062	1.3062	1.3062	1.3062	1.3051	1.3062	1.3062	1.3062	1.3062	1.3062	1.3062	0.8987	0.8987	0.8991	0.8991	1.252	1.252	1.252	1.252	1.3062	1.3062	1.3062	0
ABAYE0915	0	0	1.3062	1.3062	1.3062	1.0453	1.0477	0.7135	0.7135	0.5223	0.2839	1.3062	1.3062	1.3062	1.3062	1.3062	1.3062	1.3062	1.3062	1.3062	1.3062	1.3062	1.3062	1.3062	1.3062	1.3062	1.3062	1.3062	1.3062	1.3062	1.3051	1.3062	1.3062	1.3062	1.3062	1.3062	1.3062	0.8987	0.8987	0.8991	0.8991	1.252	1.252	1.252	1.252	1.3062	1.3062	1.3062	0
ABAYE3764	0	0	1.3062	1.3062	1.3062	1.0453	1.0477	0.7135	0.7135	0.5223	0.2839	1.3062	1.3062	1.3062	1.3062	1.3062	1.3062	1.3062	1.3062	1.3062	1.3062	1.3062	1.3062	1.3062	1.3062	1.3062	1.3062	1.3062	1.3062	1.3062	1.3051	1.3062	1.3062	1.3062	1.3062	1.3062	1.3062	0.8987	0.8987	0.8991	0.8991	1.252	1.252	1.252	1.252	1.3062	1.3062	1.3062	0
ABAYE0482	0	0	1.3062	1.3062	1.3062	1.0453	1.0477	0.7135	0.7135	0.5223	0.2839	1.3062	1.3062	1.3062	1.3062	1.3062	1.3062	1.3062	1.3062	1.3062	1.3062	1.3062	1.3062	1.3062	1.3062	1.3062	1.3062	1.3062	1.3062	1.3062	1.3051	1.3062	1.3062	1.3062	1.3062	1.3062	1.3062	0.8987	0.8987	0.8991	0.8991	1.252	1.252	1.252	1.252	1.3062	1.3062	1.3062	0
ABAYE2304	0	0	1.3062	1.3062	1.3062	1.0453	1.0477	0.7135	0.7135	0.5223	0.2839	1.3062	1.3062	1.3062	1.3062	1.3062	1.3062	1.3062	1.3062	1.3062	1.3062	1.3062	1.3062	1.3062	1.3062	1.3062	1.3062	1.3062	1.3062	1.3062	1.3051	1.3062	1.3062	1.3062	1.3062	1.3062	1.3062	0.8987	0.8987	0.8991	0.8991	1.252	1.252	1.252	1.252	1.3062	1.3062	1.3062	0
ABAYE2370	0	0	1.3062	1.3062	1.3062	1.0453	1.0477	0.7135	0.7135	0.5223	0.2839	1.3062	1.3062	1.3062	1.3062	1.3062	1.3062	1.3062	1.3062	1.3062	1.3062	1.3062	1.3062	1.3062	1.3062	1.3062	1.3062	1.3062	1.3062	1.3062	1.3051	1.3062	1.3062	1.3062	1.3062	1.3062	1.3062	0.8987	0.8987	0.8991	0.8991	1.252	1.252	1.252	1.252	1.3062	1.3062	1.3062	0
ABAYE3470	0	0	1.3062	1.3062	1.3062	1.0453	1.0477	0.7135	0.7135	0.5223	0.2839	1.3062	1.3062	1.3062	1.3062	1.3062	1.3062	1.3062	1.3062	1.3062	1.3062	1.3062	1.3062	1.3062	1.3062	1.3062	1.3062	1.3062	1.3062	1.3062	1.3051	1.3062	1.3062	1.3062	1.3062	1.3062	1.3062	0.8987	0.8987	0.8991	0.8991	1.252	1.252	1.252	1.252	1.3062	1.3062	1.3062	0
ABAYE2311	0	0	1.3062	1.3062	1.3062	1.0453	1.0477	0.7135	0.7135	0.5223	0.2839	1.3062	1.3062	1.3062	1.3062	1.3062	1.3062	1.3062	1.3062	1.3062	1.3062	1.3062	1.3062	1.3062	1.3062	1.3062	1.3062	1.3062	1.3062	1.3062	1.3051	1.3062	1.3062	1.3062	1.3062	1.3062	1.3062	0.8987	0.8987	0.8991	0.8991	1.252	1.252	1.252	1.252	1.3062	1.3062	1.3062	0
ABAYE3763	0	0	1.3062	1.3062	1.3062	1.0453	1.0477	0.7135	0.7135	0.5223	0.2839	1.3062	1.3062	1.3062	1.3062	1.3062	1.3062	1.3062	1.3062	1.3062	1.3062	1.3062	1.3062	1.3062	1.3062	1.3062	1.3062	1.3062	1.3062	1.3062	1.3051	1.3062	1.3062	1.3062	1.3062	1.3062	1.3062	0.8987	0.8987	0.8991	0.8991	1.252	1.252	1.252	1.252	1.3062	1.3062	1.3062	0
ABAYE2065	0	0	1.3062	1.3062	1.3062	1.0453	1.0477	0.7135	0.7135	0.5223	0.2839	1.3062	1.3062	1.3062	1.3062	1.3062	1.3062	1.3062	1.3062	1.3062	1.3062	1.3062	1.3062	1.3062	1.3062	1.3062	1.3062	1.3062	1.3062	1.3062	1.3051	1.3062	1.3062	1.3062	1.3062	1.3062	1.3062	0.8987	0.8987	0.8991	0.8991	1.252	1.252	1.252	1.252	1.3062	1.3062	1.3062	0
ABAYE2852	0	0	1.3062	1.3062	1.3062	1.0453	1.0477	0.7135	0.7135	0.5223	0.2839	1.3062	1.3062	1.3062	1.3062	1.3062	1.3062	1.3062	1.3062	1.3062	1.3062	1.3062	1.3062	1.3062	1.3062	1.3062	1.3062	1.3062	1.3062	1.3062	1.3051	1.3062	1.3062	1.3062	1.3062	1.3062	1.3062	0.8987	0.8987	0.8991	0.8991	1.252	1.252	1.252	1.252	1.3062	1.3062	1.3062	0
ABAYE2290	0	0	1.3062	1.3062	1.3062	1.0453	1.0477	0.7135	0.7135	0.5223	0.2839	1.3062	1.3062	1.3062	1.3062	1.3062	1.3062	1.3062	1.3062	1.3062	1.3062	1.3062	1.3062	1.3062	1.3062	1.3062	1.3062	1.3062	1.3062	1.3062	1.3051	1.3062	1.3062	1.3062	1.3062	1.3062	1.3062	0.8987	0.8987	0.8991	0.8991	1.252	1.252	1.252	1.252	1.3062	1.3062	1.3062	0
ABAYE2369	0	0	1.3062	1.3062	1.3062	1.0453	1.0477	0.7135	0.7135	0.5223	0.2839	1.3062	1.3062	1.3062	1.3062	1.3062	1.3062	1.3062	1.3062	1.3062	1.3062	1.3062	1.3062	1.3062	1.3062	1.3062	1.3062	1.3062	1.3062	1.3062	1.3051	1.3062	1.3062	1.3062	1.3062	1.3062	1.3062	0.8987	0.8987	0.8991	0.8991	1.252	1.252	1.252	1.252	1.3062	1.3062	1.3062	0
ABAYE2628	0	0	1.3062	1.3062	1.3062	1.0453	1.0477	0.7135	0.7135	0.5223	0.2839	1.3062	1.3062	1.3062	1.3062	1.3062	1.3062	1.3062	1.3062	1.3062	1.3062	1.3062	1.3062	1.3062	1.3062	1.3062	1.3062	1.3062	1.3062	1.3062	1.3051	1.3062	1.3062	1.3062	1.3062	1.3062	1.3062	0.8987	0.8987	0.8991	0.8991	1.252	1.252	1.252	1.252	1.3062	1.3062	1.3062	0
ABAYE3186	0	0	1.3062	1.3062	1.3062	1.0453	1.0477	0.7135	0.7135	0.5223	0.2839	1.3062	1.3062	1.3062	1.3062	1.3062	1.3062	1.3062	1.3062	1.3062	1.3062	1.3062	1.3062	1.3062	1.3062	1.3062	1.3062	1.3062	1.3062	1.3062	1.3051	1.3062	1.3062	1.3062	1.3062	1.3062	1.3062	0.8987	0.8987	0.8991	0.8991	1.252	1.252	1.252	1.252	1.3062	1.3062	1.3062	0
ABAYE3792	0	0	1.3058	1.3058	1.3058	1.0449	1.0473	0.7131	0.7131	0.522	0.2837	1.3058	1.3058	1.3058	1.3058	1.3058	1.3058	1.3058	1.3058	1.3058	1.3058	1.3058	1.3058	1.3058	1.3058	1.3058	1.3058	1.3058	1.3058	1.3058	1.3047	1.3058	1.3058	1.3058	1.3058	1.3058	1.3058	0.8984	0.8984	0.8988	0.8988	1.2516	1.2516	1.2516	1.2516	1.3058	1.3058	1.3058	0
ABAYE3793	0	0	1.3058	1.3058	1.3058	1.0449	1.0473	0.7131	0.7131	0.522	0.2837	1.3058	1.3058	1.3058	1.3058	1.3058	1.3058	1.3058	1.3058	1.3058	1.3058	1.3058	1.3058	1.3058	1.3058	1.3058	1.3058	1.3058	1.3058	1.3058	1.3047	1.3058	1.3058	1.3058	1.3058	1.3058	1.3058	0.8984	0.8984	0.8988	0.8988	1.2516	1.2516	1.2516	1.2516	1.3058	1.3058	1.3058	0
ABAYE1742	0	0	1.3062	1.3062	1.3062	1.0453	1.0477	0.7135	0.7135	0.5223	0.2839	1.3062	1.3062	1.3062	1.3062	1.3062	1.3062	1.3062	1.3062	1.3062	1.3062	1.3062	1.3062	1.3062	1.3062	1.3062	1.3062	1.3062	1.3062	1.3062	1.3051	1.3062	1.3062	1.3062	1.3062	1.3062	1.3062	0.8987	0.8987	0.8991	0.8991	1.252	1.252	1.252	1.252	1.3062	1.3062	1.3062	0
ABAYE0480	0	0	1.3062	1.3062	1.3062	1.0453	1.0477	0.7135	0.7135	0.5223	0.2839	1.3062	1.3062	1.3062	1.3062	1.3062	1.3062	1.3062	1.3062	1.3062	1.3062	1.3062	1.3062	1.3062	1.3062	1.3062	1.3062	1.3062	1.3062	1.3062	1.3051	1.3062	1.3062	1.3062	1.3062	1.3062	1.3062	0.8987	0.8987	0.8991	0.8991	1.252	1.252	1.252	1.252	1.3062	1.3062	1.3062	0
ABAYE3240	0	0	1.3062	1.3062	1.3062	1.0453	1.0477	0.7135	0.7135	0.5223	0.2839	1.3062	1.3062	1.3062	1.3062	1.3062	1.3062	1.3062	1.3062	1.3062	1.3062	1.3062	1.3062	1.3062	1.3062	1.3062	1.3062	1.3062	1.3062	1.3062	1.3051	1.3062	1.3062	1.3062	1.3062	1.3062	1.3062	0.8987	0.8987	0.8991	0.8991	1.252	1.252	1.252	1.252	1.3062	1.3062	1.3062	0
ABAYE3239	0	0	1.3062	1.3062	1.3062	1.0453	1.0477	0.7135	0.7135	0.5223	0.2839	1.3062	1.3062	1.3062	1.3062	1.3062	1.3062	1.3062	1.3062	1.3062	1.3062	1.3062	1.3062	1.3062	1.3062	1.3062	1.3062	1.3062	1.3062	1.3062	1.3051	1.3062	1.3062	1.3062	1.3062	1.3062	1.3062	0.8987	0.8987	0.8991	0.8991	1.252	1.252	1.252	1.252	1.3062	1.3062	1.3062	0
ABAYE2836	0	0	1.3062	1.3062	1.3062	1.0453	1.0477	0.7135	0.7135	0.5223	0.2839	1.3062	1.3062	1.3062	1.3062	1.3062	1.3062	1.3062	1.3062	1.3062	1.3062	1.3062	1.3062	1.3062	1.3062	1.3062	1.3062	1.3062	1.3062	1.3062	1.3051	1.3062	1.3062	1.3062	1.3062	1.3062	1.3062	0.8987	0.8987	0.8991	0.8991	1.252	1.252	1.252	1.252	1.3062	1.3062	1.3062	0
ABAYE2460	0	0	1.3062	1.3062	1.3062	1.0453	1.0477	0.7135	0.7135	0.5223	0.2839	1.3062	1.3062	1.3062	1.3062	1.3062	1.3062	1.3062	1.3062	1.3062	1.3062	1.3062	1.3062	1.3062	1.3062	1.3062	1.3062	1.3062	1.3062	1.3062	1.3051	1.3062	1.3062	1.3062	1.3062	1.3062	1.3062	0.8987	0.8987	0.8991	0.8991	1.252	1.252	1.252	1.252	1.3062	1.3062	1.3062	0
ABAYE1411	0	0	1.3062	1.3062	1.3062	1.0453	1.0477	0.7135	0.7135	0.5223	0.2839	1.3062	1.3062	1.3062	1.3062	1.3062	1.3062	1.3062	1.3062	1.3062	1.3062	1.3062	1.3062	1.3062	1.3062	1.3062	1.3062	1.3062	1.3062	1.3062	1.3051	1.3062	1.3062	1.3062	1.3062	1.3062	1.3062	0.8987	0.8987	0.8991	0.8991	1.252	1.252	1.252	1.252	1.3062	1.3062	1.3062	0
ABAYE2329	0	0	1.3062	1.3062	1.3062	1.0453	1.0477	0.7135	0.7135	0.5223	0.2839	1.3062	1.3062	1.3062	1.3062	1.3062	1.3062	1.3062	1.3062	1.3062	1.3062	1.3062	1.3062	1.3062	1.3062	1.3062	1.3062	1.3062	1.3062	1.3062	1.3051	1.3062	1.3062	1.3062	1.3062	1.3062	1.3062	0.8987	0.8987	0.8991	0.8991	1.252	1.252	1.252	1.252	1.3062	1.3062	1.3062	0
ABAYE0210	0	0	1.3062	1.3062	1.3062	1.0453	1.0477	0.7135	0.7135	0.5223	0.2839	1.3062	1.3062	1.3062	1.3062	1.3062	1.3062	1.3062	1.3062	1.3062	1.3062	1.3062	1.3062	1.3062	1.3062	1.3062	1.3062	1.3062	1.3062	1.3062	1.3051	1.3062	1.3062	1.3062	1.3062	1.3062	1.3062	0.8987	0.8987	0.8991	0.8991	1.252	1.252	1.252	1.252	1.3062	1.3062	1.3062	0
ABAYE2958	0	0	1.3062	1.3062	1.3062	1.0453	1.0477	0.7135	0.7135	0.5223	0.2839	1.3062	1.3062	1.3062	1.3062	1.3062	1.3062	1.3062	1.3062	1.3062	1.3062	1.3062	1.3062	1.3062	1.3062	1.3062	1.3062	1.3062	1.3062	1.3062	1.3051	1.3062	1.3062	1.3062	1.3062	1.3062	1.3062	0.8987	0.8987	0.8991	0.8991	1.252	1.252	1.252	1.252	1.3062	1.3062	1.3062	0
ABAYE0209	0	0	1.3062	1.3062	1.3062	1.0453	1.0477	0.7135	0.7135	0.5223	0.2839	1.3062	1.3062	1.3062	1.3062	1.3062	1.3062	1.3062	1.3062	1.3062	1.3062	1.3062	1.3062	1.3062	1.3062	1.3062	1.3062	1.3062	1.3062	1.3062	1.3051	1.3062	1.3062	1.3062	1.3062	1.3062	1.3062	0.8987	0.8987	0.8991	0.8991	1.252	1.252	1.252	1.252	1.3062	1.3062	1.3062	0
ABAYE2292	0	0	1.3062	1.3062	1.3062	1.0453	1.0477	0.7135	0.7135	0.5223	0.2839	1.3062	1.3062	1.3062	1.3062	1.3062	1.3062	1.3062	1.3062	1.3062	1.3062	1.3062	1.3062	1.3062	1.3062	1.3062	1.3062	1.3062	1.3062	1.3062	1.3051	1.3062	1.3062	1.3062	1.3062	1.3062	1.3062	0.8987	0.8987	0.8991	0.8991	1.252	1.252	1.252	1.252	1.3062	1.3062	1.3062	0
ABAYE2344	0	0	1.3062	1.3062	1.3062	1.0453	1.0477	0.7135	0.7135	0.5223	0.2839	1.3062	1.3062	1.3062	1.3062	1.3062	1.3062	1.3062	1.3062	1.3062	1.3062	1.3062	1.3062	1.3062	1.3062	1.3062	1.3062	1.3062	1.3062	1.3062	1.3051	1.3062	1.3062	1.3062	1.3062	1.3062	1.3062	0.8987	0.8987	0.8991	0.8991	1.252	1.252	1.252	1.252	1.3062	1.3062	1.3062	0
ABAYE2306	0	0	1.3062	1.3062	1.3062	1.0453	1.0477	0.7135	0.7135	0.5223	0.2839	1.3062	1.3062	1.3062	1.3062	1.3062	1.3062	1.3062	1.3062	1.3062	1.3062	1.3062	1.3062	1.3062	1.3062	1.3062	1.3062	1.3062	1.3062	1.3062	1.3051	1.3062	1.3062	1.3062	1.3062	1.3062	1.3062	0.8987	0.8987	0.8991	0.8991	1.252	1.252	1.252	1.252	1.3062	1.3062	1.3062	0
ABAYE2368	0	0	1.3062	1.3062	1.3062	1.0453	1.0477	0.7135	0.7135	0.5223	0.2839	1.3062	1.3062	1.3062	1.3062	1.3062	1.3062	1.3062	1.3062	1.3062	1.3062	1.3062	1.3062	1.3062	1.3062	1.3062	1.3062	1.3062	1.3062	1.3062	1.3051	1.3062	1.3062	1.3062	1.3062	1.3062	1.3062	0.8987	0.8987	0.8991	0.8991	1.252	1.252	1.252	1.252	1.3062	1.3062	1.3062	0
ABAYE1909	0	0	1.3062	1.3062	1.3062	1.0453	1.0477	0.7135	0.7135	0.5223	0.2839	1.3062	1.3062	1.3062	1.3062	1.3062	1.3062	1.3062	1.3062	1.3062	1.3062	1.3062	1.3062	1.3062	1.3062	1.3062	1.3062	1.3062	1.3062	1.3062	1.3051	1.3062	1.3062	1.3062	1.3062	1.3062	1.3062	0.8987	0.8987	0.8991	0.8991	1.252	1.252	1.252	1.252	1.3062	1.3062	1.3062	0
ABAYE1943	0	0	1.3062	1.3062	1.3062	1.0453	1.0477	0.7135	0.7135	0.5223	0.2839	1.3062	1.3062	1.3062	1.3062	1.3062	1.3062	1.3062	1.3062	1.3062	1.3062	1.3062	1.3062	1.3062	1.3062	1.3062	1.3062	1.3062	1.3062	1.3062	1.3051	1.3062	1.3062	1.3062	1.3062	1.3062	1.3062	0.8987	0.8987	0.8991	0.8991	1.252	1.252	1.252	1.252	1.3062	1.3062	1.3062	0
ABAYE1944	0	0	1.3062	1.3062	1.3062	1.0453	1.0477	0.7135	0.7135	0.5223	0.2839	1.3062	1.3062	1.3062	1.3062	1.3062	1.3062	1.3062	1.3062	1.3062	1.3062	1.3062	1.3062	1.3062	1.3062	1.3062	1.3062	1.3062	1.3062	1.3062	1.3051	1.3062	1.3062	1.3062	1.3062	1.3062	1.3062	0.8987	0.8987	0.8991	0.8991	1.252	1.252	1.252	1.252	1.3062	1.3062	1.3062	0
ABAYE1914	0	0	1.3062	1.3062	1.3062	1.0453	1.0477	0.7135	0.7135	0.5223	0.2839	1.3062	1.3062	1.3062	1.3062	1.3062	1.3062	1.3062	1.3062	1.3062	1.3062	1.3062	1.3062	1.3062	1.3062	1.3062	1.3062	1.3062	1.3062	1.3062	1.3051	1.3062	1.3062	1.3062	1.3062	1.3062	1.3062	0.8987	0.8987	0.8991	0.8991	1.252	1.252	1.252	1.252	1.3062	1.3062	1.3062	0
ABAYE1913	0	0	1.3062	1.3062	1.3062	1.0453	1.0477	0.7135	0.7135	0.5223	0.2839	1.3062	1.3062	1.3062	1.3062	1.3062	1.3062	1.3062	1.3062	1.3062	1.3062	1.3062	1.3062	1.3062	1.3062	1.3062	1.3062	1.3062	1.3062	1.3062	1.3051	1.3062	1.3062	1.3062	1.3062	1.3062	1.3062	0.8987	0.8987	0.8991	0.8991	1.252	1.252	1.252	1.252	1.3062	1.3062	1.3062	0
ABAYE1296	0	0	1.3062	1.3062	1.3062	1.0453	1.0477	0.7135	0.7135	0.5223	0.2839	1.3062	1.3062	1.3062	1.3062	1.3062	1.3062	1.3062	1.3062	1.3062	1.3062	1.3062	1.3062	1.3062	1.3062	1.3062	1.3062	1.3062	1.3062	1.3062	1.3051	1.3062	1.3062	1.3062	1.3062	1.3062	1.3062	0.8987	0.8987	0.8991	0.8991	1.252	1.252	1.252	1.252	1.3062	1.3062	1.3062	0
ABAYE3768	0	0	1.3062	1.3062	1.3062	1.0453	1.0477	0.7135	0.7135	0.5223	0.2839	1.3062	1.3062	1.3062	1.3062	1.3062	1.3062	1.3062	1.3062	1.3062	1.3062	1.3062	1.3062	1.3062	1.3062	1.3062	1.3062	1.3062	1.3062	1.3062	1.3051	1.3062	1.3062	1.3062	1.3062	1.3062	1.3062	0.8987	0.8987	0.8991	0.8991	1.252	1.252	1.252	1.252	1.3062	1.3062	1.3062	0
ABAYE3051	0	0	1.3062	1.3062	1.3062	1.0453	1.0477	0.7135	0.7135	0.5223	0.2839	1.3062	1.3062	1.3062	1.3062	1.3062	1.3062	1.3062	1.3062	1.3062	1.3062	1.3062	1.3062	1.3062	1.3062	1.3062	1.3062	1.3062	1.3062	1.3062	1.3051	1.3062	1.3062	1.3062	1.3062	1.3062	1.3062	0.8987	0.8987	0.8991	0.8991	1.252	1.252	1.252	1.252	1.3062	1.3062	1.3062	0
ABAYE3056	0	0	1.3062	1.3062	1.3062	1.0453	1.0477	0.7135	0.7135	0.5223	0.2839	1.3062	1.3062	1.3062	1.3062	1.3062	1.3062	1.3062	1.3062	1.3062	1.3062	1.3062	1.3062	1.3062	1.3062	1.3062	1.3062	1.3062	1.3062	1.3062	1.3051	1.3062	1.3062	1.3062	1.3062	1.3062	1.3062	0.8987	0.8987	0.8991	0.8991	1.252	1.252	1.252	1.252	1.3062	1.3062	1.3062	0
ABAYE0977	0	0	1.3062	1.3062	1.3062	1.0453	1.0477	0.7135	0.7135	0.5223	0.2839	1.3062	1.3062	1.3062	1.3062	1.3062	1.3062	1.3062	1.3062	1.3062	1.3062	1.3062	1.3062	1.3062	1.3062	1.3062	1.3062	1.3062	1.3062	1.3062	1.3051	1.3062	1.3062	1.3062	1.3062	1.3062	1.3062	0.8987	0.8987	0.8991	0.8991	1.252	1.252	1.252	1.252	1.3062	1.3062	1.3062	0
ABAYE3055	0	0	1.3062	1.3062	1.3062	1.0453	1.0477	0.7135	0.7135	0.5223	0.2839	1.3062	1.3062	1.3062	1.3062	1.3062	1.3062	1.3062	1.3062	1.3062	1.3062	1.3062	1.3062	1.3062	1.3062	1.3062	1.3062	1.3062	1.3062	1.3062	1.3051	1.3062	1.3062	1.3062	1.3062	1.3062	1.3062	0.8987	0.8987	0.8991	0.8991	1.252	1.252	1.252	1.252	1.3062	1.3062	1.3062	0
ABAYE1736	0	0	1.3062	1.3062	1.3062	1.0453	1.0477	0.7135	0.7135	0.5223	0.2839	1.3062	1.3062	1.3062	1.3062	1.3062	1.3062	1.3062	1.3062	1.3062	1.3062	1.3062	1.3062	1.3062	1.3062	1.3062	1.3062	1.3062	1.3062	1.3062	1.3051	1.3062	1.3062	1.3062	1.3062	1.3062	1.3062	0.8987	0.8987	0.8991	0.8991	1.252	1.252	1.252	1.252	1.3062	1.3062	1.3062	0
ABAYE3049	0	0	1.3062	1.3062	1.3062	1.0453	1.0477	0.7135	0.7135	0.5223	0.2839	1.3062	1.3062	1.3062	1.3062	1.3062	1.3062	1.3062	1.3062	1.3062	1.3062	1.3062	1.3062	1.3062	1.3062	1.3062	1.3062	1.3062	1.3062	1.3062	1.3051	1.3062	1.3062	1.3062	1.3062	1.3062	1.3062	0.8987	0.8987	0.8991	0.8991	1.252	1.252	1.252	1.252	1.3062	1.3062	1.3062	0
ABAYE3054	0	0	1.3062	1.3062	1.3062	1.0453	1.0477	0.7135	0.7135	0.5223	0.2839	1.3062	1.3062	1.3062	1.3062	1.3062	1.3062	1.3062	1.3062	1.3062	1.3062	1.3062	1.3062	1.3062	1.3062	1.3062	1.3062	1.3062	1.3062	1.3062	1.3051	1.3062	1.3062	1.3062	1.3062	1.3062	1.3062	0.8987	0.8987	0.8991	0.8991	1.252	1.252	1.252	1.252	1.3062	1.3062	1.3062	0
ABAYE3052	0	0	1.3062	1.3062	1.3062	1.0453	1.0477	0.7135	0.7135	0.5223	0.2839	1.3062	1.3062	1.3062	1.3062	1.3062	1.3062	1.3062	1.3062	1.3062	1.3062	1.3062	1.3062	1.3062	1.3062	1.3062	1.3062	1.3062	1.3062	1.3062	1.3051	1.3062	1.3062	1.3062	1.3062	1.3062	1.3062	0.8987	0.8987	0.8991	0.8991	1.252	1.252	1.252	1.252	1.3062	1.3062	1.3062	0
ABAYE3059	0	0	1.3062	1.3062	1.3062	1.0453	1.0477	0.7135	0.7135	0.5223	0.2839	1.3062	1.3062	1.3062	1.3062	1.3062	1.3062	1.3062	1.3062	1.3062	1.3062	1.3062	1.3062	1.3062	1.3062	1.3062	1.3062	1.3062	1.3062	1.3062	1.3051	1.3062	1.3062	1.3062	1.3062	1.3062	1.3062	0.8987	0.8987	0.8991	0.8991	1.252	1.252	1.252	1.252	1.3062	1.3062	1.3062	0
ABAYE3057	0	0	1.3062	1.3062	1.3062	1.0453	1.0477	0.7135	0.7135	0.5223	0.2839	1.3062	1.3062	1.3062	1.3062	1.3062	1.3062	1.3062	1.3062	1.3062	1.3062	1.3062	1.3062	1.3062	1.3062	1.3062	1.3062	1.3062	1.3062	1.3062	1.3051	1.3062	1.3062	1.3062	1.3062	1.3062	1.3062	0.8987	0.8987	0.8991	0.8991	1.252	1.252	1.252	1.252	1.3062	1.3062	1.3062	0
ABAYE3050	0	0	1.3062	1.3062	1.3062	1.0453	1.0477	0.7135	0.7135	0.5223	0.2839	1.3062	1.3062	1.3062	1.3062	1.3062	1.3062	1.3062	1.3062	1.3062	1.3062	1.3062	1.3062	1.3062	1.3062	1.3062	1.3062	1.3062	1.3062	1.3062	1.3051	1.3062	1.3062	1.3062	1.3062	1.3062	1.3062	0.8987	0.8987	0.8991	0.8991	1.252	1.252	1.252	1.252	1.3062	1.3062	1.3062	0
ABAYE3058	0	0	1.3062	1.3062	1.3062	1.0453	1.0477	0.7135	0.7135	0.5223	0.2839	1.3062	1.3062	1.3062	1.3062	1.3062	1.3062	1.3062	1.3062	1.3062	1.3062	1.3062	1.3062	1.3062	1.3062	1.3062	1.3062	1.3062	1.3062	1.3062	1.3051	1.3062	1.3062	1.3062	1.3062	1.3062	1.3062	0.8987	0.8987	0.8991	0.8991	1.252	1.252	1.252	1.252	1.3062	1.3062	1.3062	0
ABAYE3060	0	0	1.3062	1.3062	1.3062	1.0453	1.0477	0.7135	0.7135	0.5223	0.2839	1.3062	1.3062	1.3062	1.3062	1.3062	1.3062	1.3062	1.3062	1.3062	1.3062	1.3062	1.3062	1.3062	1.3062	1.3062	1.3062	1.3062	1.3062	1.3062	1.3051	1.3062	1.3062	1.3062	1.3062	1.3062	1.3062	0.8987	0.8987	0.8991	0.8991	1.252	1.252	1.252	1.252	1.3062	1.3062	1.3062	0
ABAYE3053	0	0	1.3062	1.3062	1.3062	1.0453	1.0477	0.7135	0.7135	0.5223	0.2839	1.3062	1.3062	1.3062	1.3062	1.3062	1.3062	1.3062	1.3062	1.3062	1.3062	1.3062	1.3062	1.3062	1.3062	1.3062	1.3062	1.3062	1.3062	1.3062	1.3051	1.3062	1.3062	1.3062	1.3062	1.3062	1.3062	0.8987	0.8987	0.8991	0.8991	1.252	1.252	1.252	1.252	1.3062	1.3062	1.3062	0
ABAYE3048	0	0	1.3062	1.3062	1.3062	1.0453	1.0477	0.7135	0.7135	0.5223	0.2839	1.3062	1.3062	1.3062	1.3062	1.3062	1.3062	1.3062	1.3062	1.3062	1.3062	1.3062	1.3062	1.3062	1.3062	1.3062	1.3062	1.3062	1.3062	1.3062	1.3051	1.3062	1.3062	1.3062	1.3062	1.3062	1.3062	0.8987	0.8987	0.8991	0.8991	1.252	1.252	1.252	1.252	1.3062	1.3062	1.3062	0
ABAYE1388	0	0	1.1705	1.1705	1.1705	0.9104	0.9125	0.5776	0.5776	0.3861	0.1476	1.1705	1.1705	1.1705	1.1705	1.1705	1.1705	1.1705	1.1705	1.1705	1.1705	1.1705	1.1705	1.1705	1.1705	1.1705	1.1705	1.1705	1.1705	1.1705	1.1695	1.1705	1.1705	1.1705	1.1705	1.1705	1.1705	0.7622	0.7622	0.7625	0.7625	1.1166	1.1166	1.1166	1.1166	1.1705	1.1705	1.1705	0
ABAYE1637	0	0	1.3062	1.3062	1.3062	1.0453	1.0477	0.7135	0.7135	0.5223	0.2839	1.3062	1.3062	1.3062	1.3062	1.3062	1.3062	1.3062	1.3062	1.3062	1.3062	1.3062	1.3062	1.3062	1.3062	1.3062	1.3062	1.3062	1.3062	1.3062	1.3051	1.3062	1.3062	1.3062	1.3062	1.3062	1.3062	0.8987	0.8987	0.8991	0.8991	1.252	1.252	1.252	1.252	1.3062	1.3062	1.3062	0
ABAYE1636	0	0	1.3062	1.3062	1.3062	1.0453	1.0477	0.7135	0.7135	0.5223	0.2839	1.3062	1.3062	1.3062	1.3062	1.3062	1.3062	1.3062	1.3062	1.3062	1.3062	1.3062	1.3062	1.3062	1.3062	1.3062	1.3062	1.3062	1.3062	1.3062	1.3051	1.3062	1.3062	1.3062	1.3062	1.3062	1.3062	0.8987	0.8987	0.8991	0.8991	1.252	1.252	1.252	1.252	1.3062	1.3062	1.3062	0
ABAYE1387	0	0	1.1705	1.1705	1.1705	0.9104	0.9125	0.5776	0.5776	0.3861	0.1476	1.1705	1.1705	1.1705	1.1705	1.1705	1.1705	1.1705	1.1705	1.1705	1.1705	1.1705	1.1705	1.1705	1.1705	1.1705	1.1705	1.1705	1.1705	1.1705	1.1695	1.1705	1.1705	1.1705	1.1705	1.1705	1.1705	0.7622	0.7622	0.7625	0.7625	1.1166	1.1166	1.1166	1.1166	1.1705	1.1705	1.1705	0
ABAYE2220	0	0	1.3062	1.3062	1.3062	1.0453	1.0477	0.7135	0.7135	0.5223	0.2839	1.3062	1.3062	1.3062	1.3062	1.3062	1.3062	1.3062	1.3062	1.3062	1.3062	1.3062	1.3062	1.3062	1.3062	1.3062	1.3062	1.3062	1.3062	1.3062	1.3051	1.3062	1.3062	1.3062	1.3062	1.3062	1.3062	0.8987	0.8987	0.8991	0.8991	1.252	1.252	1.252	1.252	1.3062	1.3062	1.3062	0
ABAYE1389	0	0	1.1705	1.1705	1.1705	0.9104	0.9125	0.5776	0.5776	0.3861	0.1476	1.1705	1.1705	1.1705	1.1705	1.1705	1.1705	1.1705	1.1705	1.1705	1.1705	1.1705	1.1705	1.1705	1.1705	1.1705	1.1705	1.1705	1.1705	1.1705	1.1695	1.1705	1.1705	1.1705	1.1705	1.1705	1.1705	0.7622	0.7622	0.7625	0.7625	1.1166	1.1166	1.1166	1.1166	1.1705	1.1705	1.1705	0
ABAYE1385	0	0	1.1705	1.1705	1.1705	0.9104	0.9125	0.5776	0.5776	0.3861	0.1476	1.1705	1.1705	1.1705	1.1705	1.1705	1.1705	1.1705	1.1705	1.1705	1.1705	1.1705	1.1705	1.1705	1.1705	1.1705	1.1705	1.1705	1.1705	1.1705	1.1695	1.1705	1.1705	1.1705	1.1705	1.1705	1.1705	0.7622	0.7622	0.7625	0.7625	1.1166	1.1166	1.1166	1.1166	1.1705	1.1705	1.1705	0
ABAYE2219	0	0	1.3062	1.3062	1.3062	1.0453	1.0477	0.7135	0.7135	0.5223	0.2839	1.3062	1.3062	1.3062	1.3062	1.3062	1.3062	1.3062	1.3062	1.3062	1.3062	1.3062	1.3062	1.3062	1.3062	1.3062	1.3062	1.3062	1.3062	1.3062	1.3051	1.3062	1.3062	1.3062	1.3062	1.3062	1.3062	0.8987	0.8987	0.8991	0.8991	1.252	1.252	1.252	1.252	1.3062	1.3062	1.3062	0
ABAYE1386	0	0	1.1705	1.1705	1.1705	0.9104	0.9125	0.5776	0.5776	0.3861	0.1476	1.1705	1.1705	1.1705	1.1705	1.1705	1.1705	1.1705	1.1705	1.1705	1.1705	1.1705	1.1705	1.1705	1.1705	1.1705	1.1705	1.1705	1.1705	1.1705	1.1695	1.1705	1.1705	1.1705	1.1705	1.1705	1.1705	0.7622	0.7622	0.7625	0.7625	1.1166	1.1166	1.1166	1.1166	1.1705	1.1705	1.1705	0
ABAYE3675	0	0	1.3062	1.3062	1.3062	1.0453	1.0477	0.7135	0.7135	0.5223	0.2839	1.3062	1.3062	1.3062	1.3062	1.3062	1.3062	1.3062	1.3062	1.3062	1.3062	1.3062	1.3062	1.3062	1.3062	1.3062	1.3062	1.3062	1.3062	1.3062	1.3051	1.3062	1.3062	1.3062	1.3062	1.3062	1.3062	0.8987	0.8987	0.8991	0.8991	1.252	1.252	1.252	1.252	1.3062	1.3062	1.3062	0
ABAYE3716	0	0	1.3062	1.3062	1.3062	1.0453	1.0477	0.7135	0.7135	0.5223	0.2839	1.3062	1.3062	1.3062	1.3062	1.3062	1.3062	1.3062	1.3062	1.3062	1.3062	1.3062	1.3062	1.3062	1.3062	1.3062	1.3062	1.3062	1.3062	1.3062	1.3051	1.3062	1.3062	1.3062	1.3062	1.3062	1.3062	0.8987	0.8987	0.8991	0.8991	1.252	1.252	1.252	1.252	1.3062	1.3062	1.3062	0
ABAYE3721	0	0	1.3062	1.3062	1.3062	1.0453	1.0477	0.7135	0.7135	0.5223	0.2839	1.3062	1.3062	1.3062	1.3062	1.3062	1.3062	1.3062	1.3062	1.3062	1.3062	1.3062	1.3062	1.3062	1.3062	1.3062	1.3062	1.3062	1.3062	1.3062	1.3051	1.3062	1.3062	1.3062	1.3062	1.3062	1.3062	0.8987	0.8987	0.8991	0.8991	1.252	1.252	1.252	1.252	1.3062	1.3062	1.3062	0
ABAYE3715	0	0	1.3062	1.3062	1.3062	1.0453	1.0477	0.7135	0.7135	0.5223	0.2839	1.3062	1.3062	1.3062	1.3062	1.3062	1.3062	1.3062	1.3062	1.3062	1.3062	1.3062	1.3062	1.3062	1.3062	1.3062	1.3062	1.3062	1.3062	1.3062	1.3051	1.3062	1.3062	1.3062	1.3062	1.3062	1.3062	0.8987	0.8987	0.8991	0.8991	1.252	1.252	1.252	1.252	1.3062	1.3062	1.3062	0
ABAYE3719	0	0	1.3062	1.3062	1.3062	1.0453	1.0477	0.7135	0.7135	0.5223	0.2839	1.3062	1.3062	1.3062	1.3062	1.3062	1.3062	1.3062	1.3062	1.3062	1.3062	1.3062	1.3062	1.3062	1.3062	1.3062	1.3062	1.3062	1.3062	1.3062	1.3051	1.3062	1.3062	1.3062	1.3062	1.3062	1.3062	0.8987	0.8987	0.8991	0.8991	1.252	1.252	1.252	1.252	1.3062	1.3062	1.3062	0
ABAYE3717	0	0	1.3062	1.3062	1.3062	1.0453	1.0477	0.7135	0.7135	0.5223	0.2839	1.3062	1.3062	1.3062	1.3062	1.3062	1.3062	1.3062	1.3062	1.3062	1.3062	1.3062	1.3062	1.3062	1.3062	1.3062	1.3062	1.3062	1.3062	1.3062	1.3051	1.3062	1.3062	1.3062	1.3062	1.3062	1.3062	0.8987	0.8987	0.8991	0.8991	1.252	1.252	1.252	1.252	1.3062	1.3062	1.3062	0
ABAYE3718	0	0	1.3062	1.3062	1.3062	1.0453	1.0477	0.7135	0.7135	0.5223	0.2839	1.3062	1.3062	1.3062	1.3062	1.3062	1.3062	1.3062	1.3062	1.3062	1.3062	1.3062	1.3062	1.3062	1.3062	1.3062	1.3062	1.3062	1.3062	1.3062	1.3051	1.3062	1.3062	1.3062	1.3062	1.3062	1.3062	0.8987	0.8987	0.8991	0.8991	1.252	1.252	1.252	1.252	1.3062	1.3062	1.3062	0
ABAYE3723	0	0	1.3062	1.3062	1.3062	1.0453	1.0477	0.7135	0.7135	0.5223	0.2839	1.3062	1.3062	1.3062	1.3062	1.3062	1.3062	1.3062	1.3062	1.3062	1.3062	1.3062	1.3062	1.3062	1.3062	1.3062	1.3062	1.3062	1.3062	1.3062	1.3051	1.3062	1.3062	1.3062	1.3062	1.3062	1.3062	0.8987	0.8987	0.8991	0.8991	1.252	1.252	1.252	1.252	1.3062	1.3062	1.3062	0
ABAYE3720	0	0	1.3062	1.3062	1.3062	1.0453	1.0477	0.7135	0.7135	0.5223	0.2839	1.3062	1.3062	1.3062	1.3062	1.3062	1.3062	1.3062	1.3062	1.3062	1.3062	1.3062	1.3062	1.3062	1.3062	1.3062	1.3062	1.3062	1.3062	1.3062	1.3051	1.3062	1.3062	1.3062	1.3062	1.3062	1.3062	0.8987	0.8987	0.8991	0.8991	1.252	1.252	1.252	1.252	1.3062	1.3062	1.3062	0
ABAYE2803	0	0	1.3062	1.3062	1.3062	1.0453	1.0477	0.7135	0.7135	0.5223	0.2839	1.3062	1.3062	1.3062	1.3062	1.3062	1.3062	1.3062	1.3062	1.3062	1.3062	1.3062	1.3062	1.3062	1.3062	1.3062	1.3062	1.3062	1.3062	1.3062	1.3051	1.3062	1.3062	1.3062	1.3062	1.3062	1.3062	0.8987	0.8987	0.8991	0.8991	1.252	1.252	1.252	1.252	1.3062	1.3062	1.3062	0
ABAYE2809	0	0	1.3062	1.3062	1.3062	1.0453	1.0477	0.7135	0.7135	0.5223	0.2839	1.3062	1.3062	1.3062	1.3062	1.3062	1.3062	1.3062	1.3062	1.3062	1.3062	1.3062	1.3062	1.3062	1.3062	1.3062	1.3062	1.3062	1.3062	1.3062	1.3051	1.3062	1.3062	1.3062	1.3062	1.3062	1.3062	0.8987	0.8987	0.8991	0.8991	1.252	1.252	1.252	1.252	1.3062	1.3062	1.3062	0
ABAYE0262	0	0	1.3062	1.3062	1.3062	1.0453	1.0477	0.7135	0.7135	0.5223	0.2839	1.3062	1.3062	1.3062	1.3062	1.3062	1.3062	1.3062	1.3062	1.3062	1.3062	1.3062	1.3062	1.3062	1.3062	1.3062	1.3062	1.3062	1.3062	1.3062	1.3051	1.3062	1.3062	1.3062	1.3062	1.3062	1.3062	0.8987	0.8987	0.8991	0.8991	1.252	1.252	1.252	1.252	1.3062	1.3062	1.3062	0
ABAYE1546	0	0	1.2044	1.2044	1.2044	0.9441	0.9463	0.6455	0.6455	0.4542	0.2157	1.2044	1.2044	1.2044	1.2044	1.2044	1.2044	1.2044	1.2044	1.2044	1.2044	1.2044	1.2044	1.2044	1.2044	1.2044	1.2044	1.2044	1.2044	1.2044	1.2034	1.2044	1.2044	1.2044	1.2044	1.2044	1.2044	0.8305	0.8305	0.8308	0.8308	1.1504	1.1504	1.1504	1.1504	1.2044	1.2044	1.2044	0
ABAYE1544	0	0	1.1677	1.1677	1.1677	0.9104	0.9125	0.6432	0.6432	0.4542	0.2157	1.1677	1.1677	1.1677	1.1677	1.1677	1.1677	1.1677	1.1677	1.1677	1.1677	1.1677	1.1677	1.1677	1.1677	1.1677	1.1677	1.1677	1.1677	1.1677	1.1663	1.1677	1.1677	1.1677	1.1677	1.1677	1.1677	0.8305	0.8305	0.8308	0.8308	1.1166	1.1166	1.1166	1.1166	1.1677	1.1677	1.1677	0
ABAYE1921	0	0	1.3062	1.3062	1.3062	1.0453	1.0477	0.7135	0.7135	0.5223	0.2839	1.3062	1.3062	1.3062	1.3062	1.3062	1.3062	1.3062	1.3062	1.3062	1.3062	1.3062	1.3062	1.3062	1.3062	1.3062	1.3062	1.3062	1.3062	1.3062	1.3051	1.3062	1.3062	1.3062	1.3062	1.3062	1.3062	0.8987	0.8987	0.8991	0.8991	1.252	1.252	1.252	1.252	1.3062	1.3062	1.3062	0
ABAYE2310	0	0	1.3062	1.3062	1.3062	1.0453	1.0477	0.7135	0.7135	0.5223	0.2839	1.3062	1.3062	1.3062	1.3062	1.3062	1.3062	1.3062	1.3062	1.3062	1.3062	1.3062	1.3062	1.3062	1.3062	1.3062	1.3062	1.3062	1.3062	1.3062	1.3051	1.3062	1.3062	1.3062	1.3062	1.3062	1.3062	0.8987	0.8987	0.8991	0.8991	1.252	1.252	1.252	1.252	1.3062	1.3062	1.3062	0
ABAYE0966	0	0	1.3062	1.3062	1.3062	1.0453	1.0477	0.7135	0.7135	0.5223	0.2839	1.3062	1.3062	1.3062	1.3062	1.3062	1.3062	1.3062	1.3062	1.3062	1.3062	1.3062	1.3062	1.3062	1.3062	1.3062	1.3062	1.3062	1.3062	1.3062	1.3051	1.3062	1.3062	1.3062	1.3062	1.3062	1.3062	0.8987	0.8987	0.8991	0.8991	1.252	1.252	1.252	1.252	1.3062	1.3062	1.3062	0
ABAYE0299	0	0	1.3062	1.3062	1.3062	1.0453	1.0477	0.7135	0.7135	0.5223	0.2839	1.3062	1.3062	1.3062	1.3062	1.3062	1.3062	1.3062	1.3062	1.3062	1.3062	1.3062	1.3062	1.3062	1.3062	1.3062	1.3062	1.3062	1.3062	1.3062	1.3051	1.3062	1.3062	1.3062	1.3062	1.3062	1.3062	0.8987	0.8987	0.8991	0.8991	1.252	1.252	1.252	1.252	1.3062	1.3062	1.3062	0
ABAYE0298	0	0	1.3062	1.3062	1.3062	1.0453	1.0477	0.7135	0.7135	0.5223	0.2839	1.3062	1.3062	1.3062	1.3062	1.3062	1.3062	1.3062	1.3062	1.3062	1.3062	1.3062	1.3062	1.3062	1.3062	1.3062	1.3062	1.3062	1.3062	1.3062	1.3051	1.3062	1.3062	1.3062	1.3062	1.3062	1.3062	0.8987	0.8987	0.8991	0.8991	1.252	1.252	1.252	1.252	1.3062	1.3062	1.3062	0
ABAYE0351	0	0	1.1956	1.1956	1.1956	0.8173	0.8199	0.7135	0.7135	0.4998	0.2549	1.1956	1.1956	1.1956	1.1956	1.1956	1.1956	1.1956	1.1956	1.1956	1.1956	1.1956	1.1956	1.1956	1.1956	1.1956	1.1956	1.1956	1.1956	1.1956	1.1946	1.1956	1.1956	1.1956	1.1956	1.1956	1.1956	0.7995	0.7995	0.7998	0.7998	1.1539	1.1539	1.1539	1.1539	1.1956	1.1956	1.1956	0
ABAYE2764	0	0	1.3062	1.3062	1.3062	1.0453	1.0477	0.7135	0.7135	0.5223	0.2839	1.3062	1.3062	1.3062	1.3062	1.3062	1.3062	1.3062	1.3062	1.3062	1.3062	1.3062	1.3062	1.3062	1.3062	1.3062	1.3062	1.3062	1.3062	1.3062	1.3051	1.3062	1.3062	1.3062	1.3062	1.3062	1.3062	0.8987	0.8987	0.8991	0.8991	1.252	1.252	1.252	1.252	1.3062	1.3062	1.3062	0
ABAYE3774	0	0	1.3062	1.3062	1.3062	1.0453	1.0477	0.7135	0.7135	0.5223	0.2839	1.3062	1.3062	1.3062	1.3062	1.3062	1.3062	1.3062	1.3062	1.3062	1.3062	1.3062	1.3062	1.3062	1.3062	1.3062	1.3062	1.3062	1.3062	1.3062	1.3051	1.3062	1.3062	1.3062	1.3062	1.3062	1.3062	0.8987	0.8987	0.8991	0.8991	1.252	1.252	1.252	1.252	1.3062	1.3062	1.3062	0
ABAYE1567	0	0	1.3062	1.3062	1.3062	1.0453	1.0477	0.7135	0.7135	0.5223	0.2839	1.3062	1.3062	1.3062	1.3062	1.3062	1.3062	1.3062	1.3062	1.3062	1.3062	1.3062	1.3062	1.3062	1.3062	1.3062	1.3062	1.3062	1.3062	1.3062	1.3051	1.3062	1.3062	1.3062	1.3062	1.3062	1.3062	0.8987	0.8987	0.8991	0.8991	1.252	1.252	1.252	1.252	1.3062	1.3062	1.3062	0
ABAYE2790	0	0	1.3062	1.3062	1.3062	1.0453	1.0477	0.7135	0.7135	0.5223	0.2839	1.3062	1.3062	1.3062	1.3062	1.3062	1.3062	1.3062	1.3062	1.3062	1.3062	1.3062	1.3062	1.3062	1.3062	1.3062	1.3062	1.3062	1.3062	1.3062	1.3051	1.3062	1.3062	1.3062	1.3062	1.3062	1.3062	0.8987	0.8987	0.8991	0.8991	1.252	1.252	1.252	1.252	1.3062	1.3062	1.3062	0
ABAYE2791	0	0	1.3062	1.3062	1.3062	1.0453	1.0477	0.7135	0.7135	0.5223	0.2839	1.3062	1.3062	1.3062	1.3062	1.3062	1.3062	1.3062	1.3062	1.3062	1.3062	1.3062	1.3062	1.3062	1.3062	1.3062	1.3062	1.3062	1.3062	1.3062	1.3051	1.3062	1.3062	1.3062	1.3062	1.3062	1.3062	0.8987	0.8987	0.8991	0.8991	1.252	1.252	1.252	1.252	1.3062	1.3062	1.3062	0
ABAYE0709	0	0	1.3062	1.3062	1.3062	1.0453	1.0477	0.7135	0.7135	0.5223	0.2839	1.3062	1.3062	1.3062	1.3062	1.3062	1.3062	1.3062	1.3062	1.3062	1.3062	1.3062	1.3062	1.3062	1.3062	1.3062	1.3062	1.3062	1.3062	1.3062	1.3051	1.3062	1.3062	1.3062	1.3062	1.3062	1.3062	0.8987	0.8987	0.8991	0.8991	1.252	1.252	1.252	1.252	1.3062	1.3062	1.3062	0
ABAYE0682	0	0	1.3062	1.3062	1.3062	1.0453	1.0477	0.7135	0.7135	0.5223	0.2839	1.3062	1.3062	1.3062	1.3062	1.3062	1.3062	1.3062	1.3062	1.3062	1.3062	1.3062	1.3062	1.3062	1.3062	1.3062	1.3062	1.3062	1.3062	1.3062	1.3051	1.3062	1.3062	1.3062	1.3062	1.3062	1.3062	0.8987	0.8987	0.8991	0.8991	1.252	1.252	1.252	1.252	1.3062	1.3062	1.3062	0
ABAYE0634	0	0	1.3062	1.3062	1.3062	1.0453	1.0477	0.7135	0.7135	0.5223	0.2839	1.3062	1.3062	1.3062	1.3062	1.3062	1.3062	1.3062	1.3062	1.3062	1.3062	1.3062	1.3062	1.3062	1.3062	1.3062	1.3062	1.3062	1.3062	1.3062	1.3051	1.3062	1.3062	1.3062	1.3062	1.3062	1.3062	0.8987	0.8987	0.8991	0.8991	1.252	1.252	1.252	1.252	1.3062	1.3062	1.3062	0
ABAYE1538	0	0	1.3062	1.3062	1.3062	1.0453	1.0477	0.7135	0.7135	0.5223	0.2839	1.3062	1.3062	1.3062	1.3062	1.3062	1.3062	1.3062	1.3062	1.3062	1.3062	1.3062	1.3062	1.3062	1.3062	1.3062	1.3062	1.3062	1.3062	1.3062	1.3051	1.3062	1.3062	1.3062	1.3062	1.3062	1.3062	0.8987	0.8987	0.8991	0.8991	1.252	1.252	1.252	1.252	1.3062	1.3062	1.3062	0
ABAYE2438	0	0	1.3062	1.3062	1.3062	1.0453	1.0477	0.7135	0.7135	0.5223	0.2839	1.3062	1.3062	1.3062	1.3062	1.3062	1.3062	1.3062	1.3062	1.3062	1.3062	1.3062	1.3062	1.3062	1.3062	1.3062	1.3062	1.3062	1.3062	1.3062	1.3051	1.3062	1.3062	1.3062	1.3062	1.3062	1.3062	0.8987	0.8987	0.8991	0.8991	1.252	1.252	1.252	1.252	1.3062	1.3062	1.3062	0
ABAYE3153	0	0	1.3062	1.3062	1.3062	1.0453	1.0477	0.7135	0.7135	0.5223	0.2839	1.3062	1.3062	1.3062	1.3062	1.3062	1.3062	1.3062	1.3062	1.3062	1.3062	1.3062	1.3062	1.3062	1.3062	1.3062	1.3062	1.3062	1.3062	1.3062	1.3051	1.3062	1.3062	1.3062	1.3062	1.3062	1.3062	0.8987	0.8987	0.8991	0.8991	1.252	1.252	1.252	1.252	1.3062	1.3062	1.3062	0
ABAYE2291	0	0	1.3062	1.3062	1.3062	1.0453	1.0477	0.7135	0.7135	0.5223	0.2839	1.3062	1.3062	1.3062	1.3062	1.3062	1.3062	1.3062	1.3062	1.3062	1.3062	1.3062	1.3062	1.3062	1.3062	1.3062	1.3062	1.3062	1.3062	1.3062	1.3051	1.3062	1.3062	1.3062	1.3062	1.3062	1.3062	0.8987	0.8987	0.8991	0.8991	1.252	1.252	1.252	1.252	1.3062	1.3062	1.3062	0
ABAYE1537	0	0	1.3062	1.3062	1.3062	1.0453	1.0477	0.7135	0.7135	0.5223	0.2839	1.3062	1.3062	1.3062	1.3062	1.3062	1.3062	1.3062	1.3062	1.3062	1.3062	1.3062	1.3062	1.3062	1.3062	1.3062	1.3062	1.3062	1.3062	1.3062	1.3051	1.3062	1.3062	1.3062	1.3062	1.3062	1.3062	0.8987	0.8987	0.8991	0.8991	1.252	1.252	1.252	1.252	1.3062	1.3062	1.3062	0
ABAYE0614	0	0	1.3062	1.3062	1.3062	1.0453	1.0477	0.7135	0.7135	0.5223	0.2839	1.3062	1.3062	1.3062	1.3062	1.3062	1.3062	1.3062	1.3062	1.3062	1.3062	1.3062	1.3062	1.3062	1.3062	1.3062	1.3062	1.3062	1.3062	1.3062	1.3051	1.3062	1.3062	1.3062	1.3062	1.3062	1.3062	0.8987	0.8987	0.8991	0.8991	1.252	1.252	1.252	1.252	1.3062	1.3062	1.3062	0
ABAYE2227	0	0	1.3062	1.3062	1.3062	1.0453	1.0477	0.7135	0.7135	0.5223	0.2839	1.3062	1.3062	1.3062	1.3062	1.3062	1.3062	1.3062	1.3062	1.3062	1.3062	1.3062	1.3062	1.3062	1.3062	1.3062	1.3062	1.3062	1.3062	1.3062	1.3051	1.3062	1.3062	1.3062	1.3062	1.3062	1.3062	0.8987	0.8987	0.8991	0.8991	1.252	1.252	1.252	1.252	1.3062	1.3062	1.3062	0
ABAYE2993	0	0	1.3062	1.3062	1.3062	1.0453	1.0477	0.7135	0.7135	0.5223	0.2839	1.3062	1.3062	1.3062	1.3062	1.3062	1.3062	1.3062	1.3062	1.3062	1.3062	1.3062	1.3062	1.3062	1.3062	1.3062	1.3062	1.3062	1.3062	1.3062	1.3051	1.3062	1.3062	1.3062	1.3062	1.3062	1.3062	0.8987	0.8987	0.8991	0.8991	1.252	1.252	1.252	1.252	1.3062	1.3062	1.3062	0
ABAYE2562	0	0	0	0	0	0	0	0	0	0	0	0	0	0	0	0	0	0	0	0	0	0	0	0	0	0	0	0	0	0	0	0	0	0	0	0	0	0	0	0	0	0	0	0	0	0	0	0	0
ABAYE1067	0	0	1.3062	1.3062	1.3062	1.0453	1.0477	0.7135	0.7135	0.5223	0.2839	1.3062	1.3062	1.3062	1.3062	1.3062	1.3062	1.3062	1.3062	1.3062	1.3062	1.3062	1.3062	1.3062	1.3062	1.3062	1.3062	1.3062	1.3062	1.3062	1.3051	1.3062	1.3062	1.3062	1.3062	1.3062	1.3062	0.8987	0.8987	0.8991	0.8991	1.252	1.252	1.252	1.252	1.3062	1.3062	1.3062	0
ABAYE2799	0	0	1.3062	1.3062	1.3062	1.0453	1.0477	0.7135	0.7135	0.5223	0.2839	1.3062	1.3062	1.3062	1.3062	1.3062	1.3062	1.3062	1.3062	1.3062	1.3062	1.3062	1.3062	1.3062	1.3062	1.3062	1.3062	1.3062	1.3062	1.3062	1.3051	1.3062	1.3062	1.3062	1.3062	1.3062	1.3062	0.8987	0.8987	0.8991	0.8991	1.252	1.252	1.252	1.252	1.3062	1.3062	1.3062	0
ABAYE2843	0	0	1.3062	1.3062	1.3062	1.0453	1.0477	0.7135	0.7135	0.5223	0.2839	1.3062	1.3062	1.3062	1.3062	1.3062	1.3062	1.3062	1.3062	1.3062	1.3062	1.3062	1.3062	1.3062	1.3062	1.3062	1.3062	1.3062	1.3062	1.3062	1.3051	1.3062	1.3062	1.3062	1.3062	1.3062	1.3062	0.8774	0.8774	0.8899	0.8899	1.2309	1.2309	1.2309	1.2309	1.3062	1.3062	1.3062	0
ABAYE0381	0	0	0	0	0	0	0	0	0	0	0	0	0	0	0	0	0	0	0	0	0	0	0	0	0	0	0	0	0	0	0	0	0	0	0	0	0	0	0	0	0	0	0	0	0	0	0	0	0
ABAYE1581	0	0	1.3062	1.3062	1.3062	1.0453	1.0477	0.7135	0.7135	0.5223	0.2839	1.3062	1.3062	1.3062	1.3062	1.3062	1.3062	1.3062	1.3062	1.3062	1.3062	1.3062	1.3062	1.3062	1.3062	1.3062	1.3062	1.3062	1.3062	1.3062	1.3051	1.3062	1.3062	1.3062	1.3062	1.3062	1.3062	0.8987	0.8987	0.8991	0.8991	1.252	1.252	1.252	1.252	1.3062	1.3062	1.3062	0
ABAYE1672	0	0	1.3062	1.3062	1.3062	1.0453	1.0477	0.7135	0.7135	0.5223	0.2839	1.3062	1.3062	1.3062	1.3062	1.3062	1.3062	1.3062	1.3062	1.3062	1.3062	1.3062	1.3062	1.3062	1.3062	1.3062	1.3062	1.3062	1.3062	1.3062	1.3051	1.3062	1.3062	1.3062	1.3062	1.3062	1.3062	0.8987	0.8987	0.8991	0.8991	1.252	1.252	1.252	1.252	1.3062	1.3062	1.3062	0
ABAYE1569	0	0	1.3062	1.3062	1.3062	1.0453	1.0477	0.7135	0.7135	0.5223	0.2839	1.3062	1.3062	1.3062	1.3062	1.3062	1.3062	1.3062	1.3062	1.3062	1.3062	1.3062	1.3062	1.3062	1.3062	1.3062	1.3062	1.3062	1.3062	1.3062	1.3051	1.3062	1.3062	1.3062	1.3062	1.3062	1.3062	0.8987	0.8987	0.8991	0.8991	1.252	1.252	1.252	1.252	1.3062	1.3062	1.3062	0
ABAYE3263	0	0	1.3062	1.3062	1.3062	1.0453	1.0477	0.7135	0.7135	0.5223	0.2839	1.3062	1.3062	1.3062	1.3062	1.3062	1.3062	1.3062	1.3062	1.3062	1.3062	1.3062	1.3062	1.3062	1.3062	1.3062	1.3062	1.3062	1.3062	1.3062	1.3051	1.3062	1.3062	1.3062	1.3062	1.3062	1.3062	0.8987	0.8987	0.8991	0.8991	1.252	1.252	1.252	1.252	1.3062	1.3062	1.3062	0
ABAYE0313	0	0	1.3062	1.3062	1.3062	1.0453	1.0477	0.7135	0.7135	0.5223	0.2839	1.3062	1.3062	1.3062	1.3062	1.3062	1.3062	1.3062	1.3062	1.3062	1.3062	1.3062	1.3062	1.3062	1.3062	1.3062	1.3062	1.3062	1.3062	1.3062	1.3051	1.3062	1.3062	1.3062	1.3062	1.3062	1.3062	0.8987	0.8987	0.8991	0.8991	1.252	1.252	1.252	1.252	1.3062	1.3062	1.3062	0
ABAYE0722	0	0	1.3062	1.3062	1.3062	1.0453	1.0477	0.7135	0.7135	0.5223	0.2839	1.3062	1.3062	1.3062	1.3062	1.3062	1.3062	1.3062	1.3062	1.3062	1.3062	1.3062	1.3062	1.3062	1.3062	1.3062	1.3062	1.3062	1.3062	1.3062	1.3051	1.3062	1.3062	1.3062	1.3062	1.3062	1.3062	0.8987	0.8987	0.8991	0.8991	1.252	1.252	1.252	1.252	1.3062	1.3062	1.3062	0
ABAYE0849	0	0	1.3062	1.3062	1.3062	1.0453	1.0477	0.7135	0.7135	0.5223	0.2839	1.3062	1.3062	1.3062	1.3062	1.3062	1.3062	1.3062	1.3062	1.3062	1.3062	1.3062	1.3062	1.3062	1.3062	1.3062	1.3062	1.3062	1.3062	1.3062	1.3051	1.3062	1.3062	1.3062	1.3062	1.3062	1.3062	0.8987	0.8987	0.8991	0.8991	1.252	1.252	1.252	1.252	1.3062	1.3062	1.3062	0
ABAYE0816	0	0	1.3062	1.3062	1.3062	1.0453	1.0477	0.7135	0.7135	0.5223	0.2839	1.3062	1.3062	1.3062	1.3062	1.3062	1.3062	1.3062	1.3062	1.3062	1.3062	1.3062	1.3062	1.3062	1.3062	1.3062	1.3062	1.3062	1.3062	1.3062	1.3051	1.3062	1.3062	1.3062	1.3062	1.3062	1.3062	0.8987	0.8987	0.8991	0.8991	1.252	1.252	1.252	1.252	1.3062	1.3062	1.3062	0
ABAYE1223	0	0	1.3062	1.3062	1.3062	1.0453	1.0477	0.7135	0.7135	0.5223	0.2839	1.3062	1.3062	1.3062	1.3062	1.3062	1.3062	1.3062	1.3062	1.3062	1.3062	1.3062	1.3062	1.3062	1.3062	1.3062	1.3062	1.3062	1.3062	1.3062	1.3051	1.3062	1.3062	1.3062	1.3062	1.3062	1.3062	0.8987	0.8987	0.8991	0.8991	1.252	1.252	1.252	1.252	1.3062	1.3062	1.3062	0
ABAYE0817	0	0	1.3062	1.3062	1.3062	1.0453	1.0477	0.7135	0.7135	0.5223	0.2839	1.3062	1.3062	1.3062	1.3062	1.3062	1.3062	1.3062	1.3062	1.3062	1.3062	1.3062	1.3062	1.3062	1.3062	1.3062	1.3062	1.3062	1.3062	1.3062	1.3051	1.3062	1.3062	1.3062	1.3062	1.3062	1.3062	0.8987	0.8987	0.8991	0.8991	1.252	1.252	1.252	1.252	1.3062	1.3062	1.3062	0
ABAYE0824	0	0	1.3062	1.3062	1.3062	1.0453	1.0477	0.7135	0.7135	0.5223	0.2839	1.3062	1.3062	1.3062	1.3062	1.3062	1.3062	1.3062	1.3062	1.3062	1.3062	1.3062	1.3062	1.3062	1.3062	1.3062	1.3062	1.3062	1.3062	1.3062	1.3051	1.3062	1.3062	1.3062	1.3062	1.3062	1.3062	0.8987	0.8987	0.8991	0.8991	1.252	1.252	1.252	1.252	1.3062	1.3062	1.3062	0
ABAYE0604	0	0	1.3062	1.3062	1.3062	1.0453	1.0477	0.7135	0.7135	0.5223	0.2839	1.3062	1.3062	1.3062	1.3062	1.3062	1.3062	1.3062	1.3062	1.3062	1.3062	1.3062	1.3062	1.3062	1.3062	1.3062	1.3062	1.3062	1.3062	1.3062	1.3051	1.3062	1.3062	1.3062	1.3062	1.3062	1.3062	0.8987	0.8987	0.8991	0.8991	1.252	1.252	1.252	1.252	1.3062	1.3062	1.3062	0
ABAYE0826	0	0	1.3062	1.3062	1.3062	1.0453	1.0477	0.7135	0.7135	0.5223	0.2839	1.3062	1.3062	1.3062	1.3062	1.3062	1.3062	1.3062	1.3062	1.3062	1.3062	1.3062	1.3062	1.3062	1.3062	1.3062	1.3062	1.3062	1.3062	1.3062	1.3051	1.3062	1.3062	1.3062	1.3062	1.3062	1.3062	0.8987	0.8987	0.8991	0.8991	1.252	1.252	1.252	1.252	1.3062	1.3062	1.3062	0
ABAYE1580	0	0	0	0	0	0	0	0	0	0	0	0	0	0	0	0	0	0	0	0	0	0	0	0	0	0	0	0	0	0	0	0	0	0	0	0	0	0	0	0	0	0	0	0	0	0	0	0	0
ABAYE0470	0	0	0	0	0	0	0	0	0	0	0	0	0	0	0	0	0	0	0	0	0	0	0	0	0	0	0	0	0	0	0	0	0	0	0	0	0	0	0	0	0	0	0	0	0	0	0	0	0
ABAYE0104	0	0	0	0	0	0	0	0	0	0	0	0	0	0	0	0	0	0	0	0	0	0	0	0	0	0	0	0	0	0	0	0	0	0	0	0	0	0	0	0	0	0	0	0	0	0	0	0	0
ABAYE3463	0	0	0	0	0	0	0	0	0	0	0	0	0	0	0	0	0	0	0	0	0	0	0	0	0	0	0	0	0	0	0	0	0	0	0	0	0	0	0	0	0	0	0	0	0	0	0	0	0
ABAYE3269	0	0	1.3062	1.3062	1.3062	1.0453	1.0477	0.7135	0.7135	0.5223	0.2839	1.3062	1.3062	1.3062	1.3062	1.3062	1.3062	1.3062	1.3062	1.3062	1.3062	1.3062	1.3062	1.3062	1.3062	1.3062	1.3062	1.3062	1.3062	1.3062	1.3051	1.3062	1.3062	1.3062	1.3062	1.3062	1.3062	0.8987	0.8987	0.8991	0.8991	1.252	1.252	1.252	1.252	1.3062	1.3062	1.3062	0
ABAYE0091	0	0	1.3062	1.3062	1.3062	1.0453	1.0477	0.7135	0.7135	0.5223	0.2839	1.3062	1.3062	1.3062	1.3062	1.3062	1.3062	1.3062	1.3062	1.3062	1.3062	1.3062	1.3062	1.3062	1.3062	1.3062	1.3062	1.3062	1.3062	1.3062	1.3051	1.3062	1.3062	1.3062	1.3062	1.3062	1.3062	0.8987	0.8987	0.8991	0.8991	1.252	1.252	1.252	1.252	1.3062	1.3062	1.3062	0
ABAYE0749	0	0	1.3062	1.3062	1.3062	1.0453	1.0477	0.7135	0.7135	0.5223	0.2839	1.3062	1.3062	1.3062	1.3062	1.3062	1.3062	1.3062	1.3062	1.3062	1.3062	1.3062	1.3062	1.3062	1.3062	1.3062	1.3062	1.3062	1.3062	1.3062	1.3051	1.3062	1.3062	1.3062	1.3062	1.3062	1.3062	0.8987	0.8987	0.8991	0.8991	1.252	1.252	1.252	1.252	1.3062	1.3062	1.3062	0
ABAYE1457	0	0	1.3062	1.3062	1.3062	1.0453	1.0477	0.7135	0.7135	0.5223	0.2839	1.3062	1.3062	1.3062	1.3062	1.3062	1.3062	1.3062	1.3062	1.3062	1.3062	1.3062	1.3062	1.3062	1.3062	1.3062	1.3062	1.3062	1.3062	1.3062	1.3051	1.3062	1.3062	1.3062	1.3062	1.3062	1.3062	0.8987	0.8987	0.8991	0.8991	1.252	1.252	1.252	1.252	1.3062	1.3062	1.3062	0
ABAYE1458	0	0	1.3062	1.3062	1.3062	1.0453	1.0477	0.7135	0.7135	0.5223	0.2839	1.3062	1.3062	1.3062	1.3062	1.3062	1.3062	1.3062	1.3062	1.3062	1.3062	1.3062	1.3062	1.3062	1.3062	1.3062	1.3062	1.3062	1.3062	1.3062	1.3051	1.3062	1.3062	1.3062	1.3062	1.3062	1.3062	0.8987	0.8987	0.8991	0.8991	1.252	1.252	1.252	1.252	1.3062	1.3062	1.3062	0
ABAYE2981	0	0	1.3062	1.3062	1.3062	1.0453	1.0477	0.7135	0.7135	0.5223	0.2839	1.3062	1.3062	1.3062	1.3062	1.3062	1.3062	1.3062	1.3062	1.3062	1.3062	1.3062	1.3062	1.3062	1.3062	1.3062	1.3062	1.3062	1.3062	1.3062	1.3051	1.3062	1.3062	1.3062	1.3062	1.3062	1.3062	0.8987	0.8987	0.8991	0.8991	1.252	1.252	1.252	1.252	1.3062	1.3062	1.3062	0
ABAYE1789	0	0	1.3062	1.3062	1.3062	1.0453	1.0477	0.7135	0.7135	0.5223	0.2839	1.3062	1.3062	1.3062	1.3062	1.3062	1.3062	1.3062	1.3062	1.3062	1.3062	1.3062	1.3062	1.3062	1.3062	1.3062	1.3062	1.3062	1.3062	1.3062	1.3051	1.3062	1.3062	1.3062	1.3062	1.3062	1.3062	0.8987	0.8987	0.8991	0.8991	1.252	1.252	1.252	1.252	1.3062	1.3062	1.3062	0
ABAYE1280	0	0	1.3062	1.3062	1.3062	1.0453	1.0477	0.7135	0.7135	0.5223	0.2839	1.3062	1.3062	1.3062	1.3062	1.3062	1.3062	1.3062	1.3062	1.3062	1.3062	1.3062	1.3062	1.3062	1.3062	1.3062	1.3062	1.3062	1.3062	1.3062	1.3051	1.3062	1.3062	1.3062	1.3062	1.3062	1.3062	0.8987	0.8987	0.8991	0.8991	1.252	1.252	1.252	1.252	1.3062	1.3062	1.3062	0
ABAYE1366	0	0	1.3062	1.3062	1.3062	1.0453	1.0477	0.7135	0.7135	0.5223	0.2839	1.3062	1.3062	1.3062	1.3062	1.3062	1.3062	1.3062	1.3062	1.3062	1.3062	1.3062	1.3062	1.3062	1.3062	1.3062	1.3062	1.3062	1.3062	1.3062	1.3051	1.3062	1.3062	1.3062	1.3062	1.3062	1.3062	0.8987	0.8987	0.8991	0.8991	1.252	1.252	1.252	1.252	1.3062	1.3062	1.3062	0
ABAYE2179	0	0	1.3062	1.3062	1.3062	1.0453	1.0477	0.7135	0.7135	0.5223	0.2839	1.3062	1.3062	1.3062	1.3062	1.3062	1.3062	1.3062	1.3062	1.3062	1.3062	1.3062	1.3062	1.3062	1.3062	1.3062	1.3062	1.3062	1.3062	1.3062	1.3051	1.3062	1.3062	1.3062	1.3062	1.3062	1.3062	0.8987	0.8987	0.8991	0.8991	1.252	1.252	1.252	1.252	1.3062	1.3062	1.3062	0
ABAYE0888	0	0	1.3062	1.3062	1.3062	1.0453	1.0477	0.7135	0.7135	0.5223	0.2839	1.3062	1.3062	1.3062	1.3062	1.3062	1.3062	1.3062	1.3062	1.3062	1.3062	1.3062	1.3062	1.3062	1.3062	1.3062	1.3062	1.3062	1.3062	1.3062	1.3051	1.3062	1.3062	1.3062	1.3062	1.3062	1.3062	0.8987	0.8987	0.8991	0.8991	1.252	1.252	1.252	1.252	1.3062	1.3062	1.3062	0
ABAYE0912	0	0	1.3062	1.3062	1.3062	1.0453	1.0477	0.7135	0.7135	0.5223	0.2839	1.3062	1.3062	1.3062	1.3062	1.3062	1.3062	1.3062	1.3062	1.3062	1.3062	1.3062	1.3062	1.3062	1.3062	1.3062	1.3062	1.3062	1.3062	1.3062	1.3051	1.3062	1.3062	1.3062	1.3062	1.3062	1.3062	0.8987	0.8987	0.8991	0.8991	1.252	1.252	1.252	1.252	1.3062	1.3062	1.3062	0
ABAYE0889	0	0	1.3062	1.3062	1.3062	1.0453	1.0477	0.7135	0.7135	0.5223	0.2839	1.3062	1.3062	1.3062	1.3062	1.3062	1.3062	1.3062	1.3062	1.3062	1.3062	1.3062	1.3062	1.3062	1.3062	1.3062	1.3062	1.3062	1.3062	1.3062	1.3051	1.3062	1.3062	1.3062	1.3062	1.3062	1.3062	0.8987	0.8987	0.8991	0.8991	1.252	1.252	1.252	1.252	1.3062	1.3062	1.3062	0
ABAYE3871	0	0	1.3062	1.3062	1.3062	1.0453	1.0477	0.7135	0.7135	0.5223	0.2839	1.3062	1.3062	1.3062	1.3062	1.3062	1.3062	1.3062	1.3062	1.3062	1.3062	1.3062	1.3062	1.3062	1.3062	1.3062	1.3062	1.3062	1.3062	1.3062	1.3051	1.3062	1.3062	1.3062	1.3062	1.3062	1.3062	0.8987	0.8987	0.8991	0.8991	1.252	1.252	1.252	1.252	1.3062	1.3062	1.3062	0
ABAYE3872	0	0	1.3062	1.3062	1.3062	1.0453	1.0477	0.7135	0.7135	0.5223	0.2839	1.3062	1.3062	1.3062	1.3062	1.3062	1.3062	1.3062	1.3062	1.3062	1.3062	1.3062	1.3062	1.3062	1.3062	1.3062	1.3062	1.3062	1.3062	1.3062	1.3051	1.3062	1.3062	1.3062	1.3062	1.3062	1.3062	0.8987	0.8987	0.8991	0.8991	1.252	1.252	1.252	1.252	1.3062	1.3062	1.3062	0
ABAYE0056	0	0	1.3062	1.3062	1.3062	1.0453	1.0477	0.7135	0.7135	0.5223	0.2839	1.3062	1.3062	1.3062	1.3062	1.3062	1.3062	1.3062	1.3062	1.3062	1.3062	1.3062	1.3062	1.3062	1.3062	1.3062	1.3062	1.3062	1.3062	1.3062	1.3051	1.3062	1.3062	1.3062	1.3062	1.3062	1.3062	0.8987	0.8987	0.8991	0.8991	1.252	1.252	1.252	1.252	1.3062	1.3062	1.3062	0
ABAYE1039	0	0	1.3062	1.3062	1.3062	1.0453	1.0477	0.7135	0.7135	0.5223	0.2839	1.3062	1.3062	1.3062	1.3062	1.3062	1.3062	1.3062	1.3062	1.3062	1.3062	1.3062	1.3062	1.3062	1.3062	1.3062	1.3062	1.3062	1.3062	1.3062	1.3051	1.3062	1.3062	1.3062	1.3062	1.3062	1.3062	0.8987	0.8987	0.8991	0.8991	1.252	1.252	1.252	1.252	1.3062	1.3062	1.3062	0
ABAYE1367	0	0	1.3062	1.3062	1.3062	1.0453	1.0477	0.7135	0.7135	0.5223	0.2839	1.3062	1.3062	1.3062	1.3062	1.3062	1.3062	1.3062	1.3062	1.3062	1.3062	1.3062	1.3062	1.3062	1.3062	1.3062	1.3062	1.3062	1.3062	1.3062	1.3051	1.3062	1.3062	1.3062	1.3062	1.3062	1.3062	0.8987	0.8987	0.8991	0.8991	1.252	1.252	1.252	1.252	1.3062	1.3062	1.3062	0
ABAYE2592	0	0	1.3062	1.3062	1.3062	1.0453	1.0477	0.7135	0.7135	0.5223	0.2839	1.3062	1.3062	1.3062	1.3062	1.3062	1.3062	1.3062	1.3062	1.3062	1.3062	1.3062	1.3062	1.3062	1.3062	1.3062	1.3062	1.3062	1.3062	1.3062	1.3051	1.3062	1.3062	1.3062	1.3062	1.3062	1.3062	0.8987	0.8987	0.8991	0.8991	1.252	1.252	1.252	1.252	1.3062	1.3062	1.3062	0
ABAYE0166	0	0	1.3062	1.3062	1.3062	1.0453	1.0477	0.7135	0.7135	0.5223	0.2839	1.3062	1.3062	1.3062	1.3062	1.3062	1.3062	1.3062	1.3062	1.3062	1.3062	1.3062	1.3062	1.3062	1.3062	1.3062	1.3062	1.3062	1.3062	1.3062	1.3051	1.3062	1.3062	1.3062	1.3062	1.3062	1.3062	0.8987	0.8987	0.8991	0.8991	1.252	1.252	1.252	1.252	1.3062	1.3062	1.3062	0
ABAYE3740	0	0	1.3062	1.3062	1.3062	1.0453	1.0477	0.7135	0.7135	0.5223	0.2839	1.3062	1.3062	1.3062	1.3062	1.3062	1.3062	1.3062	1.3062	1.3062	1.3062	1.3062	1.3062	1.3062	1.3062	1.3062	1.3062	1.3062	1.3062	1.3062	1.3051	1.3062	1.3062	1.3062	1.3062	1.3062	1.3062	0.8987	0.8987	0.8991	0.8991	1.252	1.252	1.252	1.252	1.3062	1.3062	1.3062	0
ABAYE1456	0	0	1.3062	1.3062	1.3062	1.0453	1.0477	0.7135	0.7135	0.5223	0.2839	1.3062	1.3062	1.3062	1.3062	1.3062	1.3062	1.3062	1.3062	1.3062	1.3062	1.3062	1.3062	1.3062	1.3062	1.3062	1.3062	1.3062	1.3062	1.3062	1.3051	1.3062	1.3062	1.3062	1.3062	1.3062	1.3062	0.8987	0.8987	0.8991	0.8991	1.252	1.252	1.252	1.252	1.3062	1.3062	1.3062	0
ABAYE2601	0	0	1.3062	1.3062	1.3062	1.0453	1.0477	0.7135	0.7135	0.5223	0.2839	1.3062	1.3062	1.3062	1.3062	1.3062	1.3062	1.3062	1.3062	1.3062	1.3062	1.3062	1.3062	1.3062	1.3062	1.3062	1.3062	1.3062	1.3062	1.3062	1.3051	1.3062	1.3062	1.3062	1.3062	1.3062	1.3062	0.8987	0.8987	0.8991	0.8991	1.252	1.252	1.252	1.252	1.3062	1.3062	1.3062	0
ABAYE3101	0	0	1.3062	1.3062	1.3062	1.0453	1.0477	0.7135	0.7135	0.5223	0.2839	1.3062	1.3062	1.3062	1.3062	1.3062	1.3062	1.3062	1.3062	1.3062	1.3062	1.3062	1.3062	1.3062	1.3062	1.3062	1.3062	1.3062	1.3062	1.3062	1.3051	1.3062	1.3062	1.3062	1.3062	1.3062	1.3062	0.8987	0.8987	0.8991	0.8991	1.252	1.252	1.252	1.252	1.3062	1.3062	1.3062	0
ABAYE1047	0	0	1.3062	1.3062	1.3062	1.0453	1.0477	0.7135	0.7135	0.5223	0.2839	1.3062	1.3062	1.3062	1.3062	1.3062	1.3062	1.3062	1.3062	1.3062	1.3062	1.3062	1.3062	1.3062	1.3062	1.3062	1.3062	1.3062	1.3062	1.3062	1.3051	1.3062	1.3062	1.3062	1.3062	1.3062	1.3062	0.8987	0.8987	0.8991	0.8991	1.252	1.252	1.252	1.252	1.3062	1.3062	1.3062	0
ABAYE1886	0	0	1.3062	1.3062	1.3062	1.0453	1.0477	0.7135	0.7135	0.5223	0.2839	1.3062	1.3062	1.3062	1.3062	1.3062	1.3062	1.3062	1.3062	1.3062	1.3062	1.3062	1.3062	1.3062	1.3062	1.3062	1.3062	1.3062	1.3062	1.3062	1.3051	1.3062	1.3062	1.3062	1.3062	1.3062	1.3062	0.8987	0.8987	0.8991	0.8991	1.252	1.252	1.252	1.252	1.3062	1.3062	1.3062	0
ABAYE0312	0	0	0	0	0	0	0	0	0	0	0	0	0	0	0	0	0	0	0	0	0	0	0	0	0	0	0	0	0	0	0	0	0	0	0	0	0	0	0	0	0	0	0	0	0	0	0	0	0
ABAYE3267	0	0	0	0	0	0	0	0	0	0	0	0	0	0	0	0	0	0	0	0	0	0	0	0	0	0	0	0	0	0	0	0	0	0	0	0	0	0	0	0	0	0	0	0	0	0	0	0	0
ABAYE3887	0	0	1.2801	1.2801	1.2801	1.0235	1.0258	0.7021	0.7021	0.5136	0.2791	1.2801	1.2801	1.2801	1.2801	1.2801	1.2801	1.2801	1.2801	1.2801	1.2801	1.2801	1.2801	1.2801	1.2801	1.2801	1.2801	1.2801	1.2801	1.2801	1.2791	1.2801	1.2801	1.2801	1.2801	1.2801	1.2801	0.8773	0.8773	0.8777	0.8777	1.225	1.225	1.225	1.225	1.2801	1.2801	1.2801	0
ABAYE0911	0	0	1.3062	1.3062	1.3062	1.0453	1.0477	0.7135	0.7135	0.5223	0.2839	1.3062	1.3062	1.3062	1.3062	1.3062	1.3062	1.3062	1.3062	1.3062	1.3062	1.3062	1.3062	1.3062	1.3062	1.3062	1.3062	1.3062	1.3062	1.3062	1.3051	1.3062	1.3062	1.3062	1.3062	1.3062	1.3062	0.8987	0.8987	0.8991	0.8991	1.252	1.252	1.252	1.252	1.3062	1.3062	1.3062	0
ABAYE3181	0	0	1.3062	1.3062	1.3062	1.0453	1.0477	0.7135	0.7135	0.5223	0.2839	1.3062	1.3062	1.3062	1.3062	1.3062	1.3062	1.3062	1.3062	1.3062	1.3062	1.3062	1.3062	1.3062	1.3062	1.3062	1.3062	1.3062	1.3062	1.3062	1.3051	1.3062	1.3062	1.3062	1.3062	1.3062	1.3062	0.8987	0.8987	0.8991	0.8991	1.252	1.252	1.252	1.252	1.3062	1.3062	1.3062	0
ABAYE0310	0	0	1.3062	1.3062	1.3062	1.0453	1.0477	0.7135	0.7135	0.5223	0.2839	1.3062	1.3062	1.3062	1.3062	1.3062	1.3062	1.3062	1.3062	1.3062	1.3062	1.3062	1.3062	1.3062	1.3062	1.3062	1.3062	1.3062	1.3062	1.3062	1.3051	1.3062	1.3062	1.3062	1.3062	1.3062	1.3062	0.8987	0.8987	0.8991	0.8991	1.252	1.252	1.252	1.252	1.3062	1.3062	1.3062	0
ABAYE2767	0	0	1.3057	1.3057	1.3057	1.0449	1.0473	0.7132	0.7132	0.5221	0.2838	1.3057	1.3057	1.3057	1.3057	1.3057	1.3057	1.3057	1.3057	1.3057	1.3057	1.3057	1.3057	1.3057	1.3057	1.3057	1.3057	1.3057	1.3057	1.3057	1.3046	1.3057	1.3057	1.3057	1.3057	1.3057	1.3057	0.8984	0.8984	0.8987	0.8987	1.2515	1.2515	1.2515	1.2515	1.3057	1.3057	1.3057	0
ABAYE3067	0	0	0	0	0	0	0	0	0	0	0	0	0	0	0	0	0	0	0	0	0	0	0	0	0	0	0	0	0	0	0	0	0	0	0	0	0	0	0	0	0	0	0	0	0	0	0	0	0
ABAYE3065	0	0	0	0	0	0	0	0	0	0	0	0	0	0	0	0	0	0	0	0	0	0	0	0	0	0	0	0	0	0	0	0	0	0	0	0	0	0	0	0	0	0	0	0	0	0	0	0	0
ABAYE3519	0	0	1.3062	1.3062	1.3062	1.0453	1.0477	0.7135	0.7135	0.5223	0.2839	1.3062	1.3062	1.3062	1.3062	1.3062	1.3062	1.3062	1.3062	1.3062	1.3062	1.3062	1.3062	1.3062	1.3062	1.3062	1.3062	1.3062	1.3062	1.3062	1.3051	1.3062	1.3062	1.3062	1.3062	1.3062	1.3062	0.8987	0.8987	0.8991	0.8991	1.252	1.252	1.252	1.252	1.3062	1.3062	1.3062	0
ABAYE0491	0	0	1.3062	1.3062	1.3062	1.0453	1.0477	0.7135	0.7135	0.5223	0.2839	1.3062	1.3062	1.3062	1.3062	1.3062	1.3062	1.3062	1.3062	1.3062	1.3062	1.3062	1.3062	1.3062	1.3062	1.3062	1.3062	1.3062	1.3062	1.3062	1.3051	1.3062	1.3062	1.3062	1.3062	1.3062	1.3062	0.8987	0.8987	0.8991	0.8991	1.252	1.252	1.252	1.252	1.3062	1.3062	1.3062	0
ABAYE1115	0	0	1.3062	1.3062	1.3062	1.0453	1.0477	0.7135	0.7135	0.5223	0.2839	1.3062	1.3062	1.3062	1.3062	1.3062	1.3062	1.3062	1.3062	1.3062	1.3062	1.3062	1.3062	1.3062	1.3062	1.3062	1.3062	1.3062	1.3062	1.3062	1.3051	1.3062	1.3062	1.3062	1.3062	1.3062	1.3062	0.8987	0.8987	0.8991	0.8991	1.252	1.252	1.252	1.252	1.3062	1.3062	1.3062	0
ABAYE1114	0	0	1.3062	1.3062	1.3062	1.0453	1.0477	0.7135	0.7135	0.5223	0.2839	1.3062	1.3062	1.3062	1.3062	1.3062	1.3062	1.3062	1.3062	1.3062	1.3062	1.3062	1.3062	1.3062	1.3062	1.3062	1.3062	1.3062	1.3062	1.3062	1.3051	1.3062	1.3062	1.3062	1.3062	1.3062	1.3062	0.8987	0.8987	0.8991	0.8991	1.252	1.252	1.252	1.252	1.3062	1.3062	1.3062	0
ABAYE0127	0	0	1.3062	1.3062	1.3062	1.0453	1.0477	0.7135	0.7135	0.5223	0.2839	1.3062	1.3062	1.3062	1.3062	1.3062	1.3062	1.3062	1.3062	1.3062	1.3062	1.3062	1.3062	1.3062	1.3062	1.3062	1.3062	1.3062	1.3062	1.3062	1.3051	1.3062	1.3062	1.3062	1.3062	1.3062	1.3062	0.8987	0.8987	0.8991	0.8991	1.252	1.252	1.252	1.252	1.3062	1.3062	1.3062	0
ABAYE0128	0	0	1.3062	1.3062	1.3062	1.0453	1.0477	0.7135	0.7135	0.5223	0.2839	1.3062	1.3062	1.3062	1.3062	1.3062	1.3062	1.3062	1.3062	1.3062	1.3062	1.3062	1.3062	1.3062	1.3062	1.3062	1.3062	1.3062	1.3062	1.3062	1.3051	1.3062	1.3062	1.3062	1.3062	1.3062	1.3062	0.8987	0.8987	0.8991	0.8991	1.252	1.252	1.252	1.252	1.3062	1.3062	1.3062	0
ABAYE3885	0	0	1.3062	1.3062	1.3062	1.0453	1.0477	0.7135	0.7135	0.5223	0.2839	1.3062	1.3062	1.3062	1.3062	1.3062	1.3062	1.3062	1.3062	1.3062	1.3062	1.3062	1.3062	1.3062	1.3062	1.3062	1.3062	1.3062	1.3062	1.3062	1.3051	1.3062	1.3062	1.3062	1.3062	1.3062	1.3062	0.8987	0.8987	0.8991	0.8991	1.252	1.252	1.252	1.252	1.3062	1.3062	1.3062	0
ABAYE2396	0	0	1.3062	1.3062	1.3062	1.0453	1.0477	0.7135	0.7135	0.5223	0.2839	1.3062	1.3062	1.3062	1.3062	1.3062	1.3062	1.3062	1.3062	1.3062	1.3062	1.3062	1.3062	1.3062	1.3062	1.3062	1.3062	1.3062	1.3062	1.3062	1.3051	1.3062	1.3062	1.3062	1.3062	1.3062	1.3062	0.8987	0.8987	0.8991	0.8991	1.252	1.252	1.252	1.252	1.3062	1.3062	1.3062	0
ABAYE3154	0	0	1.3062	1.3062	1.3062	1.0453	1.0477	0.7135	0.7135	0.5223	0.2839	1.3062	1.3062	1.3062	1.3062	1.3062	1.3062	1.3062	1.3062	1.3062	1.3062	1.3062	1.3062	1.3062	1.3062	1.3062	1.3062	1.3062	1.3062	1.3062	1.3051	1.3062	1.3062	1.3062	1.3062	1.3062	1.3062	0.8987	0.8987	0.8991	0.8991	1.252	1.252	1.252	1.252	1.3062	1.3062	1.3062	0
ABAYE3179	0	0	1.3062	1.3062	1.3062	1.0453	1.0477	0.7135	0.7135	0.5223	0.2839	1.3062	1.3062	1.3062	1.3062	1.3062	1.3062	1.3062	1.3062	1.3062	1.3062	1.3062	1.3062	1.3062	1.3062	1.3062	1.3062	1.3062	1.3062	1.3062	1.3051	1.3062	1.3062	1.3062	1.3062	1.3062	1.3062	0.8987	0.8987	0.8991	0.8991	1.252	1.252	1.252	1.252	1.3062	1.3062	1.3062	0
ABAYE1027	0	0	1.3062	1.3062	1.3062	1.0453	1.0477	0.7135	0.7135	0.5223	0.2839	1.3062	1.3062	1.3062	1.3062	1.3062	1.3062	1.3062	1.3062	1.3062	1.3062	1.3062	1.3062	1.3062	1.3062	1.3062	1.3062	1.3062	1.3062	1.3062	1.3051	1.3062	1.3062	1.3062	1.3062	1.3062	1.3062	0.8987	0.8987	0.8991	0.8991	1.252	1.252	1.252	1.252	1.3062	1.3062	1.3062	0
ABAYE2578	0	0	1.3062	1.3062	1.3062	1.0453	1.0477	0.7135	0.7135	0.5223	0.2839	1.3062	1.3062	1.3062	1.3062	1.3062	1.3062	1.3062	1.3062	1.3062	1.3062	1.3062	1.3062	1.3062	1.3062	1.3062	1.3062	1.3062	1.3062	1.3062	1.3051	1.3062	1.3062	1.3062	1.3062	1.3062	1.3062	0.8987	0.8987	0.8991	0.8991	1.252	1.252	1.252	1.252	1.3062	1.3062	1.3062	0
ABAYE2646	0	0	1.3062	1.3062	1.3062	1.0453	1.0477	0.7135	0.7135	0.5223	0.2839	1.3062	1.3062	1.3062	1.3062	1.3062	1.3062	1.3062	1.3062	1.3062	1.3062	1.3062	1.3062	1.3062	1.3062	1.3062	1.3062	1.3062	1.3062	1.3062	1.3051	1.3062	1.3062	1.3062	1.3062	1.3062	1.3062	0.8987	0.8987	0.8991	0.8991	1.252	1.252	1.252	1.252	1.3062	1.3062	1.3062	0
ABAYE2577	0	0	1.3062	1.3062	1.3062	1.0453	1.0477	0.7135	0.7135	0.5223	0.2839	1.3062	1.3062	1.3062	1.3062	1.3062	1.3062	1.3062	1.3062	1.3062	1.3062	1.3062	1.3062	1.3062	1.3062	1.3062	1.3062	1.3062	1.3062	1.3062	1.3051	1.3062	1.3062	1.3062	1.3062	1.3062	1.3062	0.8987	0.8987	0.8991	0.8991	1.252	1.252	1.252	1.252	1.3062	1.3062	1.3062	0
ABAYE1278	0	0	1.3062	1.3062	1.3062	1.0453	1.0477	0.7135	0.7135	0.5223	0.2839	1.3062	1.3062	1.3062	1.3062	1.3062	1.3062	1.3062	1.3062	1.3062	1.3062	1.3062	1.3062	1.3062	1.3062	1.3062	1.3062	1.3062	1.3062	1.3062	1.3051	1.3062	1.3062	1.3062	1.3062	1.3062	1.3062	0.8987	0.8987	0.8991	0.8991	1.252	1.252	1.252	1.252	1.3062	1.3062	1.3062	0
ABAYE0144	0	0	1.3062	1.3062	1.3062	1.0453	1.0477	0.7135	0.7135	0.5223	0.2839	1.3062	1.3062	1.3062	1.3062	1.3062	1.3062	1.3062	1.3062	1.3062	1.3062	1.3062	1.3062	1.3062	1.3062	1.3062	1.3062	1.3062	1.3062	1.3062	1.3051	1.3062	1.3062	1.3062	1.3062	1.3062	1.3062	0.8987	0.8987	0.8991	0.8991	1.252	1.252	1.252	1.252	1.3062	1.3062	1.3062	0
ABAYE2058	0	0	1.3062	1.3062	1.3062	1.0453	1.0477	0.7135	0.7135	0.5223	0.2839	1.3062	1.3062	1.3062	1.3062	1.3062	1.3062	1.3062	1.3062	1.3062	1.3062	1.3062	1.3062	1.3062	1.3062	1.3062	1.3062	1.3062	1.3062	1.3062	1.3051	1.3062	1.3062	1.3062	1.3062	1.3062	1.3062	0.8987	0.8987	0.8991	0.8991	1.252	1.252	1.252	1.252	1.3062	1.3062	1.3062	0
ABAYE1667	0	0	0	0	0	0	0	0	0	0	0	0	0	0	0	0	0	0	0	0	0	0	0	0	0	0	0	0	0	0	0	0	0	0	0	0	0	0	0	0	0	0	0	0	0	0	0	0	0
ABAYE0933	0	0	1.2516	1.2516	1.2516	0.996	0.9982	0.6931	0.6931	0.5068	0.2755	1.2516	1.2516	1.2516	1.2516	1.2516	1.2516	1.2516	1.2516	1.2516	1.2516	1.2516	1.2516	1.2516	1.2516	1.2516	1.2516	1.2516	1.2516	1.2516	1.2516	1.2516	1.2516	1.2516	1.2516	1.2516	1.2516	0.8722	0.8722	0.8725	0.8725	1.2032	1.2032	1.2032	1.2032	1.2516	1.2516	1.2516	0
ABAYE2062	0	0	0	0	0	0	0	0	0	0	0	0	0	0	0	0	0	0	0	0	0	0	0	0	0	0	0	0	0	0	0	0	0	0	0	0	0	0	0	0	0	0	0	0	0	0	0	0	0
ABAYE3661	0	0	1.3062	1.3062	1.3062	1.0453	1.0477	0.7135	0.7135	0.5223	0.2839	1.3062	1.3062	1.3062	1.3062	1.3062	1.3062	1.3062	1.3062	1.3062	1.3062	1.3062	1.3062	1.3062	1.3062	1.3062	1.3062	1.3062	1.3062	1.3062	1.3051	1.3062	1.3062	1.3062	1.3062	1.3062	1.3062	0.8987	0.8987	0.8991	0.8991	1.252	1.252	1.252	1.252	1.3062	1.3062	1.3062	0
ABAYE2940	0	0	1.3062	1.3062	1.3062	1.0453	1.0477	0.7135	0.7135	0.5223	0.2839	1.3062	1.3062	1.3062	1.3062	1.3062	1.3062	1.3062	1.3062	1.3062	1.3062	1.3062	1.3062	1.3062	1.3062	1.3062	1.3062	1.3062	1.3062	1.3062	1.3051	1.3062	1.3062	1.3062	1.3062	1.3062	1.3062	0.8987	0.8987	0.8991	0.8991	1.252	1.252	1.252	1.252	1.3062	1.3062	1.3062	0
ABAYE3047	0	0	1.2843	1.2843	1.2843	1.0266	1.0289	0.7106	0.7106	0.5181	0.2816	1.2843	1.2843	1.2843	1.2843	1.2843	1.2843	1.2843	1.2843	1.2843	1.2843	1.2843	1.2843	1.2843	1.2843	1.2843	1.2843	1.2843	1.2843	1.2843	1.2843	1.2843	1.2843	1.2843	1.2843	1.2843	1.2843	0.8887	0.8887	0.8891	0.8891	1.232	1.232	1.232	1.232	1.2843	1.2843	1.2843	0
ABAYE1445	0	0	1.3062	1.3062	1.3062	1.0453	1.0477	0.7135	0.7135	0.5223	0.2839	1.3062	1.3062	1.3062	1.3062	1.3062	1.3062	1.3062	1.3062	1.3062	1.3062	1.3062	1.3062	1.3062	1.3062	1.3062	1.3062	1.3062	1.3062	1.3062	1.3051	1.3062	1.3062	1.3062	1.3062	1.3062	1.3062	0.8987	0.8987	0.8991	0.8991	1.252	1.252	1.252	1.252	1.3062	1.3062	1.3062	0
ABAYE1577	0	0	1.3062	1.3062	1.3062	1.0453	1.0477	0.7135	0.7135	0.5223	0.2839	1.3062	1.3062	1.3062	1.3062	1.3062	1.3062	1.3062	1.3062	1.3062	1.3062	1.3062	1.3062	1.3062	1.3062	1.3062	1.3062	1.3062	1.3062	1.3062	1.3051	1.3062	1.3062	1.3062	1.3062	1.3062	1.3062	0.8987	0.8987	0.8991	0.8991	1.252	1.252	1.252	1.252	1.3062	1.3062	1.3062	0
ABAYE3025	0	0	1.3062	1.3062	1.3062	1.0453	1.0477	0.7135	0.7135	0.5223	0.2839	1.3062	1.3062	1.3062	1.3062	1.3062	1.3062	1.3062	1.3062	1.3062	1.3062	1.3062	1.3062	1.3062	1.3062	1.3062	1.3062	1.3062	1.3062	1.3062	1.3051	1.3062	1.3062	1.3062	1.3062	1.3062	1.3062	0.8987	0.8987	0.8991	0.8991	1.252	1.252	1.252	1.252	1.3062	1.3062	1.3062	0
ABAYE2929	0	0	1.3062	1.3062	1.3062	1.0453	1.0477	0.7135	0.7135	0.5223	0.2839	1.3062	1.3062	1.3062	1.3062	1.3062	1.3062	1.3062	1.3062	1.3062	1.3062	1.3062	1.3062	1.3062	1.3062	1.3062	1.3062	1.3062	1.3062	1.3062	1.3051	1.3062	1.3062	1.3062	1.3062	1.3062	1.3062	0.8987	0.8987	0.8991	0.8991	1.252	1.252	1.252	1.252	1.3062	1.3062	1.3062	0
ABAYE1425	0	0	1.3062	1.3062	1.3062	1.0453	1.0477	0.7135	0.7135	0.5223	0.2839	1.3062	1.3062	1.3062	1.3062	1.3062	1.3062	1.3062	1.3062	1.3062	1.3062	1.3062	1.3062	1.3062	1.3062	1.3062	1.3062	1.3062	1.3062	1.3062	1.3051	1.3062	1.3062	1.3062	1.3062	1.3062	1.3062	0.8987	0.8987	0.8991	0.8991	1.252	1.252	1.252	1.252	1.3062	1.3062	1.3062	0
ABAYE1126	0	0	1.3062	1.3062	1.3062	1.0453	1.0477	0.7135	0.7135	0.5223	0.2839	1.3062	1.3062	1.3062	1.3062	1.3062	1.3062	1.3062	1.3062	1.3062	1.3062	1.3062	1.3062	1.3062	1.3062	1.3062	1.3062	1.3062	1.3062	1.3062	1.3051	1.3062	1.3062	1.3062	1.3062	1.3062	1.3062	0.8987	0.8987	0.8991	0.8991	1.252	1.252	1.252	1.252	1.3062	1.3062	1.3062	0
ABAYE0801	0	0	1.3062	1.3062	1.3062	1.0453	1.0477	0.7135	0.7135	0.5223	0.2839	1.3062	1.3062	1.3062	1.3062	1.3062	1.3062	1.3062	1.3062	1.3062	1.3062	1.3062	1.3062	1.3062	1.3062	1.3062	1.3062	1.3062	1.3062	1.3062	1.3051	1.3062	1.3062	1.3062	1.3062	1.3062	1.3062	0.8987	0.8987	0.8991	0.8991	1.252	1.252	1.252	1.252	1.3062	1.3062	1.3062	0
ABAYE0800	0	0	1.3062	1.3062	1.3062	1.0453	1.0477	0.7135	0.7135	0.5223	0.2839	1.3062	1.3062	1.3062	1.3062	1.3062	1.3062	1.3062	1.3062	1.3062	1.3062	1.3062	1.3062	1.3062	1.3062	1.3062	1.3062	1.3062	1.3062	1.3062	1.3051	1.3062	1.3062	1.3062	1.3062	1.3062	1.3062	0.8987	0.8987	0.8991	0.8991	1.252	1.252	1.252	1.252	1.3062	1.3062	1.3062	0
ABAYE0277	0	0	1.3062	1.3062	1.3062	1.0453	1.0477	0.7135	0.7135	0.5223	0.2839	1.3062	1.3062	1.3062	1.3062	1.3062	1.3062	1.3062	1.3062	1.3062	1.3062	1.3062	1.3062	1.3062	1.3062	1.3062	1.3062	1.3062	1.3062	1.3062	1.3051	1.3062	1.3062	1.3062	1.3062	1.3062	1.3062	0.8987	0.8987	0.8991	0.8991	1.252	1.252	1.252	1.252	1.3062	1.3062	1.3062	0
ABAYE1455	0	0	1.3062	1.3062	1.3062	1.0453	1.0477	0.7135	0.7135	0.5223	0.2839	1.3062	1.3062	1.3062	1.3062	1.3062	1.3062	1.3062	1.3062	1.3062	1.3062	1.3062	1.3062	1.3062	1.3062	1.3062	1.3062	1.3062	1.3062	1.3062	1.3051	1.3062	1.3062	1.3062	1.3062	1.3062	1.3062	0.8987	0.8987	0.8991	0.8991	1.252	1.252	1.252	1.252	1.3062	1.3062	1.3062	0
ABAYE2188	0	0	1.3062	1.3062	1.3062	1.0453	1.0477	0.7135	0.7135	0.5223	0.2839	1.3062	1.3062	1.3062	1.3062	1.3062	1.3062	1.3062	1.3062	1.3062	1.3062	1.3062	1.3062	1.3062	1.3062	1.3062	1.3062	1.3062	1.3062	1.3062	1.3051	1.3062	1.3062	1.3062	1.3062	1.3062	1.3062	0.8987	0.8987	0.8991	0.8991	1.252	1.252	1.252	1.252	1.3062	1.3062	1.3062	0
ABAYE2832	0	0	1.3062	1.3062	1.3062	1.0453	1.0477	0.7135	0.7135	0.5223	0.2839	1.3062	1.3062	1.3062	1.3062	1.3062	1.3062	1.3062	1.3062	1.3062	1.3062	1.3062	1.3062	1.3062	1.3062	1.3062	1.3062	1.3062	1.3062	1.3062	1.3051	1.3062	1.3062	1.3062	1.3062	1.3062	1.3062	0.8987	0.8987	0.8991	0.8991	1.252	1.252	1.252	1.252	1.3062	1.3062	1.3062	0
ABAYE0698	0	0	1.3062	1.3062	1.3062	1.0453	1.0477	0.7135	0.7135	0.5223	0.2839	1.3062	1.3062	1.3062	1.3062	1.3062	1.3062	1.3062	1.3062	1.3062	1.3062	1.3062	1.3062	1.3062	1.3062	1.3062	1.3062	1.3062	1.3062	1.3062	1.3051	1.3062	1.3062	1.3062	1.3062	1.3062	1.3062	0.8987	0.8987	0.8991	0.8991	1.252	1.252	1.252	1.252	1.3062	1.3062	1.3062	0
ABAYE0697	0	0	1.3062	1.3062	1.3062	1.0453	1.0477	0.7135	0.7135	0.5223	0.2839	1.3062	1.3062	1.3062	1.3062	1.3062	1.3062	1.3062	1.3062	1.3062	1.3062	1.3062	1.3062	1.3062	1.3062	1.3062	1.3062	1.3062	1.3062	1.3062	1.3051	1.3062	1.3062	1.3062	1.3062	1.3062	1.3062	0.8987	0.8987	0.8991	0.8991	1.252	1.252	1.252	1.252	1.3062	1.3062	1.3062	0
ABAYE0699	0	0	1.3062	1.3062	1.3062	1.0453	1.0477	0.7135	0.7135	0.5223	0.2839	1.3062	1.3062	1.3062	1.3062	1.3062	1.3062	1.3062	1.3062	1.3062	1.3062	1.3062	1.3062	1.3062	1.3062	1.3062	1.3062	1.3062	1.3062	1.3062	1.3051	1.3062	1.3062	1.3062	1.3062	1.3062	1.3062	0.8987	0.8987	0.8991	0.8991	1.252	1.252	1.252	1.252	1.3062	1.3062	1.3062	0
ABAYE0951	0	0	1.3062	1.3062	1.3062	1.0453	1.0477	0.7135	0.7135	0.5223	0.2839	1.3062	1.3062	1.3062	1.3062	1.3062	1.3062	1.3062	1.3062	1.3062	1.3062	1.3062	1.3062	1.3062	1.3062	1.3062	1.3062	1.3062	1.3062	1.3062	1.3051	1.3062	1.3062	1.3062	1.3062	1.3062	1.3062	0.8987	0.8987	0.8991	0.8991	1.252	1.252	1.252	1.252	1.3062	1.3062	0.4025	0
ABAYE0588	0	0	1.3062	1.3062	1.3062	1.0453	1.0477	0.7135	0.7135	0.5223	0.2839	1.3062	1.3062	1.3062	1.3062	1.3062	1.3062	1.3062	1.3062	1.3062	1.3062	1.3062	1.3062	1.3062	1.3062	1.3062	1.3062	1.3062	1.3062	1.3062	1.3051	1.3062	1.3062	1.3062	1.3062	1.3062	1.3062	0.8987	0.8987	0.8991	0.8991	1.252	1.252	1.252	1.252	1.3062	1.3062	1.3062	0
ABAYE2595	0	0	1.3062	1.3062	1.3062	1.0453	1.0477	0.7135	0.7135	0.5223	0.2839	1.3062	1.3062	1.3062	1.3062	1.3062	1.3062	1.3062	1.3062	1.3062	1.3062	1.3062	1.3062	1.3062	1.3062	1.3062	1.3062	1.3062	1.3062	1.3062	1.3051	1.3062	1.3062	1.3062	1.3062	1.3062	1.3062	0.8987	0.8987	0.8991	0.8991	1.252	1.252	1.252	1.252	1.3062	1.3062	1.3062	0
ABAYE3351	0	0	1.3062	1.3062	1.3062	1.0453	1.0477	0.7135	0.7135	0.5223	0.2839	1.3062	1.3062	1.3062	1.3062	1.3062	1.3062	1.3062	1.3062	1.3062	1.3062	1.3062	1.3062	1.3062	1.3062	1.3062	1.3062	1.3062	1.3062	1.3062	1.3051	1.3062	1.3062	1.3062	1.3062	1.3062	1.3062	0.8987	0.8987	0.8991	0.8991	1.252	1.252	1.252	1.252	1.3062	1.3062	1.3062	0
ABAYE0935	0	0	1.3062	1.3062	1.3062	1.0453	1.0477	0.7135	0.7135	0.5223	0.2839	1.3062	1.3062	1.3062	1.3062	1.3062	1.3062	1.3062	1.3062	1.3062	1.3062	1.3062	1.3062	1.3062	1.3062	1.3062	1.3062	1.3062	1.3062	1.3062	1.3051	1.3062	1.3062	1.3062	1.3062	1.3062	1.3062	0.8987	0.8987	0.8991	0.8991	1.252	1.252	1.252	1.252	1.3062	1.3062	1.3062	0
ABAYE1354	0	0	0.413	0.413	0.413	0.382	0.3822	0.3497	0.3497	0.3515	0.2745	0.413	0.413	0.413	0.413	0.413	0.413	0.413	0.413	0.413	0.413	0.413	0.413	0.413	0.413	0.413	0.413	0.413	0.413	0.413	0.4101	0.413	0.413	0.413	0.413	0.413	0.413	0.413	0.413	0.4129	0.4129	0.413	0.413	0.413	0.413	0.413	0.413	0.413	0
ABAYE2596	0	0	1.3062	1.3062	1.3062	1.0453	1.0477	0.7135	0.7135	0.5223	0.2839	1.3062	1.3062	1.3062	1.3062	1.3062	1.3062	1.3062	1.3062	1.3062	1.3062	1.3062	1.3062	1.3062	1.3062	1.3062	1.3062	1.3062	1.3062	1.3062	1.3051	1.3062	1.3062	1.3062	1.3062	1.3062	1.3062	0.8987	0.8987	0.8991	0.8991	1.252	1.252	1.252	1.252	1.3062	1.3062	1.3062	0
ABAYE3348	0	0	1.3062	1.3062	1.3062	1.0453	1.0477	0.7135	0.7135	0.5223	0.2839	1.3062	1.3062	1.3062	1.3062	1.3062	1.3062	1.3062	1.3062	1.3062	1.3062	1.3062	1.3062	1.3062	1.3062	1.3062	1.3062	1.3062	1.3062	1.3062	1.3051	1.3062	1.3062	1.3062	1.3062	1.3062	1.3062	0.8987	0.8987	0.8991	0.8991	1.252	1.252	1.252	1.252	1.3062	1.3062	1.3062	0
ABAYE0244	0	0	1.3062	1.3062	1.3062	1.0453	1.0477	0.7135	0.7135	0.5223	0.2839	1.3062	1.3062	1.3062	1.3062	1.3062	1.3062	1.3062	1.3062	1.3062	1.3062	1.3062	1.3062	1.3062	1.3062	1.3062	1.3062	1.3062	1.3062	1.3062	1.3051	1.3062	1.3062	1.3062	1.3062	1.3062	1.3062	0.8987	0.8987	0.8991	0.8991	1.252	1.252	1.252	1.252	1.3062	1.3062	1.3062	0
ABAYE3531	0	0	1.3062	1.3062	1.3062	1.0453	1.0477	0.7135	0.7135	0.5223	0.2839	1.3062	1.3062	1.3062	1.3062	1.3062	1.3062	1.3062	1.3062	1.3062	1.3062	1.3062	1.3062	1.3062	1.3062	1.3062	1.3062	1.3062	1.3062	1.3062	1.3051	1.3062	1.3062	1.3062	1.3062	1.3062	1.3062	0.8987	0.8987	0.8991	0.8991	1.252	1.252	1.252	1.252	1.3062	1.3062	1.3062	0
ABAYE0332	0	0	1.3062	1.3062	1.3062	1.0453	1.0477	0.7135	0.7135	0.477	0.2385	1.3062	1.3062	1.3062	1.3062	1.3062	1.3062	1.3062	1.3062	1.3062	1.3062	1.3062	1.3062	1.3062	1.3062	1.3062	1.3062	1.3062	1.3062	1.3062	1.3051	1.3062	1.3062	1.3062	1.3062	1.3062	1.3062	0.8987	0.8987	0.8991	0.8991	1.252	1.252	1.252	1.252	1.3062	1.3062	1.3062	0
ABAYE0877	0	0	0	0	0	0	0	0	0	0	0	0	0	0	0	0	0	0	0	0	0	0	0	0	0	0	0	0	0	0	0	0	0	0	0	0	0	0	0	0	0	0	0	0	0	0	0	0	0
ABAYE0098	0	0	1.3062	1.3062	1.3062	1.0453	1.0477	0.7135	0.7135	0.477	0.2385	1.3062	1.3062	1.3062	1.3062	1.3062	1.3062	1.3062	1.3062	1.3062	1.3062	1.3062	1.3062	1.3062	1.3062	1.3062	1.3062	1.3062	1.3062	1.3062	1.3051	1.3062	1.3062	1.3062	1.3062	1.3062	1.3062	0.8987	0.8987	0.8991	0.8991	1.252	1.252	1.252	1.252	1.3062	1.3062	1.3062	0
ABAYE1171	0	0	0	0	0	0	0	0	0	0	0	0	0	0	0	0	0	0	0	0	0	0	0	0	0	0	0	0	0	0	0	0	0	0	0	0	0	0	0	0	0	0	0	0	0	0	0	0	0
ABAYE0691	0	0	1.3062	1.3062	1.3062	1.0453	1.0477	0.7135	0.7135	0.5223	0.2839	1.3062	1.3062	1.3062	1.3062	1.3062	1.3062	1.3062	1.3062	1.3062	1.3062	1.3062	1.3062	1.3062	1.3062	1.3062	1.3062	1.3062	1.3062	1.3062	1.3051	1.3062	1.3062	1.3062	1.3062	1.3062	1.3062	0.8987	0.8987	0.8991	0.8991	1.252	1.252	1.252	1.252	1.3062	1.3062	1.3062	0
ABAYE1649	0	0	1.3062	1.3062	1.3062	1.0453	1.0477	0.7135	0.7135	0.5223	0.2839	1.3062	1.3062	1.3062	1.3062	1.3062	1.3062	1.3062	1.3062	1.3062	1.3062	1.3062	1.3062	1.3062	1.3062	1.3062	1.3062	1.3062	1.3062	1.3062	1.3051	1.3062	1.3062	1.3062	1.3062	1.3062	1.3062	0.8987	0.8987	0.8991	0.8991	1.252	1.252	1.252	1.252	1.3062	1.3062	1.3062	0
ABAYE2377	0	0	1.3062	1.3062	1.3062	1.0453	1.0477	0.7135	0.7135	0.5223	0.2839	1.3062	1.3062	1.3062	1.3062	1.3062	1.3062	1.3062	1.3062	1.3062	1.3062	1.3062	1.3062	1.3062	1.3062	1.3062	1.3062	1.3062	1.3062	1.3062	1.3051	1.3062	1.3062	1.3062	1.3062	1.3062	1.3062	0.8987	0.8987	0.8991	0.8991	1.252	1.252	1.252	1.252	1.3062	1.3062	1.3062	0
ABAYE1083	0	0	1.3062	1.3062	1.3062	1.0453	1.0477	0.7135	0.7135	0.5223	0.2839	1.3062	1.3062	1.3062	1.3062	1.3062	1.3062	1.3062	1.3062	1.3062	1.3062	1.3062	1.3062	1.3062	1.3062	1.3062	1.3062	1.3062	1.3062	1.3062	1.3051	1.3062	1.3062	1.3062	1.3062	1.3062	1.3062	0.8987	0.8987	0.8991	0.8991	1.252	1.252	1.252	1.252	1.3062	1.3062	1.3062	0
ABAYE3169	0	0	1.3062	1.3062	1.3062	1.0453	1.0477	0.7135	0.7135	0.5223	0.2839	1.3062	1.3062	1.3062	1.3062	1.3062	1.3062	1.3062	1.3062	1.3062	1.3062	1.3062	1.3062	1.3062	1.3062	1.3062	1.3062	1.3062	1.3062	1.3062	1.3051	1.3062	1.3062	1.3062	1.3062	1.3062	1.3062	0.8987	0.8987	0.8991	0.8991	1.252	1.252	1.252	1.252	1.3062	1.3062	1.3062	0
ABAYE0757	0	0	1.3062	1.3062	1.3062	1.0453	1.0477	0.7135	0.7135	0.5223	0.2839	1.3062	1.3062	1.3062	1.3062	1.3062	1.3062	1.3062	1.3062	1.3062	1.3062	1.3062	1.3062	1.3062	1.3062	1.3062	1.3062	1.3062	1.3062	1.3062	1.3051	1.3062	1.3062	1.3062	1.3062	1.3062	1.3062	0.8987	0.8987	0.8991	0.8991	1.252	1.252	1.252	1.252	1.3062	1.3062	1.3062	0
ABAYE0368	0	0	1.3062	1.3062	1.3062	1.0453	1.0477	0.7135	0.7135	0.5223	0.2839	1.3062	1.3062	1.3062	1.3062	1.3062	1.3062	1.3062	1.3062	1.3062	1.3062	1.3062	1.3062	1.3062	1.3062	1.3062	1.3062	1.3062	1.3062	1.3062	1.3051	1.3062	1.3062	1.3062	1.3062	1.3062	1.3062	0.8987	0.8987	0.8991	0.8991	1.252	1.252	1.252	1.252	1.3062	1.3062	1.3062	0
ABAYE0367	0	0	1.3062	1.3062	1.3062	1.0453	1.0477	0.7135	0.7135	0.5223	0.2839	1.3062	1.3062	1.3062	1.3062	1.3062	1.3062	1.3062	1.3062	1.3062	1.3062	1.3062	1.3062	1.3062	1.3062	1.3062	1.3062	1.3062	1.3062	1.3062	1.3051	1.3062	1.3062	1.3062	1.3062	1.3062	1.3062	0.8987	0.8987	0.8991	0.8991	1.252	1.252	1.252	1.252	1.3062	1.3062	1.3062	0
ABAYE1026	0	0	1.3062	1.3062	1.3062	1.0453	1.0477	0.7135	0.7135	0.5223	0.2839	1.3062	1.3062	1.3062	1.3062	1.3062	1.3062	1.3062	1.3062	1.3062	1.3062	1.3062	1.3062	1.3062	1.3062	1.3062	1.3062	1.3062	1.3062	1.3062	1.3051	1.3062	1.3062	1.3062	1.3062	1.3062	1.3062	0.8987	0.8987	0.8991	0.8991	1.252	1.252	1.252	1.252	1.3062	1.3062	1.3062	0
ABAYE2867	0	0	1.3062	1.3062	1.3062	1.0453	1.0477	0.7135	0.7135	0.5223	0.2839	1.3062	1.3062	1.3062	1.3062	1.3062	1.3062	1.3062	1.3062	1.3062	1.3062	1.3062	1.3062	1.3062	1.3062	1.3062	1.3062	1.3062	1.3062	1.3062	1.3051	1.3062	1.3062	1.3062	1.3062	1.3062	1.3062	0.8987	0.8987	0.8991	0.8991	1.252	1.252	1.252	1.252	1.3062	1.3062	1.3062	0
ABAYE1066	0	0	1.3062	1.3062	1.3062	1.0453	1.0477	0.7135	0.7135	0.5223	0.2839	1.3062	1.3062	1.3062	1.3062	1.3062	1.3062	1.3062	1.3062	1.3062	1.3062	1.3062	1.3062	1.3062	1.3062	1.3062	1.3062	1.3062	1.3062	1.3062	1.3051	1.3062	1.3062	1.3062	1.3062	1.3062	1.3062	0.8987	0.8987	0.8991	0.8991	1.252	1.252	1.252	1.252	1.3062	1.3062	1.3062	0
ABAYE2819	0	0	1.3062	1.3062	1.3062	1.0453	1.0477	0.7135	0.7135	0.5223	0.2839	1.3062	1.3062	1.3062	1.3062	1.3062	1.3062	1.3062	1.3062	1.3062	1.3062	1.3062	1.3062	1.3062	1.3062	1.3062	1.3062	1.3062	1.3062	1.3062	1.3051	1.3062	1.3062	1.3062	1.3062	1.3062	1.3062	0.8987	0.8987	0.8991	0.8991	1.252	1.252	1.252	1.252	1.3062	1.3062	1.3062	0
ABAYE0405	0	0	1.3062	1.3062	1.3062	1.0453	1.0477	0.7135	0.7135	0.5223	0.2839	1.3062	1.3062	1.3062	1.3062	1.3062	1.3062	1.3062	1.3062	1.3062	1.3062	1.3062	1.3062	1.3062	1.3062	1.3062	1.3062	1.3062	1.3062	1.3062	1.3051	1.3062	1.3062	1.3062	1.3062	1.3062	1.3062	0.8987	0.8987	0.8991	0.8991	1.252	1.252	1.252	1.252	1.3062	1.3062	1.3062	0
ABAYE2822	0	0	1.3059	1.3059	1.3059	1.0451	1.0475	0.7133	0.7133	0.5222	0.2838	1.3059	1.3059	1.3059	1.3059	1.3059	1.3059	1.3059	1.3059	1.3059	1.3059	1.3059	1.3059	1.3059	1.3059	1.3059	1.3059	1.3059	1.3059	1.3059	1.3048	1.3059	1.3059	1.3059	1.3059	1.3059	1.3059	0.8985	0.8985	0.8989	0.8989	1.2517	1.2517	1.2517	1.2517	1.3059	1.3059	1.3059	0
ABAYE3079	0	0	1.3062	1.3062	1.3062	1.0453	1.0477	0.7135	0.7135	0.5223	0.2839	1.3062	1.3062	1.3062	1.3062	1.3062	1.3062	1.3062	1.3062	1.3062	1.3062	1.3062	1.3062	1.3062	1.3062	1.3062	1.3062	1.3062	1.3062	1.3062	1.3051	1.3062	1.3062	1.3062	1.3062	1.3062	1.3062	0.8987	0.8987	0.8991	0.8991	1.252	1.252	1.252	1.252	1.3062	1.3062	1.3062	0
ABAYE3031	0	0	1.3062	1.3062	1.3062	1.0453	1.0477	0.7135	0.7135	0.5223	0.2839	1.3062	1.3062	1.3062	1.3062	1.3062	1.3062	1.3062	1.3062	1.3062	1.3062	1.3062	1.3062	1.3062	1.3062	1.3062	1.3062	1.3062	1.3062	1.3062	1.3051	1.3062	1.3062	1.3062	1.3062	1.3062	1.3062	0.8987	0.8987	0.8991	0.8991	1.252	1.252	1.252	1.252	1.3062	1.3062	1.3062	0
ABAYE0022	0	0	1.3062	1.3062	1.3062	1.0453	1.0477	0.7135	0.7135	0.5223	0.2839	1.3062	1.3062	1.3062	1.3062	1.3062	1.3062	1.3062	1.3062	1.3062	1.3062	1.3062	1.3062	1.3062	1.3062	1.3062	1.3062	1.3062	1.3062	1.3062	1.3051	1.3062	1.3062	1.3062	1.3062	1.3062	1.3062	0.8987	0.8987	0.8991	0.8991	1.252	1.252	1.252	1.252	1.3062	1.3062	1.3062	0
ABAYE2118	0	0	1.3062	1.3062	1.3062	1.0453	1.0477	0.7135	0.7135	0.5223	0.2839	1.3062	1.3062	1.3062	1.3062	1.3062	1.3062	1.3062	1.3062	1.3062	1.3062	1.3062	1.3062	1.3062	1.3062	1.3062	1.3062	1.3062	1.3062	1.3062	1.3051	1.3062	1.3062	1.3062	1.3062	1.3062	1.3062	0.8987	0.8987	0.8991	0.8991	1.252	1.252	1.252	1.252	1.3062	1.3062	1.3062	0
ABAYE3846	0	0	1.3062	1.3062	1.3062	1.0453	1.0477	0.7135	0.7135	0.5223	0.2839	1.3062	1.3062	1.3062	1.3062	1.3062	1.3062	1.3062	1.3062	1.3062	1.3062	1.3062	1.3062	1.3062	1.3062	1.3062	1.3062	1.3062	1.3062	1.3062	1.3051	1.3062	1.3062	1.3062	1.3062	1.3062	1.3062	0.8987	0.8987	0.8991	0.8991	1.252	1.252	1.252	1.252	1.3062	1.3062	1.3062	0
ABAYE3028	0	0	1.3062	1.3062	1.3062	1.0453	1.0477	0.7135	0.7135	0.5223	0.2839	1.3062	1.3062	1.3062	1.3062	1.3062	1.3062	1.3062	1.3062	1.3062	1.3062	1.3062	1.3062	1.3062	1.3062	1.3062	1.3062	1.3062	1.3062	1.3062	1.3051	1.3062	1.3062	1.3062	1.3062	1.3062	1.3062	0.8987	0.8987	0.8991	0.8991	1.252	1.252	1.252	1.252	1.3062	1.3062	1.3062	0
ABAYE0084	0	0	1.3062	1.3062	1.3062	1.0453	1.0477	0.7135	0.7135	0.5223	0.2839	1.3062	1.3062	1.3062	1.3062	1.3062	1.3062	1.3062	1.3062	1.3062	1.3062	1.3062	1.3062	1.3062	1.3062	1.3062	1.3062	1.3062	1.3062	1.3062	1.3051	1.3062	1.3062	1.3062	1.3062	1.3062	1.3062	0.8987	0.8987	0.8991	0.8991	1.252	1.252	1.252	1.252	1.3062	1.3062	1.3062	0
ABAYE3293	0	0	1.3057	1.3057	1.3057	1.045	1.0474	0.7133	0.7133	0.5221	0.2838	1.3057	1.3057	1.3057	1.3057	1.3057	1.3057	1.3057	1.3057	1.3057	1.3057	1.3057	1.3057	1.3057	1.3057	1.3057	1.3057	1.3057	1.3057	1.3057	1.3046	1.3057	1.3057	1.3057	1.3057	1.3057	1.3057	0.8984	0.8984	0.8987	0.8987	1.2516	1.2516	1.2516	1.2516	1.3057	1.3057	1.3057	0
ABAYE1970	0	0	1.3062	1.3062	1.3062	1.0453	1.0477	0.7135	0.7135	0.5223	0.2839	1.3062	1.3062	1.3062	1.3062	1.3062	1.3062	1.3062	1.3062	1.3062	1.3062	1.3062	1.3062	1.3062	1.3062	1.3062	1.3062	1.3062	1.3062	1.3062	1.3051	1.3062	1.3062	1.3062	1.3062	1.3062	1.3062	0.8987	0.8987	0.8991	0.8991	1.252	1.252	1.252	1.252	1.3062	1.3062	1.3062	0
ABAYE2248	0	0	1.3062	1.3062	1.3062	1.0453	1.0477	0.7135	0.7135	0.5223	0.2839	1.3062	1.3062	1.3062	1.3062	1.3062	1.3062	1.3062	1.3062	1.3062	1.3062	1.3062	1.3062	1.3062	1.3062	1.3062	1.3062	1.3062	1.3062	1.3062	1.3051	1.3062	1.3062	1.3062	1.3062	1.3062	1.3062	0.8987	0.8987	0.8991	0.8991	1.252	1.252	1.252	1.252	1.3062	1.3062	1.3062	0
ABAYE2191	0	0	1.3062	1.3062	1.3062	1.0453	1.0477	0.7135	0.7135	0.5223	0.2839	1.3062	1.3062	1.3062	1.3062	1.3062	1.3062	1.3062	1.3062	1.3062	1.3062	1.3062	1.3062	1.3062	1.3062	1.3062	1.3062	1.3062	1.3062	1.3062	1.3051	1.3062	1.3062	1.3062	1.3062	1.3062	1.3062	0.8987	0.8987	0.8991	0.8991	1.252	1.252	1.252	1.252	1.3062	1.3062	1.3062	0
ABAYE3696	0	0	1.3062	1.3062	1.3062	1.0453	1.0477	0.7135	0.7135	0.5223	0.2839	1.3062	1.3062	1.3062	1.3062	1.3062	1.3062	1.3062	1.3062	1.3062	1.3062	1.3062	1.3062	1.3062	1.3062	1.3062	1.3062	1.3062	1.3062	1.3062	1.3051	1.3062	1.3062	1.3062	1.3062	1.3062	1.3062	0.8987	0.8987	0.8991	0.8991	1.252	1.252	1.252	1.252	1.3062	1.3062	1.3062	0
ABAYE3184	0	0	1.3062	1.3062	1.3062	1.0453	1.0477	0.7135	0.7135	0.5223	0.2839	1.3062	1.3062	1.3062	1.3062	1.3062	1.3062	1.3062	1.3062	1.3062	1.3062	1.3062	1.3062	1.3062	1.3062	1.3062	1.3062	1.3062	1.3062	1.3062	1.3051	1.3062	1.3062	1.3062	1.3062	1.3062	1.3062	0.8987	0.8987	0.8991	0.8991	1.252	1.252	1.252	1.252	1.3062	1.3062	1.3062	0
ABAYE2493	0	0	1.3062	1.3062	1.3062	1.0453	1.0477	0.7135	0.7135	0.5223	0.2839	1.3062	1.3062	1.3062	1.3062	1.3062	1.3062	1.3062	1.3062	1.3062	1.3062	1.3062	1.3062	1.3062	1.3062	1.3062	1.3062	1.3062	1.3062	1.3062	1.3051	1.3062	1.3062	1.3062	1.3062	1.3062	1.3062	0.8987	0.8987	0.8991	0.8991	1.252	1.252	1.252	1.252	1.3062	1.3062	1.3062	0
ABAYE3037	0	0	1.3062	1.3062	1.3062	1.0453	1.0477	0.7135	0.7135	0.5223	0.2839	1.3062	1.3062	1.3062	1.3062	1.3062	1.3062	1.3062	1.3062	1.3062	1.3062	1.3062	1.3062	1.3062	1.3062	1.3062	1.3062	1.3062	1.3062	1.3062	1.3051	1.3062	1.3062	1.3062	1.3062	1.3062	1.3062	0.8987	0.8987	0.8991	0.8991	1.252	1.252	1.252	1.252	1.3062	1.3062	1.3062	0
ABAYE0483	0	0	1.3022	1.3022	1.3022	1.0427	1.045	0.7129	0.7129	0.5213	0.2833	1.3022	1.3022	1.3022	1.3022	1.3022	1.3022	1.3022	1.3022	1.3022	1.3022	1.3022	1.3022	1.3022	1.3022	1.3022	1.3022	1.3022	1.3022	1.3022	1.3016	1.3022	1.3022	1.3022	1.3022	1.3022	1.3022	0.895	0.895	0.8954	0.8954	1.2485	1.2485	1.2485	1.2485	1.3022	1.3022	1.3022	0
ABAYE0577	0	0	1.3058	1.3058	1.3058	1.0453	1.0477	0.7135	0.7135	0.5223	0.2839	1.3058	1.3058	1.3058	1.3058	1.3058	1.3058	1.3058	1.3058	1.3058	1.3058	1.3058	1.3058	1.3058	1.3058	1.3058	1.3058	1.3058	1.3058	1.3058	1.3041	1.3058	1.3058	1.3058	1.3058	1.3058	1.3058	0.8943	0.8943	0.8947	0.8947	1.252	1.252	1.252	1.252	1.3058	1.3058	1.3058	0
ABAYE3238	0	0	1.3006	1.3006	1.3006	1.042	1.0444	0.7129	0.7129	0.5212	0.2833	1.3006	1.3006	1.3006	1.3006	1.3006	1.3006	1.3006	1.3006	1.3006	1.3006	1.3006	1.3006	1.3006	1.3006	1.3006	1.3006	1.3006	1.3006	1.3006	1.3006	1.3006	1.3006	1.3006	1.3006	1.3006	1.3006	0.8907	0.8907	0.891	0.891	1.2474	1.2474	1.2474	1.2474	1.3006	1.3006	1.3006	0
ABAYE0023	0	0	1.3062	1.3062	1.3062	1.0453	1.0477	0.7135	0.7135	0.5223	0.2839	1.3062	1.3062	1.3062	1.3062	1.3062	1.3062	1.3062	1.3062	1.3062	1.3062	1.3062	1.3062	1.3062	1.3062	1.3062	1.3062	1.3062	1.3062	1.3062	1.3051	1.3062	1.3062	1.3062	1.3062	1.3062	1.3062	0.8987	0.8987	0.8991	0.8991	1.252	1.252	1.252	1.252	1.3062	1.3062	1.3062	0
ABAYE1781	0	0	1.3062	1.3062	1.3062	1.0453	1.0477	0.7135	0.7135	0.5223	0.2839	1.3062	1.3062	1.3062	1.3062	1.3062	1.3062	1.3062	1.3062	1.3062	1.3062	1.3062	1.3062	1.3062	1.3062	1.3062	1.3062	1.3062	1.3062	1.3062	1.3051	1.3062	1.3062	1.3062	1.3062	1.3062	1.3062	0.8987	0.8987	0.8991	0.8991	1.252	1.252	1.252	1.252	1.3062	1.3062	1.3062	0
ABAYE1724	0	0	1.3062	1.3062	1.3062	1.0453	1.0477	0.7135	0.7135	0.5223	0.2839	1.3062	1.3062	1.3062	1.3062	1.3062	1.3062	1.3062	1.3062	1.3062	1.3062	1.3062	1.3062	1.3062	1.3062	1.3062	1.3062	1.3062	1.3062	1.3062	1.3051	1.3062	1.3062	1.3062	1.3062	1.3062	1.3062	0.8987	0.8987	0.8991	0.8991	1.252	1.252	1.252	1.252	1.3062	1.3062	1.3062	0
ABAYE3357	0	0	1.3062	1.3062	1.3062	1.0453	1.0477	0.7135	0.7135	0.5223	0.2839	1.3062	1.3062	1.3062	1.3062	1.3062	1.3062	1.3062	1.3062	1.3062	1.3062	1.3062	1.3062	1.3062	1.3062	1.3062	1.3062	1.3062	1.3062	1.3062	1.3044	1.3062	1.3062	1.3062	1.3062	1.3062	1.3062	0.8948	0.8948	0.8952	0.8952	1.252	1.252	1.252	1.252	1.3062	1.3062	1.3062	0
ABAYE3244	0	0	1.3062	1.3062	1.3062	1.0453	1.0477	0.7135	0.7135	0.5223	0.2839	1.3062	1.3062	1.3062	1.3062	1.3062	1.3062	1.3062	1.3062	1.3062	1.3062	1.3062	1.3062	1.3062	1.3062	1.3062	1.3062	1.3062	1.3062	1.3062	1.3051	1.3062	1.3062	1.3062	1.3062	1.3062	1.3062	0.8987	0.8987	0.8991	0.8991	1.252	1.252	1.252	1.252	1.3062	1.3062	1.3062	0
ABAYE0740	0	0	1.3062	1.3062	1.3062	1.0453	1.0477	0.7135	0.7135	0.5223	0.2839	1.3062	1.3062	1.3062	1.3062	1.3062	1.3062	1.3062	1.3062	1.3062	1.3062	1.3062	1.3062	1.3062	1.3062	1.3062	1.3062	1.3062	1.3062	1.3062	1.3051	1.3062	1.3062	1.3062	1.3062	1.3062	1.3062	0.8987	0.8987	0.8991	0.8991	1.252	1.252	1.252	1.252	1.3062	1.3062	1.3062	0
ABAYE3852	0	0	1.3062	1.3062	1.3062	1.0453	1.0477	0.7135	0.7135	0.5223	0.2839	1.3062	1.3062	1.3062	1.3062	1.3062	1.3062	1.3062	1.3062	1.3062	1.3062	1.3062	1.3062	1.3062	1.3062	1.3062	1.3062	1.3062	1.3062	1.3062	1.3051	1.3062	1.3062	1.3062	1.3062	1.3062	1.3062	0.8987	0.8987	0.8991	0.8991	1.252	1.252	1.252	1.252	1.3062	1.3062	1.3062	0
ABAYE2878	0	0	1.3062	1.3062	1.3062	1.0453	1.0477	0.7135	0.7135	0.5223	0.2839	1.3062	1.3062	1.3062	1.3062	1.3062	1.3062	1.3062	1.3062	1.3062	1.3062	1.3062	1.3062	1.3062	1.3062	1.3062	1.3062	1.3062	1.3062	1.3062	1.3051	1.3062	1.3062	1.3062	1.3062	1.3062	1.3062	0.8987	0.8987	0.8991	0.8991	1.252	1.252	1.252	1.252	1.3062	1.3062	1.3062	0
ABAYE0058	0	0	1.3062	1.3062	1.3062	1.0453	1.0477	0.7135	0.7135	0.5223	0.2839	1.3062	1.3062	1.3062	1.3062	1.3062	1.3062	1.3062	1.3062	1.3062	1.3062	1.3062	1.3062	1.3062	1.3062	1.3062	1.3062	1.3062	1.3062	1.3062	1.3051	1.3062	1.3062	1.3062	1.3062	1.3062	1.3062	0.8987	0.8987	0.8991	0.8991	1.252	1.252	1.252	1.252	1.3062	1.3062	1.3062	0
ABAYE3671	0	0	1.3062	1.3062	1.3062	1.0453	1.0477	0.7135	0.7135	0.5223	0.2839	1.3062	1.3062	1.3062	1.3062	1.3062	1.3062	1.3062	1.3062	1.3062	1.3062	1.3062	1.3062	1.3062	1.3062	1.3062	1.3062	1.3062	1.3062	1.3062	1.3051	1.3062	1.3062	1.3062	1.3062	1.3062	1.3062	0.8987	0.8987	0.8991	0.8991	1.252	1.252	1.252	1.252	1.3062	1.3062	1.3062	0
ABAYE2388	0	0	1.3062	1.3062	1.3062	1.0453	1.0477	0.7135	0.7135	0.5223	0.2839	1.3062	1.3062	1.3062	1.3062	1.3062	1.3062	1.3062	1.3062	1.3062	1.3062	1.3062	1.3062	1.3062	1.3062	1.3062	1.3062	1.3062	1.3062	1.3062	1.3051	1.3062	1.3062	1.3062	1.3062	1.3062	1.3062	0.8987	0.8987	0.8991	0.8991	1.252	1.252	1.252	1.252	1.3062	1.3062	1.3062	0
ABAYE0036	0	0	0	0	0	0	0	0	0	0	0	0	0	0	0	0	0	0	0	0	0	0	0	0	0	0	0	0	0	0	0	0	0	0	0	0	0	0	0	0	0	0	0	0	0	0	0	0	0
ABAYE0923	0	0	0	0	0	0	0	0	0	0	0	0	0	0	0	0	0	0	0	0	0	0	0	0	0	0	0	0	0	0	0	0	0	0	0	0	0	0	0	0	0	0	0	0	0	0	0	0	0
ABAYE2181	0	0	0	0	0	0	0	0	0	0	0	0	0	0	0	0	0	0	0	0	0	0	0	0	0	0	0	0	0	0	0	0	0	0	0	0	0	0	0	0	0	0	0	0	0	0	0	0	0
ABAYE0676	0	0	0	0	0	0	0	0	0	0	0	0	0	0	0	0	0	0	0	0	0	0	0	0	0	0	0	0	0	0	0	0	0	0	0	0	0	0	0	0	0	0	0	0	0	0	0	0	0
ABAYE0861	0	0	0	0	0	0	0	0	0	0	0	0	0	0	0	0	0	0	0	0	0	0	0	0	0	0	0	0	0	0	0	0	0	0	0	0	0	0	0	0	0	0	0	0	0	0	0	0	0
ABAYE0860	0	0	1.3062	1.3062	1.3062	1.0453	1.0477	0.7135	0.7135	0.5223	0.2839	1.3062	1.3062	1.3062	1.3062	1.3062	1.3062	1.3062	1.3062	1.3062	1.3062	1.3062	1.3062	1.3062	1.3062	1.3062	1.3062	1.3062	1.3062	1.3062	1.3051	1.3062	1.3062	1.3062	1.3062	1.3062	1.3062	0.8987	0.8987	0.8991	0.8991	1.252	1.252	1.252	1.252	1.3062	1.3062	1.3062	0
ABAYE0854	0	0	1.3062	1.3062	1.3062	1.0453	1.0477	0.7135	0.7135	0.5223	0.2839	1.3062	1.3062	1.3062	1.3062	1.3062	1.3062	1.3062	1.3062	1.3062	1.3062	1.3062	1.3062	1.3062	1.3062	1.3062	1.3062	1.3062	1.3062	1.3062	1.3051	1.3062	1.3062	1.3062	1.3062	1.3062	1.3062	0.8987	0.8987	0.8991	0.8991	1.252	1.252	1.252	1.252	1.3062	1.3062	1.3062	0
ABAYE2794	0	0	1.3062	1.3062	1.3062	1.0453	1.0477	0.7135	0.7135	0.5223	0.2839	1.3062	1.3062	1.3062	1.3062	1.3062	1.3062	1.3062	1.3062	1.3062	1.3062	1.3062	1.3062	1.3062	1.3062	1.3062	1.3062	1.3062	1.3062	1.3062	1.3051	1.3062	1.3062	1.3062	1.3062	1.3062	1.3062	0.8987	0.8987	0.8991	0.8991	1.252	1.252	1.252	1.252	1.3062	1.3062	1.3062	0
ABAYE1937	0	0	1.3062	1.3062	1.3062	1.0453	1.0477	0.7135	0.7135	0.5223	0.2839	1.3062	1.3062	1.3062	1.3062	1.3062	1.3062	1.3062	1.3062	1.3062	1.3062	1.3062	1.3062	1.3062	1.3062	1.3062	1.3062	1.3062	1.3062	1.3062	1.3051	1.3062	1.3062	1.3062	1.3062	1.3062	1.3062	0.8987	0.8987	0.8991	0.8991	1.252	1.252	1.252	1.252	1.3062	1.3062	1.3062	0
ABAYE3530	0	0	1.3062	1.3062	1.3062	1.0453	1.0477	0.7135	0.7135	0.5223	0.2839	1.3062	1.3062	1.3062	1.3062	1.3062	1.3062	1.3062	1.3062	1.3062	1.3062	1.3062	1.3062	1.3062	1.3062	1.3062	1.3062	1.3062	1.3062	1.3062	1.3051	1.3062	1.3062	1.3062	1.3062	1.3062	1.3062	0.8987	0.8987	0.8991	0.8991	1.252	1.252	1.252	1.252	1.3062	1.3062	1.3062	0
ABAYE0353	0	0	1.3062	1.3062	1.3062	1.0453	1.0477	0.7135	0.7135	0.5223	0.2839	1.3062	1.3062	1.3062	1.3062	1.3062	1.3062	1.3062	1.3062	1.3062	1.3062	1.3062	1.3062	1.3062	1.3062	1.3062	1.3062	1.3062	1.3062	1.3062	1.3051	1.3062	1.3062	1.3062	1.3062	1.3062	1.3062	0.8987	0.8987	0.8991	0.8991	1.252	1.252	1.252	1.252	1.3062	1.3062	1.3062	0
ABAYE3732	0	0	1.3062	1.3062	1.3062	1.0453	1.0477	0.7135	0.7135	0.5223	0.2839	1.3062	1.3062	1.3062	1.3062	1.3062	1.3062	1.3062	1.3062	1.3062	1.3062	1.3062	1.3062	1.3062	1.3062	1.3062	1.3062	1.3062	1.3062	1.3062	1.3051	1.3062	1.3062	1.3062	1.3062	1.3062	1.3062	0.8987	0.8987	0.8991	0.8991	1.252	1.252	1.252	1.252	1.3062	1.3062	1.3062	0
ABAYE2108	0	0	1.2811	1.2811	1.2811	1.0306	1.033	0.7135	0.7135	0.5223	0.2839	1.2811	1.2811	1.2811	1.2811	1.2811	1.2811	1.2811	1.2811	1.2811	1.2811	1.2811	1.2811	1.2811	1.2811	1.2811	1.2811	1.2811	1.2811	1.2811	1.2801	1.2811	1.2811	1.2811	1.2811	1.2811	1.2811	0.8987	0.8987	0.8991	0.8991	1.252	1.252	1.252	1.252	1.2811	1.2811	1.2811	0
ABAYE0663	0	0	1.3062	1.3062	1.3062	1.0453	1.0477	0.7135	0.7135	0.5223	0.2839	1.3062	1.3062	1.3062	1.3062	1.3062	1.3062	1.3062	1.3062	1.3062	1.3062	1.3062	1.3062	1.3062	1.3062	1.3062	1.3062	1.3062	1.3062	1.3062	1.3051	1.3062	1.3062	1.3062	1.3062	1.3062	1.3062	0.8987	0.8987	0.8991	0.8991	1.252	1.252	1.252	1.252	1.3062	1.3062	1.3062	0
ABAYE0354	0	0	1.3062	1.3062	1.3062	1.0453	1.0477	0.7135	0.7135	0.5223	0.2839	1.3062	1.3062	1.3062	1.3062	1.3062	1.3062	1.3062	1.3062	1.3062	1.3062	1.3062	1.3062	1.3062	1.3062	1.3062	1.3062	1.3062	1.3062	1.3062	1.3051	1.3062	1.3062	1.3062	1.3062	1.3062	1.3062	0.8987	0.8987	0.8991	0.8991	1.252	1.252	1.252	1.252	1.3062	1.3062	1.3062	0
ABAYE0352	0	0	1.3062	1.3062	1.3062	1.0453	1.0477	0.7135	0.7135	0.5223	0.2839	1.3062	1.3062	1.3062	1.3062	1.3062	1.3062	1.3062	1.3062	1.3062	1.3062	1.3062	1.3062	1.3062	1.3062	1.3062	1.3062	1.3062	1.3062	1.3062	1.3051	1.3062	1.3062	1.3062	1.3062	1.3062	1.3062	0.8987	0.8987	0.8991	0.8991	1.252	1.252	1.252	1.252	1.3062	1.3062	1.3062	0
ABAYE0356	0	0	1.3062	1.3062	1.3062	1.0453	1.0477	0.7135	0.7135	0.5223	0.2839	1.3062	1.3062	1.3062	1.3062	1.3062	1.3062	1.3062	1.3062	1.3062	1.3062	1.3062	1.3062	1.3062	1.3062	1.3062	1.3062	1.3062	1.3062	1.3062	1.3051	1.3062	1.3062	1.3062	1.3062	1.3062	1.3062	0.8987	0.8987	0.8991	0.8991	1.252	1.252	1.252	1.252	1.3062	1.3062	1.3062	0
ABAYE0355	0	0	1.3062	1.3062	1.3062	1.0453	1.0477	0.7135	0.7135	0.5223	0.2839	1.3062	1.3062	1.3062	1.3062	1.3062	1.3062	1.3062	1.3062	1.3062	1.3062	1.3062	1.3062	1.3062	1.3062	1.3062	1.3062	1.3062	1.3062	1.3062	1.3051	1.3062	1.3062	1.3062	1.3062	1.3062	1.3062	0.8987	0.8987	0.8991	0.8991	1.252	1.252	1.252	1.252	1.3062	1.3062	1.3062	0
ABAYE3132	0	0	1.3062	1.3062	1.3062	1.0453	1.0477	0.7135	0.7135	0.5223	0.2839	1.3062	1.3062	1.3062	1.3062	1.3062	1.3062	1.3062	1.3062	1.3062	1.3062	1.3062	1.3062	1.3062	1.3062	1.3062	1.3062	1.3062	1.3062	1.3062	1.3051	1.3062	1.3062	1.3062	1.3062	1.3062	1.3062	0.8987	0.8987	0.8991	0.8991	1.252	1.252	1.252	1.252	1.3062	1.3062	1.3062	0
ABAYE2593	0	0	1.3062	1.3062	1.3062	1.0453	1.0477	0.7135	0.7135	0.5223	0.2839	1.3062	1.3062	1.3062	1.3062	1.3062	1.3062	1.3062	1.3062	1.3062	1.3062	1.3062	1.3062	1.3062	1.3062	1.3062	1.3062	1.3062	1.3062	1.3062	1.3051	1.3062	1.3062	1.3062	1.3062	1.3062	1.3062	0.8987	0.8987	0.8991	0.8991	1.252	1.252	1.252	1.252	1.3062	1.3062	1.3062	0
ABAYE3428	0	0	1.3062	1.3062	1.3062	1.0453	1.0477	0.7135	0.7135	0.5223	0.2839	1.3062	1.3062	1.3062	1.3062	1.3062	1.3062	1.3062	1.3062	1.3062	1.3062	1.3062	1.3062	1.3062	1.3062	1.3062	1.3062	1.3062	1.3062	1.3062	1.3051	1.3062	1.3062	1.3062	1.3062	1.3062	1.3062	0.8987	0.8987	0.8991	0.8991	1.252	1.252	1.252	1.252	1.3062	1.3062	1.3062	0
ABAYE0250	0	0	1.3062	1.3062	1.3062	1.0453	1.0477	0.7135	0.7135	0.5223	0.2839	1.3062	1.3062	1.3062	1.3062	1.3062	1.3062	1.3062	1.3062	1.3062	1.3062	1.3062	1.3062	1.3062	1.3062	1.3062	1.3062	1.3062	1.3062	1.3062	1.3051	1.3062	1.3062	1.3062	1.3062	1.3062	1.3062	0.8987	0.8987	0.8991	0.8991	1.252	1.252	1.252	1.252	1.3062	1.3062	1.3062	0
ABAYE0243	0	0	1.3062	1.3062	1.3062	1.0453	1.0477	0.7135	0.7135	0.5223	0.2839	1.3062	1.3062	1.3062	1.3062	1.3062	1.3062	1.3062	1.3062	1.3062	1.3062	1.3062	1.3062	1.3062	1.3062	1.3062	1.3062	1.3062	1.3062	1.3062	1.3051	1.3062	1.3062	1.3062	1.3062	1.3062	1.3062	0.8987	0.8987	0.8991	0.8991	1.252	1.252	1.252	1.252	1.3062	1.3062	1.3062	0
ABAYE0253	0	0	1.3062	1.3062	1.3062	1.0453	1.0477	0.7135	0.7135	0.5223	0.2839	1.3062	1.3062	1.3062	1.3062	1.3062	1.3062	1.3062	1.3062	1.3062	1.3062	1.3062	1.3062	1.3062	1.3062	1.3062	1.3062	1.3062	1.3062	1.3062	1.3051	1.3062	1.3062	1.3062	1.3062	1.3062	1.3062	0.8987	0.8987	0.8991	0.8991	1.252	1.252	1.252	1.252	1.3062	1.3062	1.3062	0
ABAYE0254	0	0	1.3062	1.3062	1.3062	1.0453	1.0477	0.7135	0.7135	0.5223	0.2839	1.3062	1.3062	1.3062	1.3062	1.3062	1.3062	1.3062	1.3062	1.3062	1.3062	1.3062	1.3062	1.3062	1.3062	1.3062	1.3062	1.3062	1.3062	1.3062	1.3051	1.3062	1.3062	1.3062	1.3062	1.3062	1.3062	0.8987	0.8987	0.8991	0.8991	1.252	1.252	1.252	1.252	1.3062	1.3062	1.3062	0
ABAYE3130	0	0	1.3062	1.3062	1.3062	1.0453	1.0477	0.7135	0.7135	0.5223	0.2839	1.3062	1.3062	1.3062	1.3062	1.3062	1.3062	1.3062	1.3062	1.3062	1.3062	1.3062	1.3062	1.3062	1.3062	1.3062	1.3062	1.3062	1.3062	1.3062	1.3051	1.3062	1.3062	1.3062	1.3062	1.3062	1.3062	0.8987	0.8987	0.8991	0.8991	1.252	1.252	1.252	1.252	1.3062	1.3062	1.3062	0
ABAYE3131	0	0	1.3062	1.3062	1.3062	1.0453	1.0477	0.7135	0.7135	0.5223	0.2839	1.3062	1.3062	1.3062	1.3062	1.3062	1.3062	1.3062	1.3062	1.3062	1.3062	1.3062	1.3062	1.3062	1.3062	1.3062	1.3062	1.3062	1.3062	1.3062	1.3051	1.3062	1.3062	1.3062	1.3062	1.3062	1.3062	0.8987	0.8987	0.8991	0.8991	1.252	1.252	1.252	1.252	1.3062	1.3062	1.3062	0
ABAYE0624	0	0	1.3062	1.3062	1.3062	1.0453	1.0477	0.7135	0.7135	0.5223	0.2839	1.3062	1.3062	1.3062	1.3062	1.3062	1.3062	1.3062	1.3062	1.3062	1.3062	1.3062	1.3062	1.3062	1.3062	1.3062	1.3062	1.3062	1.3062	1.3062	1.3051	1.3062	1.3062	1.3062	1.3062	1.3062	1.3062	0.8987	0.8987	0.8991	0.8991	1.252	1.252	1.252	1.252	1.3062	1.3062	1.3062	0
ABAYE2871	0	0	1.3062	1.3062	1.3062	1.0453	1.0477	0.7135	0.7135	0.5223	0.2839	1.3062	1.3062	1.3062	1.3062	1.3062	1.3062	1.3062	1.3062	1.3062	1.3062	1.3062	1.3062	1.3062	1.3062	1.3062	1.3062	1.3062	1.3062	1.3062	1.3051	1.3062	1.3062	1.3062	1.3062	1.3062	1.3062	0.8987	0.8987	0.8991	0.8991	1.252	1.252	1.252	1.252	1.3062	1.3062	1.3062	0
ABAYE2771	0	0	1.3062	1.3062	1.3062	1.0453	1.0477	0.7135	0.7135	0.5223	0.2839	1.3062	1.3062	1.3062	1.3062	1.3062	1.3062	1.3062	1.3062	1.3062	1.3062	1.3062	1.3062	1.3062	1.3062	1.3062	1.3062	1.3062	1.3062	1.3062	1.3051	1.3062	1.3062	1.3062	1.3062	1.3062	1.3062	0.8987	0.8987	0.8991	0.8991	1.252	1.252	1.252	1.252	1.3062	1.3062	1.3062	0
ABAYE2481	0	0	1.3062	1.3062	1.3062	1.0453	1.0477	0.7135	0.7135	0.5223	0.2839	1.3062	1.3062	1.3062	1.3062	1.3062	1.3062	1.3062	1.3062	1.3062	1.3062	1.3062	1.3062	1.3062	1.3062	1.3062	1.3062	1.3062	1.3062	1.3062	1.3051	1.3062	1.3062	1.3062	1.3062	1.3062	1.3062	0.8987	0.8987	0.8991	0.8991	1.252	1.252	1.252	1.252	1.3062	1.3062	1.3062	0
ABAYE2566	0	0	1.3062	1.3062	1.3062	1.0453	1.0477	0.7135	0.7135	0.5223	0.2839	1.3062	1.3062	1.3062	1.3062	1.3062	1.3062	1.3062	1.3062	1.3062	1.3062	1.3062	1.3062	1.3062	1.3062	1.3062	1.3062	1.3062	1.3062	1.3062	1.3051	1.3062	1.3062	1.3062	1.3062	1.3062	1.3062	0.8987	0.8987	0.8991	0.8991	1.252	1.252	1.252	1.252	1.3062	1.3062	1.3062	0
ABAYE3262	0	0	1.3062	1.3062	1.3062	1.0453	1.0477	0.7135	0.7135	0.5223	0.2839	1.3062	1.3062	1.3062	1.3062	1.3062	1.3062	1.3062	1.3062	1.3062	1.3062	1.3062	1.3062	1.3062	1.3062	1.3062	1.3062	1.3062	1.3062	1.3062	1.3051	1.3062	1.3062	1.3062	1.3062	1.3062	1.3062	0.8987	0.8987	0.8991	0.8991	1.252	1.252	1.252	1.252	1.3062	1.3062	1.3062	0
ABAYE0076	0	0	1.3062	1.3062	1.3062	1.0453	1.0477	0.7135	0.7135	0.5223	0.2839	1.3062	1.3062	1.3062	1.3062	1.3062	1.3062	1.3062	1.3062	1.3062	1.3062	1.3062	1.3062	1.3062	1.3062	1.3062	1.3062	1.3062	1.3062	1.3062	1.3051	1.3062	1.3062	1.3062	1.3062	1.3062	1.3062	0.8987	0.8987	0.8991	0.8991	1.252	1.252	1.252	1.252	1.3062	1.3062	1.3062	0
ABAYE0075	0	0	1.3062	1.3062	1.3062	1.0453	1.0477	0.7135	0.7135	0.5223	0.2839	1.3062	1.3062	1.3062	1.3062	1.3062	1.3062	1.3062	1.3062	1.3062	1.3062	1.3062	1.3062	1.3062	1.3062	1.3062	1.3062	1.3062	1.3062	1.3062	1.3051	1.3062	1.3062	1.3062	1.3062	1.3062	1.3062	0.8987	0.8987	0.8991	0.8991	1.252	1.252	1.252	1.252	1.3062	1.3062	1.3062	0
ABAYE0078	0	0	1.3062	1.3062	1.3062	1.0453	1.0477	0.7135	0.7135	0.5223	0.2839	1.3062	1.3062	1.3062	1.3062	1.3062	1.3062	1.3062	1.3062	1.3062	1.3062	1.3062	1.3062	1.3062	1.3062	1.3062	1.3062	1.3062	1.3062	1.3062	1.3051	1.3062	1.3062	1.3062	1.3062	1.3062	1.3062	0.8987	0.8987	0.8991	0.8991	1.252	1.252	1.252	1.252	1.3062	1.3062	1.3062	0
ABAYE0079	0	0	1.3062	1.3062	1.3062	1.0453	1.0477	0.7135	0.7135	0.5223	0.2839	1.3062	1.3062	1.3062	1.3062	1.3062	1.3062	1.3062	1.3062	1.3062	1.3062	1.3062	1.3062	1.3062	1.3062	1.3062	1.3062	1.3062	1.3062	1.3062	1.3051	1.3062	1.3062	1.3062	1.3062	1.3062	1.3062	0.8987	0.8987	0.8991	0.8991	1.252	1.252	1.252	1.252	1.3062	1.3062	1.3062	0
ABAYE1098	0	0	1.3062	1.3062	1.3062	1.0453	1.0477	0.7135	0.7135	0.5223	0.2839	1.3062	1.3062	1.3062	1.3062	1.3062	1.3062	1.3062	1.3062	1.3062	1.3062	1.3062	1.3062	1.3062	1.3062	1.3062	1.3062	1.3062	1.3062	1.3062	1.3051	1.3062	1.3062	1.3062	1.3062	1.3062	1.3062	0.8987	0.8987	0.8991	0.8991	1.252	1.252	1.252	1.252	1.3062	1.3062	1.3062	0
ABAYE1465	0	0	1.3062	1.3062	1.3062	1.0453	1.0477	0.7135	0.7135	0.5223	0.2839	1.3062	1.3062	1.3062	1.3062	1.3062	1.3062	1.3062	1.3062	1.3062	1.3062	1.3062	1.3062	1.3062	1.3062	1.3062	1.3062	1.3062	1.3062	1.3062	1.3051	1.3062	1.3062	1.3062	1.3062	1.3062	1.3062	0.8987	0.8987	0.8991	0.8991	1.252	1.252	1.252	1.252	1.3062	1.3062	1.3062	0
ABAYE0067	0	0	1.3062	1.3062	1.3062	1.0453	1.0477	0.7135	0.7135	0.5223	0.2839	1.3062	1.3062	1.3062	1.3062	1.3062	1.3062	1.3062	1.3062	1.3062	1.3062	1.3062	1.3062	1.3062	1.3062	1.3062	1.3062	1.3062	1.3062	1.3062	1.3051	1.3062	1.3062	1.3062	1.3062	1.3062	1.3062	0.8987	0.8987	0.8991	0.8991	1.252	1.252	1.252	1.252	1.3062	1.3062	1.3062	0
ABAYE3078	0	0	1.3062	1.3062	1.3062	1.0453	1.0477	0.7135	0.7135	0.5223	0.2839	1.3062	1.3062	1.3062	1.3062	1.3062	1.3062	1.3062	1.3062	1.3062	1.3062	1.3062	1.3062	1.3062	1.3062	1.3062	1.3062	1.3062	1.3062	1.3062	1.3051	1.3062	1.3062	1.3062	1.3062	1.3062	1.3062	0.8987	0.8987	0.8991	0.8991	1.252	1.252	1.252	1.252	1.3062	1.3062	1.3062	0
ABAYE3795	0	0	1.3062	1.3062	1.3062	1.0453	1.0477	0.7135	0.7135	0.5223	0.2839	1.3062	1.3062	1.3062	1.3062	1.3062	1.3062	1.3062	1.3062	1.3062	1.3062	1.3062	1.3062	1.3062	1.3062	1.3062	1.3062	1.3062	1.3062	1.3062	1.3051	1.3062	1.3062	1.3062	1.3062	1.3062	1.3062	0.8987	0.8987	0.8991	0.8991	1.252	1.252	1.252	1.252	1.3062	1.3062	1.3062	0
ABAYE0068	0	0	1.3062	1.3062	1.3062	1.0453	1.0477	0.7135	0.7135	0.5223	0.2839	1.3062	1.3062	1.3062	1.3062	1.3062	1.3062	1.3062	1.3062	1.3062	1.3062	1.3062	1.3062	1.3062	1.3062	1.3062	1.3062	1.3062	1.3062	1.3062	1.3051	1.3062	1.3062	1.3062	1.3062	1.3062	1.3062	0.8987	0.8987	0.8991	0.8991	1.252	1.252	1.252	1.252	1.3062	1.3062	1.3062	0
ABAYE0064	0	0	1.3062	1.3062	1.3062	1.0453	1.0477	0.7135	0.7135	0.5223	0.2839	1.3062	1.3062	1.3062	1.3062	1.3062	1.3062	1.3062	1.3062	1.3062	1.3062	1.3062	1.3062	1.3062	1.3062	1.3062	1.3062	1.3062	1.3062	1.3062	1.3051	1.3062	1.3062	1.3062	1.3062	1.3062	1.3062	0.8987	0.8987	0.8991	0.8991	1.252	1.252	1.252	1.252	1.3062	1.3062	1.3062	0
ABAYE1712	0	0	1.3062	1.3062	1.3062	1.0453	1.0477	0.7135	0.7135	0.5223	0.2839	1.3062	1.3062	1.3062	1.3062	1.3062	1.3062	1.3062	1.3062	1.3062	1.3062	1.3062	1.3062	1.3062	1.3062	1.3062	1.3062	1.3062	1.3062	1.3062	1.3051	1.3062	1.3062	1.3062	1.3062	1.3062	1.3062	0.8987	0.8987	0.8991	0.8991	1.252	1.252	1.252	1.252	1.3062	1.3062	1.3062	0
ABAYE3086	0	0	1.3062	1.3062	1.3062	1.0453	1.0477	0.7135	0.7135	0.5223	0.2839	1.3062	1.3062	1.3062	1.3062	1.3062	1.3062	1.3062	1.3062	1.3062	1.3062	1.3062	1.3062	1.3062	1.3062	1.3062	1.3062	1.3062	1.3062	1.3062	1.3051	1.3062	1.3062	1.3062	1.3062	1.3062	1.3062	0.8987	0.8987	0.8991	0.8991	1.252	1.252	1.252	1.252	1.3062	1.3062	1.3062	0
ABAYE1700	0	0	1.3062	1.3062	1.3062	1.0453	1.0477	0.7135	0.7135	0.5223	0.2839	1.3062	1.3062	1.3062	1.3062	1.3062	1.3062	1.3062	1.3062	1.3062	1.3062	1.3062	1.3062	1.3062	1.3062	1.3062	1.3062	1.3062	1.3062	1.3062	1.3051	1.3062	1.3062	1.3062	1.3062	1.3062	1.3062	0.8987	0.8987	0.8991	0.8991	1.252	1.252	1.252	1.252	1.3062	1.3062	1.3062	0
ABAYE2422	0	0	1.3062	1.3062	1.3062	1.0453	1.0477	0.7135	0.7135	0.5223	0.2839	1.3062	1.3062	1.3062	1.3062	1.3062	1.3062	1.3062	1.3062	1.3062	1.3062	1.3062	1.3062	1.3062	1.3062	1.3062	1.3062	1.3062	1.3062	1.3062	1.3051	1.3062	1.3062	1.3062	1.3062	1.3062	1.3062	0.8987	0.8987	0.8991	0.8991	1.252	1.252	1.252	1.252	1.3062	1.3062	1.3062	0
ABAYE2366	0	0	1.3062	1.3062	1.3062	1.0453	1.0477	0.7135	0.7135	0.5223	0.2839	1.3062	1.3062	1.3062	1.3062	1.3062	1.3062	1.3062	1.3062	1.3062	1.3062	1.3062	1.3062	1.3062	1.3062	1.3062	1.3062	1.3062	1.3062	1.3062	1.3051	1.3062	1.3062	1.3062	1.3062	1.3062	1.3062	0.8987	0.8987	0.8991	0.8991	1.252	1.252	1.252	1.252	1.3062	1.3062	1.3062	0
ABAYE0788	0	0	1.3062	1.3062	1.3062	1.0453	1.0477	0.7135	0.7135	0.5223	0.2839	1.3062	1.3062	1.3062	1.3062	1.3062	1.3062	1.3062	1.3062	1.3062	1.3062	1.3062	1.3062	1.3062	1.3062	1.3062	1.3062	1.3062	1.3062	1.3062	1.3051	1.3062	1.3062	1.3062	1.3062	1.3062	1.3062	0.8987	0.8987	0.8991	0.8991	1.252	1.252	1.252	1.252	1.3062	1.3062	1.3062	0
ABAYE1599	0	0	1.3062	1.3062	1.3062	1.0453	1.0477	0.7135	0.7135	0.5223	0.2839	1.3062	1.3062	1.3062	1.3062	1.3062	1.3062	1.3062	1.3062	1.3062	1.3062	1.3062	1.3062	1.3062	1.3062	1.3062	1.3062	1.3062	1.3062	1.3062	1.3051	1.3062	1.3062	1.3062	1.3062	1.3062	1.3062	0.8987	0.8987	0.8991	0.8991	1.252	1.252	1.252	1.252	1.3062	1.3062	1.3062	0
ABAYE1658	0	0	1.3062	1.3062	1.3062	1.0453	1.0477	0.7135	0.7135	0.5223	0.2839	1.3062	1.3062	1.3062	1.3062	1.3062	1.3062	1.3062	1.3062	1.3062	1.3062	1.3062	1.3062	1.3062	1.3062	1.3062	1.3062	1.3062	1.3062	1.3062	1.3051	1.3062	1.3062	1.3062	1.3062	1.3062	1.3062	0.8987	0.8987	0.8991	0.8991	1.252	1.252	1.252	1.252	1.3062	1.3062	1.3062	0
ABAYE1989	0	0	1.3062	1.3062	1.3062	1.0453	1.0477	0.7135	0.7135	0.5223	0.2839	1.3062	1.3062	1.3062	1.3062	1.3062	1.3062	1.3062	1.3062	1.3062	1.3062	1.3062	1.3062	1.3062	1.3062	1.3062	1.3062	1.3062	1.3062	1.3062	1.3051	1.3062	1.3062	1.3062	1.3062	1.3062	1.3062	0.8987	0.8987	0.8991	0.8991	1.252	1.252	1.252	1.252	1.3062	1.3062	1.3062	0
ABAYE0296	0	0	0	0	0	0	0	0	0	0	0	0	0	0	0	0	0	0	0	0	0	0	0	0	0	0	0	0	0	0	0	0	0	0	0	0	0	0	0	0	0	0	0	0	0	0	0	0	0
ABAYE1682	0	0	1.3062	1.3062	1.3062	1.0453	1.0477	0.7135	0.7135	0.5223	0.2839	1.3062	1.3062	1.3062	1.3062	1.3062	1.3062	1.3062	1.3062	1.3062	1.3062	1.3062	1.3062	1.3062	1.3062	1.3062	1.3062	1.3062	1.3062	1.3062	1.3051	1.3062	1.3062	1.3062	1.3062	1.3062	1.3062	0.8987	0.8987	0.8991	0.8991	1.252	1.252	1.252	1.252	1.3062	1.3062	1.3062	0
ABAYE1539	0	0	1.3062	1.3062	1.3062	1.0453	1.0477	0.7135	0.7135	0.5223	0.2839	1.3062	1.3062	1.3062	1.3062	1.3062	1.3062	1.3062	1.3062	1.3062	1.3062	1.3062	1.3062	1.3062	1.3062	1.3062	1.3062	1.3062	1.3062	1.3062	1.3051	1.3062	1.3062	1.3062	1.3062	1.3062	1.3062	0.8987	0.8987	0.8991	0.8991	1.252	1.252	1.252	1.252	1.3062	1.3062	1.3062	0
ABAYE0377	0	0	0	0	0	0	0	0	0	0	0	0	0	0	0	0	0	0	0	0	0	0	0	0	0	0	0	0	0	0	0	0	0	0	0	0	0	0	0	0	0	0	0	0	0	0	0	0	0
ABAYE0295	0	0	0	0	0	0	0	0	0	0	0	0	0	0	0	0	0	0	0	0	0	0	0	0	0	0	0	0	0	0	0	0	0	0	0	0	0	0	0	0	0	0	0	0	0	0	0	0	0
ABAYE1207	0	0	0	0	0	0	0	0	0	0	0	0	0	0	0	0	0	0	0	0	0	0	0	0	0	0	0	0	0	0	0	0	0	0	0	0	0	0	0	0	0	0	0	0	0	0	0	0	0
ABAYE1953	0	0	0	0	0	0	0	0	0	0	0	0	0	0	0	0	0	0	0	0	0	0	0	0	0	0	0	0	0	0	0	0	0	0	0	0	0	0	0	0	0	0	0	0	0	0	0	0	0
ABAYE1123	0	0	1.3062	1.3062	1.3062	1.0453	1.0477	0.7135	0.7135	0.5223	0.2839	1.3062	1.3062	1.3062	1.3062	1.3062	1.3062	1.3062	1.3062	1.3062	1.3062	1.3062	1.3062	1.3062	1.3062	1.3062	1.3062	1.3062	1.3062	1.3062	1.3051	1.3062	1.3062	1.3062	1.3062	1.3062	1.3062	0.8987	0.8987	0.8991	0.8991	1.252	1.252	1.252	1.252	1.3062	1.3062	1.3062	0
ABAYE3497	0	0	1.3062	1.3062	1.3062	1.0453	1.0477	0.7135	0.7135	0.5223	0.2839	1.3062	1.3062	1.3062	1.3062	1.3062	1.3062	1.3062	1.3062	1.3062	1.3062	1.3062	1.3062	1.3062	1.3062	1.3062	1.3062	1.3062	1.3062	1.3062	1.3051	1.3062	1.3062	1.3062	1.3062	1.3062	1.3062	0.8987	0.8987	0.8991	0.8991	1.252	1.252	1.252	1.252	1.3062	1.3062	1.3062	0
ABAYE1119	0	0	1.3062	1.3062	1.3062	1.0453	1.0477	0.7135	0.7135	0.5223	0.2839	1.3062	1.3062	1.3062	1.3062	1.3062	1.3062	1.3062	1.3062	1.3062	1.3062	1.3062	1.3062	1.3062	1.3062	1.3062	1.3062	1.3062	1.3062	1.3062	1.3051	1.3062	1.3062	1.3062	1.3062	1.3062	1.3062	0.8987	0.8987	0.8991	0.8991	1.252	1.252	1.252	1.252	1.3062	1.3062	1.3062	0
ABAYE0607	0	0	1.3062	1.3062	1.3062	1.0453	1.0477	0.7135	0.7135	0.5223	0.2839	1.3062	1.3062	1.3062	1.3062	1.3062	1.3062	1.3062	1.3062	1.3062	1.3062	1.3062	1.3062	1.3062	1.3062	1.3062	1.3062	1.3062	1.3062	1.3062	1.3051	1.3062	1.3062	1.3062	1.3062	1.3062	1.3062	0.8987	0.8987	0.8991	0.8991	1.252	1.252	1.252	1.252	1.3062	1.3062	1.3062	0
ABAYE1118	0	0	1.3062	1.3062	1.3062	1.0453	1.0477	0.7135	0.7135	0.5223	0.2839	1.3062	1.3062	1.3062	1.3062	1.3062	1.3062	1.3062	1.3062	1.3062	1.3062	1.3062	1.3062	1.3062	1.3062	1.3062	1.3062	1.3062	1.3062	1.3062	1.3051	1.3062	1.3062	1.3062	1.3062	1.3062	1.3062	0.8987	0.8987	0.8991	0.8991	1.252	1.252	1.252	1.252	1.3062	1.3062	1.3062	0
ABAYE0613	0	0	1.3062	1.3062	1.3062	1.0453	1.0477	0.7135	0.7135	0.5223	0.2839	1.3062	1.3062	1.3062	1.3062	1.3062	1.3062	1.3062	1.3062	1.3062	1.3062	1.3062	1.3062	1.3062	1.3062	1.3062	1.3062	1.3062	1.3062	1.3062	1.3051	1.3062	1.3062	1.3062	1.3062	1.3062	1.3062	0.8987	0.8987	0.8991	0.8991	1.252	1.252	1.252	1.252	1.3062	1.3062	1.3062	0
ABAYE1955	0	0	1.3062	1.3062	1.3062	1.0453	1.0477	0.7135	0.7135	0.5223	0.2839	1.3062	1.3062	1.3062	1.3062	1.3062	1.3062	1.3062	1.3062	1.3062	1.3062	1.3062	1.3062	1.3062	1.3062	1.3062	1.3062	1.3062	1.3062	1.3062	1.3051	1.3062	1.3062	1.3062	1.3062	1.3062	1.3062	0.8987	0.8987	0.8991	0.8991	1.252	1.252	1.252	1.252	1.3062	1.3062	1.3062	0
ABAYE0608	0	0	1.3062	1.3062	1.3062	1.0453	1.0477	0.7135	0.7135	0.5223	0.2839	1.3062	1.3062	1.3062	1.3062	1.3062	1.3062	1.3062	1.3062	1.3062	1.3062	1.3062	1.3062	1.3062	1.3062	1.3062	1.3062	1.3062	1.3062	1.3062	1.3051	1.3062	1.3062	1.3062	1.3062	1.3062	1.3062	0.8987	0.8987	0.8991	0.8991	1.252	1.252	1.252	1.252	1.3062	1.3062	1.3062	0
ABAYE1477	0	0	1.3062	1.3062	1.3062	1.0453	1.0477	0.7135	0.7135	0.5223	0.2839	1.3062	1.3062	1.3062	1.3062	1.3062	1.3062	1.3062	1.3062	1.3062	1.3062	1.3062	1.3062	1.3062	1.3062	1.3062	1.3062	1.3062	1.3062	1.3062	1.3051	1.3062	1.3062	1.3062	1.3062	1.3062	1.3062	0.8987	0.8987	0.8991	0.8991	1.252	1.252	1.252	1.252	1.3062	1.3062	1.3062	0
ABAYE1206	0	0	1.3062	1.3062	1.3062	1.0453	1.0477	0.7135	0.7135	0.5223	0.2839	1.3062	1.3062	1.3062	1.3062	1.3062	1.3062	1.3062	1.3062	1.3062	1.3062	1.3062	1.3062	1.3062	1.3062	1.3062	1.3062	1.3062	1.3062	1.3062	1.3051	1.3062	1.3062	1.3062	1.3062	1.3062	1.3062	0.8987	0.8987	0.8991	0.8991	1.252	1.252	1.252	1.252	1.3062	1.3062	1.3062	0
ABAYE3160	0	0	1.3062	1.3062	1.3062	1.0453	1.0477	0.7135	0.7135	0.5223	0.2839	1.3062	1.3062	1.3062	1.3062	1.3062	1.3062	1.3062	1.3062	1.3062	1.3062	1.3062	1.3062	1.3062	1.3062	1.3062	1.3062	1.3062	1.3062	1.3062	1.3051	1.3062	1.3062	1.3062	1.3062	1.3062	1.3062	0.8987	0.8987	0.8991	0.8991	1.252	1.252	1.252	1.252	1.3062	1.3062	1.3062	0
ABAYE3159	0	0	1.3062	1.3062	1.3062	1.0453	1.0477	0.7135	0.7135	0.5223	0.2839	1.3062	1.3062	1.3062	1.3062	1.3062	1.3062	1.3062	1.3062	1.3062	1.3062	1.3062	1.3062	1.3062	1.3062	1.3062	1.3062	1.3062	1.3062	1.3062	1.3051	1.3062	1.3062	1.3062	1.3062	1.3062	1.3062	0.8987	0.8987	0.8991	0.8991	1.252	1.252	1.252	1.252	1.3062	1.3062	1.3062	0
ABAYE0014	0	0	1.3062	1.3062	1.3062	1.0453	1.0477	0.7135	0.7135	0.5223	0.2839	1.3062	1.3062	1.3062	1.3062	1.3062	1.3062	1.3062	1.3062	1.3062	1.3062	1.3062	1.3062	1.3062	1.3062	1.3062	1.3062	1.3062	1.3062	1.3062	1.3051	1.3062	1.3062	1.3062	1.3062	1.3062	1.3062	0.8987	0.8987	0.8991	0.8991	1.252	1.252	1.252	1.252	1.3062	1.3062	1.3062	0
ABAYE1685	0	0	1.3062	1.3062	1.3062	1.0453	1.0477	0.7135	0.7135	0.5223	0.2839	1.3062	1.3062	1.3062	1.3062	1.3062	1.3062	1.3062	1.3062	1.3062	1.3062	1.3062	1.3062	1.3062	1.3062	1.3062	1.3062	1.3062	1.3062	1.3062	1.3051	1.3062	1.3062	1.3062	1.3062	1.3062	1.3062	0.8987	0.8987	0.8991	0.8991	1.252	1.252	1.252	1.252	1.3062	1.3062	1.3062	0
ABAYE0962	0	0	1.3062	1.3062	1.3062	1.0453	1.0477	0.7135	0.7135	0.5223	0.2839	1.3062	1.3062	1.3062	1.3062	1.3062	1.3062	1.3062	1.3062	1.3062	1.3062	1.3062	1.3062	1.3062	1.3062	1.3062	1.3062	1.3062	1.3062	1.3062	1.3051	1.3062	1.3062	1.3062	1.3062	1.3062	1.3062	0.8987	0.8987	0.8991	0.8991	1.252	1.252	1.252	1.252	1.3062	1.3062	1.3062	0
ABAYE3276	0	0	1.3062	1.3062	1.3062	1.0453	1.0477	0.7135	0.7135	0.5223	0.2839	1.3062	1.3062	1.3062	1.3062	1.3062	1.3062	1.3062	1.3062	1.3062	1.3062	1.3062	1.3062	1.3062	1.3062	1.3062	1.3062	1.3062	1.3062	1.3062	1.3051	1.3062	1.3062	1.3062	1.3062	1.3062	1.3062	0.8987	0.8987	0.8991	0.8991	1.252	1.252	1.252	1.252	1.3062	1.3062	1.3062	0
ABAYE3151	0	0	1.3062	1.3062	1.3062	1.0453	1.0477	0.7135	0.7135	0.5223	0.2839	1.3062	1.3062	1.3062	1.3062	1.3062	1.3062	1.3062	1.3062	1.3062	1.3062	1.3062	1.3062	1.3062	1.3062	1.3062	1.3062	1.3062	1.3062	1.3062	1.3051	1.3062	1.3062	1.3062	1.3062	1.3062	1.3062	0.8987	0.8987	0.8991	0.8991	1.252	1.252	1.252	1.252	1.3062	1.3062	1.3062	0
ABAYE2533	0	0	1.3062	1.3062	1.3062	1.0453	1.0477	0.7135	0.7135	0.5223	0.2839	1.3062	1.3062	1.3062	1.3062	1.3062	1.3062	1.3062	1.3062	1.3062	1.3062	1.3062	1.3062	1.3062	1.3062	1.3062	1.3062	1.3062	1.3062	1.3062	1.3051	1.3062	1.3062	1.3062	1.3062	1.3062	1.3062	0.8987	0.8987	0.8991	0.8991	1.252	1.252	1.252	1.252	1.3062	1.3062	1.3062	0
ABAYE3839	0	0	1.3062	1.3062	1.3062	1.0453	1.0477	0.7135	0.7135	0.5223	0.2839	1.3062	1.3062	1.3062	1.3062	1.3062	1.3062	1.3062	1.3062	1.3062	1.3062	1.3062	1.3062	1.3062	1.3062	1.3062	1.3062	1.3062	1.3062	1.3062	1.3051	1.3062	1.3062	1.3062	1.3062	1.3062	1.3062	0.8987	0.8987	0.8991	0.8991	1.252	1.252	1.252	1.252	1.3062	1.3062	1.3062	0
ABAYE3105	0	0	1.3062	1.3062	1.3062	1.0453	1.0477	0.7135	0.7135	0.5223	0.2839	1.3062	1.3062	1.3062	1.3062	1.3062	1.3062	1.3062	1.3062	1.3062	1.3062	1.3062	1.3062	1.3062	1.3062	1.3062	1.3062	1.3062	1.3062	1.3062	1.3051	1.3062	1.3062	1.3062	1.3062	1.3062	1.3062	0.8987	0.8987	0.8991	0.8991	1.252	1.252	1.252	1.252	1.3062	1.3062	1.3062	0
ABAYE2927	0	0	1.3062	1.3062	1.3062	1.0453	1.0477	0.7135	0.7135	0.5223	0.2839	1.3062	1.3062	1.3062	1.3062	1.3062	1.3062	1.3062	1.3062	1.3062	1.3062	1.3062	1.3062	1.3062	1.3062	1.3062	1.3062	1.3062	1.3062	1.3062	1.3051	1.3062	1.3062	1.3062	1.3062	1.3062	1.3062	0.8987	0.8987	0.8991	0.8991	1.252	1.252	1.252	1.252	1.3062	1.3062	1.3062	0
ABAYE1653	0	0	1.3062	1.3062	1.3062	1.0453	1.0477	0.7135	0.7135	0.5223	0.2839	1.3062	1.3062	1.3062	1.3062	1.3062	1.3062	1.3062	1.3062	1.3062	1.3062	1.3062	1.3062	1.3062	1.3062	1.3062	1.3062	1.3062	1.3062	1.3062	1.3051	1.3062	1.3062	1.3062	1.3062	1.3062	1.3062	0.8987	0.8987	0.8991	0.8991	1.252	1.252	1.252	1.252	1.3062	1.3062	1.3062	0
ABAYE1625	0	0	1.3062	1.3062	1.3062	1.0453	1.0477	0.7135	0.7135	0.5223	0.2839	1.3062	1.3062	1.3062	1.3062	1.3062	1.3062	1.3062	1.3062	1.3062	1.3062	1.3062	1.3062	1.3062	1.3062	1.3062	1.3062	1.3062	1.3062	1.3062	1.3051	1.3062	1.3062	1.3062	1.3062	1.3062	1.3062	0.8987	0.8987	0.8991	0.8991	1.252	1.252	1.252	1.252	1.3062	1.3062	1.3062	0
ABAYE1571	0	0	1.3062	1.3062	1.3062	1.0453	1.0477	0.7135	0.7135	0.5223	0.2839	1.3062	1.3062	1.3062	1.3062	1.3062	1.3062	1.3062	1.3062	1.3062	1.3062	1.3062	1.3062	1.3062	1.3062	1.3062	1.3062	1.3062	1.3062	1.3062	1.3051	1.3062	1.3062	1.3062	1.3062	1.3062	1.3062	0.8987	0.8987	0.8991	0.8991	1.252	1.252	1.252	1.252	1.3062	1.3062	1.3062	0
ABAYE2641	0	0	1.3062	1.3062	1.3062	1.0453	1.0477	0.7135	0.7135	0.5223	0.2839	1.3062	1.3062	1.3062	1.3062	1.3062	1.3062	1.3062	1.3062	1.3062	1.3062	1.3062	1.3062	1.3062	1.3062	1.3062	1.3062	1.3062	1.3062	1.3062	1.3051	1.3062	1.3062	1.3062	1.3062	1.3062	1.3062	0.8987	0.8987	0.8991	0.8991	1.252	1.252	1.252	1.252	1.3062	1.3062	1.3062	0
ABAYE3511	0	0	1.3062	1.3062	1.3062	1.0453	1.0477	0.7135	0.7135	0.5223	0.2839	1.3062	1.3062	1.3062	1.3062	1.3062	1.3062	1.3062	1.3062	1.3062	1.3062	1.3062	1.3062	1.3062	1.3062	1.3062	1.3062	1.3062	1.3062	1.3062	1.3051	1.3062	1.3062	1.3062	1.3062	1.3062	1.3062	0.8987	0.8987	0.8991	0.8991	1.252	1.252	1.252	1.252	1.3062	1.3062	1.3062	0
ABAYE1209	0	0	1.3062	1.3062	1.3062	1.0453	1.0477	0.7135	0.7135	0.5223	0.2839	1.3062	1.3062	1.3062	1.3062	1.3062	1.3062	1.3062	1.3062	1.3062	1.3062	1.3062	1.3062	1.3062	1.3062	1.3062	1.3062	1.3062	1.3062	1.3062	1.3051	1.3062	1.3062	1.3062	1.3062	1.3062	1.3062	0.8987	0.8987	0.8991	0.8991	1.252	1.252	1.252	1.252	1.3062	1.3062	1.3062	0
ABAYE2777	0	0	1.3062	1.3062	1.3062	1.0453	1.0477	0.7135	0.7135	0.5223	0.2839	1.3062	1.3062	1.3062	1.3062	1.3062	1.3062	1.3062	1.3062	1.3062	1.3062	1.3062	1.3062	1.3062	1.3062	1.3062	1.3062	1.3062	1.3062	1.3062	1.3051	1.3062	1.3062	1.3062	1.3062	1.3062	1.3062	0.8987	0.8987	0.8991	0.8991	1.252	1.252	1.252	1.252	1.3062	1.3062	1.3062	0
ABAYE2778	0	0	1.3062	1.3062	1.3062	1.0453	1.0477	0.7135	0.7135	0.5223	0.2839	1.3062	1.3062	1.3062	1.3062	1.3062	1.3062	1.3062	1.3062	1.3062	1.3062	1.3062	1.3062	1.3062	1.3062	1.3062	1.3062	1.3062	1.3062	1.3062	1.3051	1.3062	1.3062	1.3062	1.3062	1.3062	1.3062	0.8987	0.8987	0.8991	0.8991	1.252	1.252	1.252	1.252	1.3062	1.3062	1.3062	0
ABAYE2776	0	0	1.3062	1.3062	1.3062	1.0453	1.0477	0.7135	0.7135	0.5223	0.2839	1.3062	1.3062	1.3062	1.3062	1.3062	1.3062	1.3062	1.3062	1.3062	1.3062	1.3062	1.3062	1.3062	1.3062	1.3062	1.3062	1.3062	1.3062	1.3062	1.3051	1.3062	1.3062	1.3062	1.3062	1.3062	1.3062	0.8987	0.8987	0.8991	0.8991	1.252	1.252	1.252	1.252	1.3062	1.3062	1.3062	0
ABAYE2439	0	0	1.3062	1.3062	1.3062	1.0453	1.0477	0.7135	0.7135	0.5223	0.2839	1.3062	1.3062	1.3062	1.3062	1.3062	1.3062	1.3062	1.3062	1.3062	1.3062	1.3062	1.3062	1.3062	1.3062	1.3062	1.3062	1.3062	1.3062	1.3062	1.3051	1.3062	1.3062	1.3062	1.3062	1.3062	1.3062	0.8987	0.8987	0.8991	0.8991	1.252	1.252	1.252	1.252	1.3062	1.3062	1.3062	0
ABAYE1295	0	0	1.3062	1.3062	1.3062	1.0453	1.0477	0.7135	0.7135	0.5223	0.2839	1.3062	1.3062	1.3062	1.3062	1.3062	1.3062	1.3062	1.3062	1.3062	1.3062	1.3062	1.3062	1.3062	1.3062	1.3062	1.3062	1.3062	1.3062	1.3062	1.3051	1.3062	1.3062	1.3062	1.3062	1.3062	1.3062	0.8662	0.8662	0.8671	0.8671	1.252	1.252	1.252	1.252	1.3062	1.3062	1.3062	0
ABAYE2984	0	0	0	0	0	0	0	0	0	0	0	0	0	0	0	0	0	0	0	0	0	0	0	0	0	0	0	0	0	0	0	0	0	0	0	0	0	0	0	0	0	0	0	0	0	0	0	0	0
ABAYE2209	0	0	1.3062	1.3062	1.3062	1.0453	1.0477	0.7135	0.7135	0.5223	0.2839	1.3062	1.3062	1.3062	1.3062	1.3062	1.3062	1.3062	1.3062	1.3062	1.3062	1.3062	1.3062	1.3062	1.3062	1.3062	1.3062	1.3062	1.3062	1.3062	1.3051	1.3062	1.3062	1.3062	1.3062	1.3062	1.3062	0.8987	0.8987	0.8991	0.8991	1.252	1.252	1.252	1.252	1.3062	1.3062	1.3062	0
ABAYE2318	0	0	1.3062	1.3062	1.3062	1.0453	1.0477	0.7135	0.7135	0.5223	0.2839	1.3062	1.3062	1.3062	1.3062	1.3062	1.3062	1.3062	1.3062	1.3062	1.3062	1.3062	1.3062	1.3062	1.3062	1.3062	1.3062	1.3062	1.3062	1.3062	1.3051	1.3062	1.3062	1.3062	1.3062	1.3062	1.3062	0.8987	0.8987	0.8991	0.8991	1.252	1.252	1.252	1.252	1.3062	1.3062	1.3062	0
ABAYE2317	0	0	1.3062	1.3062	1.3062	1.0453	1.0477	0.7135	0.7135	0.5223	0.2839	1.3062	1.3062	1.3062	1.3062	1.3062	1.3062	1.3062	1.3062	1.3062	1.3062	1.3062	1.3062	1.3062	1.3062	1.3062	1.3062	1.3062	1.3062	1.3062	1.3051	1.3062	1.3062	1.3062	1.3062	1.3062	1.3062	0.8987	0.8987	0.8991	0.8991	1.252	1.252	1.252	1.252	1.3062	1.3062	1.3062	0
ABAYE1142	0	0	1.3062	1.3062	1.3062	1.0453	1.0477	0.7135	0.7135	0.5223	0.2839	1.3062	1.3062	1.3062	1.3062	1.3062	1.3062	1.3062	1.3062	1.3062	1.3062	1.3062	1.3062	1.3062	1.3062	1.3062	1.3062	1.3062	1.3062	1.3062	1.3051	1.3062	1.3062	1.3062	1.3062	1.3062	1.3062	0.8987	0.8987	0.8991	0.8991	1.252	1.252	1.252	1.252	1.3062	1.3062	1.3062	0
ABAYE2250	0	0	1.3062	1.3062	1.3062	1.0453	1.0477	0.7135	0.7135	0.5223	0.2839	1.3062	1.3062	1.3062	1.3062	1.3062	1.3062	1.3062	1.3062	1.3062	1.3062	1.3062	1.3062	1.3062	1.3062	1.3062	1.3062	1.3062	1.3062	1.3062	1.3051	1.3062	1.3062	1.3062	1.3062	1.3062	1.3062	0.8987	0.8987	0.8991	0.8991	1.252	1.252	1.252	1.252	1.3062	1.3062	1.3062	0
ABAYE0082	0	0	1.3062	1.3062	1.3062	1.0453	1.0477	0.7135	0.7135	0.5223	0.2839	1.3062	1.3062	1.3062	1.3062	1.3062	1.3062	1.3062	1.3062	1.3062	1.3062	1.3062	1.3062	1.3062	1.3062	1.3062	1.3062	1.3062	1.3062	1.3062	1.3051	1.3062	1.3062	1.3062	1.3062	1.3062	1.3062	0.8987	0.8987	0.8991	0.8991	1.252	1.252	1.252	1.252	1.3062	1.3062	1.3062	0
ABAYE3395	0	0	1.3062	1.3062	1.3062	1.0453	1.0477	0.7135	0.7135	0.5223	0.2839	1.3062	1.3062	1.3062	1.3062	1.3062	1.3062	1.3062	1.3062	1.3062	1.3062	1.3062	1.3062	1.3062	1.3062	1.3062	1.3062	1.3062	1.3062	1.3062	1.3051	1.3062	1.3062	1.3062	1.3062	1.3062	1.3062	0.8987	0.8987	0.8991	0.8991	1.252	1.252	1.252	1.252	1.3062	1.3062	1.3062	0
ABAYE1380	0	0	1.3062	1.3062	1.3062	1.0453	1.0477	0.7135	0.7135	0.5223	0.2839	1.3062	1.3062	1.3062	1.3062	1.3062	1.3062	1.3062	1.3062	1.3062	1.3062	1.3062	1.3062	1.3062	1.3062	1.3062	1.3062	1.3062	1.3062	1.3062	1.3051	1.3062	1.3062	1.3062	1.3062	1.3062	1.3062	0.8987	0.8987	0.8991	0.8991	1.252	1.252	1.252	1.252	1.3062	1.3062	1.3062	0
ABAYE3773	0	0	1.3062	1.3062	1.3062	1.0453	1.0477	0.7135	0.7135	0.5223	0.2839	1.3062	1.3062	1.3062	1.3062	1.3062	1.3062	1.3062	1.3062	1.3062	1.3062	1.3062	1.3062	1.3062	1.3062	1.3062	1.3062	1.3062	1.3062	1.3062	1.3051	1.3062	1.3062	1.3062	1.3062	1.3062	1.3062	0.8987	0.8987	0.8991	0.8991	1.252	1.252	1.252	1.252	1.3062	1.3062	1.3062	0
ABAYE0150	0	0	0	0	0	0	0	0	0	0	0	0	0	0	0	0	0	0	0	0	0	0	0	0	0	0	0	0	0	0	0	0	0	0	0	0	0	0	0	0	0	0	0	0	0	0	0	0	0
ABAYE3540	0	0	1.3062	1.3062	1.3062	1.0453	1.0477	0.7135	0.7135	0.5223	0.2839	1.3062	1.3062	1.3062	1.3062	1.3062	1.3062	1.3062	1.3062	1.3062	1.3062	1.3062	1.3062	1.3062	1.3062	1.3062	1.3062	1.3062	1.3062	1.3062	1.3051	1.3062	1.3062	1.3062	1.3062	1.3062	1.3062	0.8987	0.8987	0.8991	0.8991	1.252	1.252	1.252	1.252	1.3062	1.3062	1.3062	0
ABAYE1469	0	0	1.3062	1.3062	1.3062	1.0453	1.0477	0.7135	0.7135	0.5223	0.2839	1.3062	1.3062	1.3062	1.3062	1.3062	1.3062	1.3062	1.3062	1.3062	1.3062	1.3062	1.3062	1.3062	1.3062	1.3062	1.3062	1.3062	1.3062	1.3062	1.3051	1.3062	1.3062	1.3062	1.3062	1.3062	1.3062	0.8987	0.8987	0.8991	0.8991	1.252	1.252	1.252	1.252	1.3062	1.3062	1.3062	0
ABAYE3713	0	0	1.3062	1.3062	1.3062	1.0453	1.0477	0.7135	0.7135	0.5223	0.2839	1.3062	1.3062	1.3062	1.3062	1.3062	1.3062	1.3062	1.3062	1.3062	1.3062	1.3062	1.3062	1.3062	1.3062	1.3062	1.3062	1.3062	1.3062	1.3062	1.3051	1.3062	1.3062	1.3062	1.3062	1.3062	1.3062	0.8987	0.8987	0.8991	0.8991	1.252	1.252	1.252	1.252	1.3062	1.3062	1.3062	0
ABAYE2184	0	0	1.3062	1.3062	1.3062	1.0453	1.0477	0.7135	0.7135	0.5223	0.2839	1.3062	1.3062	1.3062	1.3062	1.3062	1.3062	1.3062	1.3062	1.3062	1.3062	1.3062	1.3062	1.3062	1.3062	1.3062	1.3062	1.3062	1.3062	1.3062	1.3051	1.3062	1.3062	1.3062	1.3062	1.3062	1.3062	0.8987	0.8987	0.8991	0.8991	1.252	1.252	1.252	1.252	1.3062	1.3062	1.3062	0
ABAYE2905	0	0	1.3062	1.3062	1.3062	1.0453	1.0477	0.7135	0.7135	0.5223	0.2839	1.3062	1.3062	1.3062	1.3062	1.3062	1.3062	1.3062	1.3062	1.3062	1.3062	1.3062	1.3062	1.3062	1.3062	1.3062	1.3062	1.3062	1.3062	1.3062	1.3051	1.3062	1.3062	1.3062	1.3062	1.3062	1.3062	0.8987	0.8987	0.8991	0.8991	1.252	1.252	1.252	1.252	1.3062	1.3062	1.3062	0
ABAYE0116	0	0	1.3062	1.3062	1.3062	1.0453	1.0477	0.7135	0.7135	0.5223	0.2839	1.3062	1.3062	1.3062	1.3062	1.3062	1.3062	1.3062	1.3062	1.3062	1.3062	1.3062	1.3062	1.3062	1.3062	1.3062	1.3062	1.3062	1.3062	1.3062	1.3051	1.3062	1.3062	1.3062	1.3062	1.3062	1.3062	0.8987	0.8987	0.8991	0.8991	1.252	1.252	1.252	1.252	1.3062	1.3062	1.3062	0
ABAYE0147	0	0	1.3062	1.3062	1.3062	1.0453	1.0477	0.7135	0.7135	0.5223	0.2839	1.3062	1.3062	1.3062	1.3062	1.3062	1.3062	1.3062	1.3062	1.3062	1.3062	1.3062	1.3062	1.3062	1.3062	1.3062	1.3062	1.3062	1.3062	1.3062	1.3051	1.3062	1.3062	1.3062	1.3062	1.3062	1.3062	0.8987	0.8987	0.8991	0.8991	1.252	1.252	1.252	1.252	1.3062	1.3062	1.3062	0
ABAYE0154	0	0	1.3062	1.3062	1.3062	1.0453	1.0477	0.7135	0.7135	0.5223	0.2839	1.3062	1.3062	1.3062	1.3062	1.3062	1.3062	1.3062	1.3062	1.3062	1.3062	1.3062	1.3062	1.3062	1.3062	1.3062	1.3062	1.3062	1.3062	1.3062	1.3051	1.3062	1.3062	1.3062	1.3062	1.3062	1.3062	0.8987	0.8987	0.8991	0.8991	1.252	1.252	1.252	1.252	1.3062	1.3062	1.3062	0
ABAYE1983	0	0	1.3062	1.3062	1.3062	1.0453	1.0477	0.7135	0.7135	0.5223	0.2839	1.3062	1.3062	1.3062	1.3062	1.3062	1.3062	1.3062	1.3062	1.3062	1.3062	1.3062	1.3062	1.3062	1.3062	1.3062	1.3062	1.3062	1.3062	1.3062	1.3051	1.3062	1.3062	1.3062	1.3062	1.3062	1.3062	0.8987	0.8987	0.8991	0.8991	1.252	1.252	1.252	1.252	1.3062	1.3062	1.3062	0
ABAYE2077	0	0	1.3062	1.3062	1.3062	1.0453	1.0477	0.7135	0.7135	0.5223	0.2839	1.3062	1.3062	1.3062	1.3062	1.3062	1.3062	1.3062	1.3062	1.3062	1.3062	1.3062	1.3062	1.3062	1.3062	1.3062	1.3062	1.3062	1.3062	1.3062	1.3051	1.3062	1.3062	1.3062	1.3062	1.3062	1.3062	0.8987	0.8987	0.8991	0.8991	1.252	1.252	1.252	1.252	1.3062	1.3062	1.3062	0
ABAYE0175	0	0	1.3062	1.3062	1.3062	1.0453	1.0477	0.7135	0.7135	0.5223	0.2839	1.3062	1.3062	1.3062	1.3062	1.3062	1.3062	1.3062	1.3062	1.3062	1.3062	1.3062	1.3062	1.3062	1.3062	1.3062	1.3062	1.3062	1.3062	1.3062	1.3051	1.3062	1.3062	1.3062	1.3062	1.3062	1.3062	0.8987	0.8987	0.8991	0.8991	1.252	1.252	1.252	1.252	1.3062	1.3062	1.3062	0
ABAYE1668	0	0	0	0	0	0	0	0	0	0	0	0	0	0	0	0	0	0	0	0	0	0	0	0	0	0	0	0	0	0	0	0	0	0	0	0	0	0	0	0	0	0	0	0	0	0	0	0	0
ABAYE2491	0	0	0	0	0	0	0	0	0	0	0	0	0	0	0	0	0	0	0	0	0	0	0	0	0	0	0	0	0	0	0	0	0	0	0	0	0	0	0	0	0	0	0	0	0	0	0	0	0
ABAYE2076	0	0	1.3062	1.3062	1.3062	1.0453	1.0477	0.7135	0.7135	0.5223	0.2839	1.3062	1.3062	1.3062	1.3062	1.3062	1.3062	1.3062	1.3062	1.3062	1.3062	1.3062	1.3062	1.3062	1.3062	1.3062	1.3062	1.3062	1.3062	1.3062	1.3051	1.3062	1.3062	1.3062	1.3062	1.3062	1.3062	0.8987	0.8987	0.8991	0.8991	1.252	1.252	1.252	1.252	1.3062	1.3062	1.3062	0
ABAYE0149	0	0	0	0	0	0	0	0	0	0	0	0	0	0	0	0	0	0	0	0	0	0	0	0	0	0	0	0	0	0	0	0	0	0	0	0	0	0	0	0	0	0	0	0	0	0	0	0	0
ABAYE3524	0	0	0	0	0	0	0	0	0	0	0	0	0	0	0	0	0	0	0	0	0	0	0	0	0	0	0	0	0	0	0	0	0	0	0	0	0	0	0	0	0	0	0	0	0	0	0	0	0
ABAYE0283	0	0	0	0	0	0	0	0	0	0	0	0	0	0	0	0	0	0	0	0	0	0	0	0	0	0	0	0	0	0	0	0	0	0	0	0	0	0	0	0	0	0	0	0	0	0	0	0	0
ABAYE0284	0	0	0	0	0	0	0	0	0	0	0	0	0	0	0	0	0	0	0	0	0	0	0	0	0	0	0	0	0	0	0	0	0	0	0	0	0	0	0	0	0	0	0	0	0	0	0	0	0
ABAYE0285	0	0	0	0	0	0	0	0	0	0	0	0	0	0	0	0	0	0	0	0	0	0	0	0	0	0	0	0	0	0	0	0	0	0	0	0	0	0	0	0	0	0	0	0	0	0	0	0	0
ABAYE0148	0	0	1.3062	1.3062	1.3062	1.0453	1.0477	0.7135	0.7135	0.5223	0.2839	1.3062	1.3062	1.3062	1.3062	1.3062	1.3062	1.3062	1.3062	1.3062	1.3062	1.3062	1.3062	1.3062	1.3062	1.3062	1.3062	1.3062	1.3062	1.3062	1.3051	1.3062	1.3062	1.3062	1.3062	1.3062	1.3062	0.8987	0.8987	0.8991	0.8991	1.252	1.252	1.252	1.252	1.3062	1.3062	1.3062	0
ABAYE0716	0	0	0	0	0	0	0	0	0	0	0	0	0	0	0	0	0	0	0	0	0	0	0	0	0	0	0	0	0	0	0	0	0	0	0	0	0	0	0	0	0	0	0	0	0	0	0	0	0
ABAYE2989	0	0	1.3062	1.3062	1.3062	1.0453	1.0477	0.7135	0.7135	0.5223	0.2839	1.3062	1.3062	1.3062	1.3062	1.3062	1.3062	1.3062	1.3062	1.3062	1.3062	1.3062	1.3062	1.3062	1.3062	1.3062	1.3062	1.3062	1.3062	1.3062	1.3051	1.3062	1.3062	1.3062	1.3062	1.3062	1.3062	0.8987	0.8987	0.8991	0.8991	1.252	1.252	1.252	1.252	1.3062	1.3062	1.3062	0
ABAYE1010	0	0	1.3062	1.3062	1.3062	1.0453	1.0477	0.7135	0.7135	0.5223	0.2839	1.3062	1.3062	1.3062	1.3062	1.3062	1.3062	1.3062	1.3062	1.3062	1.3062	1.3062	1.3062	1.3062	1.3062	1.3062	1.3062	1.3062	1.3062	1.3062	1.3051	1.3062	1.3062	1.3062	1.3062	1.3062	1.3062	0.8987	0.8987	0.8991	0.8991	1.252	1.252	1.252	1.252	1.3062	1.3062	1.3062	0
ABAYE0093	0	0	1.3062	1.3062	1.3062	1.0453	1.0477	0.7135	0.7135	0.5223	0.2839	1.3062	1.3062	1.3062	1.3062	1.3062	1.3062	1.3062	1.3062	1.3062	1.3062	1.3062	1.3062	1.3062	1.3062	1.3062	1.3062	1.3062	1.3062	1.3062	1.3051	1.3062	1.3062	1.3062	1.3062	1.3062	1.3062	0.8987	0.8987	0.8991	0.8991	1.252	1.252	1.252	1.252	1.3062	1.3062	1.3062	0
ABAYE1466	0	0	1.3062	1.3062	1.3062	1.0453	1.0477	0.7135	0.7135	0.5223	0.2839	1.3062	1.3062	1.3062	1.3062	1.3062	1.3062	1.3062	1.3062	1.3062	1.3062	1.3062	1.3062	1.3062	1.3062	1.3062	1.3062	1.3062	1.3062	1.3062	1.3051	1.3062	1.3062	1.3062	1.3062	1.3062	1.3062	0.8987	0.8987	0.8991	0.8991	1.252	1.252	1.252	1.252	1.3062	1.3062	1.3062	0
ABAYE0200	0	0	1.3062	1.3062	1.3062	1.0453	1.0477	0.7135	0.7135	0.5223	0.2839	1.3062	1.3062	1.3062	1.3062	1.3062	1.3062	1.3062	1.3062	1.3062	1.3062	1.3062	1.3062	1.3062	1.3062	1.3062	1.3062	1.3062	1.3062	1.3062	1.3051	1.3062	1.3062	1.3062	1.3062	1.3062	1.3062	0.8987	0.8987	0.8991	0.8991	1.252	1.252	1.252	1.252	1.3062	1.3062	1.3062	0
ABAYE3296	0	0	1.3062	1.3062	1.3062	1.0453	1.0477	0.7135	0.7135	0.5223	0.2839	1.3062	1.3062	1.3062	1.3062	1.3062	1.3062	1.3062	1.3062	1.3062	1.3062	1.3062	1.3062	1.3062	1.3062	1.3062	1.3062	1.3062	1.3062	1.3062	1.3051	1.3062	1.3062	1.3062	1.3062	1.3062	1.3062	0.8987	0.8987	0.8991	0.8991	1.252	1.252	1.252	1.252	1.3062	1.3062	1.3062	0
ABAYE0379	0	0	1.3062	1.3062	1.3062	1.0453	1.0477	0.7135	0.7135	0.5223	0.2839	1.3062	1.3062	1.3062	1.3062	1.3062	1.3062	1.3062	1.3062	1.3062	1.3062	1.3062	1.3062	1.3062	1.3062	1.3062	1.3062	1.3062	1.3062	1.3062	1.3051	1.3062	1.3062	1.3062	1.3062	1.3062	1.3062	0.8987	0.8987	0.8991	0.8991	1.252	1.252	1.252	1.252	1.3062	1.3062	1.3062	0
ABAYE0096	0	0	1.3062	1.3062	1.3062	1.0453	1.0477	0.7135	0.7135	0.5223	0.2839	1.3062	1.3062	1.3062	1.3062	1.3062	1.3062	1.3062	1.3062	1.3062	1.3062	1.3062	1.3062	1.3062	1.3062	1.3062	1.3062	1.3062	1.3062	1.3062	1.3051	1.3062	1.3062	1.3062	1.3062	1.3062	1.3062	0.8987	0.8987	0.8991	0.8991	1.252	1.252	1.252	1.252	1.3062	1.3062	1.3062	0
ABAYE3546	0	0	0	0	0	0	0	0	0	0	0	0	0	0	0	0	0	0	0	0	0	0	0	0	0	0	0	0	0	0	0	0	0	0	0	0	0	0	0	0	0	0	0	0	0	0	0	0	0
ABAYE2987	0	0	1.3062	1.3062	1.3062	1.0453	1.0477	0.7135	0.7135	0.5223	0.2839	1.3062	1.3062	1.3062	1.3062	1.3062	1.3062	1.3062	1.3062	1.3062	1.3062	1.3062	1.3062	1.3062	1.3062	1.3062	1.3062	1.3062	1.3062	1.3062	1.3051	1.3062	1.3062	1.3062	1.3062	1.3062	1.3062	0.8987	0.8987	0.8991	0.8991	1.252	1.252	1.252	1.252	1.3062	1.3062	1.3062	0
ABAYE0095	0	0	0	0	0	0	0	0	0	0	0	0	0	0	0	0	0	0	0	0	0	0	0	0	0	0	0	0	0	0	0	0	0	0	0	0	0	0	0	0	0	0	0	0	0	0	0	0	0
ABAYE3544	0	0	0	0	0	0	0	0	0	0	0	0	0	0	0	0	0	0	0	0	0	0	0	0	0	0	0	0	0	0	0	0	0	0	0	0	0	0	0	0	0	0	0	0	0	0	0	0	0
ABAYE3851	0	0	0	0	0	0	0	0	0	0	0	0	0	0	0	0	0	0	0	0	0	0	0	0	0	0	0	0	0	0	0	0	0	0	0	0	0	0	0	0	0	0	0	0	0	0	0	0	0
ABAYE1993	0	0	1.3062	1.3062	1.3062	1.0453	1.0477	0.7135	0.7135	0.5223	0.2839	1.3062	1.3062	1.3062	1.3062	1.3062	1.3062	1.3062	1.3062	1.3062	1.3062	1.3062	1.3062	1.3062	1.3062	1.3062	1.3062	1.3062	1.3062	1.3062	1.3051	1.3062	1.3062	1.3062	1.3062	1.3062	1.3062	0.8987	0.8987	0.8991	0.8991	1.252	1.252	1.252	1.252	1.3062	1.3062	1.3062	0
ABAYE2594	0	0	0	0	0	0	0	0	0	0	0	0	0	0	0	0	0	0	0	0	0	0	0	0	0	0	0	0	0	0	0	0	0	0	0	0	0	0	0	0	0	0	0	0	0	0	0	0	0
ABAYE0853	0	0	0	0	0	0	0	0	0	0	0	0	0	0	0	0	0	0	0	0	0	0	0	0	0	0	0	0	0	0	0	0	0	0	0	0	0	0	0	0	0	0	0	0	0	0	0	0	0
ABAYE0168	0	0	0	0	0	0	0	0	0	0	0	0	0	0	0	0	0	0	0	0	0	0	0	0	0	0	0	0	0	0	0	0	0	0	0	0	0	0	0	0	0	0	0	0	0	0	0	0	0
ABAYE3104	0	0	0	0	0	0	0	0	0	0	0	0	0	0	0	0	0	0	0	0	0	0	0	0	0	0	0	0	0	0	0	0	0	0	0	0	0	0	0	0	0	0	0	0	0	0	0	0	0
ABAYE3823	0	0	0	0	0	0	0	0	0	0	0	0	0	0	0	0	0	0	0	0	0	0	0	0	0	0	0	0	0	0	0	0	0	0	0	0	0	0	0	0	0	0	0	0	0	0	0	0	0
ABAYE0102	0	0	1.3062	1.3062	1.3062	1.0453	1.0477	0.7135	0.7135	0.5223	0.2839	1.3062	1.3062	1.3062	1.3062	1.3062	1.3062	1.3062	1.3062	1.3062	1.3062	1.3062	1.3062	1.3062	1.3062	1.3062	1.3062	1.3062	1.3062	1.3062	1.3051	1.3062	1.3062	1.3062	1.3062	1.3062	1.3062	0.8987	0.8987	0.8991	0.8991	1.252	1.252	1.252	1.252	1.3062	1.3062	1.3062	0
ABAYE0916	0	0	1.3062	1.3062	1.3062	1.0453	1.0477	0.7135	0.7135	0.5223	0.2839	1.3062	1.3062	1.3062	1.3062	1.3062	1.3062	1.3062	1.3062	1.3062	1.3062	1.3062	1.3062	1.3062	1.3062	1.3062	1.3062	1.3062	1.3062	1.3062	1.3051	1.3062	1.3062	1.3062	1.3062	1.3062	1.3062	0.8987	0.8987	0.8991	0.8991	1.252	1.252	1.252	1.252	1.3062	1.3062	1.3062	0
ABAYE2955	0	0	0	0	0	0	0	0	0	0	0	0	0	0	0	0	0	0	0	0	0	0	0	0	0	0	0	0	0	0	0	0	0	0	0	0	0	0	0	0	0	0	0	0	0	0	0	0	0
ABAYE0059	0	0	1.3062	1.3062	1.3062	1.0453	1.0477	0.7135	0.7135	0.5223	0.2839	1.3062	1.3062	1.3062	1.3062	1.3062	1.3062	1.3062	1.3062	1.3062	1.3062	1.3062	1.3062	1.3062	1.3062	1.3062	1.3062	1.3062	1.3062	1.3062	1.3051	1.3062	1.3062	1.3062	1.3062	1.3062	1.3062	0.8987	0.8987	0.8991	0.8991	1.252	1.252	1.252	1.252	1.3062	1.3062	1.3062	0
ABAYE3193	0	0	1.3062	1.3062	1.3062	1.0453	1.0477	0.7135	0.7135	0.5223	0.2839	1.3062	1.3062	1.3062	1.3062	1.3062	1.3062	1.3062	1.3062	1.3062	1.3062	1.3062	1.3062	1.3062	1.3062	1.3062	1.3062	1.3062	1.3062	1.3062	1.3051	1.3062	1.3062	1.3062	1.3062	1.3062	1.3062	0.8987	0.8987	0.8991	0.8991	1.252	1.252	1.252	1.252	1.3062	1.3062	1.3062	0
ABAYE3192	0	0	1.3062	1.3062	1.3062	1.0453	1.0477	0.7135	0.7135	0.5223	0.2839	1.3062	1.3062	1.3062	1.3062	1.3062	1.3062	1.3062	1.3062	1.3062	1.3062	1.3062	1.3062	1.3062	1.3062	1.3062	1.3062	1.3062	1.3062	1.3062	1.3051	1.3062	1.3062	1.3062	1.3062	1.3062	1.3062	0.8987	0.8987	0.8991	0.8991	1.252	1.252	1.252	1.252	1.3062	1.3062	1.3062	0
ABAYE3191	0	0	1.3062	1.3062	1.3062	1.0453	1.0477	0.7135	0.7135	0.5223	0.2839	1.3062	1.3062	1.3062	1.3062	1.3062	1.3062	1.3062	1.3062	1.3062	1.3062	1.3062	1.3062	1.3062	1.3062	1.3062	1.3062	1.3062	1.3062	1.3062	1.3051	1.3062	1.3062	1.3062	1.3062	1.3062	1.3062	0.8987	0.8987	0.8991	0.8991	1.252	1.252	1.252	1.252	1.3062	1.3062	1.3062	0
ABAYE1199	0	0	0	0	0	0	0	0	0	0	0	0	0	0	0	0	0	0	0	0	0	0	0	0	0	0	0	0	0	0	0	0	0	0	0	0	0	0	0	0	0	0	0	0	0	0	0	0	0
ABAYE1147	0	0	1.3062	1.3062	1.3062	1.0453	1.0477	0.7135	0.7135	0.5223	0.2839	1.3062	1.3062	1.3062	1.3062	1.3062	1.3062	1.3062	1.3062	1.3062	1.3062	1.3062	1.3062	1.3062	1.3062	1.3062	1.3062	1.3062	1.3062	1.3062	1.3051	1.3062	1.3062	1.3062	1.3062	1.3062	1.3062	0.8987	0.8987	0.8991	0.8991	1.252	1.252	1.252	1.252	1.3062	1.3062	1.3062	0
ABAYE2838	0	0	1.3062	1.3062	1.3062	1.0453	1.0477	0.7135	0.7135	0.5223	0.2839	1.3062	1.3062	1.3062	1.3062	1.3062	1.3062	1.3062	1.3062	1.3062	1.3062	1.3062	1.3062	1.3062	1.3062	1.3062	1.3062	1.3062	1.3062	1.3062	1.3051	1.3062	1.3062	1.3062	1.3062	1.3062	1.3062	0.8987	0.8987	0.8991	0.8991	1.252	1.252	1.252	1.252	1.3062	1.3062	1.3062	0
ABAYE2666	0	0	1.306	1.306	1.306	1.0452	1.0475	0.7134	0.7134	0.5222	0.2838	1.306	1.306	1.306	1.306	1.306	1.306	1.306	1.306	1.306	1.306	1.306	1.306	1.306	1.306	1.306	1.306	1.306	1.306	1.306	1.3049	1.306	1.306	1.306	1.306	1.306	1.306	0.8986	0.8986	0.899	0.899	1.2518	1.2518	1.2518	1.2518	1.306	1.306	1.306	0
ABAYE3175	0	0	1.3062	1.3062	1.3062	1.0453	1.0477	0.7135	0.7135	0.5223	0.2839	1.3062	1.3062	1.3062	1.3062	1.3062	1.3062	1.3062	1.3062	1.3062	1.3062	1.3062	1.3062	1.3062	1.3062	1.3062	1.3062	1.3062	1.3062	1.3062	1.3051	1.3062	1.3062	1.3062	1.3062	1.3062	1.3062	0.8987	0.8987	0.8991	0.8991	1.252	1.252	1.252	1.252	1.3062	1.3062	1.3062	0
ABAYE3174	0	0	1.3062	1.3062	1.3062	1.0453	1.0477	0.7135	0.7135	0.5223	0.2839	1.3062	1.3062	1.3062	1.3062	1.3062	1.3062	1.3062	1.3062	1.3062	1.3062	1.3062	1.3062	1.3062	1.3062	1.3062	1.3062	1.3062	1.3062	1.3062	1.3051	1.3062	1.3062	1.3062	1.3062	1.3062	1.3062	0.8987	0.8987	0.8991	0.8991	1.252	1.252	1.252	1.252	1.3062	1.3062	1.3062	0
ABAYE3016	0	0	1.3062	1.3062	1.3062	1.0453	1.0477	0.7135	0.7135	0.5223	0.2839	1.3062	1.3062	1.3062	1.3062	1.3062	1.3062	1.3062	1.3062	1.3062	1.3062	1.3062	1.3062	1.3062	1.3062	1.3062	1.3062	1.3062	1.3062	1.3062	1.3051	1.3062	1.3062	1.3062	1.3062	1.3062	1.3062	0.8987	0.8987	0.8991	0.8991	1.252	1.252	1.252	1.252	1.3062	1.3062	1.3062	0
ABAYE0524	0	0	1.3062	1.3062	1.3062	1.0453	1.0477	0.7135	0.7135	0.5223	0.2839	1.3062	1.3062	1.3062	1.3062	1.3062	1.3062	1.3062	1.3062	1.3062	1.3062	1.3062	1.3062	1.3062	1.3062	1.3062	1.3062	1.3062	1.3062	1.3062	1.3051	1.3062	1.3062	1.3062	1.3062	1.3062	1.3062	0.8987	0.8987	0.8991	0.8991	1.252	1.252	1.252	1.252	1.3062	1.3062	1.3062	0
ABAYE2969	0	0	1.3062	1.3062	1.3062	1.0453	1.0477	0.7135	0.7135	0.5223	0.2839	1.3062	1.3062	1.3062	1.3062	1.3062	1.3062	1.3062	1.3062	1.3062	1.3062	1.3062	1.3062	1.3062	1.3062	1.3062	1.3062	1.3062	1.3062	1.3062	1.3051	1.3062	1.3062	1.3062	1.3062	1.3062	1.3062	0.8987	0.8987	0.8991	0.8991	1.252	1.252	1.252	1.252	1.3062	1.3062	1.3062	0
ABAYE3447	0	0	1.3062	1.3062	1.3062	1.0453	1.0477	0.7135	0.7135	0.5223	0.2839	1.3062	1.3062	1.3062	1.3062	1.3062	1.3062	1.3062	1.3062	1.3062	1.3062	1.3062	1.3062	1.3062	1.3062	1.3062	1.3062	1.3062	1.3062	1.3062	1.3051	1.3062	1.3062	1.3062	1.3062	1.3062	1.3062	0.8987	0.8987	0.8991	0.8991	1.252	1.252	1.252	1.252	1.3062	1.3062	1.3062	0
ABAYE3003	0	0	1.3062	1.3062	1.3062	1.0453	1.0477	0.7135	0.7135	0.5223	0.2839	1.3062	1.3062	1.3062	1.3062	1.3062	1.3062	1.3062	1.3062	1.3062	1.3062	1.3062	1.3062	1.3062	1.3062	1.3062	1.3062	1.3062	1.3062	1.3062	1.3051	1.3062	1.3062	1.3062	1.3062	1.3062	1.3062	0.8987	0.8987	0.8991	0.8991	1.252	1.252	1.252	1.252	1.3062	1.3062	1.3062	0
ABAYE3004	0	0	1.3062	1.3062	1.3062	1.0453	1.0477	0.7135	0.7135	0.5223	0.2839	1.3062	1.3062	1.3062	1.3062	1.3062	1.3062	1.3062	1.3062	1.3062	1.3062	1.3062	1.3062	1.3062	1.3062	1.3062	1.3062	1.3062	1.3062	1.3062	1.3051	1.3062	1.3062	1.3062	1.3062	1.3062	1.3062	0.8987	0.8987	0.8991	0.8991	1.252	1.252	1.252	1.252	1.3062	1.3062	1.3062	0
ABAYE3001	0	0	1.3062	1.3062	1.3062	1.0453	1.0477	0.7135	0.7135	0.5223	0.2839	1.3062	1.3062	1.3062	1.3062	1.3062	1.3062	1.3062	1.3062	1.3062	1.3062	1.3062	1.3062	1.3062	1.3062	1.3062	1.3062	1.3062	1.3062	1.3062	1.3051	1.3062	1.3062	1.3062	1.3062	1.3062	1.3062	0.8987	0.8987	0.8991	0.8991	1.252	1.252	1.252	1.252	1.3062	1.3062	1.3062	0
ABAYE2129	0	0	1.3062	1.3062	1.3062	1.0453	1.0477	0.7135	0.7135	0.5223	0.2839	1.3062	1.3062	1.3062	1.3062	1.3062	1.3062	1.3062	1.3062	1.3062	1.3062	1.3062	1.3062	1.3062	1.3062	1.3062	1.3062	1.3062	1.3062	1.3062	1.3051	1.3062	1.3062	1.3062	1.3062	1.3062	1.3062	0.8987	0.8987	0.8991	0.8991	1.252	1.252	1.252	1.252	1.3062	1.3062	1.3062	0
ABAYE3015	0	0	1.3062	1.3062	1.3062	1.0453	1.0477	0.7135	0.7135	0.5223	0.2839	1.3062	1.3062	1.3062	1.3062	1.3062	1.3062	1.3062	1.3062	1.3062	1.3062	1.3062	1.3062	1.3062	1.3062	1.3062	1.3062	1.3062	1.3062	1.3062	1.3051	1.3062	1.3062	1.3062	1.3062	1.3062	1.3062	0.8987	0.8987	0.8991	0.8991	1.252	1.252	1.252	1.252	1.3062	1.3062	1.3062	0
ABAYE1113	0	0	0	0	0	0	0	0	0	0	0	0	0	0	0	0	0	0	0	0	0	0	0	0	0	0	0	0	0	0	0	0	0	0	0	0	0	0	0	0	0	0	0	0	0	0	0	0	0
ABAYE3429	0	0	1.3062	1.3062	1.3062	1.0453	1.0477	0.7135	0.7135	0.5223	0.2839	1.3062	1.3062	1.3062	1.3062	1.3062	1.3062	1.3062	1.3062	1.3062	1.3062	1.3062	1.3062	1.3062	1.3062	1.3062	1.3062	1.3062	1.3062	1.3062	1.3051	1.3062	1.3062	1.3062	1.3062	1.3062	1.3062	0.8987	0.8987	0.8991	0.8991	1.252	1.252	1.252	1.252	1.3062	1.3062	1.3062	0
ABAYE1417	0	0	0	0	0	0	0	0	0	0	0	0	0	0	0	0	0	0	0	0	0	0	0	0	0	0	0	0	0	0	0	0	0	0	0	0	0	0	0	0	0	0	0	0	0	0	0	0	0
ABAYE3176	0	0	1.3062	1.3062	1.3062	1.0453	1.0477	0.7135	0.7135	0.5223	0.2839	1.3062	1.3062	1.3062	1.3062	1.3062	1.3062	1.3062	1.3062	1.3062	1.3062	1.3062	1.3062	1.3062	1.3062	1.3062	1.3062	1.3062	1.3062	1.3062	1.3051	1.3062	1.3062	1.3062	1.3062	1.3062	1.3062	0.8987	0.8987	0.8991	0.8991	1.252	1.252	1.252	1.252	1.3062	1.3062	1.3062	0
ABAYE1418	0	0	1.3062	1.3062	1.3062	1.0453	1.0477	0.7135	0.7135	0.5223	0.2839	1.3062	1.3062	1.3062	1.3062	1.3062	1.3062	1.3062	1.3062	1.3062	1.3062	1.3062	1.3062	1.3062	1.3062	1.3062	1.3062	1.3062	1.3062	1.3062	1.3051	1.3062	1.3062	1.3062	1.3062	1.3062	1.3062	0.8987	0.8987	0.8991	0.8991	1.252	1.252	1.252	1.252	1.3062	1.3062	1.3062	0
ABAYE3129	0	0	0	0	0	0	0	0	0	0	0	0	0	0	0	0	0	0	0	0	0	0	0	0	0	0	0	0	0	0	0	0	0	0	0	0	0	0	0	0	0	0	0	0	0	0	0	0	0
ABAYE0931	0	0	0	0	0	0	0	0	0	0	0	0	0	0	0	0	0	0	0	0	0	0	0	0	0	0	0	0	0	0	0	0	0	0	0	0	0	0	0	0	0	0	0	0	0	0	0	0	0
ABAYE0807	0	0	1.3062	1.3062	1.3062	1.0453	1.0477	0.7135	0.7135	0.5223	0.2839	1.3062	1.3062	1.3062	1.3062	1.3062	1.3062	1.3062	1.3062	1.3062	1.3062	1.3062	1.3062	1.3062	1.3062	1.3062	1.3062	1.3062	1.3062	1.3062	1.3051	1.3062	1.3062	1.3062	1.3062	1.3062	1.3062	0.8987	0.8987	0.8991	0.8991	1.252	1.252	1.252	1.252	1.3062	1.3062	1.3062	0
ABAYE3616	0	0	1.3062	1.3062	1.3062	1.0453	1.0477	0.7135	0.7135	0.5223	0.2839	1.3062	1.3062	1.3062	1.3062	1.3062	1.3062	1.3062	1.3062	1.3062	1.3062	1.3062	1.3062	1.3062	1.3062	1.3062	1.3062	1.3062	1.3062	1.3062	1.3051	1.3062	1.3062	1.3062	1.3062	1.3062	1.3062	0.8987	0.8987	0.8991	0.8991	1.252	1.252	1.252	1.252	1.3062	1.3062	1.3062	0
ABAYE3612	0	0	1.3062	1.3062	1.3062	1.0453	1.0477	0.7135	0.7135	0.5223	0.2839	1.3062	1.3062	1.3062	1.3062	1.3062	1.3062	1.3062	1.3062	1.3062	1.3062	1.3062	1.3062	1.3062	1.3062	1.3062	1.3062	1.3062	1.3062	1.3062	1.3051	1.3062	1.3062	1.3062	1.3062	1.3062	1.3062	0.8987	0.8987	0.8991	0.8991	1.252	1.252	1.252	1.252	1.3062	1.3062	1.3062	0
ABAYE3568	0	0	1.3062	1.3062	1.3062	1.0453	1.0477	0.7135	0.7135	0.5223	0.2839	1.3062	1.3062	1.3062	1.3062	1.3062	1.3062	1.3062	1.3062	1.3062	1.3062	1.3062	1.3062	1.3062	1.3062	1.3062	1.3062	1.3062	1.3062	1.3062	1.3051	1.3062	1.3062	1.3062	1.3062	1.3062	1.3062	0.8987	0.8987	0.8991	0.8991	1.252	1.252	1.252	1.252	1.3062	1.3062	1.3062	0
ABAYE0615	0	0	0	0	0	0	0	0	0	0	0	0	0	0	0	0	0	0	0	0	0	0	0	0	0	0	0	0	0	0	0	0	0	0	0	0	0	0	0	0	0	0	0	0	0	0	0	0	0
ABAYE3614	0	0	1.3062	1.3062	1.3062	1.0453	1.0477	0.7135	0.7135	0.5223	0.2839	1.3062	1.3062	1.3062	1.3062	1.3062	1.3062	1.3062	1.3062	1.3062	1.3062	1.3062	1.3062	1.3062	1.3062	1.3062	1.3062	1.3062	1.3062	1.3062	1.3051	1.3062	1.3062	1.3062	1.3062	1.3062	1.3062	0.8987	0.8987	0.8991	0.8991	1.252	1.252	1.252	1.252	1.3062	1.3062	1.3062	0
ABAYE3644	0	0	1.3062	1.3062	1.3062	1.0453	1.0477	0.7135	0.7135	0.5223	0.2839	1.3062	1.3062	1.3062	1.3062	1.3062	1.3062	1.3062	1.3062	1.3062	1.3062	1.3062	1.3062	1.3062	1.3062	1.3062	1.3062	1.3062	1.3062	1.3062	1.3051	1.3062	1.3062	1.3062	1.3062	1.3062	1.3062	0.8987	0.8987	0.8991	0.8991	1.252	1.252	1.252	1.252	1.3062	1.3062	1.3062	0
ABAYE3315	0	0	1.3062	1.3062	1.3062	1.0453	1.0477	0.7135	0.7135	0.5223	0.2839	1.3062	1.3062	1.3062	1.3062	1.3062	1.3062	1.3062	1.3062	1.3062	1.3062	1.3062	1.3062	1.3062	1.3062	1.3062	1.3062	1.3062	1.3062	1.3062	1.3051	1.3062	1.3062	1.3062	1.3062	1.3062	1.3062	0.8987	0.8987	0.8991	0.8991	1.252	1.252	1.252	1.252	1.3062	1.3062	1.3062	0
ABAYE2067	0	0	1.3062	1.3062	1.3062	1.0453	1.0477	0.7135	0.7135	0.5223	0.2839	1.3062	1.3062	1.3062	1.3062	1.3062	1.3062	1.3062	1.3062	1.3062	1.3062	1.3062	1.3062	1.3062	1.3062	1.3062	1.3062	1.3062	1.3062	1.3062	1.3051	1.3062	1.3062	1.3062	1.3062	1.3062	1.3062	0.8987	0.8987	0.8991	0.8991	1.252	1.252	1.252	1.252	1.3062	1.3062	1.3062	0
ABAYE0811	0	0	0	0	0	0	0	0	0	0	0	0	0	0	0	0	0	0	0	0	0	0	0	0	0	0	0	0	0	0	0	0	0	0	0	0	0	0	0	0	0	0	0	0	0	0	0	0	0
ABAYE0812	0	0	1.3023	1.3023	1.3023	1.0453	1.0477	0.7135	0.7135	0.5223	0.2839	1.3023	1.3023	1.3023	1.3023	1.3023	1.3023	1.3023	1.3023	1.3023	1.3023	1.3023	1.3023	1.3023	1.3023	1.3023	1.3023	1.3023	1.3023	1.3023	1.3018	1.3023	1.3023	1.3023	1.3023	1.3023	1.3023	0.8292	0.8292	0.8298	0.8298	1.2363	1.2363	1.2363	1.2363	1.3023	1.3023	1.3023	0
ABAYE1141	0	0	1.3062	1.3062	1.3062	1.0453	1.0477	0.7135	0.7135	0.5223	0.2839	1.3062	1.3062	1.3062	1.3062	1.3062	1.3062	1.3062	1.3062	1.3062	1.3062	1.3062	1.3062	1.3062	1.3062	1.3062	1.3062	1.3062	1.3062	1.3062	1.3051	1.3062	1.3062	1.3062	1.3062	1.3062	1.3062	0.8987	0.8987	0.8991	0.8991	1.252	1.252	1.252	1.252	1.3062	1.3062	1.3062	0
ABAYE1792	0	0	1.3062	1.3062	1.3062	1.0453	1.0477	0.7135	0.7135	0.5223	0.2839	1.3062	1.3062	1.3062	1.3062	1.3062	1.3062	1.3062	1.3062	1.3062	1.3062	1.3062	1.3062	1.3062	1.3062	1.3062	1.3062	1.3062	1.3062	1.3062	1.3051	1.3062	1.3062	1.3062	1.3062	1.3062	1.3062	0.8987	0.8987	0.8991	0.8991	1.252	1.252	1.252	1.252	1.3062	1.3062	1.3062	0
ABAYE3314	0	0	1.2516	1.2516	1.2516	0.996	0.9982	0.6931	0.6931	0.5068	0.2755	1.2516	1.2516	1.2516	1.2516	1.2516	1.2516	1.2516	1.2516	1.2516	1.2516	1.2516	1.2516	1.2516	1.2516	1.2516	1.2516	1.2516	1.2516	1.2516	1.2516	1.2516	1.2516	1.2516	1.2516	1.2516	1.2516	0.8722	0.8722	0.8725	0.8725	1.2032	1.2032	1.2032	1.2032	1.2516	1.2516	1.2516	0
ABAYE3322	0	0	1.3023	1.3023	1.3023	1.0453	1.0477	0.7135	0.7135	0.5223	0.2839	1.3023	1.3023	1.3023	1.3023	1.3023	1.3023	1.3023	1.3023	1.3023	1.3023	1.3023	1.3023	1.3023	1.3023	1.3023	1.3023	1.3023	1.3023	1.3023	1.3018	1.3023	1.3023	1.3023	1.3023	1.3023	1.3023	0.8292	0.8292	0.8298	0.8298	1.2363	1.2363	1.2363	1.2363	1.3023	1.3023	1.3023	0
ABAYE2976	0	0	1.3062	1.3062	1.3062	1.0453	1.0477	0.7135	0.7135	0.5223	0.2839	1.3062	1.3062	1.3062	1.3062	1.3062	1.3062	1.3062	1.3062	1.3062	1.3062	1.3062	1.3062	1.3062	1.3062	1.3062	1.3062	1.3062	1.3062	1.3062	1.3051	1.3062	1.3062	1.3062	1.3062	1.3062	1.3062	0.8987	0.8987	0.8991	0.8991	1.252	1.252	1.252	1.252	1.3062	1.3062	1.3062	0
ABAYE1011	0	0	1.3062	1.3062	1.3062	1.0453	1.0477	0.7135	0.7135	0.5223	0.2839	1.3062	1.3062	1.3062	1.3062	1.3062	1.3062	1.3062	1.3062	1.3062	1.3062	1.3062	1.3062	1.3062	1.3062	1.3062	1.3062	1.3062	1.3062	1.3062	1.3051	1.3062	1.3062	1.3062	1.3062	1.3062	1.3062	0.8987	0.8987	0.8991	0.8991	1.252	1.252	1.252	1.252	1.3062	1.3062	1.3062	0
ABAYE2909	0	0	1.3062	1.3062	1.3062	1.0453	1.0477	0.7135	0.7135	0.5223	0.2839	1.3062	1.3062	1.3062	1.3062	1.3062	1.3062	1.3062	1.3062	1.3062	1.3062	1.3062	1.3062	1.3062	1.3062	1.3062	1.3062	1.3062	1.3062	1.3062	1.3051	1.3062	1.3062	1.3062	1.3062	1.3062	1.3062	0.8987	0.8987	0.8991	0.8991	1.252	1.252	1.252	1.252	1.3062	1.3062	1.3062	0
ABAYE3508	0	0	1.3062	1.3062	1.3062	1.0453	1.0477	0.7135	0.7135	0.5223	0.2839	1.3062	1.3062	1.3062	1.3062	1.3062	1.3062	1.3062	1.3062	1.3062	1.3062	1.3062	1.3062	1.3062	1.3062	1.3062	1.3062	1.3062	1.3062	1.3062	1.3051	1.3062	1.3062	1.3062	1.3062	1.3062	1.3062	0.8987	0.8987	0.8991	0.8991	1.252	1.252	1.252	1.252	1.3062	1.3062	1.3062	0
ABAYE3507	0	0	1.3062	1.3062	1.3062	1.0453	1.0477	0.7135	0.7135	0.5223	0.2839	1.3062	1.3062	1.3062	1.3062	1.3062	1.3062	1.3062	1.3062	1.3062	1.3062	1.3062	1.3062	1.3062	1.3062	1.3062	1.3062	1.3062	1.3062	1.3062	1.3051	1.3062	1.3062	1.3062	1.3062	1.3062	1.3062	0.8987	0.8987	0.8991	0.8991	1.252	1.252	1.252	1.252	1.3062	1.3062	1.3062	0
ABAYE0758	0	0	1.3062	1.3062	1.3062	1.0453	1.0477	0.7135	0.7135	0.5223	0.2839	1.3062	1.3062	1.3062	1.3062	1.3062	1.3062	1.3062	1.3062	1.3062	1.3062	1.3062	1.3062	1.3062	1.3062	1.3062	1.3062	1.3062	1.3062	1.3062	1.3051	1.3062	1.3062	1.3062	1.3062	1.3062	1.3062	0.8987	0.8987	0.8991	0.8991	1.252	1.252	1.252	1.252	1.3062	1.3062	1.3062	0
ABAYE1106	0	0	1.3062	1.3062	1.3062	1.0453	1.0477	0.7135	0.7135	0.5223	0.2839	1.3062	1.3062	1.3062	1.3062	1.3062	1.3062	1.3062	1.3062	1.3062	1.3062	1.3062	1.3062	1.3062	1.3062	1.3062	1.3062	1.3062	1.3062	1.3062	1.3051	1.3062	1.3062	1.3062	1.3062	1.3062	1.3062	0.8987	0.8987	0.8991	0.8991	1.252	1.252	1.252	1.252	1.3062	1.3062	1.3062	0
ABAYE3379	0	0	1.3062	1.3062	1.3062	1.0453	1.0477	0.7135	0.7135	0.5223	0.2839	1.3062	1.3062	1.3062	1.3062	1.3062	1.3062	1.3062	1.3062	1.3062	1.3062	1.3062	1.3062	1.3062	1.3062	1.3062	1.3062	1.3062	1.3062	1.3062	1.3051	1.3062	1.3062	1.3062	1.3062	1.3062	1.3062	0.8987	0.8987	0.8991	0.8991	1.252	1.252	1.252	1.252	1.3062	1.3062	1.3062	0
ABAYE0674	0	0	1.3062	1.3062	1.3062	1.0453	1.0477	0.7135	0.7135	0.5223	0.2839	1.3062	1.3062	1.3062	1.3062	1.3062	1.3062	1.3062	1.3062	1.3062	1.3062	1.3062	1.3062	1.3062	1.3062	1.3062	1.3062	1.3062	1.3062	1.3062	1.3051	1.3062	1.3062	1.3062	1.3062	1.3062	1.3062	0.8987	0.8987	0.8991	0.8991	1.252	1.252	1.252	1.252	1.3062	1.3062	1.3062	0
ABAYE0378	0	0	1.3062	1.3062	1.3062	1.0453	1.0477	0.7135	0.7135	0.5223	0.2839	1.3062	1.3062	1.3062	1.3062	1.3062	1.3062	1.3062	1.3062	1.3062	1.3062	1.3062	1.3062	1.3062	1.3062	1.3062	1.3062	1.3062	1.3062	1.3062	1.3051	1.3062	1.3062	1.3062	1.3062	1.3062	1.3062	0.8987	0.8987	0.8991	0.8991	1.252	1.252	1.252	1.252	1.3062	1.3062	1.3062	0
ABAYE3393	0	0	1.3062	1.3062	1.3062	1.0453	1.0477	0.7135	0.7135	0.5223	0.2839	1.3062	1.3062	1.3062	1.3062	1.3062	1.3062	1.3062	1.3062	1.3062	1.3062	1.3062	1.3062	1.3062	1.3062	1.3062	1.3062	1.3062	1.3062	1.3062	1.3051	1.3062	1.3062	1.3062	1.3062	1.3062	1.3062	0.8987	0.8987	0.8991	0.8991	1.252	1.252	1.252	1.252	1.3062	1.3062	1.3062	0
ABAYE0605	0	0	1.3062	1.3062	1.3062	1.0453	1.0477	0.7135	0.7135	0.5223	0.2839	1.3062	1.3062	1.3062	1.3062	1.3062	1.3062	1.3062	1.3062	1.3062	1.3062	1.3062	1.3062	1.3062	1.3062	1.3062	1.3062	1.3062	1.3062	1.3062	1.3051	1.3062	1.3062	1.3062	1.3062	1.3062	1.3062	0.8987	0.8987	0.8991	0.8991	1.252	1.252	1.252	1.252	1.3062	1.3062	1.3062	0
ABAYE1994	0	0	1.3062	1.3062	1.3062	1.0453	1.0477	0.7135	0.7135	0.5223	0.2839	1.3062	1.3062	1.3062	1.3062	1.3062	1.3062	1.3062	1.3062	1.3062	1.3062	1.3062	1.3062	1.3062	1.3062	1.3062	1.3062	1.3062	1.3062	1.3062	1.3051	1.3062	1.3062	1.3062	1.3062	1.3062	1.3062	0.8987	0.8987	0.8991	0.8991	1.252	1.252	1.252	1.252	1.3062	1.3062	1.3062	0
ABAYE1990	0	0	1.3062	1.3062	1.3062	1.0453	1.0477	0.7135	0.7135	0.5223	0.2839	1.3062	1.3062	1.3062	1.3062	1.3062	1.3062	1.3062	1.3062	1.3062	1.3062	1.3062	1.3062	1.3062	1.3062	1.3062	1.3062	1.3062	1.3062	1.3062	1.3051	1.3062	1.3062	1.3062	1.3062	1.3062	1.3062	0.8987	0.8987	0.8991	0.8991	1.252	1.252	1.252	1.252	1.3062	1.3062	1.3062	0
ABAYE1104	0	0	0	0	0	0	0	0	0	0	0	0	0	0	0	0	0	0	0	0	0	0	0	0	0	0	0	0	0	0	0	0	0	0	0	0	0	0	0	0	0	0	0	0	0	0	0	0	0
ABAYE1127	0	0	1.3062	1.3062	1.3062	1.0453	1.0477	0.7135	0.7135	0.5223	0.2839	1.3062	1.3062	1.3062	1.3062	1.3062	1.3062	1.3062	1.3062	1.3062	1.3062	1.3062	1.3062	1.3062	1.3062	1.3062	1.3062	1.3062	1.3062	1.3062	1.3051	1.3062	1.3062	1.3062	1.3062	1.3062	1.3062	0.8987	0.8987	0.8991	0.8991	1.252	1.252	1.252	1.252	1.3062	1.3062	1.3062	0
ABAYE1128	0	0	0	0	0	0	0	0	0	0	0	0	0	0	0	0	0	0	0	0	0	0	0	0	0	0	0	0	0	0	0	0	0	0	0	0	0	0	0	0	0	0	0	0	0	0	0	0	0
ABAYE3834	0	0	1.3062	1.3062	1.3062	1.0453	1.0477	0.7135	0.7135	0.5223	0.2839	1.3062	1.3062	1.3062	1.3062	1.3062	1.3062	1.3062	1.3062	1.3062	1.3062	1.3062	1.3062	1.3062	1.3062	1.3062	1.3062	1.3062	1.3062	1.3062	1.3051	1.3062	1.3062	1.3062	1.3062	1.3062	1.3062	0.8987	0.8987	0.8991	0.8991	1.252	1.252	1.252	1.252	1.3062	1.3062	1.3062	0
ABAYE2678	0	0	1.3062	1.3062	1.3062	1.0453	1.0477	0.7135	0.7135	0.5223	0.2839	1.3062	1.3062	1.3062	1.3062	1.3062	1.3062	1.3062	1.3062	1.3062	1.3062	1.3062	1.3062	1.3062	1.3062	1.3062	1.3062	1.3062	1.3062	1.3062	1.3051	1.3062	1.3062	1.3062	1.3062	1.3062	1.3062	0.8987	0.8987	0.8991	0.8991	1.252	1.252	1.252	1.252	1.3062	1.3062	1.3062	0
ABAYE3424	0	0	0	0	0	0	0	0	0	0	0	0	0	0	0	0	0	0	0	0	0	0	0	0	0	0	0	0	0	0	0	0	0	0	0	0	0	0	0	0	0	0	0	0	0	0	0	0	0
ABAYE1427	0	0	1.3062	1.3062	1.3062	1.0453	1.0477	0.7135	0.7135	0.5223	0.2839	1.3062	1.3062	1.3062	1.3062	1.3062	1.3062	1.3062	1.3062	1.3062	1.3062	1.3062	1.3062	1.3062	1.3062	1.3062	1.3062	1.3062	1.3062	1.3062	1.3051	1.3062	1.3062	1.3062	1.3062	1.3062	1.3062	0.8987	0.8987	0.8991	0.8991	1.252	1.252	1.252	1.252	1.3062	1.3062	1.3062	0
ABAYE0157	0	0	1.3062	1.3062	1.3062	1.0453	1.0477	0.7135	0.7135	0.5223	0.2839	1.3062	1.3062	1.3062	1.3062	1.3062	1.3062	1.3062	1.3062	1.3062	1.3062	1.3062	1.3062	1.3062	1.3062	1.3062	1.3062	1.3062	1.3062	1.3062	1.3051	1.3062	1.3062	1.3062	1.3062	1.3062	1.3062	0.8987	0.8987	0.8991	0.8991	1.252	1.252	1.252	1.252	1.3062	1.3062	1.3062	0
ABAYE1948	0	0	1.3062	1.3062	1.3062	1.0453	1.0477	0.7135	0.7135	0.5223	0.2839	1.3062	1.3062	1.3062	1.3062	1.3062	1.3062	1.3062	1.3062	1.3062	1.3062	1.3062	1.3062	1.3062	1.3062	1.3062	1.3062	1.3062	1.3062	1.3062	1.3051	1.3062	1.3062	1.3062	1.3062	1.3062	1.3062	0.8987	0.8987	0.8991	0.8991	1.252	1.252	1.252	1.252	1.3062	1.3062	1.3062	0
ABAYE1947	0	0	1.3062	1.3062	1.3062	1.0453	1.0477	0.7135	0.7135	0.5223	0.2839	1.3062	1.3062	1.3062	1.3062	1.3062	1.3062	1.3062	1.3062	1.3062	1.3062	1.3062	1.3062	1.3062	1.3062	1.3062	1.3062	1.3062	1.3062	1.3062	1.3051	1.3062	1.3062	1.3062	1.3062	1.3062	1.3062	0.8987	0.8987	0.8991	0.8991	1.252	1.252	1.252	1.252	1.3062	1.3062	1.3062	0
ABAYE0628	0	0	1.3062	1.3062	1.3062	1.0453	1.0477	0.7135	0.7135	0.5223	0.2839	1.3062	1.3062	1.3062	1.3062	1.3062	1.3062	1.3062	1.3062	1.3062	1.3062	1.3062	1.3062	1.3062	1.3062	1.3062	1.3062	1.3062	1.3062	1.3062	1.3051	1.3062	1.3062	1.3062	1.3062	1.3062	1.3062	0.8987	0.8987	0.8991	0.8991	1.252	1.252	1.252	1.252	1.3062	1.3062	1.3062	0
ABAYE1897	0	0	1.3062	1.3062	1.3062	1.0453	1.0477	0.7135	0.7135	0.5223	0.2839	1.3062	1.3062	1.3062	1.3062	1.3062	1.3062	1.3062	1.3062	1.3062	1.3062	1.3062	1.3062	1.3062	1.3062	1.3062	1.3062	1.3062	1.3062	1.3062	1.3051	1.3062	1.3062	1.3062	1.3062	1.3062	1.3062	0.8987	0.8987	0.8991	0.8991	1.252	1.252	1.252	1.252	1.3062	1.3062	1.3062	0
ABAYE1896	0	0	1.3062	1.3062	1.3062	1.0453	1.0477	0.7135	0.7135	0.5223	0.2839	1.3062	1.3062	1.3062	1.3062	1.3062	1.3062	1.3062	1.3062	1.3062	1.3062	1.3062	1.3062	1.3062	1.3062	1.3062	1.3062	1.3062	1.3062	1.3062	1.3051	1.3062	1.3062	1.3062	1.3062	1.3062	1.3062	0.8987	0.8987	0.8991	0.8991	1.252	1.252	1.252	1.252	1.3062	1.3062	1.3062	0
ABAYE2868	0	0	1.3062	1.3062	1.3062	1.0453	1.0477	0.7135	0.7135	0.5223	0.2839	1.3062	1.3062	1.3062	1.3062	1.3062	1.3062	1.3062	1.3062	1.3062	1.3062	1.3062	1.3062	1.3062	1.3062	1.3062	1.3062	1.3062	1.3062	1.3062	1.3051	1.3062	1.3062	1.3062	1.3062	1.3062	1.3062	0.8987	0.8987	0.8991	0.8991	1.252	1.252	1.252	1.252	1.3062	1.3062	1.3062	0
ABAYE1710	0	0	1.3062	1.3062	1.3062	1.0453	1.0477	0.7135	0.7135	0.5223	0.2839	1.3062	1.3062	1.3062	1.3062	1.3062	1.3062	1.3062	1.3062	1.3062	1.3062	1.3062	1.3062	1.3062	1.3062	1.3062	1.3062	1.3062	1.3062	1.3062	1.3051	1.3062	1.3062	1.3062	1.3062	1.3062	1.3062	0.8987	0.8987	0.8991	0.8991	1.252	1.252	1.252	1.252	1.3062	1.3062	1.3062	0
ABAYE0264	0	0	1.3057	1.3057	1.3057	1.045	1.0474	0.7133	0.7133	0.5221	0.2838	1.3057	1.3057	1.3057	1.3057	1.3057	1.3057	1.3057	1.3057	1.3057	1.3057	1.3057	1.3057	1.3057	1.3057	1.3057	1.3057	1.3057	1.3057	1.3057	1.3046	1.3057	1.3057	1.3057	1.3057	1.3057	1.3057	0.8984	0.8984	0.8987	0.8987	1.2516	1.2516	1.2516	1.2516	1.3057	1.3057	1.3057	0
ABAYE3767	0	0	1.3062	1.3062	1.3062	1.0453	1.0477	0.7135	0.7135	0.5223	0.2839	1.3062	1.3062	1.3062	1.3062	1.3062	1.3062	1.3062	1.3062	1.3062	1.3062	1.3062	1.3062	1.3062	1.3062	1.3062	1.3062	1.3062	1.3062	1.3062	1.3051	1.3062	1.3062	1.3062	1.3062	1.3062	1.3062	0.8987	0.8987	0.8991	0.8991	1.252	1.252	1.252	1.252	1.3062	1.3062	1.3062	0
ABAYE2288	0	0	1.3062	1.3062	1.3062	1.0453	1.0477	0.7135	0.7135	0.5223	0.2839	1.3062	1.3062	1.3062	1.3062	1.3062	1.3062	1.3062	1.3062	1.3062	1.3062	1.3062	1.3062	1.3062	1.3062	1.3062	1.3062	1.3062	1.3062	1.3062	1.3051	1.3062	1.3062	1.3062	1.3062	1.3062	1.3062	0.8987	0.8987	0.8991	0.8991	1.252	1.252	1.252	1.252	1.3062	1.3062	1.3062	0
ABAYE2013	0	0	1.3062	1.3062	1.3062	1.0453	1.0477	0.7135	0.7135	0.5223	0.2839	1.3062	1.3062	1.3062	1.3062	1.3062	1.3062	1.3062	1.3062	1.3062	1.3062	1.3062	1.3062	1.3062	1.3062	1.3062	1.3062	1.3062	1.3062	1.3062	1.3051	1.3062	1.3062	1.3062	1.3062	1.3062	1.3062	0.8987	0.8987	0.8991	0.8991	1.252	1.252	1.252	1.252	1.3062	1.3062	1.3062	0
ABAYE0476	0	0	1.3062	1.3062	1.3062	1.0453	1.0477	0.7135	0.7135	0.5223	0.2839	1.3062	1.3062	1.3062	1.3062	1.3062	1.3062	1.3062	1.3062	1.3062	1.3062	1.3062	1.3062	1.3062	1.3062	1.3062	1.3062	1.3062	1.3062	1.3062	1.3051	1.3062	1.3062	1.3062	1.3062	1.3062	1.3062	0.8987	0.8987	0.8991	0.8991	1.252	1.252	1.252	1.252	1.3062	1.3062	1.3062	0
ABAYE3471	0	0	0	0	0	0	0	0	0	0	0	0	0	0	0	0	0	0	0	0	0	0	0	0	0	0	0	0	0	0	0	0	0	0	0	0	0	0	0	0	0	0	0	0	0	0	0	0	0
ABAYE3360	0	0	1.3062	1.3062	1.3062	1.0453	1.0477	0.7135	0.7135	0.5223	0.2839	1.3062	1.3062	1.3062	1.3062	1.3062	1.3062	1.3062	1.3062	1.3062	1.3062	1.3062	1.3062	1.3062	1.3062	1.3062	1.3062	1.3062	1.3062	1.3062	1.3044	1.3062	1.3062	1.3062	1.3062	1.3062	1.3062	0.8948	0.8948	0.8952	0.8952	1.252	1.252	1.252	1.252	1.3062	1.3062	1.3062	0
ABAYE3359	0	0	1.3062	1.3062	1.3062	1.0453	1.0477	0.7135	0.7135	0.5223	0.2839	1.3062	1.3062	1.3062	1.3062	1.3062	1.3062	1.3062	1.3062	1.3062	1.3062	1.3062	1.3062	1.3062	1.3062	1.3062	1.3062	1.3062	1.3062	1.3062	1.3044	1.3062	1.3062	1.3062	1.3062	1.3062	1.3062	0.8948	0.8948	0.8952	0.8952	1.252	1.252	1.252	1.252	1.3062	1.3062	1.3062	0
ABAYE3097	0	0	0	0	0	0	0	0	0	0	0	0	0	0	0	0	0	0	0	0	0	0	0	0	0	0	0	0	0	0	0	0	0	0	0	0	0	0	0	0	0	0	0	0	0	0	0	0	0
p3ABAYE0029	0	0	1.3062	1.3062	1.3062	1.0453	1.0477	0.7135	0.7135	0.5223	0.2839	1.3062	1.3062	1.3062	1.3062	1.3062	1.3062	1.3062	1.3062	1.3062	1.3062	1.3062	1.3062	1.3062	1.3062	1.3062	1.3062	1.3062	1.3062	1.3062	1.3051	1.3062	1.3062	1.3062	1.3062	1.3062	1.3062	0.8987	0.8987	0.8991	0.8991	1.252	1.252	1.252	1.252	1.3062	1.3062	1.3062	0
ABAYE2614	0	0	1.3062	1.3062	1.3062	1.0453	1.0477	0.7135	0.7135	0.5223	0.2839	1.3062	1.3062	1.3062	1.3062	1.3062	1.3062	1.3062	1.3062	1.3062	1.3062	1.3062	1.3062	1.3062	1.3062	1.3062	1.3062	1.3062	1.3062	1.3062	1.3051	1.3062	1.3062	1.3062	1.3062	1.3062	1.3062	0.8987	0.8987	0.8991	0.8991	1.252	1.252	1.252	1.252	1.3062	1.3062	1.3062	0
ABAYE0129	0	0	1.3062	1.3062	1.3062	1.0453	1.0477	0.7135	0.7135	0.5223	0.2839	1.3062	1.3062	1.3062	1.3062	1.3062	1.3062	1.3062	1.3062	1.3062	1.3062	1.3062	1.3062	1.3062	1.3062	1.3062	1.3062	1.3062	1.3062	1.3062	1.3051	1.3062	1.3062	1.3062	1.3062	1.3062	1.3062	0.8987	0.8987	0.8991	0.8991	1.252	1.252	1.252	1.252	1.3062	1.3062	1.3062	0
ABAYE0435	0	0	1.3062	1.3062	1.3062	1.0453	1.0477	0.7135	0.7135	0.5223	0.2839	1.3062	1.3062	1.3062	1.3062	1.3062	1.3062	1.3062	1.3062	1.3062	1.3062	1.3062	1.3062	1.3062	1.3062	1.3062	1.3062	1.3062	1.3062	1.3062	1.3051	1.3062	1.3062	1.3062	1.3062	1.3062	1.3062	0.8987	0.8987	0.8991	0.8991	1.252	1.252	1.252	1.252	1.3062	1.3062	1.3062	0
ABAYE2606	0	0	1.3062	1.3062	1.3062	1.0453	1.0477	0.7135	0.7135	0.5223	0.2839	1.3062	1.3062	1.3062	1.3062	1.3062	1.3062	1.3062	1.3062	1.3062	1.3062	1.3062	1.3062	1.3062	1.3062	1.3062	1.3062	1.3062	1.3062	1.3062	1.3051	1.3062	1.3062	1.3062	1.3062	1.3062	1.3062	0.8987	0.8987	0.8991	0.8991	1.252	1.252	1.252	1.252	1.3062	1.3062	1.3062	0
ABAYE2457	0	0	1.3062	1.3062	1.3062	1.0453	1.0477	0.7135	0.7135	0.5223	0.2839	1.3062	1.3062	1.3062	1.3062	1.3062	1.3062	1.3062	1.3062	1.3062	1.3062	1.3062	1.3062	1.3062	1.3062	1.3062	1.3062	1.3062	1.3062	1.3062	1.3051	1.3062	1.3062	1.3062	1.3062	1.3062	1.3062	0.8987	0.8987	0.8991	0.8991	1.252	1.252	1.252	1.252	1.3062	1.3062	1.3062	0
ABAYE2483	0	0	1.3062	1.3062	1.3062	1.0453	1.0477	0.7135	0.7135	0.5223	0.2839	1.3062	1.3062	1.3062	1.3062	1.3062	1.3062	1.3062	1.3062	1.3062	1.3062	1.3062	1.3062	1.3062	1.3062	1.3062	1.3062	1.3062	1.3062	1.3062	1.3051	1.3062	1.3062	1.3062	1.3062	1.3062	1.3062	0.8987	0.8987	0.8991	0.8991	1.252	1.252	1.252	1.252	1.3062	1.3062	1.3062	0
ABAYE3588	0	0	1.3062	1.3062	1.3062	1.0453	1.0477	0.7135	0.7135	0.5223	0.2839	1.3062	1.3062	1.3062	1.3062	1.3062	1.3062	1.3062	1.3062	1.3062	1.3062	1.3062	1.3062	1.3062	1.3062	1.3062	1.3062	1.3062	1.3062	1.3062	1.3051	1.3062	1.3062	1.3062	1.3062	1.3062	1.3062	0.8987	0.8987	0.8991	0.8991	1.252	1.252	1.252	1.252	1.3062	1.3062	1.3062	0
ABAYE3572	0	0	1.3062	1.3062	1.3062	1.0453	1.0477	0.7135	0.7135	0.5223	0.2839	1.3062	1.3062	1.3062	1.3062	1.3062	1.3062	1.3062	1.3062	1.3062	1.3062	1.3062	1.3062	1.3062	1.3062	1.3062	1.3062	1.3062	1.3062	1.3062	1.3051	1.3062	1.3062	1.3062	1.3062	1.3062	1.3062	0.8987	0.8987	0.8991	0.8991	1.252	1.252	1.252	1.252	1.3062	1.3062	1.3062	0
ABAYE3807	0	0	1.3062	1.3062	1.3062	1.0453	1.0477	0.7135	0.7135	0.5223	0.2839	1.3062	1.3062	1.3062	1.3062	1.3062	1.3062	1.3062	1.3062	1.3062	1.3062	1.3062	1.3062	1.3062	1.3062	1.3062	1.3062	1.3062	1.3062	1.3062	1.3051	1.3062	1.3062	1.3062	1.3062	1.3062	1.3062	0.8987	0.8987	0.8991	0.8991	1.252	1.252	1.252	1.252	1.3062	1.3062	1.3062	0
ABAYE2153	0	0	1.3062	1.3062	1.3062	1.0453	1.0477	0.7135	0.7135	0.5223	0.2839	1.3062	1.3062	1.3062	1.3062	1.3062	1.3062	1.3062	1.3062	1.3062	1.3062	1.3062	1.3062	1.3062	1.3062	1.3062	1.3062	1.3062	1.3062	1.3062	1.3051	1.3062	1.3062	1.3062	1.3062	1.3062	1.3062	0.8987	0.8987	0.8991	0.8991	1.252	1.252	1.252	1.252	1.3062	1.3062	1.3062	0
ABAYE2367	0	0	1.3062	1.3062	1.3062	1.0453	1.0477	0.7135	0.7135	0.5223	0.2839	1.3062	1.3062	1.3062	1.3062	1.3062	1.3062	1.3062	1.3062	1.3062	1.3062	1.3062	1.3062	1.3062	1.3062	1.3062	1.3062	1.3062	1.3062	1.3062	1.3051	1.3062	1.3062	1.3062	1.3062	1.3062	1.3062	0.8987	0.8987	0.8991	0.8991	1.252	1.252	1.252	1.252	1.3062	1.3062	1.3062	0
ABAYE1675	0	0	1.3062	1.3062	1.3062	1.0453	1.0477	0.7135	0.7135	0.5223	0.2839	1.3062	1.3062	1.3062	1.3062	1.3062	1.3062	1.3062	1.3062	1.3062	1.3062	1.3062	1.3062	1.3062	1.3062	1.3062	1.3062	1.3062	1.3062	1.3062	1.3051	1.3062	1.3062	1.3062	1.3062	1.3062	1.3062	0.8987	0.8987	0.8991	0.8991	1.252	1.252	1.252	1.252	1.3062	1.3062	1.3062	0
ABAYE0625	0	0	1.3062	1.3062	1.3062	1.0453	1.0477	0.7135	0.7135	0.5223	0.2839	1.3062	1.3062	1.3062	1.3062	1.3062	1.3062	1.3062	1.3062	1.3062	1.3062	1.3062	1.3062	1.3062	1.3062	1.3062	1.3062	1.3062	1.3062	1.3062	1.3051	1.3062	1.3062	1.3062	1.3062	1.3062	1.3062	0.8987	0.8987	0.8991	0.8991	1.252	1.252	1.252	1.252	1.3062	1.3062	1.3062	0
ABAYE3697	0	0	1.3062	1.3062	1.3062	1.0453	1.0477	0.7135	0.7135	0.5223	0.2839	1.3062	1.3062	1.3062	1.3062	1.3062	1.3062	1.3062	1.3062	1.3062	1.3062	1.3062	1.3062	1.3062	1.3062	1.3062	1.3062	1.3062	1.3062	1.3062	1.3051	1.3062	1.3062	1.3062	1.3062	1.3062	1.3062	0.8987	0.8987	0.8991	0.8991	1.252	1.252	1.252	1.252	1.3062	1.3062	1.3062	0
ABAYE0497	0	0	0	0	0	0	0	0	0	0	0	0	0	0	0	0	0	0	0	0	0	0	0	0	0	0	0	0	0	0	0	0	0	0	0	0	0	0	0	0	0	0	0	0	0	0	0	0	0
ABAYE1715	0	0	1.3062	1.3062	1.3062	1.0453	1.0477	0.7135	0.7135	0.5223	0.2839	1.3062	1.3062	1.3062	1.3062	1.3062	1.3062	1.3062	1.3062	1.3062	1.3062	1.3062	1.3062	1.3062	1.3062	1.3062	1.3062	1.3062	1.3062	1.3062	1.3051	1.3062	1.3062	1.3062	1.3062	1.3062	1.3062	0.8987	0.8987	0.8991	0.8991	1.252	1.252	1.252	1.252	1.3062	1.3062	1.3062	0
ABAYE1513	0	0	1.3062	1.3062	1.3062	1.0453	1.0477	0.7135	0.7135	0.5223	0.2839	1.3062	1.3062	1.3062	1.3062	1.3062	1.3062	1.3062	1.3062	1.3062	1.3062	1.3062	1.3062	1.3062	1.3062	1.3062	1.3062	1.3062	1.3062	1.3062	1.3051	1.3062	1.3062	1.3062	1.3062	1.3062	1.3062	0.8987	0.8987	0.8991	0.8991	1.252	1.252	1.252	1.252	1.3062	1.3062	1.3062	0
ABAYE1811	0	0	1.3062	1.3062	1.3062	1.0453	1.0477	0.7135	0.7135	0.5223	0.2839	1.3062	1.3062	1.3062	1.3062	1.3062	1.3062	1.3062	1.3062	1.3062	1.3062	1.3062	1.3062	1.3062	1.3062	1.3062	1.3062	1.3062	1.3062	1.3062	1.3051	1.3062	1.3062	1.3062	1.3062	1.3062	1.3062	0.8987	0.8987	0.8991	0.8991	1.252	1.252	1.252	1.252	1.3062	1.3062	1.3062	0
ABAYE0619	0	0	1.3062	1.3062	1.3062	1.0453	1.0477	0.7135	0.7135	0.5223	0.2839	1.3062	1.3062	1.3062	1.3062	1.3062	1.3062	1.3062	1.3062	1.3062	1.3062	1.3062	1.3062	1.3062	1.3062	1.3062	1.3062	1.3062	1.3062	1.3062	1.3051	1.3062	1.3062	1.3062	1.3062	1.3062	1.3062	0.8987	0.8987	0.8991	0.8991	1.252	1.252	1.252	1.252	1.3062	1.3062	1.3062	0
ABAYE2270	0	0	1.3062	1.3062	1.3062	1.0453	1.0477	0.7135	0.7135	0.5223	0.2839	1.3062	1.3062	1.3062	1.3062	1.3062	1.3062	1.3062	1.3062	1.3062	1.3062	1.3062	1.3062	1.3062	1.3062	1.3062	1.3062	1.3062	1.3062	1.3062	1.3051	1.3062	1.3062	1.3062	1.3062	1.3062	1.3062	0.8987	0.8987	0.8991	0.8991	1.252	1.252	1.252	1.252	1.3062	1.3062	1.3062	0
ABAYE3366	0	0	1.3062	1.3062	1.3062	1.0453	1.0477	0.7135	0.7135	0.5223	0.2839	1.3062	1.3062	1.3062	1.3062	1.3062	1.3062	1.3062	1.3062	1.3062	1.3062	1.3062	1.3062	1.3062	1.3062	1.3062	1.3062	1.3062	1.3062	1.3062	1.3051	1.3062	1.3062	1.3062	1.3062	1.3062	1.3062	0.8987	0.8987	0.8991	0.8991	1.252	1.252	1.252	1.252	1.3062	1.3062	1.3062	0
ABAYE2342	0	0	1.3062	1.3062	1.3062	1.0453	1.0477	0.7135	0.7135	0.5223	0.2839	1.3062	1.3062	1.3062	1.3062	1.3062	1.3062	1.3062	1.3062	1.3062	1.3062	1.3062	1.3062	1.3062	1.3062	1.3062	1.3062	1.3062	1.3062	1.3062	1.3051	1.3062	1.3062	1.3062	1.3062	1.3062	1.3062	0.8987	0.8987	0.8991	0.8991	1.252	1.252	1.252	1.252	1.3062	1.3062	1.3062	0
ABAYE1683	0	0	1.3062	1.3062	1.3062	1.0453	1.0477	0.7135	0.7135	0.5223	0.2839	1.3062	1.3062	1.3062	1.3062	1.3062	1.3062	1.3062	1.3062	1.3062	1.3062	1.3062	1.3062	1.3062	1.3062	1.3062	1.3062	1.3062	1.3062	1.3062	1.3051	1.3062	1.3062	1.3062	1.3062	1.3062	1.3062	0.8987	0.8987	0.8991	0.8991	1.252	1.252	1.252	1.252	1.3062	1.3062	1.3062	0
ABAYE3750	0	0	1.3062	1.3062	1.3062	1.0453	1.0477	0.7135	0.7135	0.5223	0.2839	1.3062	1.3062	1.3062	1.3062	1.3062	1.3062	1.3062	1.3062	1.3062	1.3062	1.3062	1.3062	1.3062	1.3062	1.3062	1.3062	1.3062	1.3062	1.3062	1.3051	1.3062	1.3062	1.3062	1.3062	1.3062	1.3062	0.8987	0.8987	0.8991	0.8991	1.252	1.252	1.252	1.252	1.3062	1.3062	1.3062	0
ABAYE1103	0	0	1.3062	1.3062	1.3062	1.0453	1.0477	0.7135	0.7135	0.5223	0.2839	1.3062	1.3062	1.3062	1.3062	1.3062	1.3062	1.3062	1.3062	1.3062	1.3062	1.3062	1.3062	1.3062	1.3062	1.3062	1.3062	1.3062	1.3062	1.3062	1.3051	1.3062	1.3062	1.3062	1.3062	1.3062	1.3062	0.8987	0.8987	0.8991	0.8991	1.252	1.252	1.252	1.252	1.3062	1.3062	1.3062	0
ABAYE3258	0	0	1.3062	1.3062	1.3062	1.0453	1.0477	0.7135	0.7135	0.5223	0.2839	1.3062	1.3062	1.3062	1.3062	1.3062	1.3062	1.3062	1.3062	1.3062	1.3062	1.3062	1.3062	1.3062	1.3062	1.3062	1.3062	1.3062	1.3062	1.3062	1.3051	1.3062	1.3062	1.3062	1.3062	1.3062	1.3062	0.8987	0.8987	0.8991	0.8991	1.252	1.252	1.252	1.252	1.3062	1.3062	1.3062	0
ABAYE1453	0	0	1.3062	1.3062	1.3062	1.0453	1.0477	0.7135	0.7135	0.5223	0.2839	1.3062	1.3062	1.3062	1.3062	1.3062	1.3062	1.3062	1.3062	1.3062	1.3062	1.3062	1.3062	1.3062	1.3062	1.3062	1.3062	1.3062	1.3062	1.3062	1.3051	1.3062	1.3062	1.3062	1.3062	1.3062	1.3062	0.8987	0.8987	0.8991	0.8991	1.252	1.252	1.252	1.252	1.3062	1.3062	1.3062	0
ABAYE3518	0	0	1.3062	1.3062	1.3062	1.0453	1.0477	0.7135	0.7135	0.5223	0.2839	1.3062	1.3062	1.3062	1.3062	1.3062	1.3062	1.3062	1.3062	1.3062	1.3062	1.3062	1.3062	1.3062	1.3062	1.3062	1.3062	1.3062	1.3062	1.3062	1.3051	1.3062	1.3062	1.3062	1.3062	1.3062	1.3062	0.8987	0.8987	0.8991	0.8991	1.252	1.252	1.252	1.252	1.3062	1.3062	1.3062	0
ABAYE2910	0	0	1.3044	1.3044	1.3044	1.0453	1.0477	0.7135	0.7135	0.5223	0.2839	1.3044	1.3044	1.3044	1.3044	1.3044	1.3044	1.3044	1.3044	1.3044	1.3044	1.3044	1.3044	1.3044	1.3044	1.3044	1.3044	1.3044	1.3044	1.3044	1.304	1.3044	1.3044	1.3044	1.3044	1.3044	1.3044	0.8351	0.8351	0.8357	0.8357	1.2383	1.2383	1.2383	1.2383	1.3044	1.3044	1.3044	0
ABAYE0489	0	0	0	0	0	0	0	0	0	0	0	0	0	0	0	0	0	0	0	0	0	0	0	0	0	0	0	0	0	0	0	0	0	0	0	0	0	0	0	0	0	0	0	0	0	0	0	0	0
ABAYE0945	0	0	0	0	0	0	0	0	0	0	0	0	0	0	0	0	0	0	0	0	0	0	0	0	0	0	0	0	0	0	0	0	0	0	0	0	0	0	0	0	0	0	0	0	0	0	0	0	0
ABAYE2246	0	0	1.3062	1.3062	1.3062	1.0453	1.0477	0.7135	0.7135	0.5223	0.2839	1.3062	1.3062	1.3062	1.3062	1.3062	1.3062	1.3062	1.3062	1.3062	1.3062	1.3062	1.3062	1.3062	1.3062	1.3062	1.3062	1.3062	1.3062	1.3062	1.3051	1.3062	1.3062	1.3062	1.3062	1.3062	1.3062	0.8987	0.8987	0.8991	0.8991	1.252	1.252	1.252	1.252	1.3062	1.3062	1.3062	0
ABAYE2951	0	0	1.3062	1.3062	1.3062	1.0453	1.0477	0.7135	0.7135	0.5223	0.2839	1.3062	1.3062	1.3062	1.3062	1.3062	1.3062	1.3062	1.3062	1.3062	1.3062	1.3062	1.3062	1.3062	1.3062	1.3062	1.3062	1.3062	1.3062	1.3062	1.3051	1.3062	1.3062	1.3062	1.3062	1.3062	1.3062	0.8987	0.8987	0.8991	0.8991	1.252	1.252	1.252	1.252	1.3062	1.3062	1.3062	0
ABAYE1586	0	0	1.3062	1.3062	1.3062	1.0453	1.0477	0.7135	0.7135	0.5223	0.2839	1.3062	1.3062	1.3062	1.3062	1.3062	1.3062	1.3062	1.3062	1.3062	1.3062	1.3062	1.3062	1.3062	1.3062	1.3062	1.3062	1.3062	1.3062	1.3062	1.3051	1.3062	1.3062	1.3062	1.3062	1.3062	1.3062	0.8987	0.8987	0.8991	0.8991	1.252	1.252	1.252	1.252	1.3062	1.3062	1.3062	0
ABAYE2992	0	0	1.3062	1.3062	1.3062	1.0453	1.0477	0.7135	0.7135	0.5223	0.2839	1.3062	1.3062	1.3062	1.3062	1.3062	1.3062	1.3062	1.3062	1.3062	1.3062	1.3062	1.3062	1.3062	1.3062	1.3062	1.3062	1.3062	1.3062	1.3062	1.3051	1.3062	1.3062	1.3062	1.3062	1.3062	1.3062	0.8987	0.8987	0.8991	0.8991	1.252	1.252	1.252	1.252	1.3062	1.3062	1.3062	0
ABAYE1706	0	0	1.3062	1.3062	1.3062	1.0453	1.0477	0.7135	0.7135	0.5223	0.2839	1.3062	1.3062	1.3062	1.3062	1.3062	1.3062	1.3062	1.3062	1.3062	1.3062	1.3062	1.3062	1.3062	1.3062	1.3062	1.3062	1.3062	1.3062	1.3062	1.3051	1.3062	1.3062	1.3062	1.3062	1.3062	1.3062	0.8987	0.8987	0.8991	0.8991	1.252	1.252	1.252	1.252	1.3062	1.3062	1.3062	0
ABAYE1514	0	0	1.3062	1.3062	1.3062	1.0453	1.0477	0.7135	0.7135	0.5223	0.2839	1.3062	1.3062	1.3062	1.3062	1.3062	1.3062	1.3062	1.3062	1.3062	1.3062	1.3062	1.3062	1.3062	1.3062	1.3062	1.3062	1.3062	1.3062	1.3062	1.3051	1.3062	1.3062	1.3062	1.3062	1.3062	1.3062	0.8987	0.8987	0.8991	0.8991	1.252	1.252	1.252	1.252	1.3062	1.3062	1.3062	0
ABAYE3250	0	0	1.3062	1.3062	1.3062	1.0453	1.0477	0.7135	0.7135	0.5223	0.2839	1.3062	1.3062	1.3062	1.3062	1.3062	1.3062	1.3062	1.3062	1.3062	1.3062	1.3062	1.3062	1.3062	1.3062	1.3062	1.3062	1.3062	1.3062	1.3062	1.3051	1.3062	1.3062	1.3062	1.3062	1.3062	1.3062	0.8987	0.8987	0.8991	0.8991	1.252	1.252	1.252	1.252	1.3062	1.3062	1.3062	0
ABAYE2630	0	0	1.3062	1.3062	1.3062	1.0453	1.0477	0.7135	0.7135	0.5223	0.2839	1.3062	1.3062	1.3062	1.3062	1.3062	1.3062	1.3062	1.3062	1.3062	1.3062	1.3062	1.3062	1.3062	1.3062	1.3062	1.3062	1.3062	1.3062	1.3062	1.3051	1.3062	1.3062	1.3062	1.3062	1.3062	1.3062	0.8987	0.8987	0.8991	0.8991	1.252	1.252	1.252	1.252	1.3062	1.3062	1.3062	0
ABAYE1204	0	0	1.3062	1.3062	1.3062	1.0453	1.0477	0.7135	0.7135	0.5223	0.2839	1.3062	1.3062	1.3062	1.3062	1.3062	1.3062	1.3062	1.3062	1.3062	1.3062	1.3062	1.3062	1.3062	1.3062	1.3062	1.3062	1.3062	1.3062	1.3062	1.3051	1.3062	1.3062	1.3062	1.3062	1.3062	1.3062	0.8987	0.8987	0.8991	0.8991	1.252	1.252	1.252	1.252	1.3062	1.3062	1.3062	0
ABAYE3678	0	0	1.3062	1.3062	1.3062	1.0453	1.0477	0.7135	0.7135	0.5223	0.2839	1.3062	1.3062	1.3062	1.3062	1.3062	1.3062	1.3062	1.3062	1.3062	1.3062	1.3062	1.3062	1.3062	1.3062	1.3062	1.3062	1.3062	1.3062	1.3062	1.3051	1.3062	1.3062	1.3062	1.3062	1.3062	1.3062	0.8987	0.8987	0.8991	0.8991	1.252	1.252	1.252	1.252	1.3062	1.3062	1.3062	0
ABAYE2631	0	0	1.3062	1.3062	1.3062	1.0453	1.0477	0.7135	0.7135	0.5223	0.2839	1.3062	1.3062	1.3062	1.3062	1.3062	1.3062	1.3062	1.3062	1.3062	1.3062	1.3062	1.3062	1.3062	1.3062	1.3062	1.3062	1.3062	1.3062	1.3062	1.3051	1.3062	1.3062	1.3062	1.3062	1.3062	1.3062	0.8987	0.8987	0.8991	0.8991	1.252	1.252	1.252	1.252	1.3062	1.3062	1.3062	0
ABAYE1145	0	0	0	0	0	0	0	0	0	0	0	0	0	0	0	0	0	0	0	0	0	0	0	0	0	0	0	0	0	0	0	0	0	0	0	0	0	0	0	0	0	0	0	0	0	0	0	0	0
ABAYE0436	0	0	1.3062	1.3062	1.3062	1.0453	1.0477	0.7135	0.7135	0.5223	0.2839	1.3062	1.3062	1.3062	1.3062	1.3062	1.3062	1.3062	1.3062	1.3062	1.3062	1.3062	1.3062	1.3062	1.3062	1.3062	1.3062	1.3062	1.3062	1.3062	1.3051	1.3062	1.3062	1.3062	1.3062	1.3062	1.3062	0.8987	0.8987	0.8991	0.8991	1.252	1.252	1.252	1.252	1.3062	1.3062	1.3062	0
ABAYE2014	0	0	0	0	0	0	0	0	0	0	0	0	0	0	0	0	0	0	0	0	0	0	0	0	0	0	0	0	0	0	0	0	0	0	0	0	0	0	0	0	0	0	0	0	0	0	0	0	0
ABAYE2810	0	0	1.3062	1.3062	1.3062	1.0453	1.0477	0.7135	0.7135	0.5223	0.2839	1.3062	1.3062	1.3062	1.3062	1.3062	1.3062	1.3062	1.3062	1.3062	1.3062	1.3062	1.3062	1.3062	1.3062	1.3062	1.3062	1.3062	1.3062	1.3062	1.3051	1.3062	1.3062	1.3062	1.3062	1.3062	1.3062	0.8987	0.8987	0.8991	0.8991	1.252	1.252	1.252	1.252	1.3062	1.3062	1.3062	0
ABAYE0325	0	0	1.3062	1.3062	1.3062	1.0453	1.0477	0.7135	0.7135	0.5223	0.2839	1.3062	1.3062	1.3062	1.3062	1.3062	1.3062	1.3062	1.3062	1.3062	1.3062	1.3062	1.3062	1.3062	1.3062	1.3062	1.3062	1.3062	1.3062	1.3062	1.3051	1.3062	1.3062	1.3062	1.3062	1.3062	1.3062	0.8987	0.8987	0.8991	0.8991	1.252	1.252	1.252	1.252	1.3062	1.3062	1.3062	0
ABAYE0708	0	0	1.3062	1.3062	1.3062	1.0453	1.0477	0.7135	0.7135	0.5223	0.2839	1.3062	1.3062	1.3062	1.3062	1.3062	1.3062	1.3062	1.3062	1.3062	1.3062	1.3062	1.3062	1.3062	1.3062	1.3062	1.3062	1.3062	1.3062	1.3062	1.3051	1.3062	1.3062	1.3062	1.3062	1.3062	1.3062	0.8987	0.8987	0.8991	0.8991	1.252	1.252	1.252	1.252	1.3062	1.3062	1.3062	0
ABAYE0397	0	0	0	0	0	0	0	0	0	0	0	0	0	0	0	0	0	0	0	0	0	0	0	0	0	0	0	0	0	0	0	0	0	0	0	0	0	0	0	0	0	0	0	0	0	0	0	0	0
ABAYE1646	0	0	0	0	0	0	0	0	0	0	0	0	0	0	0	0	0	0	0	0	0	0	0	0	0	0	0	0	0	0	0	0	0	0	0	0	0	0	0	0	0	0	0	0	0	0	0	0	0
ABAYE1520	0	0	1.3062	1.3062	1.3062	1.0453	1.0477	0.7135	0.7135	0.5223	0.2839	1.3062	1.3062	1.3062	1.3062	1.3062	1.3062	1.3062	1.3062	1.3062	1.3062	1.3062	1.3062	1.3062	1.3062	1.3062	1.3062	1.3062	1.3062	1.3062	1.3051	1.3062	1.3062	1.3062	1.3062	1.3062	1.3062	0.8987	0.8987	0.8991	0.8991	1.252	1.252	1.252	1.252	1.3062	1.3062	1.3062	0
ABAYE3825	0	0	1.3062	1.3062	1.3062	1.0453	1.0477	0.7135	0.7135	0.5223	0.2839	1.3062	1.3062	1.3062	1.3062	1.3062	1.3062	1.3062	1.3062	1.3062	1.3062	1.3062	1.3062	1.3062	1.3062	1.3062	1.3062	1.3062	1.3062	1.3062	1.3051	1.3062	1.3062	1.3062	1.3062	1.3062	1.3062	0.8987	0.8987	0.8991	0.8991	1.252	1.252	1.252	1.252	1.3062	1.3062	1.3062	0
ABAYE1587	0	0	1.3062	1.3062	1.3062	1.0453	1.0477	0.7135	0.7135	0.5223	0.2839	1.3062	1.3062	1.3062	1.3062	1.3062	1.3062	1.3062	1.3062	1.3062	1.3062	1.3062	1.3062	1.3062	1.3062	1.3062	1.3062	1.3062	1.3062	1.3062	1.3051	1.3062	1.3062	1.3062	1.3062	1.3062	1.3062	0.8987	0.8987	0.8991	0.8991	1.252	1.252	1.252	1.252	1.3062	1.3062	1.3062	0
ABAYE1585	0	0	1.3062	1.3062	1.3062	1.0453	1.0477	0.7135	0.7135	0.5223	0.2839	1.3062	1.3062	1.3062	1.3062	1.3062	1.3062	1.3062	1.3062	1.3062	1.3062	1.3062	1.3062	1.3062	1.3062	1.3062	1.3062	1.3062	1.3062	1.3062	1.3051	1.3062	1.3062	1.3062	1.3062	1.3062	1.3062	0.8987	0.8987	0.8991	0.8991	1.252	1.252	1.252	1.252	1.3062	1.3062	1.3062	0
ABAYE0885	0	0	1.3062	1.3062	1.3062	1.0453	1.0477	0.7135	0.7135	0.5223	0.2839	1.3062	1.3062	1.3062	1.3062	1.3062	1.3062	1.3062	1.3062	1.3062	1.3062	1.3062	1.3062	1.3062	1.3062	1.3062	1.3062	1.3062	1.3062	1.3062	1.3051	1.3062	1.3062	1.3062	1.3062	1.3062	1.3062	0.8987	0.8987	0.8991	0.8991	1.252	1.252	1.252	1.252	1.3062	1.3062	1.3062	0
ABAYE3343	0	0	1.3062	1.3062	1.3062	1.0453	1.0477	0.7135	0.7135	0.5223	0.2839	1.3062	1.3062	1.3062	1.3062	1.3062	1.3062	1.3062	1.3062	1.3062	1.3062	1.3062	1.3062	1.3062	1.3062	1.3062	1.3062	1.3062	1.3062	1.3062	1.3051	1.3062	1.3062	1.3062	1.3062	1.3062	1.3062	0.8987	0.8987	0.8991	0.8991	1.252	1.252	1.252	1.252	1.3062	1.3062	1.3062	0
b0451	0	0	1.3062	1.3062	1.3062	1.0453	1.0477	0.7135	0.7135	0.5223	0.2839	1.3062	1.3062	1.3062	1.3062	1.3062	1.3062	1.3062	1.3062	1.3062	1.3062	1.3062	1.3062	1.3062	1.3062	1.3062	1.3062	1.3062	1.3062	1.3062	1.3051	1.3062	1.3062	1.3062	1.3062	1.3062	1.3062	0.8987	0.8987	0.8991	0.8991	1.252	1.252	1.252	1.252	1.3062	1.3062	1.3062	0
ABAYE2037	0	0	1.3062	1.3062	1.3062	1.0453	1.0477	0.7135	0.7135	0.5223	0.2839	1.3062	1.3062	1.3062	1.3062	1.3062	1.3062	1.3062	1.3062	1.3062	1.3062	1.3062	1.3062	1.3062	1.3062	1.3062	1.3062	1.3062	1.3062	1.3062	1.3051	1.3062	1.3062	1.3062	1.3062	1.3062	1.3062	0.8987	0.8987	0.8991	0.8991	1.252	1.252	1.252	1.252	1.3062	1.3062	1.3062	0
ABAYE2492	0	0	0	0	0	0	0	0	0	0	0	0	0	0	0	0	0	0	0	0	0	0	0	0	0	0	0	0	0	0	0	0	0	0	0	0	0	0	0	0	0	0	0	0	0	0	0	0	0
ABAYE1094	0	0	1.3062	1.3062	1.3062	1.0453	1.0477	0.7135	0.7135	0.5223	0.2839	1.3062	1.3062	1.3062	1.3062	1.3062	1.3062	1.3062	1.3062	1.3062	1.3062	1.3062	1.3062	1.3062	1.3062	1.3062	1.3062	1.3062	1.3062	1.3062	1.3051	1.3062	1.3062	1.3062	1.3062	1.3062	1.3062	0.8987	0.8987	0.8991	0.8991	1.252	1.252	1.252	1.252	1.3062	1.3062	1.3062	0
ABAYE2385	0	0	1.3062	1.3062	1.3062	1.0453	1.0477	0.7135	0.7135	0.5223	0.2839	1.3062	1.3062	1.3062	1.3062	1.3062	1.3062	1.3062	1.3062	1.3062	1.3062	1.3062	1.3062	1.3062	1.3062	1.3062	1.3062	1.3062	1.3062	1.3062	1.3051	1.3062	1.3062	1.3062	1.3062	1.3062	1.3062	0.8987	0.8987	0.8991	0.8991	1.252	1.252	1.252	1.252	1.3062	1.3062	1.3062	0
ABAYE3426	0	0	1.3062	1.3062	1.3062	1.0453	1.0477	0.7135	0.7135	0.5223	0.2839	1.3062	1.3062	1.3062	1.3062	1.3062	1.3062	1.3062	1.3062	1.3062	1.3062	1.3062	1.3062	1.3062	1.3062	1.3062	1.3062	1.3062	1.3062	1.3062	1.3051	1.3062	1.3062	1.3062	1.3062	1.3062	1.3062	0.8987	0.8987	0.8991	0.8991	1.252	1.252	1.252	1.252	1.3062	1.3062	1.3062	0
ABAYE0815	0	0	1.3062	1.3062	1.3062	1.0453	1.0477	0.7135	0.7135	0.5223	0.2839	1.3062	1.3062	1.3062	1.3062	1.3062	1.3062	1.3062	1.3062	1.3062	1.3062	1.3062	1.3062	1.3062	1.3062	1.3062	1.3062	1.3062	1.3062	1.3062	1.3051	1.3062	1.3062	1.3062	1.3062	1.3062	1.3062	0.8987	0.8987	0.8991	0.8991	1.252	1.252	1.252	1.252	1.3062	1.3062	1.3062	0
ABAYE2858	0	0	1.3062	1.3062	1.3062	1.0453	1.0477	0.7135	0.7135	0.5223	0.2839	1.3062	1.3062	1.3062	1.3062	1.3062	1.3062	1.3062	1.3062	1.3062	1.3062	1.3062	1.3062	1.3062	1.3062	1.3062	1.3062	1.3062	1.3062	1.3062	1.3051	1.3062	1.3062	1.3062	1.3062	1.3062	1.3062	0.8987	0.8987	0.8991	0.8991	1.252	1.252	1.252	1.252	1.3062	1.3062	1.3062	0
ABAYE1202	0	0	1.3062	1.3062	1.3062	1.0453	1.0477	0.7135	0.7135	0.5223	0.2839	1.3062	1.3062	1.3062	1.3062	1.3062	1.3062	1.3062	1.3062	1.3062	1.3062	1.3062	1.3062	1.3062	1.3062	1.3062	1.3062	1.3062	1.3062	1.3062	1.3051	1.3062	1.3062	1.3062	1.3062	1.3062	1.3062	0.8987	0.8987	0.8991	0.8991	1.252	1.252	1.252	1.252	1.3062	1.3062	1.3062	0
ABAYE1360	0	0	1.3062	1.3062	1.3062	1.0453	1.0477	0.7135	0.7135	0.5223	0.2839	1.3062	1.3062	1.3062	1.3062	1.3062	1.3062	1.3062	1.3062	1.3062	1.3062	1.3062	1.3062	1.3062	1.3062	1.3062	1.3062	1.3062	1.3062	1.3062	1.3051	1.3062	1.3062	1.3062	1.3062	1.3062	1.3062	0.8987	0.8987	0.8991	0.8991	1.252	1.252	1.252	1.252	1.3062	1.3062	1.3062	0
ABAYE1768	0	0	1.3062	1.3062	1.3062	1.0453	1.0477	0.7135	0.7135	0.5223	0.2839	1.3062	1.3062	1.3062	1.3062	1.3062	1.3062	1.3062	1.3062	1.3062	1.3062	1.3062	1.3062	1.3062	1.3062	1.3062	1.3062	1.3062	1.3062	1.3062	1.3051	1.3062	1.3062	1.3062	1.3062	1.3062	1.3062	0.8987	0.8987	0.8991	0.8991	1.252	1.252	1.252	1.252	1.3062	1.3062	1.3062	0
ABAYE1785	0	0	1.3062	1.3062	1.3062	1.0453	1.0477	0.7135	0.7135	0.5223	0.2839	1.3062	1.3062	1.3062	1.3062	1.3062	1.3062	1.3062	1.3062	1.3062	1.3062	1.3062	1.3062	1.3062	1.3062	1.3062	1.3062	1.3062	1.3062	1.3062	1.3051	1.3062	1.3062	1.3062	1.3062	1.3062	1.3062	0.8987	0.8987	0.8991	0.8991	1.252	1.252	1.252	1.252	1.3062	1.3062	1.3062	0
ABAYE1150	0	0	1.3062	1.3062	1.3062	1.0453	1.0477	0.7135	0.7135	0.5223	0.2839	1.3062	1.3062	1.3062	1.3062	1.3062	1.3062	1.3062	1.3062	1.3062	1.3062	1.3062	1.3062	1.3062	1.3062	1.3062	1.3062	1.3062	1.3062	1.3062	1.3051	1.3062	1.3062	1.3062	1.3062	1.3062	1.3062	0.8987	0.8987	0.8991	0.8991	1.252	1.252	1.252	1.252	1.3062	1.3062	1.3062	0
ABAYE1725	0	0	1.3062	1.3062	1.3062	1.0453	1.0477	0.7135	0.7135	0.5223	0.2839	1.3062	1.3062	1.3062	1.3062	1.3062	1.3062	1.3062	1.3062	1.3062	1.3062	1.3062	1.3062	1.3062	1.3062	1.3062	1.3062	1.3062	1.3062	1.3062	1.3051	1.3062	1.3062	1.3062	1.3062	1.3062	1.3062	0.8987	0.8987	0.8991	0.8991	1.252	1.252	1.252	1.252	1.3062	1.3062	1.3062	0
ABAYE2820	0	0	0.8536	0.8536	0.8536	0.5347	0.5362	0.3404	0.3404	0.3401	0.2389	0.8536	0.8536	0.8536	0.8536	0.8536	0.8536	0.8536	0.8536	0.8536	0.8536	0.8536	0.8536	0.8536	0.8536	0.8536	0.8536	0.8536	0.8536	0.8536	0.8516	0.8536	0.8536	0.8536	0.8536	0.8536	0.8536	0.5306	0.5306	0.5309	0.5309	0.7917	0.7917	0.7917	0.7917	0.8536	0.8536	0.8536	0
ABAYE3171	0	0	1.3062	1.3062	1.3062	1.0453	1.0477	0.7135	0.7135	0.5223	0.2839	1.3062	1.3062	1.3062	1.3062	1.3062	1.3062	1.3062	1.3062	1.3062	1.3062	1.3062	1.3062	1.3062	1.3062	1.3062	1.3062	1.3062	1.3062	1.3062	1.3051	1.3062	1.3062	1.3062	1.3062	1.3062	1.3062	0.8987	0.8987	0.8991	0.8991	1.252	1.252	1.252	1.252	1.3062	1.3062	1.3062	0
ABAYE0689	0	0	1.3062	1.3062	1.3062	1.0453	1.0477	0.7135	0.7135	0.5223	0.2839	1.3062	1.3062	1.3062	1.3062	1.3062	1.3062	1.3062	1.3062	1.3062	1.3062	1.3062	1.3062	1.3062	1.3062	1.3062	1.3062	1.3062	1.3062	1.3062	1.3051	1.3062	1.3062	1.3062	1.3062	1.3062	1.3062	0.8987	0.8987	0.8991	0.8991	1.252	1.252	1.252	1.252	1.3062	1.3062	1.3062	0
ABAYE3346	0	0	1.3062	1.3062	1.3062	1.0453	1.0477	0.7135	0.7135	0.5223	0.2839	1.3062	1.3062	1.3062	1.3062	1.3062	1.3062	1.3062	1.3062	1.3062	1.3062	1.3062	1.3062	1.3062	1.3062	1.3062	1.3062	1.3062	1.3062	1.3062	1.3051	1.3062	1.3062	1.3062	1.3062	1.3062	1.3062	0.8987	0.8987	0.8991	0.8991	1.252	1.252	1.252	1.252	1.3062	1.3062	1.3062	0
ABAYE1309	0	0	1.3062	1.3062	1.3062	1.0453	1.0477	0.7135	0.7135	0.5223	0.2839	1.3062	1.3062	1.3062	1.3062	1.3062	1.3062	1.3062	1.3062	1.3062	1.3062	1.3062	1.3062	1.3062	1.3062	1.3062	1.3062	1.3062	1.3062	1.3062	1.3051	1.3062	1.3062	1.3062	1.3062	1.3062	1.3062	0.8987	0.8987	0.8991	0.8991	1.252	1.252	1.252	1.252	1.3062	1.3062	1.3062	0
ABAYE2187	0	0	1.3062	1.3062	1.3062	1.0453	1.0477	0.7135	0.7135	0.5223	0.2839	1.3062	1.3062	1.3062	1.3062	1.3062	1.3062	1.3062	1.3062	1.3062	1.3062	1.3062	1.3062	1.3062	1.3062	1.3062	1.3062	1.3062	1.3062	1.3062	1.3051	1.3062	1.3062	1.3062	1.3062	1.3062	1.3062	0.8987	0.8987	0.8991	0.8991	1.252	1.252	1.252	1.252	1.3062	1.3062	1.3062	0
ABAYE1619	0	0	1.3033	1.3033	1.3033	1.042	1.0444	0.7108	0.7108	0.5201	0.2826	1.3033	1.3033	1.3033	1.3033	1.3033	1.3033	1.3033	1.3033	1.3033	1.3033	1.3033	1.3033	1.3033	1.3033	1.3033	1.3033	1.3033	1.3033	1.3033	1.3033	1.3033	1.3033	1.3033	1.3033	1.3033	1.3033	0.8987	0.8987	0.8991	0.8991	1.2498	1.2498	1.2498	1.2498	1.3033	1.3033	1.3033	0
ABAYE1306	0	0	1.3062	1.3062	1.3062	1.0453	1.0477	0.7135	0.7135	0.5223	0.2839	1.3062	1.3062	1.3062	1.3062	1.3062	1.3062	1.3062	1.3062	1.3062	1.3062	1.3062	1.3062	1.3062	1.3062	1.3062	1.3062	1.3062	1.3062	1.3062	1.3051	1.3062	1.3062	1.3062	1.3062	1.3062	1.3062	0.8987	0.8987	0.8991	0.8991	1.252	1.252	1.252	1.252	1.3062	1.3062	1.3062	0
ABAYE2673	0	0	1.3062	1.3062	1.3062	1.0453	1.0477	0.7135	0.7135	0.5223	0.2839	1.3062	1.3062	1.3062	1.3062	1.3062	1.3062	1.3062	1.3062	1.3062	1.3062	1.3062	1.3062	1.3062	1.3062	1.3062	1.3062	1.3062	1.3062	1.3062	1.3051	1.3062	1.3062	1.3062	1.3062	1.3062	1.3062	0.8987	0.8987	0.8991	0.8991	1.252	1.252	1.252	1.252	1.3062	1.3062	1.3062	0
ABAYE2263	0	0	1.3062	1.3062	1.3062	1.0453	1.0477	0.7135	0.7135	0.5223	0.2839	1.3062	1.3062	1.3062	1.3062	1.3062	1.3062	1.3062	1.3062	1.3062	1.3062	1.3062	1.3062	1.3062	1.3062	1.3062	1.3062	1.3062	1.3062	1.3062	1.3051	1.3062	1.3062	1.3062	1.3062	1.3062	1.3062	0.8987	0.8987	0.8991	0.8991	1.252	1.252	1.252	1.252	1.3062	1.3062	1.3062	0
ABAYE0237	0	0	1.3062	1.3062	1.3062	1.0453	1.0477	0.7135	0.7135	0.5223	0.2839	1.3062	1.3062	1.3062	1.3062	1.3062	1.3062	1.3062	1.3062	1.3062	1.3062	1.3062	1.3062	1.3062	1.3062	1.3062	1.3062	1.3062	1.3062	1.3062	1.3051	1.3062	1.3062	1.3062	1.3062	1.3062	1.3062	0.8987	0.8987	0.8991	0.8991	1.252	1.252	1.252	1.252	1.3062	1.3062	1.3062	0
ABAYE1031	0	0	1.3062	1.3062	1.3062	1.0453	1.0477	0.7135	0.7135	0.5223	0.2839	1.3062	1.3062	1.3062	1.3062	1.3062	1.3062	1.3062	1.3062	1.3062	1.3062	1.3062	1.3062	1.3062	1.3062	1.3062	1.3062	1.3062	1.3062	1.3062	1.3051	1.3062	1.3062	1.3062	1.3062	1.3062	1.3062	0.8987	0.8987	0.8991	0.8991	1.252	1.252	1.252	1.252	1.3062	1.3062	1.3062	0
ABAYE1600	0	0	1.3062	1.3062	1.3062	1.0453	1.0477	0.7135	0.7135	0.5223	0.2839	1.3062	1.3062	1.3062	1.3062	1.3062	1.3062	1.3062	1.3062	1.3062	1.3062	1.3062	1.3062	1.3062	1.3062	1.3062	1.3062	1.3062	1.3062	1.3062	1.3051	1.3062	1.3062	1.3062	1.3062	1.3062	1.3062	0.8987	0.8987	0.8991	0.8991	1.252	1.252	1.252	1.252	1.3062	1.3062	1.3062	0
ABAYE0720	0	0	1.3062	1.3062	1.3062	1.0453	1.0477	0.7135	0.7135	0.5223	0.2839	1.3062	1.3062	1.3062	1.3062	1.3062	1.3062	1.3062	1.3062	1.3062	1.3062	1.3062	1.3062	1.3062	1.3062	1.3062	1.3062	1.3062	1.3062	1.3062	1.3051	1.3062	1.3062	1.3062	1.3062	1.3062	1.3062	0.8987	0.8987	0.8991	0.8991	1.252	1.252	1.252	1.252	1.3062	1.3062	1.3062	0
ABAYE0069	0	0	1.3062	1.3062	1.3062	1.0453	1.0477	0.7135	0.7135	0.5223	0.2839	1.3062	1.3062	1.3062	1.3062	1.3062	1.3062	1.3062	1.3062	1.3062	1.3062	1.3062	1.3062	1.3062	1.3062	1.3062	1.3062	1.3062	1.3062	1.3062	1.3051	1.3062	1.3062	1.3062	1.3062	1.3062	1.3062	0.8987	0.8987	0.8991	0.8991	1.252	1.252	1.252	1.252	1.3062	1.3062	1.3062	0
ABAYE1328	0	0	1.3062	1.3062	1.3062	1.0453	1.0477	0.7135	0.7135	0.5223	0.2839	1.3062	1.3062	1.3062	1.3062	1.3062	1.3062	1.3062	1.3062	1.3062	1.3062	1.3062	1.3062	1.3062	1.3062	1.3062	1.3062	1.3062	1.3062	1.3062	1.3051	1.3062	1.3062	1.3062	1.3062	1.3062	1.3062	0.8987	0.8987	0.8991	0.8991	1.252	1.252	1.252	1.252	1.3062	1.3062	1.3062	0
ABAYE2834	0	0	1.3062	1.3062	1.3062	1.0453	1.0477	0.7135	0.7135	0.5223	0.2839	1.3062	1.3062	1.3062	1.3062	1.3062	1.3062	1.3062	1.3062	1.3062	1.3062	1.3062	1.3062	1.3062	1.3062	1.3062	1.3062	1.3062	1.3062	1.3062	1.3051	1.3062	1.3062	1.3062	1.3062	1.3062	1.3062	0.8987	0.8987	0.8991	0.8991	1.252	1.252	1.252	1.252	1.3062	1.3062	1.3062	0
ABAYE2105	0	0	1.3062	1.3062	1.3062	1.0453	1.0477	0.7135	0.7135	0.5223	0.2839	1.3062	1.3062	1.3062	1.3062	1.3062	1.3062	1.3062	1.3062	1.3062	1.3062	1.3062	1.3062	1.3062	1.3062	1.3062	1.3062	1.3062	1.3062	1.3062	1.3051	1.3062	1.3062	1.3062	1.3062	1.3062	1.3062	0.8987	0.8987	0.8991	0.8991	1.252	1.252	1.252	1.252	1.3062	1.3062	1.3062	0
ABAYE2872	0	0	1.3062	1.3062	1.3062	1.0453	1.0477	0.7135	0.7135	0.5223	0.2839	1.3062	1.3062	1.3062	1.3062	1.3062	1.3062	1.3062	1.3062	1.3062	1.3062	1.3062	1.3062	1.3062	1.3062	1.3062	1.3062	1.3062	1.3062	1.3062	1.3051	1.3062	1.3062	1.3062	1.3062	1.3062	1.3062	0.8987	0.8987	0.8991	0.8991	1.252	1.252	1.252	1.252	1.3062	1.3062	1.3062	0
ABAYE2864	0	0	1.3062	1.3062	1.3062	1.0453	1.0477	0.7135	0.7135	0.5223	0.2839	1.3062	1.3062	1.3062	1.3062	1.3062	1.3062	1.3062	1.3062	1.3062	1.3062	1.3062	1.3062	1.3062	1.3062	1.3062	1.3062	1.3062	1.3062	1.3062	1.3051	1.3062	1.3062	1.3062	1.3062	1.3062	1.3062	0.8987	0.8987	0.8991	0.8991	1.252	1.252	1.252	1.252	1.3062	1.3062	1.3062	0
ABAYE2963	0	0	1.3062	1.3062	1.3062	1.0453	1.0477	0.7135	0.7135	0.5223	0.2839	1.3062	1.3062	1.3062	1.3062	1.3062	1.3062	1.3062	1.3062	1.3062	1.3062	1.3062	1.3062	1.3062	1.3062	1.3062	1.3062	1.3062	1.3062	1.3062	1.3051	1.3062	1.3062	1.3062	1.3062	1.3062	1.3062	0.8987	0.8987	0.8991	0.8991	1.252	1.252	1.252	1.252	1.3062	1.3062	1.3062	0
ABAYE2865	0	0	1.3062	1.3062	1.3062	1.0453	1.0477	0.7135	0.7135	0.5223	0.2839	1.3062	1.3062	1.3062	1.3062	1.3062	1.3062	1.3062	1.3062	1.3062	1.3062	1.3062	1.3062	1.3062	1.3062	1.3062	1.3062	1.3062	1.3062	1.3062	1.3051	1.3062	1.3062	1.3062	1.3062	1.3062	1.3062	0.8987	0.8987	0.8991	0.8991	1.252	1.252	1.252	1.252	1.3062	1.3062	1.3062	0
ABAYE0190	0	0	1.3062	1.3062	1.3062	1.0453	1.0477	0.7135	0.7135	0.5223	0.2839	1.3062	1.3062	1.3062	1.3062	1.3062	1.3062	1.3062	1.3062	1.3062	1.3062	1.3062	1.3062	1.3062	1.3062	1.3062	1.3062	1.3062	1.3062	1.3062	1.3051	1.3062	1.3062	1.3062	1.3062	1.3062	1.3062	0.8987	0.8987	0.8991	0.8991	1.252	1.252	1.252	1.252	1.3062	1.3062	1.3062	0
ABAYE2145	0	0	1.3062	1.3062	1.3062	1.0453	1.0477	0.7135	0.7135	0.5223	0.2839	1.3062	1.3062	1.3062	1.3062	1.3062	1.3062	1.3062	1.3062	1.3062	1.3062	1.3062	1.3062	1.3062	1.3062	1.3062	1.3062	1.3062	1.3062	1.3062	1.3051	1.3062	1.3062	1.3062	1.3062	1.3062	1.3062	0.8987	0.8987	0.8991	0.8991	1.252	1.252	1.252	1.252	1.3062	1.3062	1.3062	0
ABAYE2331	0	0	1.3062	1.3062	1.3062	1.0453	1.0477	0.7135	0.7135	0.5223	0.2839	1.3062	1.3062	1.3062	1.3062	1.3062	1.3062	1.3062	1.3062	1.3062	1.3062	1.3062	1.3062	1.3062	1.3062	1.3062	1.3062	1.3062	1.3062	1.3062	1.3051	1.3062	1.3062	1.3062	1.3062	1.3062	1.3062	0.8987	0.8987	0.8991	0.8991	1.252	1.252	1.252	1.252	1.3062	1.3062	1.3062	0
ABAYE0645	0	0	1.2967	1.2967	1.2967	1.0376	1.0399	0.7087	0.7087	0.5187	0.2819	1.2967	1.2967	1.2967	1.2967	1.2967	1.2967	1.2967	1.2967	1.2967	1.2967	1.2967	1.2967	1.2967	1.2967	1.2967	1.2967	1.2967	1.2967	1.2967	1.2956	1.2967	1.2967	1.2967	1.2967	1.2967	1.2967	0.8906	0.8906	0.891	0.891	1.242	1.242	1.242	1.242	1.2967	1.2967	1.2967	0
ABAYE0027	0	0	1.3062	1.3062	1.3062	1.0453	1.0477	0.7135	0.7135	0.5223	0.2839	1.3062	1.3062	1.3062	1.3062	1.3062	1.3062	1.3062	1.3062	1.3062	1.3062	1.3062	1.3062	1.3062	1.3062	1.3062	1.3062	1.3062	1.3062	1.3062	1.3051	1.3062	1.3062	1.3062	1.3062	1.3062	1.3062	0.8987	0.8987	0.8991	0.8991	1.252	1.252	1.252	1.252	1.3062	1.3062	1.3062	0
ABAYE0735	0	0	1.3062	1.3062	1.3062	1.0453	1.0477	0.7135	0.7135	0.5223	0.2839	1.3062	1.3062	1.3062	1.3062	1.3062	1.3062	1.3062	1.3062	1.3062	1.3062	1.3062	1.3062	1.3062	1.3062	1.3062	1.3062	1.3062	1.3062	1.3062	1.3051	1.3062	1.3062	1.3062	1.3062	1.3062	1.3062	0.8987	0.8987	0.8991	0.8991	1.252	1.252	1.252	1.252	1.3062	1.3062	1.3062	0
ABAYE3548	0	0	1.3062	1.3062	1.3062	1.0453	1.0477	0.7135	0.7135	0.5223	0.2839	1.3062	1.3062	1.3062	1.3062	1.3062	1.3062	1.3062	1.3062	1.3062	1.3062	1.3062	1.3062	1.3062	1.3062	1.3062	1.3062	1.3062	1.3062	1.3062	1.3051	1.3062	1.3062	1.3062	1.3062	1.3062	1.3062	0.8987	0.8987	0.8991	0.8991	1.252	1.252	1.252	1.252	1.3062	1.3062	1.3062	0
ABAYE3799	0	0	1.2129	1.2129	1.2129	0.9779	0.9801	0.7114	0.7114	0.5182	0.2839	1.2129	1.2129	1.2129	1.2129	1.2129	1.2129	1.2129	1.2129	1.2129	1.2129	1.2129	1.2129	1.2129	1.2129	1.2129	1.2129	1.2129	1.2129	1.2129	1.2119	1.2129	1.2129	1.2129	1.2129	1.2129	1.2129	0.8732	0.8732	0.8737	0.8737	1.1638	1.1638	1.1638	1.1638	1.2129	1.2129	1.2129	0
ABAYE0928	0	0	1.3062	1.3062	1.3062	1.0453	1.0477	0.7135	0.7135	0.5223	0.2839	1.3062	1.3062	1.3062	1.3062	1.3062	1.3062	1.3062	1.3062	1.3062	1.3062	1.3062	1.3062	1.3062	1.3062	1.3062	1.3062	1.3062	1.3062	1.3062	1.3051	1.3062	1.3062	1.3062	1.3062	1.3062	1.3062	0.8987	0.8987	0.8991	0.8991	1.252	1.252	1.252	1.252	1.3062	1.3062	1.3062	0
ABAYE0926	0	0	1.3062	1.3062	1.3062	1.0453	1.0477	0.7135	0.7135	0.5223	0.2839	1.3062	1.3062	1.3062	1.3062	1.3062	1.3062	1.3062	1.3062	1.3062	1.3062	1.3062	1.3062	1.3062	1.3062	1.3062	1.3062	1.3062	1.3062	1.3062	1.3051	1.3062	1.3062	1.3062	1.3062	1.3062	1.3062	0.8987	0.8987	0.8991	0.8991	1.252	1.252	1.252	1.252	1.3062	1.3062	1.3062	0
ABAYE0930	0	0	1.3062	1.3062	1.3062	1.0453	1.0477	0.7135	0.7135	0.5223	0.2839	1.3062	1.3062	1.3062	1.3062	1.3062	1.3062	1.3062	1.3062	1.3062	1.3062	1.3062	1.3062	1.3062	1.3062	1.3062	1.3062	1.3062	1.3062	1.3062	1.3051	1.3062	1.3062	1.3062	1.3062	1.3062	1.3062	0.8987	0.8987	0.8991	0.8991	1.252	1.252	1.252	1.252	1.3062	1.3062	1.3062	0
ABAYE0927	0	0	1.3062	1.3062	1.3062	1.0453	1.0477	0.7135	0.7135	0.5223	0.2839	1.3062	1.3062	1.3062	1.3062	1.3062	1.3062	1.3062	1.3062	1.3062	1.3062	1.3062	1.3062	1.3062	1.3062	1.3062	1.3062	1.3062	1.3062	1.3062	1.3051	1.3062	1.3062	1.3062	1.3062	1.3062	1.3062	0.8987	0.8987	0.8991	0.8991	1.252	1.252	1.252	1.252	1.3062	1.3062	1.3062	0
ABAYE2161	0	0	1.3062	1.3062	1.3062	1.0453	1.0477	0.7135	0.7135	0.5223	0.2839	1.3062	1.3062	1.3062	1.3062	1.3062	1.3062	1.3062	1.3062	1.3062	1.3062	1.3062	1.3062	1.3062	1.3062	1.3062	1.3062	1.3062	1.3062	1.3062	1.3051	1.3062	1.3062	1.3062	1.3062	1.3062	1.3062	0.8987	0.8987	0.8991	0.8991	1.252	1.252	1.252	1.252	1.3062	1.3062	1.3062	0
ABAYE2160	0	0	1.3062	1.3062	1.3062	1.0453	1.0477	0.7135	0.7135	0.5223	0.2839	1.3062	1.3062	1.3062	1.3062	1.3062	1.3062	1.3062	1.3062	1.3062	1.3062	1.3062	1.3062	1.3062	1.3062	1.3062	1.3062	1.3062	1.3062	1.3062	1.3051	1.3062	1.3062	1.3062	1.3062	1.3062	1.3062	0.8987	0.8987	0.8991	0.8991	1.252	1.252	1.252	1.252	1.3062	1.3062	1.3062	0
ABAYE2158	0	0	1.3062	1.3062	1.3062	1.0453	1.0477	0.7135	0.7135	0.5223	0.2839	1.3062	1.3062	1.3062	1.3062	1.3062	1.3062	1.3062	1.3062	1.3062	1.3062	1.3062	1.3062	1.3062	1.3062	1.3062	1.3062	1.3062	1.3062	1.3062	1.3051	1.3062	1.3062	1.3062	1.3062	1.3062	1.3062	0.8987	0.8987	0.8991	0.8991	1.252	1.252	1.252	1.252	1.3062	1.3062	1.3062	0
ABAYE2159	0	0	1.3062	1.3062	1.3062	1.0453	1.0477	0.7135	0.7135	0.5223	0.2839	1.3062	1.3062	1.3062	1.3062	1.3062	1.3062	1.3062	1.3062	1.3062	1.3062	1.3062	1.3062	1.3062	1.3062	1.3062	1.3062	1.3062	1.3062	1.3062	1.3051	1.3062	1.3062	1.3062	1.3062	1.3062	1.3062	0.8987	0.8987	0.8991	0.8991	1.252	1.252	1.252	1.252	1.3062	1.3062	1.3062	0
ABAYE1177	0	0	1.3062	1.3062	1.3062	1.0453	1.0477	0.7135	0.7135	0.5223	0.2839	1.3062	1.3062	1.3062	1.3062	1.3062	1.3062	1.3062	1.3062	1.3062	1.3062	1.3062	1.3062	1.3062	1.3062	1.3062	1.3062	1.3062	1.3062	1.3062	1.3051	1.3062	1.3062	1.3062	1.3062	1.3062	1.3062	0.8987	0.8987	0.8991	0.8991	1.252	1.252	1.252	1.252	1.3062	1.3062	1.3062	0
ABAYE1179	0	0	1.3062	1.3062	1.3062	1.0453	1.0477	0.7135	0.7135	0.5223	0.2839	1.3062	1.3062	1.3062	1.3062	1.3062	1.3062	1.3062	1.3062	1.3062	1.3062	1.3062	1.3062	1.3062	1.3062	1.3062	1.3062	1.3062	1.3062	1.3062	1.3051	1.3062	1.3062	1.3062	1.3062	1.3062	1.3062	0.8987	0.8987	0.8991	0.8991	1.252	1.252	1.252	1.252	1.3062	1.3062	1.3062	0
ABAYE1180	0	0	1.3062	1.3062	1.3062	1.0453	1.0477	0.7135	0.7135	0.5223	0.2839	1.3062	1.3062	1.3062	1.3062	1.3062	1.3062	1.3062	1.3062	1.3062	1.3062	1.3062	1.3062	1.3062	1.3062	1.3062	1.3062	1.3062	1.3062	1.3062	1.3051	1.3062	1.3062	1.3062	1.3062	1.3062	1.3062	0.8987	0.8987	0.8991	0.8991	1.252	1.252	1.252	1.252	1.3062	1.3062	1.3062	0
ABAYE1178	0	0	1.3062	1.3062	1.3062	1.0453	1.0477	0.7135	0.7135	0.5223	0.2839	1.3062	1.3062	1.3062	1.3062	1.3062	1.3062	1.3062	1.3062	1.3062	1.3062	1.3062	1.3062	1.3062	1.3062	1.3062	1.3062	1.3062	1.3062	1.3062	1.3051	1.3062	1.3062	1.3062	1.3062	1.3062	1.3062	0.8987	0.8987	0.8991	0.8991	1.252	1.252	1.252	1.252	1.3062	1.3062	1.3062	0
ABAYE2253	0	0	1.3062	1.3062	1.3062	1.0453	1.0477	0.7135	0.7135	0.5223	0.2839	1.3062	1.3062	1.3062	1.3062	1.3062	1.3062	1.3062	1.3062	1.3062	1.3062	1.3062	1.3062	1.3062	1.3062	1.3062	1.3062	1.3062	1.3062	1.3062	1.3051	1.3062	1.3062	1.3062	1.3062	1.3062	1.3062	0.8987	0.8987	0.8991	0.8991	1.252	1.252	1.252	1.252	1.3062	1.3062	1.3062	0
ABAYE3090	0	0	1.3062	1.3062	1.3062	1.0453	1.0477	0.7135	0.7135	0.5223	0.2839	1.3062	1.3062	1.3062	1.3062	1.3062	1.3062	1.3062	1.3062	1.3062	1.3062	1.3062	1.3062	1.3062	1.3062	1.3062	1.3062	1.3062	1.3062	1.3062	1.3051	1.3062	1.3062	1.3062	1.3062	1.3062	1.3062	0.8987	0.8987	0.8991	0.8991	1.252	1.252	1.252	1.252	1.3062	1.3062	1.3062	0
ABAYE3840	0	0	1.3062	1.3062	1.3062	1.0453	1.0477	0.7135	0.7135	0.5223	0.2839	1.3062	1.3062	1.3062	1.3062	1.3062	1.3062	1.3062	1.3062	1.3062	1.3062	1.3062	1.3062	1.3062	1.3062	1.3062	1.3062	1.3062	1.3062	1.3062	1.3051	1.3062	1.3062	1.3062	1.3062	1.3062	1.3062	0.8987	0.8987	0.8991	0.8991	1.252	1.252	1.252	1.252	1.3062	1.3062	1.3062	0
ABAYE3844	0	0	1.3062	1.3062	1.3062	1.0453	1.0477	0.7135	0.7135	0.5223	0.2839	1.3062	1.3062	1.3062	1.3062	1.3062	1.3062	1.3062	1.3062	1.3062	1.3062	1.3062	1.3062	1.3062	1.3062	1.3062	1.3062	1.3062	1.3062	1.3062	1.3051	1.3062	1.3062	1.3062	1.3062	1.3062	1.3062	0.8987	0.8987	0.8991	0.8991	1.252	1.252	1.252	1.252	1.3062	1.3062	1.3062	0
ABAYE2210	0	0	1.3062	1.3062	1.3062	1.0453	1.0477	0.7135	0.7135	0.5223	0.2839	1.3062	1.3062	1.3062	1.3062	1.3062	1.3062	1.3062	1.3062	1.3062	1.3062	1.3062	1.3062	1.3062	1.3062	1.3062	1.3062	1.3062	1.3062	1.3062	1.3051	1.3062	1.3062	1.3062	1.3062	1.3062	1.3062	0.8987	0.8987	0.8991	0.8991	1.252	1.252	1.252	1.252	1.3062	1.3062	1.3062	0
ABAYE3841	0	0	1.3062	1.3062	1.3062	1.0453	1.0477	0.7135	0.7135	0.5223	0.2839	1.3062	1.3062	1.3062	1.3062	1.3062	1.3062	1.3062	1.3062	1.3062	1.3062	1.3062	1.3062	1.3062	1.3062	1.3062	1.3062	1.3062	1.3062	1.3062	1.3051	1.3062	1.3062	1.3062	1.3062	1.3062	1.3062	0.8987	0.8987	0.8991	0.8991	1.252	1.252	1.252	1.252	1.3062	1.3062	1.3062	0
ABAYE2212	0	0	1.3062	1.3062	1.3062	1.0453	1.0477	0.7135	0.7135	0.5223	0.2839	1.3062	1.3062	1.3062	1.3062	1.3062	1.3062	1.3062	1.3062	1.3062	1.3062	1.3062	1.3062	1.3062	1.3062	1.3062	1.3062	1.3062	1.3062	1.3062	1.3051	1.3062	1.3062	1.3062	1.3062	1.3062	1.3062	0.8987	0.8987	0.8991	0.8991	1.252	1.252	1.252	1.252	1.3062	1.3062	1.3062	0
ABAYE3843	0	0	1.3062	1.3062	1.3062	1.0453	1.0477	0.7135	0.7135	0.5223	0.2839	1.3062	1.3062	1.3062	1.3062	1.3062	1.3062	1.3062	1.3062	1.3062	1.3062	1.3062	1.3062	1.3062	1.3062	1.3062	1.3062	1.3062	1.3062	1.3062	1.3051	1.3062	1.3062	1.3062	1.3062	1.3062	1.3062	0.8987	0.8987	0.8991	0.8991	1.252	1.252	1.252	1.252	1.3062	1.3062	1.3062	0
ABAYE2211	0	0	1.3062	1.3062	1.3062	1.0453	1.0477	0.7135	0.7135	0.5223	0.2839	1.3062	1.3062	1.3062	1.3062	1.3062	1.3062	1.3062	1.3062	1.3062	1.3062	1.3062	1.3062	1.3062	1.3062	1.3062	1.3062	1.3062	1.3062	1.3062	1.3051	1.3062	1.3062	1.3062	1.3062	1.3062	1.3062	0.8987	0.8987	0.8991	0.8991	1.252	1.252	1.252	1.252	1.3062	1.3062	1.3062	0
ABAYE2170	0	0	1.3062	1.3062	1.3062	1.0453	1.0477	0.7135	0.7135	0.5223	0.2839	1.3062	1.3062	1.3062	1.3062	1.3062	1.3062	1.3062	1.3062	1.3062	1.3062	1.3062	1.3062	1.3062	1.3062	1.3062	1.3062	1.3062	1.3062	1.3062	1.3051	1.3062	1.3062	1.3062	1.3062	1.3062	1.3062	0.8987	0.8987	0.8991	0.8991	1.252	1.252	1.252	1.252	1.3062	1.3062	1.3062	0
ABAYE2638	0	0	1.3062	1.3062	1.3062	1.0453	1.0477	0.7135	0.7135	0.5223	0.2839	1.3062	1.3062	1.3062	1.3062	1.3062	1.3062	1.3062	1.3062	1.3062	1.3062	1.3062	1.3062	1.3062	1.3062	1.3062	1.3062	1.3062	1.3062	1.3062	1.3051	1.3062	1.3062	1.3062	1.3062	1.3062	1.3062	0.8987	0.8987	0.8991	0.8991	1.252	1.252	1.252	1.252	1.3062	1.3062	1.3062	0
ABAYE1365	0	0	1.3062	1.3062	1.3062	1.0453	1.0477	0.7135	0.7135	0.5223	0.2839	1.3062	1.3062	1.3062	1.3062	1.3062	1.3062	1.3062	1.3062	1.3062	1.3062	1.3062	1.3062	1.3062	1.3062	1.3062	1.3062	1.3062	1.3062	1.3062	1.3051	1.3062	1.3062	1.3062	1.3062	1.3062	1.3062	0.8987	0.8987	0.8991	0.8991	1.252	1.252	1.252	1.252	1.3062	1.3062	1.3062	0
ABAYE1363	0	0	1.3062	1.3062	1.3062	1.0453	1.0477	0.7135	0.7135	0.5223	0.2839	1.3062	1.3062	1.3062	1.3062	1.3062	1.3062	1.3062	1.3062	1.3062	1.3062	1.3062	1.3062	1.3062	1.3062	1.3062	1.3062	1.3062	1.3062	1.3062	1.3051	1.3062	1.3062	1.3062	1.3062	1.3062	1.3062	0.8987	0.8987	0.8991	0.8991	1.252	1.252	1.252	1.252	1.3062	1.3062	1.3062	0
ABAYE2167	0	0	1.3062	1.3062	1.3062	1.0453	1.0477	0.7135	0.7135	0.5223	0.2839	1.3062	1.3062	1.3062	1.3062	1.3062	1.3062	1.3062	1.3062	1.3062	1.3062	1.3062	1.3062	1.3062	1.3062	1.3062	1.3062	1.3062	1.3062	1.3062	1.3051	1.3062	1.3062	1.3062	1.3062	1.3062	1.3062	0.8987	0.8987	0.8991	0.8991	1.252	1.252	1.252	1.252	1.3062	1.3062	1.3062	0
ABAYE2168	0	0	1.3062	1.3062	1.3062	1.0453	1.0477	0.7135	0.7135	0.5223	0.2839	1.3062	1.3062	1.3062	1.3062	1.3062	1.3062	1.3062	1.3062	1.3062	1.3062	1.3062	1.3062	1.3062	1.3062	1.3062	1.3062	1.3062	1.3062	1.3062	1.3051	1.3062	1.3062	1.3062	1.3062	1.3062	1.3062	0.8987	0.8987	0.8991	0.8991	1.252	1.252	1.252	1.252	1.3062	1.3062	1.3062	0
ABAYE0062	0	0	1.299	1.299	1.299	1.0389	1.0412	0.7119	0.7119	0.5207	0.283	1.299	1.299	1.299	1.299	1.299	1.299	1.299	1.299	1.299	1.299	1.299	1.299	1.299	1.299	1.299	1.299	1.299	1.299	1.299	1.298	1.299	1.299	1.299	1.299	1.299	1.299	0.894	0.894	0.8943	0.8943	1.2449	1.2449	1.2449	1.2449	1.299	1.299	1.299	0
[truncated: 206 more columns]

## Sheet: Synthetic Lethals
Gene 1	Gene 2
ABAYE3800	ABAYE2928
ABAYE0899	ABAYE1650
ABAYE0899	ABAYE1510
ABAYE2088	ABAYE3443
ABAYE0781	ABAYE0783
ABAYE0781	ABAYE0784
ABAYE0783	ABAYE0780
ABAYE0784	ABAYE0780
ABAYE1650	ABAYE1510
ABAYE2116	ABAYE2823
ABAYE2116	ABAYE2824
ABAYE1562	ABAYE3804
ABAYE2053	ABAYE2783
ABAYE2809	ABAYE0262
ABAYE2227	ABAYE2993
ABAYE1223	ABAYE0817
ABAYE2981	ABAYE1789
ABAYE1280	ABAYE3887
ABAYE1366	ABAYE3887
ABAYE0912	ABAYE3887
ABAYE0889	ABAYE3887
ABAYE0056	ABAYE3887
ABAYE1039	ABAYE3887
ABAYE1367	ABAYE3887
ABAYE1367	ABAYE0645
ABAYE2592	ABAYE3887
ABAYE2592	ABAYE0062
ABAYE0166	ABAYE3887
ABAYE0166	ABAYE0645
ABAYE3740	ABAYE1456
ABAYE3661	ABAYE2940
ABAYE0935	ABAYE2838
ABAYE2596	ABAYE3293
ABAYE2596	ABAYE0264
ABAYE3348	ABAYE3293
ABAYE3348	ABAYE0264
ABAYE2822	ABAYE3293
ABAYE2822	ABAYE0264
ABAYE3696	ABAYE0645
ABAYE1658	ABAYE1989
ABAYE1682	ABAYE1658
ABAYE1539	ABAYE1682
ABAYE0379	ABAYE0096
ABAYE0096	ABAYE2987
ABAYE0916	ABAYE2666
ABAYE0812	ABAYE3887
ABAYE0812	ABAYE0645
ABAYE2630	ABAYE3678
ABAYE0062	ABAYE1039
