# Supplementary material for: iCN718, an Updated and Improved Genome-Scale Metabolic Network Reconstruction of Acinetobacter baumannii AYE
Source: Front Genet. 2018 Apr 10;9:121. doi: 10.3389/fgene.2018.00121 (PMC5902709; doi:10.3389/fgene.2018.00121)
Supplement: TABLE S5 — Synthetic lethal gene pairs. [file Table_5.xls]

## Sheet: Synthetic Lethals
Gene 1	Gene 2
ABAYE3800	ABAYE2928
ABAYE0899	ABAYE1650
ABAYE0899	ABAYE1510
ABAYE2088	ABAYE3443
ABAYE0781	ABAYE0783
ABAYE0781	ABAYE0784
ABAYE0783	ABAYE0780
ABAYE0784	ABAYE0780
ABAYE1650	ABAYE1510
ABAYE2116	ABAYE2823
ABAYE2116	ABAYE2824
ABAYE1562	ABAYE3804
ABAYE2053	ABAYE2783
ABAYE2809	ABAYE0262
ABAYE2227	ABAYE2993
ABAYE1223	ABAYE0817
ABAYE2981	ABAYE1789
ABAYE1280	ABAYE3887
ABAYE1366	ABAYE3887
ABAYE0912	ABAYE3887
ABAYE0889	ABAYE3887
ABAYE0056	ABAYE3887
ABAYE1039	ABAYE3887
ABAYE1367	ABAYE3887
ABAYE1367	ABAYE0645
ABAYE2592	ABAYE3887
ABAYE2592	ABAYE0062
ABAYE0166	ABAYE3887
ABAYE0166	ABAYE0645
ABAYE3740	ABAYE1456
ABAYE3661	ABAYE2940
ABAYE0935	ABAYE2838
ABAYE2596	ABAYE3293
ABAYE2596	ABAYE0264
ABAYE3348	ABAYE3293
ABAYE3348	ABAYE0264
ABAYE2822	ABAYE3293
ABAYE2822	ABAYE0264
ABAYE3696	ABAYE0645
ABAYE1658	ABAYE1989
ABAYE1682	ABAYE1658
ABAYE1539	ABAYE1682
ABAYE0379	ABAYE0096
ABAYE0096	ABAYE2987
ABAYE0916	ABAYE2666
ABAYE0812	ABAYE3887
ABAYE0812	ABAYE0645
ABAYE2630	ABAYE3678
ABAYE0062	ABAYE1039
