# Supplementary material for: iCN718, an Updated and Improved Genome-Scale Metabolic Network Reconstruction of Acinetobacter baumannii AYE
Source: Front Genet. 2018 Apr 10;9:121. doi: 10.3389/fgene.2018.00121 (PMC5902709; doi:10.3389/fgene.2018.00121)
Supplement: TABLE S6 — Genome IDs and strain names used for pan-genome analysis. [file Table_6.XLS]

## Sheet: Sheet1
Genome ID	Strain Name
470.131	Acinetobacter baumannii strain CR17
470.771	Acinetobacter baumannii AbH12O-A2
1.40087e+06	Acinetobacter baumannii ZW85-1
1.40164e+06	Acinetobacter baumannii NCGM 237
1.41322e+06	Acinetobacter baumannii AB07
1.10084e+06	Acinetobacter baumannii TYTH-1
400668	Acinetobacter baumannii ATCC 17978
980514	Acinetobacter baumannii TCDC-AB0715
696749	Acinetobacter baumannii 1656-2
470.774	Acinetobacter baumannii IOMTU 433
470.182	Acinetobacter baumannii strain YU-R612
470.293	Acinetobacter baumannii strain CMC-CR-MDR-Ab4
470.293	Acinetobacter baumannii strain CMC-MDR-Ab59
470.304	Acinetobacter baumannii strain AB042
470.242	Acinetobacter baumannii strain 3027STDY5784958
470.174	Acinetobacter baumannii
470.775	Acinetobacter baumannii A1
557600	Acinetobacter baumannii AB307-0294
1.45532e+06	Acinetobacter baumannii LAC-4
470.292	Acinetobacter baumannii strain LAC4
509171	Acinetobacter baumannii SDF
509174	Acinetobacter baumannii AYE
470.377	Acinetobacter baumannii strain A85
480120	Acinetobacter baumannii AB0057
405417	Acinetobacter baumannii ACICU
497978	Acinetobacter baumannii MDR-ZJ06
470.291	Acinetobacter baumannii strain XDR-BJ83
1.097e+06	Acinetobacter baumannii BJAB07104
1.097e+06	Acinetobacter baumannii BJAB0715
1.097e+06	Acinetobacter baumannii BJAB0868
470.135	Acinetobacter baumannii strain AB5075-UW
470.14	Acinetobacter baumannii strain D36
470.212	Acinetobacter baumannii strain 3207
470.291	Acinetobacter baumannii strain AF-673
470.186	Acinetobacter baumannii strain XH860
470.187	Acinetobacter baumannii strain XH859
470.291	Acinetobacter baumannii strain AF-401
470.203	Acinetobacter baumannii strain Ab421_GEIH-2010
470.13	Acinetobacter baumannii strain AB30
470.129	Acinetobacter baumannii strain AB31
470.187	Acinetobacter baumannii strain XH857
470.187	Acinetobacter baumannii strain XH856
470.187	Acinetobacter baumannii strain XH858
470.129	Acinetobacter baumannii strain AC29
470.773	Acinetobacter baumannii 6200
470.158	Acinetobacter baumannii strain Ab04-mff
470.176	Acinetobacter baumannii strain KBN10P02143
470.293	Acinetobacter baumannii strain 11510
470.174	Acinetobacter baumannii
470.335	Acinetobacter baumannii strain WKA02
470.335	Acinetobacter baumannii strain HWBA8
470.335	Acinetobacter baumannii strain USA2
470.335	Acinetobacter baumannii strain SSA6
470.335	Acinetobacter baumannii strain JBA13
470.335	Acinetobacter baumannii strain CBA7
470.336	Acinetobacter baumannii strain SSMA17
470.336	Acinetobacter baumannii strain SSA12
470.336	Acinetobacter baumannii strain USA15
470.336	Acinetobacter baumannii strain SAA14
470.157	Acinetobacter baumannii strain B8300
470.158	Acinetobacter baumannii strain B8342
470.137	Acinetobacter baumannii strain XH386
470.158	Acinetobacter baumannii strain ATCC 17978-mff
470.176	Acinetobacter baumannii
470.291	Acinetobacter baumannii strain HRAB-85
470.335	Acinetobacter baumannii strain 15A34
470.311	Acinetobacter baumannii strain AB34299
470.267	Acinetobacter baumannii strain KAB01
470.267	Acinetobacter baumannii strain KAB02
470.267	Acinetobacter baumannii strain KAB04
470.267	Acinetobacter baumannii strain KAB05
470.267	Acinetobacter baumannii strain KAB06
470.267	Acinetobacter baumannii strain KAB07
470.267	Acinetobacter baumannii strain KAB08
470.336	Acinetobacter baumannii strain ab736
