# Supplementary material for: iCN718, an Updated and Improved Genome-Scale Metabolic Network Reconstruction of Acinetobacter baumannii AYE
Source: Front Genet. 2018 Apr 10;9:121. doi: 10.3389/fgene.2018.00121 (PMC5902709; doi:10.3389/fgene.2018.00121)
Supplement: TABLE S7 — Genes knocked out for each strain to create draft strain specific models. [file Table_7.XLS]

## Sheet: Genes+Deleted+Per+Strain
Strain	Genes Deleted
1.097e+06	p3ABAYE0020p2ABAYE0004ABAYE2618ABAYE3815ABAYE3814ABAYE2628ABAYE1742ABAYE2344ABAYE0084ABAYE3614ABAYE0674p3ABAYE0029ABAYE3572ABAYE1811ABAYE2630ABAYE2631
1.097e+06	ABAYE2333p3ABAYE0020p2ABAYE0004ABAYE2823ABAYE2824ABAYE3804ABAYE3815ABAYE3814ABAYE1742ABAYE2329ABAYE1067ABAYE1066ABAYE0084ABAYE3616ABAYE3612ABAYE3568ABAYE3614ABAYE0674p3ABAYE0029ABAYE3572ABAYE3807ABAYE1811
1.097e+06	p3ABAYE0020p2ABAYE0004ABAYE2613ABAYE2618ABAYE2607ABAYE3804ABAYE3815ABAYE3814ABAYE2628ABAYE1742ABAYE2344ABAYE2601ABAYE0084ABAYE3614ABAYE0674p3ABAYE0029ABAYE2614ABAYE2606ABAYE3572ABAYE3807ABAYE1811ABAYE2630ABAYE2631
1.10084e+06	p3ABAYE0020p2ABAYE0004ABAYE2618ABAYE3804ABAYE3815ABAYE3814ABAYE3731ABAYE2628ABAYE1742ABAYE2344ABAYE0091ABAYE3740ABAYE0022ABAYE0084ABAYE2191ABAYE3696ABAYE0023ABAYE2388ABAYE3732ABAYE3614ABAYE0674p3ABAYE0029ABAYE3572ABAYE3807ABAYE3697ABAYE1811ABAYE2630ABAYE2631ABAYE2385
1.40087e+06	p3ABAYE0020p2ABAYE0004ABAYE3804ABAYE3815ABAYE3814ABAYE1742ABAYE2344ABAYE1067ABAYE0091ABAYE1066ABAYE0084ABAYE3086ABAYE3616ABAYE3612ABAYE3568ABAYE3614ABAYE0674p3ABAYE0029ABAYE3572ABAYE3807ABAYE1811
1.40164e+06	p3ABAYE0020p2ABAYE0004ABAYE1356ABAYE2613ABAYE2618ABAYE2607ABAYE3804ABAYE3815ABAYE3814ABAYE2628ABAYE1742ABAYE2344ABAYE1354ABAYE0084ABAYE3614ABAYE0674p3ABAYE0029ABAYE2614ABAYE2606ABAYE3572ABAYE3807ABAYE1811ABAYE2630ABAYE2631
1.41322e+06	p3ABAYE0020p2ABAYE0004ABAYE1356ABAYE2618ABAYE3804ABAYE3815ABAYE3814ABAYE2964ABAYE2628ABAYE1742ABAYE2958ABAYE2344ABAYE3661ABAYE2940ABAYE1354ABAYE0084ABAYE2955ABAYE2969ABAYE3616ABAYE3612ABAYE3568ABAYE3614ABAYE2976ABAYE0674p3ABAYE0029ABAYE3572ABAYE3807ABAYE1811ABAYE2951ABAYE2630ABAYE2631
1.45532e+06	ABAYE2333p2ABAYE0004ABAYE2823ABAYE2824ABAYE0479ABAYE3804ABAYE3815ABAYE3814ABAYE1786ABAYE0482ABAYE1742ABAYE0480ABAYE2329ABAYE2344ABAYE1067ABAYE0091ABAYE1066ABAYE0084ABAYE1781ABAYE2209ABAYE3616ABAYE3612ABAYE3568ABAYE3614ABAYE0674p3ABAYE0029ABAYE3572ABAYE3807ABAYE3750
400668	ABAYE2333ABAYE1861p3ABAYE0024p3ABAYE0020p2ABAYE0004ABAYE3804ABAYE3815ABAYE3814ABAYE2307ABAYE2304ABAYE2311ABAYE1742ABAYE2329ABAYE2344ABAYE2306ABAYE2310ABAYE1067ABAYE0091ABAYE1886ABAYE0127ABAYE1066ABAYE0084ABAYE1465ABAYE1418ABAYE3616ABAYE3612ABAYE3568ABAYE3614ABAYE0674ABAYE1127ABAYE1897ABAYE1896p3ABAYE0029ABAYE2457ABAYE3572ABAYE3807
405417	p3ABAYE0020p2ABAYE0004ABAYE2618ABAYE3670ABAYE3804ABAYE3815ABAYE3814ABAYE2628ABAYE1742ABAYE2344ABAYE0084ABAYE3671ABAYE3614ABAYE0674p3ABAYE0029ABAYE3572ABAYE3807ABAYE1811ABAYE2630ABAYE2631
470.129	p3ABAYE0020p2ABAYE0004ABAYE1356ABAYE2618ABAYE3804ABAYE3815ABAYE3814ABAYE2628ABAYE1742ABAYE2344ABAYE0091ABAYE1354ABAYE0084ABAYE1477ABAYE3616ABAYE3612ABAYE3568ABAYE3614ABAYE0674p3ABAYE0029ABAYE3572ABAYE3807ABAYE1811ABAYE2630ABAYE2631
470.129	ABAYE2333p3ABAYE0020p2ABAYE0004ABAYE3378ABAYE3804ABAYE3815ABAYE3814ABAYE2370ABAYE2369ABAYE1742ABAYE2329ABAYE2368ABAYE1067ABAYE0091ABAYE2396ABAYE2377ABAYE1066ABAYE0084ABAYE2388ABAYE3086ABAYE2422ABAYE2366ABAYE3616ABAYE3612ABAYE3568ABAYE3614ABAYE0674p3ABAYE0029ABAYE3572ABAYE3807ABAYE2367ABAYE2385
470.13	p3ABAYE0020p2ABAYE0004ABAYE3804ABAYE3814ABAYE1742ABAYE2344ABAYE1736ABAYE1067ABAYE0091ABAYE1066ABAYE0084ABAYE3086ABAYE3616ABAYE3612ABAYE3568ABAYE3614ABAYE0674p3ABAYE0029ABAYE3572ABAYE3807ABAYE1811
470.131	p3ABAYE0020p2ABAYE0004ABAYE3802ABAYE2618ABAYE3804ABAYE3815ABAYE3814ABAYE2628ABAYE1742ABAYE2344ABAYE0091ABAYE0084ABAYE3616ABAYE3612ABAYE3568ABAYE3614ABAYE0674p3ABAYE0029ABAYE3572ABAYE3807ABAYE1811ABAYE2630ABAYE2631
470.135	p3ABAYE0020p2ABAYE0004ABAYE3815ABAYE3814ABAYE0091ABAYE3614p3ABAYE0029ABAYE3572
470.137	p2ABAYE0004ABAYE2618ABAYE3804ABAYE3815ABAYE3814ABAYE2628ABAYE1742ABAYE2344ABAYE0091ABAYE0084ABAYE3614ABAYE0674p3ABAYE0029ABAYE3572ABAYE3807ABAYE1811ABAYE2630ABAYE2631
470.14	p3ABAYE0020p2ABAYE0004ABAYE3815ABAYE3814ABAYE1067ABAYE0091ABAYE1066ABAYE1781ABAYE3616ABAYE3612ABAYE3568ABAYE3614p3ABAYE0029ABAYE3572ABAYE3807ABAYE3825
470.157	ABAYE3801ABAYE2837ABAYE2333p2ABAYE0004ABAYE3802ABAYE2845ABAYE3804ABAYE3803ABAYE3815ABAYE3814ABAYE2307ABAYE1786ABAYE2304ABAYE2311ABAYE1742ABAYE2460ABAYE2329ABAYE2344ABAYE2306ABAYE2310ABAYE1067ABAYE2843ABAYE0091ABAYE2396ABAYE1066ABAYE0084ABAYE2878ABAYE3086ABAYE2838ABAYE3616ABAYE3612ABAYE3568ABAYE3614ABAYE0674ABAYE3097p3ABAYE0029ABAYE2457ABAYE3572ABAYE3807ABAYE1811
470.158	ABAYE2333ABAYE1861p3ABAYE0024p3ABAYE0020p2ABAYE0004ABAYE3804ABAYE3815ABAYE3814ABAYE2307ABAYE2304ABAYE2311ABAYE1742ABAYE2329ABAYE2344ABAYE2306ABAYE2310ABAYE1067ABAYE0091ABAYE1886ABAYE1066ABAYE0084ABAYE3616ABAYE3612ABAYE3568ABAYE3614ABAYE0674ABAYE1897ABAYE1896p3ABAYE0029ABAYE3572ABAYE3807
470.158	ABAYE2333p2ABAYE0004ABAYE2823ABAYE2824ABAYE0479ABAYE3804ABAYE3815ABAYE3814ABAYE2964ABAYE0482ABAYE1742ABAYE0480ABAYE2329ABAYE2344ABAYE1067ABAYE0091ABAYE1066ABAYE0084ABAYE3614ABAYE0674p3ABAYE0029ABAYE3572ABAYE3807ABAYE3750
470.158	ABAYE3766p3ABAYE0020p2ABAYE0004ABAYE2618ABAYE3804ABAYE3815ABAYE3814ABAYE0081ABAYE3764ABAYE3763ABAYE2628ABAYE1742ABAYE3768ABAYE1067ABAYE0091ABAYE2396ABAYE1066ABAYE0084ABAYE2422ABAYE0082ABAYE3616ABAYE3612ABAYE3568ABAYE3614ABAYE0674ABAYE3767p3ABAYE0029ABAYE3572ABAYE3807ABAYE1811ABAYE3750ABAYE2630ABAYE2631
470.174	ABAYE2333p3ABAYE0020p2ABAYE0004ABAYE2618ABAYE3804ABAYE3814ABAYE2307ABAYE2304ABAYE2311ABAYE2628ABAYE1742ABAYE2329ABAYE2306ABAYE2310ABAYE1067ABAYE0091ABAYE1066ABAYE0084ABAYE2318ABAYE2317ABAYE3616ABAYE3612ABAYE3568ABAYE3614ABAYE0674p3ABAYE0029ABAYE3572ABAYE3807ABAYE1811ABAYE2630ABAYE2631
470.174	p3ABAYE0020p2ABAYE0004ABAYE3804ABAYE3815ABAYE3814ABAYE1742ABAYE2344ABAYE0091ABAYE0084ABAYE3086ABAYE3616ABAYE3612ABAYE3568ABAYE3614ABAYE0674p3ABAYE0029ABAYE3572ABAYE3807ABAYE1811
470.176	p3ABAYE0020p2ABAYE0004ABAYE2618ABAYE3804ABAYE3814ABAYE2628ABAYE1742ABAYE2344ABAYE0091ABAYE2396ABAYE0084ABAYE3614ABAYE0674p3ABAYE0029ABAYE3807ABAYE1811ABAYE2630ABAYE2631
470.176	p3ABAYE0020p2ABAYE0004ABAYE3804ABAYE3815ABAYE3814ABAYE1742ABAYE2344ABAYE0091ABAYE0084ABAYE3086ABAYE3616ABAYE3612ABAYE3568ABAYE3614ABAYE0674p3ABAYE0029ABAYE3572ABAYE3807ABAYE1811
470.182	p3ABAYE0020p2ABAYE0004ABAYE2618ABAYE3804ABAYE3814ABAYE2628ABAYE1742ABAYE2344ABAYE0091ABAYE2396ABAYE0084ABAYE3614ABAYE0674p3ABAYE0029ABAYE3572ABAYE3807ABAYE1811ABAYE2630ABAYE2631
470.186	ABAYE2829ABAYE2837p3ABAYE0020p2ABAYE0004ABAYE2823ABAYE2824ABAYE2845ABAYE1356ABAYE2618ABAYE3804ABAYE3815ABAYE3814ABAYE2869ABAYE2852ABAYE2628ABAYE1742ABAYE2836ABAYE2344ABAYE2843ABAYE0091ABAYE2832ABAYE2867ABAYE2822ABAYE0084ABAYE2878ABAYE2871ABAYE2838ABAYE3616ABAYE3612ABAYE3568ABAYE3614ABAYE0674ABAYE2868p3ABAYE0029ABAYE3572ABAYE3807ABAYE1811ABAYE3750ABAYE2630ABAYE2631
470.187	p3ABAYE0020p2ABAYE0004ABAYE2618ABAYE3815ABAYE3814ABAYE2628ABAYE1742ABAYE2344ABAYE0091ABAYE0084ABAYE1599ABAYE2209ABAYE3614ABAYE0674p3ABAYE0029ABAYE3572ABAYE1811ABAYE2630ABAYE2631
470.187	p3ABAYE0020p2ABAYE0004ABAYE1356ABAYE2618ABAYE3804ABAYE3815ABAYE3814ABAYE2628ABAYE1742ABAYE2344ABAYE0091ABAYE1354ABAYE0084ABAYE3614ABAYE0674p3ABAYE0029ABAYE3572ABAYE3807ABAYE1811ABAYE2630ABAYE2631
470.187	p3ABAYE0020p2ABAYE0004ABAYE2618ABAYE3804ABAYE3815ABAYE3814ABAYE2628ABAYE1742ABAYE2344ABAYE0091ABAYE0084ABAYE3614ABAYE0674p3ABAYE0029ABAYE3807ABAYE1811ABAYE3750ABAYE2630ABAYE2631
470.187	ABAYE2333p3ABAYE0020p2ABAYE0004ABAYE2823ABAYE2824ABAYE3804ABAYE3815ABAYE3814ABAYE1742ABAYE2329ABAYE1067ABAYE0091ABAYE1066ABAYE0084ABAYE3616ABAYE3612ABAYE3568ABAYE3614ABAYE0674p3ABAYE0029ABAYE3572ABAYE3807ABAYE1811
470.203	ABAYE2333ABAYE1861p3ABAYE0024p3ABAYE0020p2ABAYE0004ABAYE2613ABAYE2618ABAYE2607ABAYE3804ABAYE3815ABAYE3814ABAYE2307ABAYE2304ABAYE2311ABAYE2628ABAYE1742ABAYE2329ABAYE2344ABAYE2306ABAYE1736ABAYE2310ABAYE1067ABAYE0091ABAYE1886ABAYE1066ABAYE0084ABAYE3086ABAYE3616ABAYE3612ABAYE3568ABAYE3614ABAYE0674ABAYE1897ABAYE1896p3ABAYE0029ABAYE2614ABAYE2606ABAYE3572ABAYE3807ABAYE1811ABAYE3258ABAYE2630ABAYE2631
470.212	p3ABAYE0020p2ABAYE0004ABAYE3804ABAYE3815ABAYE3814ABAYE2628ABAYE1742ABAYE2344ABAYE1736ABAYE1067ABAYE0091ABAYE1066ABAYE0084ABAYE1724ABAYE1712ABAYE3086ABAYE1700ABAYE3616ABAYE3612ABAYE3568ABAYE3614ABAYE0674ABAYE1710p3ABAYE0029ABAYE3572ABAYE3807ABAYE1811ABAYE1706ABAYE2630ABAYE2631
470.242	p3ABAYE0020p2ABAYE0004ABAYE2618ABAYE3804ABAYE3815ABAYE3814ABAYE2628ABAYE1742ABAYE2344ABAYE0091ABAYE2396ABAYE0084ABAYE2422ABAYE3614ABAYE0674p3ABAYE0029ABAYE3807ABAYE1811ABAYE2630ABAYE2631
470.267	p3ABAYE0020p2ABAYE0004ABAYE1356ABAYE2618ABAYE3804ABAYE3815ABAYE3814ABAYE2628ABAYE1742ABAYE2344ABAYE0091ABAYE1354ABAYE0084ABAYE3616ABAYE3612ABAYE3568ABAYE3614ABAYE0674p3ABAYE0029ABAYE3572ABAYE3807ABAYE1811ABAYE2630ABAYE2631
470.267	p3ABAYE0020p2ABAYE0004ABAYE1356ABAYE2618ABAYE3804ABAYE3815ABAYE3814ABAYE2628ABAYE1742ABAYE2344ABAYE0091ABAYE2396ABAYE1354ABAYE0084ABAYE3614ABAYE0674p3ABAYE0029ABAYE3572ABAYE3807ABAYE1811ABAYE2630ABAYE2631
470.267	p3ABAYE0020p2ABAYE0004ABAYE2618ABAYE3804ABAYE3814ABAYE2628ABAYE1742ABAYE2344ABAYE0091ABAYE2396ABAYE0084ABAYE3614ABAYE0674p3ABAYE0029ABAYE3572ABAYE3807ABAYE1811ABAYE2630ABAYE2631
470.267	p3ABAYE0020p2ABAYE0004ABAYE2618ABAYE3804ABAYE3814ABAYE2628ABAYE1742ABAYE2344ABAYE0091ABAYE2396ABAYE0084ABAYE3614ABAYE0674p3ABAYE0029ABAYE3572ABAYE3807ABAYE1811ABAYE2630ABAYE2631
470.267	p3ABAYE0020p2ABAYE0004ABAYE2618ABAYE3804ABAYE3814ABAYE2628ABAYE1742ABAYE2344ABAYE0091ABAYE2396ABAYE0084ABAYE3614ABAYE0674p3ABAYE0029ABAYE3572ABAYE3807ABAYE1811ABAYE2630ABAYE2631
470.267	p3ABAYE0020p2ABAYE0004ABAYE2618ABAYE3804ABAYE3814ABAYE2628ABAYE1742ABAYE2344ABAYE0091ABAYE2396ABAYE0084ABAYE3614ABAYE0674p3ABAYE0029ABAYE3572ABAYE3807ABAYE1811ABAYE2630ABAYE2631
470.267	p3ABAYE0020p2ABAYE0004ABAYE2618ABAYE3804ABAYE3814ABAYE2628ABAYE1742ABAYE2344ABAYE0091ABAYE2396ABAYE0084ABAYE3614ABAYE0674p3ABAYE0029ABAYE3572ABAYE3807ABAYE1811ABAYE2630ABAYE2631
470.291	p3ABAYE0020p2ABAYE0004ABAYE2613ABAYE2618ABAYE2607ABAYE3804ABAYE3815ABAYE3814ABAYE2628ABAYE1742ABAYE2344ABAYE0091ABAYE2601ABAYE0084ABAYE3614ABAYE0674p3ABAYE0029ABAYE2614ABAYE2606ABAYE3572ABAYE3807ABAYE1811ABAYE2630ABAYE2631
470.291	p2ABAYE0004ABAYE2618ABAYE3804ABAYE3815ABAYE3814ABAYE2628ABAYE1742ABAYE2344ABAYE0091ABAYE0084ABAYE3614ABAYE0674p3ABAYE0029ABAYE3572ABAYE3807ABAYE1811ABAYE2630ABAYE2631
470.291	p3ABAYE0020p2ABAYE0004ABAYE3804ABAYE3815ABAYE3814ABAYE1742ABAYE2344ABAYE1067ABAYE0091ABAYE1066ABAYE0084ABAYE3086ABAYE3616ABAYE3612ABAYE3568ABAYE3614ABAYE0674p3ABAYE0029ABAYE3572ABAYE3807ABAYE1811
470.291	p3ABAYE0020p2ABAYE0004ABAYE2618ABAYE3815ABAYE3814ABAYE2628ABAYE1742ABAYE2344ABAYE0091ABAYE0084ABAYE3614ABAYE0674p3ABAYE0029ABAYE3572ABAYE1811ABAYE2630ABAYE2631
470.292	ABAYE2333p2ABAYE0004ABAYE2823ABAYE2824ABAYE0479ABAYE3804ABAYE3815ABAYE3814ABAYE1786ABAYE0482ABAYE1742ABAYE0480ABAYE2329ABAYE2344ABAYE1067ABAYE0091ABAYE1066ABAYE0084ABAYE1781ABAYE2209ABAYE3616ABAYE3612ABAYE3568ABAYE3614ABAYE0674p3ABAYE0029ABAYE3572ABAYE3807ABAYE3750
470.293	p2ABAYE0004ABAYE2618ABAYE3804ABAYE3815ABAYE3814ABAYE2628ABAYE1742ABAYE2344ABAYE0091ABAYE0084ABAYE3614ABAYE0674p3ABAYE0029ABAYE3572ABAYE3807ABAYE1811ABAYE2630ABAYE2631
470.293	p2ABAYE0004ABAYE2618ABAYE3804ABAYE3815ABAYE3814ABAYE2628ABAYE1742ABAYE2344ABAYE0091ABAYE0084ABAYE3614ABAYE0674p3ABAYE0029ABAYE3572ABAYE3807ABAYE1811ABAYE2630ABAYE2631
470.293	p3ABAYE0020p2ABAYE0004ABAYE3804ABAYE3814ABAYE1742ABAYE2344ABAYE1736ABAYE1067ABAYE0091ABAYE1066ABAYE0084ABAYE3086ABAYE3616ABAYE3612ABAYE3568ABAYE3614ABAYE0674p3ABAYE0029ABAYE3572ABAYE3807ABAYE1811
470.304	ABAYE2333ABAYE1861p3ABAYE0024p3ABAYE0020p2ABAYE0004ABAYE3804ABAYE3815ABAYE3814ABAYE2307ABAYE2304ABAYE2311ABAYE1742ABAYE2329ABAYE2344ABAYE2306ABAYE2310ABAYE1067ABAYE0091ABAYE1886ABAYE1066ABAYE0084ABAYE3616ABAYE3612ABAYE3568ABAYE3614ABAYE0674ABAYE1897ABAYE1896p3ABAYE0029ABAYE3572ABAYE3807
470.311	p3ABAYE0020p2ABAYE0004ABAYE1356ABAYE2618ABAYE3804ABAYE3815ABAYE3814ABAYE2628ABAYE1742ABAYE2344ABAYE0091ABAYE1354ABAYE0084ABAYE3616ABAYE3612ABAYE3568ABAYE3614ABAYE0674p3ABAYE0029ABAYE3572ABAYE3807ABAYE1811ABAYE2630ABAYE2631
470.335	p3ABAYE0020p2ABAYE0004ABAYE2618ABAYE3804ABAYE3814ABAYE2628ABAYE1742ABAYE2344ABAYE0091ABAYE2396ABAYE0084ABAYE3614ABAYE0674p3ABAYE0029ABAYE3572ABAYE3807ABAYE1811ABAYE2630ABAYE2631
470.335	p2ABAYE0004ABAYE1356ABAYE2618ABAYE3804ABAYE3815ABAYE3814ABAYE2628ABAYE1742ABAYE2344ABAYE1296ABAYE1736ABAYE0091ABAYE1354ABAYE0084ABAYE3616ABAYE3612ABAYE3568ABAYE3614ABAYE0674p3ABAYE0029ABAYE3572ABAYE3807ABAYE2153ABAYE1811ABAYE2630ABAYE2631
470.335	ABAYE1861p3ABAYE0024p3ABAYE0020p2ABAYE0004ABAYE1356ABAYE2618ABAYE3804ABAYE3815ABAYE3814ABAYE2628ABAYE1742ABAYE2344ABAYE0091ABAYE1886ABAYE1354ABAYE0084ABAYE3614ABAYE0674ABAYE1897ABAYE1896p3ABAYE0029ABAYE3572ABAYE3807ABAYE1811ABAYE2630ABAYE2631
470.335	p3ABAYE0020p2ABAYE0004ABAYE2618ABAYE3804ABAYE3815ABAYE3814ABAYE2628ABAYE1742ABAYE2344ABAYE0091ABAYE0084ABAYE3614ABAYE0674p3ABAYE0029ABAYE3572ABAYE3807ABAYE1811ABAYE2630ABAYE2631
470.335	p3ABAYE0020p2ABAYE0004ABAYE1356ABAYE2618ABAYE3804ABAYE3815ABAYE3814ABAYE2628ABAYE1742ABAYE2344ABAYE0091ABAYE1354ABAYE0084ABAYE3614ABAYE0674p3ABAYE0029ABAYE3572ABAYE3807ABAYE1811ABAYE2630ABAYE2631
470.335	p3ABAYE0020p2ABAYE0004ABAYE3804ABAYE3815ABAYE3814ABAYE1742ABAYE1067ABAYE0091ABAYE1066ABAYE0084ABAYE3614ABAYE0674p3ABAYE0029ABAYE3572ABAYE3807ABAYE1811
470.335	ABAYE2333p2ABAYE0004ABAYE2823ABAYE2824ABAYE0479ABAYE3804ABAYE3815ABAYE3814ABAYE1786ABAYE0482ABAYE1742ABAYE0480ABAYE2329ABAYE2344ABAYE2227ABAYE1067ABAYE0091ABAYE2396ABAYE1066ABAYE0084ABAYE1781ABAYE3616ABAYE3612ABAYE3568ABAYE3614ABAYE0674p3ABAYE0029ABAYE3572ABAYE3807ABAYE1811ABAYE3750
470.336	p3ABAYE0020p2ABAYE0004ABAYE3815ABAYE3814ABAYE0091ABAYE3614p3ABAYE0029ABAYE3572ABAYE3807
470.336	p3ABAYE0020p2ABAYE0004ABAYE2618ABAYE3804ABAYE3814ABAYE2628ABAYE1742ABAYE2344ABAYE0091ABAYE2396ABAYE0084ABAYE3614ABAYE0674p3ABAYE0029ABAYE3572ABAYE3807ABAYE1811ABAYE2630ABAYE2631
470.336	p3ABAYE0020p2ABAYE0004ABAYE2618ABAYE3804ABAYE3814ABAYE2628ABAYE1742ABAYE2344ABAYE0091ABAYE2396ABAYE0084ABAYE3614ABAYE0674p3ABAYE0029ABAYE3572ABAYE3807ABAYE1811ABAYE2630ABAYE2631
470.336	p3ABAYE0020p2ABAYE0004ABAYE2618ABAYE3804ABAYE3814ABAYE2628ABAYE1742ABAYE2344ABAYE2438ABAYE0091ABAYE2396ABAYE0084ABAYE2422ABAYE2439ABAYE3614ABAYE0674p3ABAYE0029ABAYE2457ABAYE3572ABAYE3807ABAYE1811ABAYE2630ABAYE2631
470.336	p3ABAYE0020p2ABAYE0004ABAYE3804ABAYE3815ABAYE3814ABAYE1742ABAYE1067ABAYE0091ABAYE1066ABAYE0084ABAYE3086ABAYE1955ABAYE3616ABAYE3612ABAYE3568ABAYE3614ABAYE0674p3ABAYE0029ABAYE3572ABAYE3807
470.377	p3ABAYE0020p2ABAYE0004ABAYE3815ABAYE3814ABAYE0091ABAYE3614p3ABAYE0029ABAYE3807
470.771	p3ABAYE0020p2ABAYE0004ABAYE2613ABAYE2618ABAYE2607ABAYE3804ABAYE3815ABAYE3814ABAYE2628ABAYE1742ABAYE2344ABAYE1736ABAYE1067ABAYE0722ABAYE1066ABAYE0084ABAYE3086ABAYE3616ABAYE3612ABAYE3568ABAYE3614ABAYE0674p3ABAYE0029ABAYE2614ABAYE2606ABAYE3572ABAYE3807ABAYE1811ABAYE2630ABAYE2631
470.773	p2ABAYE0004ABAYE3804ABAYE3815ABAYE3814ABAYE1742ABAYE1909ABAYE1067ABAYE1886ABAYE2396ABAYE1066ABAYE0084ABAYE2422ABAYE3616ABAYE3612ABAYE3568ABAYE3614ABAYE1897ABAYE1896p3ABAYE0029ABAYE3572ABAYE3807
470.774	p3ABAYE0020p2ABAYE0004ABAYE3804ABAYE3815ABAYE3814ABAYE1742ABAYE1067ABAYE1066ABAYE0084ABAYE3614ABAYE0674p3ABAYE0029ABAYE3572ABAYE3807
470.775	p3ABAYE0020p2ABAYE0004ABAYE3614p3ABAYE0029
480120	p3ABAYE0020p2ABAYE0004ABAYE3614p3ABAYE0029ABAYE3807
497978	p3ABAYE0020p2ABAYE0004ABAYE1356ABAYE2618ABAYE3804ABAYE3815ABAYE3814ABAYE2628ABAYE1742ABAYE2344ABAYE1354ABAYE0084ABAYE3614ABAYE0674p3ABAYE0029ABAYE3807ABAYE1811ABAYE2630ABAYE2631
509171	ABAYE2829ABAYE1946ABAYE2837ABAYE2333ABAYE1861p3ABAYE0024p3ABAYE0020p2ABAYE0004ABAYE1563ABAYE2823ABAYE2824ABAYE1613ABAYE2845ABAYE1356ABAYE2618ABAYE3670ABAYE3804ABAYE0969ABAYE3815ABAYE3814ABAYE3282ABAYE3731ABAYE2307ABAYE1916ABAYE2869ABAYE0850ABAYE1786ABAYE2964ABAYE2304ABAYE2370ABAYE2311ABAYE2852ABAYE2290ABAYE2369ABAYE2628ABAYE1742ABAYE2836ABAYE2329ABAYE2292ABAYE2344ABAYE2306ABAYE2368ABAYE1909ABAYE1…
509174
557600	p3ABAYE0020p2ABAYE0004ABAYE1067ABAYE1066ABAYE3616ABAYE3612ABAYE3568ABAYE3614p3ABAYE0029ABAYE3572
696749	p3ABAYE0020p2ABAYE0004ABAYE2618ABAYE3804ABAYE3815ABAYE3814ABAYE2628ABAYE1742ABAYE2344ABAYE0084ABAYE3614ABAYE0674p3ABAYE0029ABAYE3807ABAYE1811ABAYE2630ABAYE2631
980514	p3ABAYE0020p2ABAYE0004ABAYE1356ABAYE2618ABAYE3804ABAYE3815ABAYE3814ABAYE2628ABAYE1742ABAYE2344ABAYE1354ABAYE0084ABAYE0014ABAYE3614ABAYE0674p3ABAYE0029ABAYE3807ABAYE1811ABAYE2630ABAYE2631
