# Supplementary material for: iCN718, an Updated and Improved Genome-Scale Metabolic Network Reconstruction of Acinetobacter baumannii AYE
Source: Front Genet. 2018 Apr 10;9:121. doi: 10.3389/fgene.2018.00121 (PMC5902709; doi:10.3389/fgene.2018.00121)
Supplement: DATA SHEET S1 — iCN718.xls: Reconstruction in spreadsheet format. [file Data_Sheet_1.XLS]

## Sheet: Sheet1
Note: any reaction in bold was hardcoded into the model and did not previously exist in the BiGG database
Common Reaction Name	Formula (BiGGs)	AbyMBEL891 Model ID	BiGG ID	ModelSeed ID	MetaNetX ID	EC #	GPR/ORF	Subsystem
Aldose-1-epimerase	glc__bD_c ⇌ glc__D_c	R001	GALM1	rxn07476	MNXR6549	5.1.3.3	ABAYE2829	Glycolysis/ Gluconeogenesis
Glucose 6 phosphate isomerase	g6p_c ⇌ g6p_B_c	R002	G6PI	rxn01977	MNXR69084	5.3.1.9	ABAYE3801	Glycolysis/ Gluconeogenesis
glucose-6-phosphate isomerase	g6p_c ⇌ f6p_c	R003	PGI	rxn00558	MNXR83637	5.3.1.9	ABAYE3801	Glycolysis/ Gluconeogenesis
glucose-6-phosphate isomerase	g6p_B_c ⇌ f6p_c	R004	G6PI3	rxn02380	MNXR82946	5.3.1.9	ABAYE3801	Glycolysis/ Gluconeogenesis
phosphoglucucomutase	g1p_c ⇌ g6p_c	R005	PGMT	rxn00704	MNXR69672	5.4.2.2 5.4.2.5	ABAYE2928 OR ABAYE3800	Glycolysis/ Gluconeogenesis
Fructose-biphophatase	fdp_c + h2o_c ⇌ f6p_c + pi_c	R006	FBP	rxn00549	MNXR82809	3.1.3.11	ABAYE0899	Glycolysis/ Gluconeogenesis
Fructose-biphosphate aldolase	fdp_c ⇌ dhap_c + g3p_c	R007	FBA	rxn00786	MNXR13125	4.1.2.13	ABAYE2088	Glycolysis/ Gluconeogenesis
triosephosphate isomerase	dhap_c ⇌ g3p_c	R008	TPI	rxn00747	MNXR51088	5.3.1.1	ABAYE3443	Glycolysis/ Gluconeogenesis
Glyceraldehyde-3-phosphate dehydrogenase	g3p_c + nad_c + pi_c ⇌ 13dpg_c + h_c + nadh_c	R009	GAPD	rxn00781	MNXR50924	1.2.1.12	ABAYE0958	Glycolysis/ Gluconeogenesis
Phosphoglycerate kinase	3pg_c + atp_c ⇌ 13dpg_c + adp_c	R010	PGK	rxn01100	MNXR4189	2.7.2.3	ABAYE2090	Glycolysis/ Gluconeogenesis
phosphoglycerate mutase	3pg_c ⇌ 2pg_c	R011	PGM_1	rxn01106	MNXR4195	5.4.2.1	ABAYE3537	Glycolysis/ Gluconeogenesis
enolase	2pg_c ⇌ h2o_c + pep_c	R012	ENO	rxn00459	MNXR1898	4.2.1.11	ABAYE1669	Glycolysis/ Gluconeogenesis
pyruvate dehydrogenase E2 component (dihydrolipoamideacetyltransferase)	coa_c + adhlam_c ⇌ accoa_c + dhlam_c	R013	PDHe2r	rxn01871	MNXR55828	2.3.1.12	ABAYE0158 OR ABAYE1946	Glycolysis/ Gluconeogenesis
dihydrolipoamide dehydrogenase	dhlam_c + nad_c ⇌ h_c + lpam_c + nadh_c	R014	PDHe3hr		MNXR83219	1.8.1.4	ABAYE0505 OR ABAYE0782 OR ABAYE1945	Glycolysis/ Gluconeogenesis
acetyl-CoA synthetase	acac_c + atp_c + coa_c ⇌ aacoa_c + amp_c + ppi_c	R015	ACS		MNXR453	6.2.1.1	ABAYE0179 OR ABAYE1413 OR ABAYE3766	Glycolysis/ Gluconeogenesis
aldehyde dehydrogenase	acald_c + h2o_c + nad_c ⇌ ac_c + 2.0 h_c + nadh_c	R016	ALDD2x	rxn00506	MNXR657	1.2.1.3	ABAYE1028 OR ABAYE1460 OR ABAYE2333 OR ABAYE2837	Glycolysis/ Gluconeogenesis
alcohol dehydrogenase	etoh_c + nad_c ⇌ acald_c + h_c + nadh_c	R017	ALCD2x	rxn00543	MNXR648	1.1.1.1	ABAYE0763 OR ABAYE1463 OR ABAYE1522 OR ABAYE1861 OR p2ABAYE0004 OR p3ABAYE0020 OR p3ABAYE0024	Glycolysis/ Gluconeogenesis
pyruvate decarboxylase/indolepyruvate decarboxylase	h_c + pyr_c ⇌ acald_c + co2_c	R018	PDCm	rxn00168	MNXR4550	4.1.1.1	ABAYE1030	Glycolysis/ Gluconeogenesis
citrate synthase	accoa_c + h2o_c + oaa_c ⇌ cit_c + coa_c + h_c	R019	CS	rxn00256	MNXR1298	2.3.3.1	ABAYE0773	TCA cycle
aconitate hydratase	cit_c ⇌ icit_c	R020	ACONT	rxn00973	MNXR30608	4.2.1.3	ABAYE1432 OR ABAYE3228 OR ABAYE3791	TCA cycle
isocitrate dehydrogenase	icit_c + nadp_c ⇌ akg_c + co2_c + nadph_c	R021	ICDHyr		MNXR31729	1.1.1.42	ABAYE0980 OR ABAYE0982	TCA cycle
2-oxoglutarate dehydrogenase E1 component	akg_c + h_c + lpam_c ⇌ co2_c + sdhlam_c	R022	AKGDa			1.2.4.2	ABAYE0780	TCA cycle
2-oxoglutarate dehydrogenase E2 component	sdhlam_c + coa_c⇌ dhlam_c + succoa_c	R023	AKGDb			2.3.1.61	ABAYE0781	TCA cycle
succinyl-CoA synthetase	atp_c + coa_c + succ_c ⇌ adp_c + pi_c + succoa_c	R024	SUCOAS	rxn00285	MNXR4958	6.2.1.5	ABAYE0783 AND ABAYE0784	TCA cycle
succinate dehydrogenase	fad_c + succ_c ⇌ fadh2_c + fum_c	R025	SUCD1	rxn00288	MNXR82874	1.3.99.1	ABAYE0774 AND ABAYE0775 AND ABAYE0776 AND ABAYE0777	TCA cycle
fumarate reductase	fum_c + mql8_c ⇌ mqn8_c + succ_c	R026	FRD2	rxn08528	MNXR69006	1.3.99.1	ABAYE0774 AND ABAYE0775 AND ABAYE0776 AND ABAYE0777	TCA cycle
fumarate reductase	2dmmql8_c + fum_c ⇌ 2dmmq8_c + succ_c	R027	FRD3	rxn08527	MNXR26704	1.3.99.1	ABAYE0774 AND ABAYE0775 AND ABAYE0776 AND ABAYE0777	TCA cycle
fumarate hydratase	fum_c + h2o_c ⇌ mal__L_c	R028	FUM	rxn00799	MNXR2338	4.2.1.2	ABAYE1563 OR ABAYE3284	TCA cycle
malate dehydrogenase	mal__L_c + nad_c ⇌ h_c + nadh_c + oaa_c	R029	MDH	rxn00248	MNXR3464	1.1.1.37	ABAYE0465	TCA cycle
D-ribulose-5-phosphate 3-epimerase	ru5p__D_c ⇌ xu5p__D_c	R030	RPE	rxn01116	MNXR4653	5.1.3.1	ABAYE3114	Pentose phosphate pathway
ribose 5-phosphate isomerase A	r5p_c ⇌ ru5p__D_c	R031	RPI	rxn00777	MNXR69867	5.3.1.6	ABAYE1650	Pentose phosphate pathway
transketolase	r5p_c + xu5p__D_c ⇌ g3p_c + s7p_c	R032	TKT1	rxn01200	MNXR69977	2.2.1.1	ABAYE2116 OR (ABAYE2823 AND ABAYE2824)	Pentose phosphate pathway
transketolase	e4p_c + xu5p__D_c ⇌ f6p_c + g3p_c	R033	TKT2	rxn00785	MNXR84331	2.2.1.1	ABAYE2116 OR (ABAYE2823 AND ABAYE2824)	Pentose phosphate pathway
transaldolase	g3p_c + s7p_c ⇌ e4p_c + f6p_c	R034	TALA	rxn01333	MNXR84303	2.2.1.2	ABAYE1510	Pentose phosphate pathway
deoxyribose-phosphate aldolase	2dr5p_c ⇌ acald_c + g3p_c	R035	DRPA		MNXR50871	4.1.2.4		Pentose phosphate pathway
2-deoxy-D-ribose 1-phosphate 1,5-phosphomutase	2dr1p_c ⇌ 2dr5p_c	R036	PPM2	rxn01986	MNXR4396	5.4.2.7		Pentose phosphate pathway
bifunctional 4-hydroxy-2-oxoglutarate aldolase OR 2-dehydro-3-deoxyphosphogluconate aldolase	2ddg6p_c ⇌ g3p_c + pyr_c	R037	EDA	rxn03884	MNXR55318	4.1.2.14	ABAYE3280	Pentose phosphate pathway
gluconokinase	atp_c + glcn_c ⇌ 6pgc_c + adp_c + h_c	R038	GNK	rxn01275	MNXR2794	2.7.1.12	ABAYE3278	Pentose phosphate pathway
phosphogluconate dehydratase	6pgc_c ⇌ 2ddg6p_c + h2o_c	R039	EDD	rxn01477	MNXR1874	4.2.1.12	ABAYE3281	Pentose phosphate pathway
D-ribose 1,5 phosphomutase	r1p_c ⇌ r5p_c	R040	PPM	rxn00778	MNXR69773	5.4.2.2	ABAYE2928 OR ABAYE3800	Pentose phosphate pathway
UDP-glucose 6-dehydrogenase	h2o_c + 2.0 nad_c + udpg_c ⇌ 3.0 h_c + 2.0 nadh_c + udpglcur_c	R041	UDPGD	rxn00211	MNXR70030	1.1.1.22	ABAYE3802	Pentose and glucuronate interconversions
fructose-1-phosphate kinase	atp_c + f1p_c ⇌ adp_c + fdp_c + h_c	R042	FRUK	rxn01492	MNXR2301	2.7.1.56	ABAYE1613	Fructose and mannose metabolism
fructose-bisphosphate aldolase	fdp_c ⇌ dhap_c + glyald_c	R043	FBA2	rxn00786	MNXR13125	4.1.2.13	ABAYE2088	Fructose and mannose metabolism
phosphomannose isomerase	man6p_c ⇌ f6p_c	R044	MAN6PI	rxn00559	MNXR83276	5.3.1.8		Fructose and mannose metabolism
phosphomannomutase	man1p_c ⇌ man6p_c	R045	PMANM	rxn01329	MNXR4351	5.4.2.8	ABAYE2928 OR ABAYE3800	Fructose and mannose metabolism
nucleoside-diphosphate-sugar pyrophosphorylase	gtp_c + h_c + man1p_c ⇌ gdpmann_c + ppi_c	R046	MAN1PT		MNXR3412	2.7.7.13		Fructose and mannose metabolism
alcohol dehydrogenase	nadp_c + sbt6p_c ⇌ h_c + nadph_c + srb1p_c	R047	SBDH		MNXR84171	1.1.1.-	ABAYE0043 OR ABAYE0109 OR ABAYE0479 OR ABAYE1356 OR ABAYE2589 OR ABAYE2607 OR ABAYE2613 OR ABAYE2618 OR ABAYE2845 OR ABAYE3187 OR ABAYE3378	Fructose and mannose metabolism
aldolase class II	fc1p_c ⇌ dhap_c + lald__L_c	R048	FCLPA		MNXR82812	4.1.2.17	ABAYE3670	Fructose and mannose metabolism
UDP-glucose 4-epimerase	udpg_c ⇌ udpgal_c	R049	UDPG4E	rxn00214	MNXR70029	5.1.3.2	ABAYE1562 OR ABAYE3804	Galactose metabolism
UTP-glucose-1-phosphate uridylyltransferase	g1p_c + h_c + utp_c ⇌ ppi_c + udpg_c	R050	GALUi	rxn00213	MNXR69105	2.7.7.9	ABAYE3803	Galactose metabolism
aldehyde dehydrogenase	2.0 h2o_c + nad_c + glcurn_c ⇌ glcr_c + 3.0 h_c + nadh_c	R051	ALDD32			1.2.1.3	ABAYE1028 OR ABAYE1460 OR ABAYE2333 OR ABAYE2837	Ascorbate and aldarate metabolism
trehalose-6-phosphate hydrolase	h2o_c + tre6p_c ⇌ g6p_c + glc__D_c	R052	TRE6PH		MNXR69995	3.2.1.93		Starch and sucrose metabolism
trehalose-6-phosphate synthase	g6p_c + udpg_c ⇌ h_c + tre6p_c + udp_c	R053	TRE6PS	rxn00605	MNXR69996	2.4.1.15	ABAYE3007	Starch and sucrose metabolism
trehalose-6-phosphate phophatase, biosynthetic	h2o_c + tre6p_c ⇌ pi_c + tre_c	R054	TRE6PP	rxn02004	MNXR5121	3.1.3.12	ABAYE3006	Starch and sucrose metabolism
glucosamine-fructose-6-phosphate aminotransferase	f6p_c + gln__L_c ⇌ gam6p_c + glu__L_c	R055	GF6PTA	rxn00555	MNXR79233	2.6.1.16	ABAYE0089	Aminosugars metabolism
Phosphoglucosamine mutase (phosphomannomutase)	gam1p_c ⇌ gam6p_c	R056	PGAMT	rxn10223	MNXR4183	5.4.2.10	ABAYE0167	Aminosugars metabolism
glucosamine-1-phosphate N-acetyltransferase	accoa_c + gam1p_c ⇌ acgam1p_c + coa_c + h_c	R057	G1PACT	rxn03638	MNXR2417	2.3.1.157	ABAYE0090	Aminosugars metabolism
UDP-N-acetylglucosamine pyrophosphorylase	acgam1p_c + h_c + utp_c ⇌ ppi_c + uacgam_c	R058	UAGDP	rxn00293	MNXR70013	2.7.7.23	ABAYE0090	Aminosugars metabolism
UDP-N-acetylglucosamine 2-epimerase	h2o_c + uacgam_c ⇌ acmana_c + h_c + udp_c	R059	UAG2EMA		MNXR55976	5.1.3.14	ABAYE0969	Aminosugars metabolism
UDP-N-acetylglucosamine 2-epimerase	uacgam_c ⇌ uacmam_c	R060	UAG2E	rxn00297	MNXR55976	5.1.3.14	ABAYE0969	Aminosugars metabolism
UDP-N-acetyl-D-glucosamine 6-dehydrogenase	h2o_c + 2.0 nad_c + uacmam_c ⇌ 3.0 h_c + 2.0 nadh_c + uacmamu_c	R061	UACMAMO		MNXR84371	1.1.1.-	ABAYE3815	Aminosugars metabolism
UDP-N-acetylglucosamine enolpyruvyl transferase	pep_c + uacgam_c ⇌ pi_c + uaccg_c	R062	UAGCVT	rxn00461	MNXR55980	2.5.1.7	ABAYE3133	Aminosugars metabolism
UDP-N-acetylenolpyruvoylglucosamine reductase	h_c + nadph_c + uaccg_c ⇌ nadp_c + uamr_c	R063	UAPGR	rxn02285	MNXR55988	1.1.1.158	ABAYE1526	Aminosugars metabolism
bifunctional protein [includes: lytic murein transglycosylase C, membrane-bound	murein4p3p_p ⇌ anhgm3p_p + anhgm4p_p	R064	MLTGY2pp			3.2.1.-	ABAYE2663	Aminosugars metabolism
hexosaminidase	h2o_c + chitob_c ⇌ 2.0 acgam_c	R065	AHEXASE3		MNXR5635	3.2.1.52	ABAYE3272	Aminosugars metabolism
UDP-N-acetylglucosaminuronic acid 4-epimerase	uacgam_c ⇌ uacgala_c	R066	UAG4E	rxn00295	MNXR55978	5.1.3.7	ABAYE3814	Aminosugars metabolism
UDP-glucose 4-epimerase	dtdpglu_c ⇌ dtdpgal_c	R067	UDG4EP			5.1.3.2	ABAYE1562 OR ABAYE3804	Nucleotide sugars metabolism
glucose-1-phosphate thymidylyltransferase	dttp_c + g1p_c + h_c ⇌ dtdpglu_c + ppi_c	R068	G1PTT		MNXR69063	2.7.7.24		Nucleotide sugars metabolism
dTDP-glucose 4,6 dehydratase	dtdpglu_c ⇌ dtdp4d6dg_c + h2o_c	R069	TDPGDH	rxn01997	MNXR5009	4.2.1.46		Nucleotide sugars metabolism
dTDP-4-deoxyrhamnose-3,5-epimerase	dtdp4d6dg_c ⇌ dtdp4d6dm_c	R070	TDPDRE	rxn02000	MNXR74752	5.1.3.13		Nucleotide sugars metabolism
dTDP-4-dehydrorhamnose reductase	dtdp4d6dm_c + h_c + nadph_c ⇌ dtdprmn_c + nadp_c	R071	TDPDRR	rxn02003	MNXR69950	1.1.1.133		Nucleotide sugars metabolism
phosphoenolpyruvate synthase	atp_c + h2o_c + pyr_c ⇌ amp_c + 2.0 h_c + pep_c + pi_c	R072	PPS	rxn00147	MNXR4414	2.7.9.2	ABAYE1391	Pyruvate metabolism
D-lactate dehydrogenase	lac__D_c + nad_c ⇌ h_c + nadh_c + pyr_c	R073	LDH_D	rxn00500	MNXR3212	1.1.1.28	ABAYE3796	Pyruvate metabolism
phosphate acetyltransferase	accoa_c + pi_c ⇌ actp_c + coa_c	R074	PTAr	rxn00670	MNXR4501	2.3.1.8	ABAYE1138 OR ABAYE3283	Pyruvate metabolism
acetyl-CoA synthase	aad_c + coa_c ⇌ amp_c + accoa_c	R075	AADa			6.2.1.1	ABAYE0179 OR ABAYE1413 OR ABAYE3766	Pyruvate metabolism
acetyl-CoA synthetase	atp_c + ac_c ⇌ ppi_c + aad_c	R076	AADb			6.2.1.1	ABAYE0179 OR ABAYE1413 OR ABAYE3766	Pyruvate metabolism
acetate kinase	ac_c + atp_c ⇌ actp_c + adp_c	R077	ACKr	rxn00225	MNXR390	2.7.2.1	ABAYE3282	Pyruvate metabolism
phosphoenolpyruvate carboxylase	co2_c + h2o_c + pep_c ⇌ h_c + oaa_c + pi_c	R078	PPC	rxn00251	MNXR4381	4.1.1.31	ABAYE0028	Pyruvate metabolism
malate dehydrogenase	mal__L_c + nad_c ⇌ co2_c + nadh_c + pyr_c	R079	ME1	rxn00248	MNXR3464	1.1.1.38 OR 1.1.1.40	ABAYE3731 OR ABAYE1138	Pyruvate metabolism
malate dehydrogenase	mal__L_c + nadp_c ⇌ co2_c + nadph_c + pyr_c	R080	ME2		MNXR3468	1.1.1.38 OR 1.1.1.40	ABAYE3731 OR ABAYE1138	Pyruvate metabolism
malate synthase	accoa_c + glx_c + h2o_c ⇌ coa_c + h_c + mal__L_c	R081	MALS	rxn00330	MNXR3388	2.3.3.9	ABAYE2053	Pyruvate metabolism
acetyl-CoA acetyltransferase	2.0 accoa_c ⇌ aacoa_c + coa_c	R082	ACACT1r	rxn00178	MNXR341	2.3.1.9	ABAYE0629 OR ABAYE0638 OR ABAYE1916 OR ABAYE2307	Pyruvate metabolism
lactoylglutathione lyase	gthrd_c + mthgxl_c ⇌ lgt__S_c	R083	LGTHL		MNXR83040	4.4.1.5	ABAYE1052	Pyruvate metabolism
hydroxyacylglutathione hydrolase GloB	h2o_c + lgt__S_c ⇌ gthrd_c + h_c + lac__D_c	R084	GLYOX		MNXR83039	3.1.2.6	ABAYE1362 OR ABAYE1940	Pyruvate metabolism
L-lactate dehydrogenase, FMN linked	lac__L_c + nad_c ⇌ h_c + nadh_c + pyr_c	R085	LDH_L	rxn00499	MNXR3215	1.1.2.3	ABAYE3797	Pyruvate metabolism
malate dehydrogenase	fad_c + mal__L_c ⇌ fadh2_c + oaa_c	R086	DMALRED	rxn00935	MNXR82305	1.1.5.4	ABAYE2869	Pyruvate metabolism
aldehyde dehydrogenase	acald_c + h2o_c + nadp_c ⇌ ac_c + 2.0 h_c + nadph_c	R087	ALDD2y		MNXR15472	1.2.1.3	ABAYE1028 OR ABAYE1460 OR ABAYE2333 OR ABAYE2837	Pyruvate metabolism
pyruvate dehydrogenase subunit E1	adhlam_c + thmpp_c ⇌ hethmpp_c + lpam_c	R088	PDHE1	rxn00011	MNXR73600	1.2.4.1	ABAYE0157 OR (ABAYE1947 AND ABAYE1948)	Pyruvate metabolism
2-isopropylmalate synthase	3mob_c + accoa_c + h2o_c ⇌ 3c3hmp_c + coa_c + h_c	R089	IPPS	rxn00902	MNXR3135	2.3.3.13	ABAYE3292	Pyruvate metabolism
L-2,4-diaminobutyrate decarboxylase	hedc_c ⇌ pyr_c + co2_c	R090	L24DC	rxn00313	MNXR1430	4.1.1.-	ABAYE1027	Pyruvate metabolism
GTP:oxaloacetate carboxy-lyase (adding GTP;phosphoenolpyruvate-forming)	gtp_c + oaa_c ⇌ co2_c + gdp_c + pep_c	R091	PEPCK_re	rxn00305	MNXR69652	4.1.1.32	ABAYE0818	Pyruvate metabolism
ITP:oxaloacetate carboxy-lyase (adding ITP; phosphoenolpyruvate-forming)	itp_c + oaa_c ⇌ co2_c + idp_c + pep_c	R092	ITPOXAL	rxn00519	MNXR71850	4.1.1.32	ABAYE0818	Pyruvate metabolism
isocitrate lyase	icit_c ⇌ glx_c + succ_c	R093	ICL	rxn00336	MNXR31733	4.1.3.1	ABAYE2783	Glyoxylate and dicarboxylate metabolism
formate dehydrogenase	for_c + nad_c ⇌ co2_c + nadh_c	R094	FDH	rxn00371	MNXR2200	1.2.1.2	ABAYE0850	Glyoxylate and dicarboxylate metabolism
glycolaldehyde dehydrogenase	gcald_c + h2o_c + nad_c ⇌ glyclt_c + 2.0 h_c + nadh_c	R095	GCALDD		MNXR2565	1.2.1.21		Glyoxylate and dicarboxylate metabolism
phosphoglycolate phosphatase	2pglyc_c + h2o_c ⇌ glyclt_c + pi_c	R096	PGLYCP	rxn00980	MNXR4193	3.1.3.18	ABAYE0081 OR ABAYE2988 OR ABAYE3373 OR ABAYE3498 OR ABAYE3835	Glyoxylate and dicarboxylate metabolism
2-hydroxy-3-oxopropionate reductase OR tartronate semialdehyde reductase	glyc__R_c + nadp_c ⇌ h_c + nadph_c + 2h3oppan_c	R097	TSRARb			1.1.1.60	ABAYE1786	Glyoxylate and dicarboxylate metabolism
2-hydroxy-3-oxopropionate reductase OR tartronate semialdehyde reductase	2h3oppan_c + h_c + nadh_c ⇌ glyc__R_c + nad_c	R098	TRSARr		MNXR5147	1.1.1.60	ABAYE1786	Glyoxylate and dicarboxylate metabolism
tartrate dehydrogenase/decarboxylase OR D-malate dehydrogenase [decarboxylating]	nad_c + tartr__L_c ⇌ h_c + nadh_c + oxglyc_c	R099	TARTRDH			1.1.1.93	ABAYE2964	Glyoxylate and dicarboxylate metabolism
tartrate dehydrogenase/decarboxylase OR D-malate dehydrogenase [decarboxylating]	nad_c + tartr__M_c ⇌ h_c + nadh_c + oxglyc_c	R100	TARTRDH2			1.1.1.93	ABAYE2964	Glyoxylate and dicarboxylate metabolism
malate synthase G	accoa_c + glx_c + h2o_c ⇌ coa_c + h_c + mal__L_c	R101	MALS	rxn00330	MNXR3388	2.3.3.9	ABAYE2053	Glyoxylate and dicarboxylate metabolism
hydroxypyruvate isomerase	hpyr_c ⇌ 2h3oppan_c	R102	HPYRI			5.3.1.22	ABAYE3188	Glyoxylate and dicarboxylate metabolism
enoyl-CoA hydratase/isomerase OR 3-methylglutaconyl-CoA hydratase	3hpcoa_c ⇌ h2o_c + prpncoa_c	R103	HPHL	rxn03250	MNXR1866	4.2.1.17	ABAYE0482 OR ABAYE0915 OR ABAYE2065 OR ABAYE2290 OR ABAYE2304 OR ABAYE2311 OR ABAYE2369 OR ABAYE2370 OR ABAYE2628 OR ABAYE2852 OR ABAYE3186 OR ABAYE3763 OR ABAYE3764 OR ABAYE3470	Propanoate metabolism
ATP:propanoate phosphotransferase (acetyl-CoA synthetase)	atp_c + ppa_c ⇌ ppi_c + ppad_c	R104	APAT		MNXR83546	6.2.1.1	ABAYE0179 OR ABAYE1413 OR ABAYE3766	Propanoate metabolism
propionyl-CoA synthetase	coa_c + ppad_c ⇌ amp_c + h_c + ppcoa_c	R105	PACPT		MNXR4386	6.2.1.1	ABAYE0179 OR ABAYE1413 OR ABAYE3766	Propanoate metabolism
acetate kinase	adp_c + ppap_c ⇌ atp_c + ppa_c	R106	PPAKr	rxn00985	MNXR4375	2.7.2.15	ABAYE3282	Propanoate metabolism
phosphate acetyltransferase	pi_c + ppcoa_c ⇌ coa_c + ppap_c	R107	PTA2	rxn00670	MNXR4501	2.3.1.8	ABAYE1138 OR ABAYE3283	Propanoate metabolism
formate acetyltransferase	2obut_c + coa_c ⇌ ppcoa_c + for_c	R108	FACT		MNXR4175	2.3.1.54		Propanoate metabolism
aldehyde dehydrogenase	h2o_c + nad_c + ppal_c ⇌ 2.0 h_c + nadh_c + ppa_c	R109	ALDD3			1.2.1.3	ABAYE1028 OR ABAYE1460 OR ABAYE2333 OR ABAYE2837	Propanoate metabolism
2-methylcitrate synthase	h2o_c + oaa_c + ppcoa_c ⇌ 2mcit_c + coa_c + h_c	R110	MCITS	rxn00679	MNXR34853	2.3.3.5	ABAYE3792	Propanoate metabolism
methylisocitrate lyase	micit_c ⇌ pyr_c + succ_c	R111	MCITL2		MNXR3442	4.1.3.30	ABAYE3793	Propanoate metabolism
methylmalonate-semialdehyde dehydrogenase	coa_c + mmtsa_c + nad_c ⇌ ppcoa_c + co2_c + nadh_c	R112	MMSADP	rxn00501	MNXR3607	1.2.1.27	ABAYE1296 OR ABAYE3768	Propanoate metabolism
acyl-CoA dehydrogenase	ppcoa_c + fad_c ⇌ prpncoa_c + fadh2_c	R113	PPDH		MNXR81474	1.3.99.3	ABAYE0476 OR ABAYE2013	Propanoate metabolism
acetoacetate decarboxylase	alac__S_c + h_c ⇌ co2_c + actn__R_c	R114	ACLDC		MNXR68258	4.1.1.4	ABAYE1742	Propanoate metabolism
propionyl-CoA carboxylase	atp_c + hco3_c + ppcoa_c ⇌ adp_c + h_c + mmcoa__S_c + pi_c	R115	PPCOAC		MNXR83988	6.4.1.3	ABAYE0480	Propanoate metabolism
acetolactate synthase OR pyruvate dehydrogenase	h_c + pyr_c + thmpp_c ⇌ 2ahethmpp_c + co2_c	R116	PDHE3	rxn00011	MNXR73600	2.2.1.6 OR 4.1.1.1 OR 1.2.4.1	(ABAYE2836 OR ABAYE3239 OR ABAYE3240) OR ABAYE1030 OR ABAYE0157 OR (ABAYE1947 AND ABAYE1948)	Glycolysis/Gluconeogensis/Butanoate metabolism
acetolactate synthase	pyr_c+ 2ahethmpp_c ⇌ alac__S_c + thmpp_c	R117	APL			2.2.1.6	ABAYE2836 OR ABAYE3239 OR ABAYE3240	Butanoate metabolism
3-hydroxyacyl-CoA dehydrogenase	aacoa_c + h_c + nadh_c ⇌ 3hbcoa_c + nad_c	R118	HACD1	rxn01451	MNXR2899	1.1.1.35	ABAYE1411 OR ABAYE2460 OR ABAYE3470	Butanoate metabolism
3-hydroxybutyryl-CoA epimerase	3hbcoa_c ⇌ 3hbcoa__R_c	R119	HBCE	rxn03433	MNXR32754	5.1.2.3	ABAYE0628 OR ABAYE3470	Butanoate metabolism
enoyl-CoA hydratase/isomerase OR 3-methylglutaconyl-CoA hydratase	h2o_c + b2coa_c ⇌ 3hbcoa__R_c	R120	3HBCDm	rxn01504	MNXR3519	4.2.1.17	ABAYE0482 OR ABAYE0915 OR ABAYE2065 OR ABAYE2290 OR ABAYE2304 OR ABAYE2311 OR ABAYE2369 OR ABAYE2370 OR ABAYE2628 OR ABAYE2852 OR ABAYE3186 OR ABAYE3470 OR ABAYE3763 OR ABAYE3764	Butanoate metabolism
butanol synthase	btal_c + h_c + nadh_c ⇌ nad_c + 1btol_c	R121	BTS		MNXR15352	1.1.1.-	ABAYE0043 OR ABAYE0109 OR ABAYE0479 OR ABAYE1356 OR ABAYE2589 OR ABAYE2607 OR ABAYE2613 OR ABAYE2618 OR ABAYE2845 OR ABAYE3187 OR ABAYE3378	Butanoate metabolism
succinate-semialdehyde dehydrogenase	h2o_c + nad_c + sucsal_c ⇌ 2.0 h_c + nadh_c + succ_c	R122	SSALx		MNXR4909	1.2.1.16	ABAYE0210 OR ABAYE2329 OR ABAYE2958	Butanoate metabolism
succinate-semialdehyde dehydrogenase	h2o_c + nadp_c + sucsal_c ⇌ 2.0 h_c + nadph_c + succ_c	R123	SSALy		MNXR4910	1.2.1.16	ABAYE0210 OR ABAYE2329 OR ABAYE2958	Butanoate metabolism
4-aminobutyrate aminotransferase	4abut_c + akg_c ⇌ glu__L_c + sucsal_c	R124	ABTA	rxn01204	MNXR30569	2.6.1.19	ABAYE0209	Butanoate metabolism
hydroxymethylglutaryl-CoA lyase	hmgcoa_c⇌ accoa_c + h_c + acac_c	R125	HMGL_1	rxn00991	MNXR2984	4.1.3.4	ABAYE2292 OR ABAYE2344	Butanoate metabolism
Aminobutyraldehyde dehydrogenase (aldehyde dehydrogenase)	4abutn_c + h2o_c + nad_c ⇌ 4abut_c + 2.0 h_c + nadh_c	R126	ABUTD	rxn01459	MNXR14923	1.2.1.3	ABAYE1028 OR ABAYE1460 OR ABAYE2333 OR ABAYE2837	Butanoate metabolism
3-hydroxybutyryl-CoA dehydrogenase	aacoa_c + h_c + nadph_c ⇌ 3hbcoa_c + nadp_c	R127	HBCO_nadp	rxn01452	MNXR5688	1.1.1.157	ABAYE2306 OR ABAYE2368	Butanoate metabolism
3-hydroxybutyrate dehydrogenase	nad_c + bhb_c ⇌ acac_c + h_c + nadh_c	R128	BDH	rxn00992	MNXR943	1.1.1.30	ABAYE1909	Butanoate metabolism
(R,R)-butanediol dehydrogenase	nad_c + btd_RR_c ⇌ h_c + nadh_c + actn__R_c	R129	BTDD_RR		MNXR5668	1.1.1.4	ABAYE1943	Butanoate metabolism
acetoin dehydrogenase (DAC reductase)	nad_c + actn__R_c ⇌ h_c + nadh_c + diact_c	R130	ACTD		MNXR9072	1.1.1.5	ABAYE1944	Butanoate metabolism
acetoin dehydrogenase (DAC reductase)	nadp_c + actn__R_c ⇌ h_c + nadph_c + diact_c	R131	ACTDa		n/a	1.1.1.5	ABAYE1944	Butanoate metabolism
tartrate dehydrogenase/decarboxylase OR D-malate dehydrogenase [decarboxylating]	mal__D_c + nad_c ⇌ co2_c + nadh_c + pyr_c	R132	MALDDH		MNXR3382	1.1.1.83	ABAYE2964	Butanoate metabolism
acetoacetyl-CoA transferase	acac_c + succoa_c ⇌ aacoa_c + succ_c	R133	OCOAT1	rxn00290	MNXR3946	2.8.3.5	ABAYE1913 AND ABAYE1914	Butanoate metabolism
NAD-dependent aldehyde dehydrogenase	coa_c + msa_c + nad_c ⇌ accoa_c + co2_c + nadh_c	R134	MMSAD3	rxn00671	MNXR3609	1.2.1.27	ABAYE1296 OR ABAYE3768	Inositol metabolism
NADH dehydrogenase	h_c + nadh_c + q8_c ⇌ nad_c + q8h2_c	R135	NADH5	rxn10122	MNXR83431	1.6.5.3 AND 1.6.99.3	(ABAYE3048 AND ABAYE3049 AND ABAYE3050 AND ABAYE3051 AND ABAYE3052 AND ABAYE3053 AND ABAYE3054 AND ABAYE3055 AND ABAYE3056 AND ABAYE3057 AND ABAYE3058 AND ABAYE3059 AND ABAYE3060) AND (ABAYE0977 OR ABAYE1736)	Oxidative phosphorylation
NADH dehydrogenase	h_c + mqn8_c + nadh_c ⇌ mql8_c + nad_c	R136	NADH10	rxn08971	MNXR83428	1.6.5.3 AND 1.6.99.3	(ABAYE3048 AND ABAYE3049 AND ABAYE3050 AND ABAYE3051 AND ABAYE3052 AND ABAYE3053 AND ABAYE3054 AND ABAYE3055 AND ABAYE3056 AND ABAYE3057 AND ABAYE3058 AND ABAYE3059 AND ABAYE3060) AND (ABAYE0977 OR ABAYE1736)	Oxidative phosphorylation
NADH dehydrogenase	2dmmq8_c + h_c + nadh_c ⇌ 2dmmql8_c + nad_c	R137	NADH9	rxn08975	MNXR83430	1.6.5.3 AND 1.6.99.3	(ABAYE3048 AND ABAYE3049 AND ABAYE3050 AND ABAYE3051 AND ABAYE3052 AND ABAYE3053 AND ABAYE3054 AND ABAYE3055 AND ABAYE3056 AND ABAYE3057 AND ABAYE3058 AND ABAYE3059 AND ABAYE3060) AND (ABAYE0977 OR ABAYE1736)	Oxidative phosphorylation
succinate dehydrogenase	fadh2_c + q8_c ⇌ fad_c + q8h2_c	R138	SUCD4	rxn10126	MNXR84240	1.3.99.1	ABAYE0774 AND ABAYE0775 AND ABAYE0776 AND ABAYE0777	Oxidative phosphorylation
cytochrome complexes	2.0 h_c + 0.5 o2_c + q8h2_c ⇌ h2o_c + q8_c + 2.0 h_e	R139	CYTBD		MNXR55177	2.5.1.- AND 1.10.3.-	ABAYE1385 AND ABAYE1386 AND ABAYE1387 AND ABAYE1388 AND ABAYE1389 AND ((ABAYE1636 AND ABAYE1637) OR ABAYE2219 AND ABAYE2220))	Oxidative phosphorylation
inorganic diphosphatase	h2o_c + ppi_c ⇌ h_c + 2.0 pi_c	R140	PPA	MNXR4373	MNXR4373	3.6.1.1	ABAYE3675	Oxidative phosphorylation
ATP synthase	4.0 h_c + adp_c + pi_c ⇌ h2o_c + atp_c + 3.0 h_c	R141	ATPS	rxn10042	MNXR81785	3.6.3.14	ABAYE3715 AND ABAYE3716 AND ABAYE3717 AND ABAYE3718 AND ABAYE3719 AND ABAYE3720 AND ABAYE3721 AND ABAYE3723	ATP synthesis
polyphosphate kinase	atp_c + ppi_c ⇌ adp_c + pppi_c	R142	PPKr		MNXR4394	2.7.4.1	ABAYE2803	Oxidative phosphorylation
carbonic anhydrase	h_c + hco3_c ⇌ co2_c + h2o_c	R143	HCO3E_1		MNXR2856	4.2.1.1	ABAYE0262 OR ABAYE2809	Nitrogen metabolism
nitrate reductase	2.0 h_c + mql8_c + no3_c ⇌ h2o_c + mqn8_c + no2_c + 2.0 h_e	R144	NO3R2	rxn10121	MNXR69545	1.7.99.4	ABAYE1546	Nitrogen metabolism
nitrite reductase	5.0 h_c + 3.0 nadh_c + no2_c ⇌ 2.0 h2o_c + 3.0 nad_c + nh4_c	R145	NTRIR2x	rxn00568	MNXR83471	1.7.1.4	ABAYE1544	Nitrogen metabolism
nitrite reductase	5.0 h_c + 3.0 nadph_c + no2_c ⇌ 2.0 h2o_c + 3.0 nadp_c + nh4_c	R146	NTRIR2y	rxn00569	MNXR83472	1.7.1.4	ABAYE1544	Nitrogen metabolism
aspartate ammonia-lyase	asp__L_c ⇌ fum_c + nh4_c	R147	ASPT	rxn00347	MNXR81771	4.3.1.1	ABAYE1921	Nitrogen metabolism
2-nitropropane dioxygenase	o2_c + 2.0 n2ppn_c ⇌ 2.0 h_c + 2.0 no2_c + 2.0 acetone_c	R148	NPPDO		MNXR83468	1.13.11.32	ABAYE0966 OR ABAYE2310	Nitrogen metabolism
anthranilate dioxygenase	anth_c +o2_c+ nadh_c ⇌ catechol_c + nh3_c + co2_c+nad	R149	ANDO1		MNXR1547	1.14.12.1	ABAYE1896 AND ABAYE1897	Nitrogen metabolism
anthranilate dioxygenase	anth_c +o2_c+ nadph_c ⇌ catechol_c + nh3_c + co2_c+nadp_c	R150	ANDO2		MNXR1547	1.14.12.1	ABAYE1896 AND ABAYE1897	Nitrogen metabolism
glutamate synthase	akg_c + gln__L_c + h_c + nadph_c ⇌ 2.0 glu__L_c + nadp_c	R151	GLUSy	rxn00085	MNXR31609	1.4.1.13	ABAYE0298 AND ABAYE0299	Nitrogen metabolism
glutamate synthase	akg_c + gln__L_c + h_c + nadh_c ⇌ 2.0 glu__L_c + nad_c	R152	GLUSx	rxn00085	MNXR31609	1.4.1.13	ABAYE0298 AND ABAYE0299	Nitrogen metabolism
glutamate dehydrogenase (NAD(P)+) oxidoreductase protein	glu__L_c + h2o_c + nadp_c ⇌ akg_c + h_c + nadph_c + nh4_c	R153	GDH1	rxn00184	MNXR82980	1.4.1.3 OR 1.4.1.4	ABAYE0351 OR ABAYE2764	Nitrogen metabolism
glutamate dehydrogenase, NADP-specific	glu__L_c + h2o_c + nadp_c ⇌ akg_c + h_c + nadph_c + nh4_c	R154	GLUDy	rxn00184	MNXR82980	1.4.1.3 OR 1.4.1.4	ABAYE0351 OR ABAYE2764	Nitrogen metabolism
D-amino acid dehydrogenase	ala__D_c + fad_c + h2o_c ⇌ fadh2_c + nh4_c + pyr_c	R155	DAAD		MNXR82105	1.4.99.1	ABAYE1567 OR ABAYE3774	Nitrogen metabolism
sulfate adenylyltransferase	atp_c + h_c + so4_c ⇌ aps_c + ppi_c	R156	SADT	rxn00379	MNXR4764	2.7.7.4	ABAYE2790 AND ABAYE2791	Sulfur metabolism
adenylylsulfate kinase	aps_c + atp_c ⇌ adp_c + h_c + paps_c	R157	ADSK	rxn00361	MNXR513	2.7.1.25	ABAYE2790	Sulfur metabolism
3'-phosphoadenosine 5'-phosphosulfate sulfotransferase (PAPS reductase)	paps_c + trdrd_c ⇌ 2.0 h_c + pap_c + so3_c + trdox_c	R158	PAPSR		MNXR83570	1.8.4.8	ABAYE0709	Sulfur metabolism
sulfite reductase (NADPH)	3.0 h2o_c + h2s_c + 3.0 nadp_c ⇌ 5.0 h_c + 3.0 nadph_c + so3_c	R159	SULR	rxn00623	MNXR84247	1.8.1.2	ABAYE0634 OR ABAYE0682	Sulfur metabolism
3',5'-bisphosphate nucleotidase	h2o_c + pap_c ⇌ amp_c + pi_c	R160	BPNT	rxn00137	MNXR965	3.1.3.7	ABAYE2037	Sulfur metabolism
sulfite reductase (NADPH)	3.0 h2o_c + sInt_c + 3.0 nadp_c ⇌ 4.0 h_c + 3.0 nadph_c + sel_c	R161	SULRSI	rxn00623	MNXR84247	1.8.1.2	ABAYE0634	Sulfur metabolism
acetyl-CoA carboxylase	accoa_c + atp_c + hco3_c ⇌ adp_c + h_c + malcoa_c + pi_c	R162	ACCOAC			6.4.1.2 AND 6.3.4.14	(ABAYE0614 OR ABAYE1537 OR ABAYE1538 OR ABAYE3153) AND (ABAYE1537 OR ABAYE2291 OR ABAYE2438)	Fatty acid biosynthesis
malonyl CoA-acyl carrier protein transacylase	ACP_c + malcoa_c ⇌ coa_c + malACP_c	R163	MCOATA	rxn05465	MNXR35619	2.3.1.39	ABAYE2227 OR ABAYE2993	Fatty acid biosynthesis
(3-oxoacyl-[acyl-carrier-protein] synthase)	ACP_c + accoa_c ⇌ acACP_c + coa_c	R164	ACOATA		MNXR3153	2.3.1.180	ABAYE2562	Fatty acid biosynthesis
malonyl CoA-acyl carrier protein transacylase	ppcoa_c + ACP_c ⇌ coa_c + propacp_c	R165	PPACO					Fatty acid biosynthesis
synthesis of nonanoyl-[acyl-carrier protein]	propacp_c + 3 malACP_c + 6 nadph_c ⇌ 3 ACP_c + 3 co2 +6 nadp_c+ nonacp_c	R166	NONACP			1.1.1.100 AND 1.3.1.9 AND 2.3.1.41 AND 2.3.1.180 AND 4.2.1.-	(ABAYE1514 OR ABAYE1706 OR ABAYE2246 OR ABAYE2992) AND ABAYE3250 AND ABAYE2951 AND ABAYE2562 AND ABAYE1586	Fatty acid biosynthesis (nonanoic acid; c9:0)
synthesis of decanoyl-[acyl-carrier protein]	acACP_c + 4 malACP_c + 8 nadph_c ⇌ 4 ACP_c + 4 co2 + 8 nadp_c+ decacp_c	R167	DECACP			1.1.1.100 AND 1.3.1.9 AND 2.3.1.41 AND 2.3.1.180 AND 4.2.1.-	(ABAYE1514 OR ABAYE1706 OR ABAYE2246 OR ABAYE2992) AND ABAYE3250 AND ABAYE2951 AND ABAYE2562 AND ABAYE1586	Fatty acid biosynthesis (decanoic acid; c10:0)
synthesis of undecanoyl-[acyl-carrier protein]	propacp_c + 4 malACP_c + 8 nadph_c ⇌ 4 ACP_c + 4 co2 + 8 nadp_c+ undacp_c	R168	UNDACP			1.1.1.100 AND 1.3.1.9 AND 2.3.1.41 AND 2.3.1.180 AND 4.2.1.-	(ABAYE1514 OR ABAYE1706 OR ABAYE2246 OR ABAYE2992) AND ABAYE3250 AND ABAYE2951 AND ABAYE2562 AND ABAYE1586	Fatty acid biosynthesis (undecanoic acid; c11:0)
synthesis of dodecanoyl-[acyl-carrier protein]	acACP_c + 5 malACP_c + 10 nadph_c ⇌ 5 ACP_c + 5 co2 + 10 nadp_c+ dodecacp_c	R169	DODECACP			1.1.1.100 AND 1.3.1.9 AND 2.3.1.41 AND 2.3.1.180 AND 4.2.1.-	(ABAYE1514 OR ABAYE1706 OR ABAYE2246 OR ABAYE2992) AND ABAYE3250 AND ABAYE2951 AND ABAYE2562 AND ABAYE1586	Fatty acid biosynthesis (dodecanoic acid; c12:0)
synthesis of tridecanoyl-[acyl-carrier protein]	propacp_c + 5 malACP_c + 10 nadph_c ⇌ 5 ACP_c + 5 co2 + 10 nadp_c+ triacp_c	R170	TRIACP			1.1.1.100 AND 1.3.1.9 AND 2.3.1.41 AND 2.3.1.180 AND 4.2.1.-	(ABAYE1514 OR ABAYE1706 OR ABAYE2246 OR ABAYE2992) AND ABAYE3250 AND ABAYE2951 AND ABAYE2562 AND ABAYE1586	Fatty acid biosynthesis (tridecanoic acid; c13:0)
synthesis of tetradecanoyl-[acyl-carrier protein]	acACP_c + 6 malACP_c + 12 nadph_c ⇌ 6 ACP_c + 6 co2_c + 12 nadp_c+ tetacp_c	R171	TETACP			1.1.1.100 AND 1.3.1.9 AND 2.3.1.41 AND 2.3.1.180 AND 4.2.1.-	(ABAYE1514 OR ABAYE1706 OR ABAYE2246 OR ABAYE2992) AND ABAYE3250 AND ABAYE2951 AND ABAYE2562 AND ABAYE1586	Fatty acid biosynthesis (tetradecanoic acid; c14:0)
synthesis of pentadecanoyl-[acyl-carrier protein]	propacp_c + 6 malACP_c + 12 nadph_c ⇌ 6 ACP_c + 6 co2_c + 12 nadp_c+ penacp_c	R172	PENACP			1.1.1.100 AND 1.3.1.9 AND 2.3.1.41 AND 2.3.1.180 AND 4.2.1.-	(ABAYE1514 OR ABAYE1706 OR ABAYE2246 OR ABAYE2992) AND ABAYE3250 AND ABAYE2951 AND ABAYE2562 AND ABAYE1586	Fatty acid biosynthesis (pentadecanoic acid; c15:0)
synthesis of pentadecenoyl-[acyl-carrier protein]	propacp_c + 6 malACP_c + 11 nadph_c ⇌ 6 ACP_c + 6 co2_c + 11 nadp_c+ peneacp_c	R173	PENEACP			1.1.1.100 AND 1.3.1.9 AND 2.3.1.41 AND 2.3.1.180 AND 4.2.1.-	(ABAYE1514 OR ABAYE1706 OR ABAYE2246 OR ABAYE2992) AND ABAYE3250 AND ABAYE2951 AND ABAYE2562 AND ABAYE1586	Fatty acid biosynthesis (pentadecenoic acid; c15:1)
synthesis of hexadecanoyl-[acyl-carrier protein]	acACP_c + 7 malACP_c + 14 nadph_c ⇌ 7 ACP_c + 7 co2 + 14 nadp_c+ hexacp_c	R174	HEXACP			1.1.1.100 AND 1.3.1.9 AND 2.3.1.41 AND 2.3.1.180 AND 4.2.1.-	(ABAYE1514 OR ABAYE1706 OR ABAYE2246 OR ABAYE2992) AND ABAYE3250 AND ABAYE2951 AND ABAYE2562 AND ABAYE1586	Fatty acid biosynthesis (hexadecanoic acid; c16:0)
synthesis of hexadecenoyl-[acyl-carrier protein]	acACP_c + 7 malACP_c + 13 nadph_c ⇌ 7 ACP_c + 7 co2 + 13 nadp_c+ hexeacp_c	R175	HEXEACP			1.1.1.100 AND 1.3.1.9 AND 2.3.1.41 AND 2.3.1.180 AND 4.2.1.-	(ABAYE1514 OR ABAYE1706 OR ABAYE2246 OR ABAYE2992) AND ABAYE3250 AND ABAYE2951 AND ABAYE2562 AND ABAYE1586	Fatty acid biosynthesis (hexadecenoic acid; c16:1)
synthesis of heptadecanoyl-[acyl-carrier protein]	propacp_c + 7 malACP_c + 14 nadph_c ⇌ 7 ACP_c + 7 co2 + 14 nadp_c+ hepacp_c	R176	HEPACP			1.1.1.100 AND 1.3.1.9 AND 2.3.1.41 AND 2.3.1.180 AND 4.2.1.-	(ABAYE1514 OR ABAYE1706 OR ABAYE2246 OR ABAYE2992) AND ABAYE3250 AND ABAYE2951 AND ABAYE2562 AND ABAYE1586	Fatty acid biosynthesis (heptadecanoic acid; c17:0)
synthesis of heptadecenoyl-[acyl-carrier protein]	propacp_c + 7 malACP_c + 13 nadph_c ⇌ 7 ACP_c + 7 co2 + 13 nadp_c+ hepeacp_c	R177	HEPEACP			1.1.1.100 AND 1.3.1.9 AND 2.3.1.41 AND 2.3.1.180 AND 4.2.1.-	(ABAYE1514 OR ABAYE1706 OR ABAYE2246 OR ABAYE2992) AND ABAYE3250 AND ABAYE2951 AND ABAYE2562 AND ABAYE1586	Fatty acid biosynthesis (heptadecenoic acid; c17:1)
synthesis of octadecanoyl-[acyl-carrier protein]	acACP_c + 8 malACP_c + 16 nadph_c ⇌ 8 ACP_c + 8 co2 + 16 nadp_c+ octacp_c	R178	OCTACP			1.1.1.100 AND 1.3.1.9 AND 2.3.1.41 AND 2.3.1.180 AND 4.2.1.-	(ABAYE1514 OR ABAYE1706 OR ABAYE2246 OR ABAYE2992) AND ABAYE3250 AND ABAYE2951 AND ABAYE2562 AND ABAYE1586	Fatty acid biosynthesis (octadecanoic acid; c18:0)
synthesis of octadecenoyl-[acyl-carrier protein]	acACP_c + 8 malACP_c + 15 nadph_c ⇌ 8 ACP_c + 8 co2 + 15 nadp_c+ octeacp_c	R179	OCTEACP			1.1.1.100 AND 1.3.1.9 AND 2.3.1.41 AND 2.3.1.180 AND 4.2.1.-	(ABAYE1514 OR ABAYE1706 OR ABAYE2246 OR ABAYE2992) AND ABAYE3250 AND ABAYE2951 AND ABAYE2562 AND ABAYE1586	Fatty acid biosynthesis (octadecenoic acid; c18:1)
synthesis of nonadecanoyl-[acyl-carrier protein]	propacp_c + 8 malACP_c + 16 nadph_c ⇌ 8 ACP_c + 8 co2 + 16 nadp_c+ nonaacp_c	R180	NONAACP			1.1.1.100 AND 1.3.1.9 AND 2.3.1.41 AND 2.3.1.180 AND 4.2.1.-	(ABAYE1514 OR ABAYE1706 OR ABAYE2246 OR ABAYE2992) AND ABAYE3250 AND ABAYE2951 AND ABAYE2562 AND ABAYE1586	Fatty acid biosynthesis (nonadecanoic acid; c19:0)
synthesis of nonadecenoyl-[acyl-carrier protein]	propacp_c + 8 malACP_c + 15 nadph_c ⇌ 8 ACP_c + 8 co2 + 15 nadp_c+ noneacp_c	R181	NONEACP			1.1.1.100 AND 1.3.1.9 AND 2.3.1.41 AND 2.3.1.180 AND 4.2.1.-	(ABAYE1514 OR ABAYE1706 OR ABAYE2246 OR ABAYE2992) AND ABAYE3250 AND ABAYE2951 AND ABAYE2562 AND ABAYE1586	Fatty acid biosynthesis (nonadecenoic acid; c19:1)
synthesis of eicosanoyl-[acyl-carrier protein]	acACP_c + 9 malACP_c + 18 nadph_c ⇌ 9 ACP_c + 9 co2 + 18 nadp_c+ eicacp_c	R182	EICACP			1.1.1.100 AND 1.3.1.9 AND 2.3.1.41 AND 2.3.1.180 AND 4.2.1.-	(ABAYE1514 OR ABAYE1706 OR ABAYE2246 OR ABAYE2992) AND ABAYE3250 AND ABAYE2951 AND ABAYE2562 AND ABAYE1586	Fatty acid biosynthesis (eicosanoic acid; c20:0)
oxidation of decanoic acid	decacid_c + 5 coa_c + 4 fad_c + 4 nad_c + atp_c ⇌ amp_c + ppi_c + 4 fadh2_c + 4 nadh_c + 5 accoa_c	R183	DECACID			6.2.1.3 AND 1.3.99.- AND 1.3.99.3 AND 1.3.99.13 AND 4.2.1.17 AND 1.1.1.35 AND 2.3.1.16 AND 2.3.1.9 AND 1.3.99.7	(ABAYE2630 OR ABAYE3678) AND ABAYE1145 AND (ABAYE0436 OR ABAYE1204 OR ABAYE2631) AND (ABAYE1411 OR ABAYE2460 OR ABAYE3470) AND (ABAYE0482 OR ABAYE0915 OR ABAYE2065 OR ABAYE2290 OR ABAYE2304 OR ABAYE2311 OR ABAYE2369 OR ABAYE2370 OR ABAYE2628 OR ABAYE2852 OR ABAYE3186 OR ABAYE3470 OR ABAYE3763 OR ABAYE3764) AND ABAYE3097 AND ABAYE3471	Fatty acid metabolism (decanoic acid; c10:0)
oxidation of dodecanoic acid	dodecacid_c + 7 coa_c + 6 fad_c + 6 nad_c + atp_c ⇌ amp_c + ppi_c + 6 fadh2_c + 6 nadh_c + 7 accoa_c	R184	DODECACID			6.2.1.3 AND 1.3.99.- AND 1.3.99.3 AND 1.3.99.13 AND 4.2.1.17 AND 1.1.1.35 AND 2.3.1.16 AND 2.3.1.9 AND 1.3.99.7	(ABAYE2630 OR ABAYE3678) AND ABAYE1145 AND (ABAYE0436 OR ABAYE1204 OR ABAYE2631) AND (ABAYE1411 OR ABAYE2460 OR ABAYE3470) AND (ABAYE0482 OR ABAYE0915 OR ABAYE2065 OR ABAYE2290 OR ABAYE2304 OR ABAYE2311 OR ABAYE2369 OR ABAYE2370 OR ABAYE2628 OR ABAYE2852 OR ABAYE3186 OR ABAYE3470 OR ABAYE3763 OR ABAYE3764) AND ABAYE3097 AND ABAYE3471	Fatty acid metabolism (dodecanoic acid; c12:0)
oxidation of tetradecanoic acid	tetdecacid_c + 7 coa_c + 6 fad_c + 6 nad_c + atp_c ⇌ amp_c + ppi_c + 6 fadh2_c + 6 nadh_c + 7 accoa_c	R185	TETDECACID			6.2.1.3 AND 1.3.99.- AND 1.3.99.3 AND 1.3.99.13 AND 4.2.1.17 AND 1.1.1.35 AND 2.3.1.16 AND 2.3.1.9 AND 1.3.99.7	(ABAYE2630 OR ABAYE3678) AND ABAYE1145 AND (ABAYE0436 OR ABAYE1204 OR ABAYE2631) AND (ABAYE1411 OR ABAYE2460 OR ABAYE3470) AND (ABAYE0482 OR ABAYE0915 OR ABAYE2065 OR ABAYE2290 OR ABAYE2304 OR ABAYE2311 OR ABAYE2369 OR ABAYE2370 OR ABAYE2628 OR ABAYE2852 OR ABAYE3186 OR ABAYE3470 OR ABAYE3763 OR ABAYE3764) AND ABAYE3097 AND ABAYE3471	Fatty acid metabolism (tetradecanoic acid; c14:0)
oxidation of pentadecanoic acid	pendecacid_c + 7 coa_c + 6 fad_c + 6 nad_c + atp_c ⇌ amp_c + ppi_c + 6 fadh2_c + 6 nadh_c + 6 accoa_c + ppcoa_c	R186	PENDECACID			6.2.1.3 AND 1.3.99.- AND 1.3.99.3 AND 1.3.99.13 AND 4.2.1.17 AND 1.1.1.35 AND 2.3.1.16 AND 2.3.1.9 AND 1.3.99.7	(ABAYE2630 OR ABAYE3678) AND ABAYE1145 AND (ABAYE0436 OR ABAYE1204 OR ABAYE2631) AND (ABAYE1411 OR ABAYE2460 OR ABAYE3470) AND (ABAYE0482 OR ABAYE0915 OR ABAYE2065 OR ABAYE2290 OR ABAYE2304 OR ABAYE2311 OR ABAYE2369 OR ABAYE2370 OR ABAYE2628 OR ABAYE2852 OR ABAYE3186 OR ABAYE3470 OR ABAYE3763 OR ABAYE3764) AND ABAYE3097 AND ABAYE3471	Fatty acid metabolism (pentadecanoic acid; c15:0)
oxidation of hexadecanoic acid	hexadecacid_c + 8 coa_c + 7 fad_c + 7 nad_c + atp_c ⇌ amp_c + ppi_c + 7 fadh2_c + 7 nadh_c + 8 accoa_c	R187	HEXDECACID			6.2.1.3 AND 1.3.99.- AND 1.3.99.3 AND 1.3.99.13 AND 4.2.1.17 AND 1.1.1.35 AND 2.3.1.16 AND 2.3.1.9 AND 1.3.99.7	(ABAYE2630 OR ABAYE3678) AND ABAYE1145 AND (ABAYE0436 OR ABAYE1204 OR ABAYE2631) AND (ABAYE1411 OR ABAYE2460 OR ABAYE3470) AND (ABAYE0482 OR ABAYE0915 OR ABAYE2065 OR ABAYE2290 OR ABAYE2304 OR ABAYE2311 OR ABAYE2369 OR ABAYE2370 OR ABAYE2628 OR ABAYE2852 OR ABAYE3186 OR ABAYE3470 OR ABAYE3763 OR ABAYE3764) AND ABAYE3097 AND ABAYE3471	Fatty acid metabolism (hexadecanoic acid; c16:0)
oxidation of hexadecenoic acid	hexedecacid_c + 8 coa_c + 7 fad_c + 7 nad_c + atp_c ⇌ amp_c + ppi_c + 7 fadh2_c + 7 nadh_c + 8 accoa_c	R188	HEXEDECACID			6.2.1.3 AND 1.3.99.- AND 1.3.99.3 AND 1.3.99.13 AND 4.2.1.17 AND 1.1.1.35 AND 2.3.1.16 AND 2.3.1.9 AND 1.3.99.7	(ABAYE2630 OR ABAYE3678) AND ABAYE1145 AND (ABAYE0436 OR ABAYE1204 OR ABAYE2631) AND (ABAYE1411 OR ABAYE2460 OR ABAYE3470) AND (ABAYE0482 OR ABAYE0915 OR ABAYE2065 OR ABAYE2290 OR ABAYE2304 OR ABAYE2311 OR ABAYE2369 OR ABAYE2370 OR ABAYE2628 OR ABAYE2852 OR ABAYE3186 OR ABAYE3470 OR ABAYE3763 OR ABAYE3764) AND ABAYE3097 AND ABAYE3471	Fatty acid metabolism (hexadecenoic acid; c16:1)
oxidation of heptadecanoic acid	hepadecacid_c + 8 coa_c + 7 fad_c + 7 nad_c + atp_c ⇌ amp_c + ppi_c + 7 fadh2_c + 7 nadh_c + 7 accoa_c + ppcoa_c	R189	HEPDECACID			6.2.1.3 AND 1.3.99.- AND 1.3.99.3 AND 1.3.99.13 AND 4.2.1.17 AND 1.1.1.35 AND 2.3.1.16 AND 2.3.1.9 AND 1.3.99.7	(ABAYE2630 OR ABAYE3678) AND ABAYE1145 AND (ABAYE0436 OR ABAYE1204 OR ABAYE2631) AND (ABAYE1411 OR ABAYE2460 OR ABAYE3470) AND (ABAYE0482 OR ABAYE0915 OR ABAYE2065 OR ABAYE2290 OR ABAYE2304 OR ABAYE2311 OR ABAYE2369 OR ABAYE2370 OR ABAYE2628 OR ABAYE2852 OR ABAYE3186 OR ABAYE3470 OR ABAYE3763 OR ABAYE3764) AND ABAYE3097 AND ABAYE3471	Fatty acid metabolism (heptadecanoic acid; c17:0)
oxidation of heptadecenoic acid	hepedecacid_c + 8 coa_c + 7 fad_c + 7 nad_c + atp_c ⇌ amp_c + ppi_c + 7 fadh2_c + 7 nadh_c + 7 accoa_c + ppcoa_c	R190	HEPEDECACID			6.2.1.3 AND 1.3.99.- AND 1.3.99.3 AND 1.3.99.13 AND 4.2.1.17 AND 1.1.1.35 AND 2.3.1.16 AND 2.3.1.9 AND 1.3.99.7	(ABAYE2630 OR ABAYE3678) AND ABAYE1145 AND (ABAYE0436 OR ABAYE1204 OR ABAYE2631) AND (ABAYE1411 OR ABAYE2460 OR ABAYE3470) AND (ABAYE0482 OR ABAYE0915 OR ABAYE2065 OR ABAYE2290 OR ABAYE2304 OR ABAYE2311 OR ABAYE2369 OR ABAYE2370 OR ABAYE2628 OR ABAYE2852 OR ABAYE3186 OR ABAYE3470 OR ABAYE3763 OR ABAYE3764) AND ABAYE3097 AND ABAYE3471	Fatty acid metabolism (heptadecenoic acid; c17:1)
oxidation of octadecanoic acid	octadecacid_c + 9 coa_c + 8 fad_c + 8 nad_c + atp_c ⇌ amp_c + ppi_c + 8 fadh2_c + 8 nadh_c + 9 accoa_c	R191	OCTDECACID			6.2.1.3 AND 1.3.99.- AND 1.3.99.3 AND 1.3.99.13 AND 4.2.1.17 AND 1.1.1.35 AND 2.3.1.16 AND 2.3.1.9 AND 1.3.99.7	(ABAYE2630 OR ABAYE3678) AND ABAYE1145 AND (ABAYE0436 OR ABAYE1204 OR ABAYE2631) AND (ABAYE1411 OR ABAYE2460 OR ABAYE3470) AND (ABAYE0482 OR ABAYE0915 OR ABAYE2065 OR ABAYE2290 OR ABAYE2304 OR ABAYE2311 OR ABAYE2369 OR ABAYE2370 OR ABAYE2628 OR ABAYE2852 OR ABAYE3186 OR ABAYE3470 OR ABAYE3763 OR ABAYE3764) AND ABAYE3097 AND ABAYE3471	Fatty acid metabolism (octadecanoic acid; c18:0)
oxidation of octadecenoic acid	octedecacid_c + 9 coa_c + 8 fad_c + 8 nad_c + atp_c ⇌ amp_c + ppi_c + 8 fadh2_c + 8 nadh_c + 9 accoa_c	R192	OCTEDECACID			6.2.1.3 AND 1.3.99.- AND 1.3.99.3 AND 1.3.99.13 AND 4.2.1.17 AND 1.1.1.35 AND 2.3.1.16 AND 2.3.1.9 AND 1.3.99.7	(ABAYE2630 OR ABAYE3678) AND ABAYE1145 AND (ABAYE0436 OR ABAYE1204 OR ABAYE2631) AND (ABAYE1411 OR ABAYE2460 OR ABAYE3470) AND (ABAYE0482 OR ABAYE0915 OR ABAYE2065 OR ABAYE2290 OR ABAYE2304 OR ABAYE2311 OR ABAYE2369 OR ABAYE2370 OR ABAYE2628 OR ABAYE2852 OR ABAYE3186 OR ABAYE3470 OR ABAYE3763 OR ABAYE3764) AND ABAYE3097 AND ABAYE3471	Fatty acid metabolism (octadecenoic acid; c18:1)
terminal alkane-1-monooxygenase	dodecacp_c + rdxr_c + o2_c ⇌ bhdodec_c + rdxo_c + ACP_c	R193	TAM1			1.14.15.3	ABAYE2014	Fatty acid metabolism
terminal alkane-1-monooxygenase	dodecacp_c + fadh2_c + o2_c ⇌ bhdodec_c + fad_c + ACP_c	R194	TAM2			1.14.15.3	ABAYE2014	Fatty acid metabolism
terminal alkane-1-monooxygenase	tetacp_c + rdxr_c + o2_c ⇌ bhtetdec_c + rdxo_c + ACP_c	R195	TAM3			1.14.15.3	ABAYE2014	Fatty acid metabolism
terminal alkane-1-monooxygenase	tetacp_c + fadh2_c + o2_c ⇌ bhtetdec_c + fad_c + ACP_c	R196	TAM4			1.14.15.3	ABAYE2014	Fatty acid metabolism
alcohol dehydrogenase	primAlc_c + nad_c ⇌ aldehyde_c + nadh_c	R197	ALCDHYD	rxn10770	MNXR1151	1.1.1.1	ABAYE0763 OR ABAYE1463 OR ABAYE1522 OR ABAYE1861 OR p2ABAYE0004 OR p3ABAYE0020 OR p3ABAYE0024	Fatty acid metabolism
terminal alkane-1-monooxygenase	alkane_c+ o2_c + rdxr_c ⇌ primAlc_c + rdxo_c	R198	TAM5		MNXR84135	1.14.15.3	ABAYE2014	Fatty acid metabolism
rubredoxin-NAD(+) reductase OR ferredoxin reductase component (dioxygenase)	nadh_c + 2.0 rdxo_c ⇌ h_c + nad_c + 2.0 rdxr_c	R199	RDXR		MNXR84103	1.18.1.1 OR 1.18.1.3	(ABAYE1067 OR ABAYE2799) OR ABAYE2843	Fatty acid metabolism
ferredoxin reductase component (dioxygenase)	nadph_c + rdxo_c ⇌ h_c + nadp_c + rdxr_c	R200	FDR		MNXR82878	1.18.1.3	ABAYE2843	Fatty acid metabolism
aldehyde dehydrogenase	aldehyde_c + nad_c ⇌ 0.015 decacid_c + 0.048 dodecacid_c + 0.003 tetdecacid_c + 0.003 pendecacid_c + 0.281 hexadecacid_c + 0.192 hexedecacid_c + 0.017 hepadecacid_c + 0.016 hepedecacid_c + 0.008 octadecacid_c + 0.375 octedecacid_c + 0.041 bhdodec_c + nadh_c	R201	ALDDHYD			1.2.1.3	ABAYE1028 OR ABAYE1460 OR ABAYE2333 OR ABAYE2837	Fatty acid metabolism
fatty oxidation complex alpha subunit		R202			MNXR69942	5.3.3.8	ABAYE3470	Fatty acid metabolism
1-deoxy-D-xylulose-5-phosphate synthase	g3p_c + h_c + pyr_c ⇌ co2_c + dxyl5p_c	R203	DXPS	rxn03909	MNXR55306	2.2.1.7	ABAYE0381	Biosynthesis of steroids
1-deoxy-D-xylulose-5-phosphate reductoisomerase	dxyl5p_c + h_c + nadph_c ⇌ 2me4p_c + nadp_c	R204	DXPRIi	rxn03958	MNXR1818	1.1.1.267	ABAYE1581	Biosynthesis of steroids
4-diphosphocytidyl-2-methyl-D-erythritol synthase	2me4p_c + ctp_c + h_c ⇌ 4c2me_c + ppi_c	R205	MEPCT	rxn03907	MNXR69431	2.7.7.60	ABAYE1672	Biosynthesis of steroids
2-C-methyl-D-erythritol 2,4-cyclodiphosphate synthase	2p4c2me_c ⇌ 2mecdp_c + cmp_c	R206	MECDPS	rxn03910	MNXR3474	4.6.1.12	ABAYE1569	Biosynthesis of steroids
4-hydroxy-3-methylbut-2-en-1-yl diphosphate synthase	2mecdp_c + nadh_c ⇌ h2mb4p_c + h2o_c + nad_c	R207	MECDPDH2			1.17.4.3	ABAYE3263	Biosynthesis of steroids
4-hydroxy-3-methylbut-2-enyl diphosphate reductase	h_c + h2mb4p_c + nadh_c ⇌ h2o_c + ipdp_c + nad_c	R208	IPDPS	rxn08352	MNXR68731	1.17.1.2	ABAYE0313	Biosynthesis of steroids
geranylgeranyl pyrophosphate synthase	dmpp_c + ipdp_c ⇌ grdp_c + ppi_c	R209	DMATT	rxn01213	MNXR55238	2.5.1.10	ABAYE0722	Biosynthesis of steroids
geranylgeranyl pyrophosphate synthase	grdp_c + ipdp_c ⇌ frdp_c + ppi_c	R210	GRTT	rxn01466	MNXR69185	2.5.1.10	ABAYE0722	Biosynthesis of steroids
dimethylallyltranstransferase	ipdp_c + ggdp_c ⇌ ppi_c + pendp_c	R211	GGTT					Biosynthesis of steroids
trans-hexaprenyltranstransferase	ipdp_c + hexdp_c ⇌ ppi_c + hepdp_c	R212	HEXTT	rxn03891	MNXR69238			Biosynthesis of steroids
glycerate kinase	atp_c + glyc__R_c ⇌ 3pg_c + adp_c + h_c	R213	GLYCK	rxn01102	MNXR2756	2.7.1.31	ABAYE0849	Glycerolipid metabolism
aldehyde dehydrogenase	glyc__R_c + 2.0 h_c + nadh_c ⇌ glyald_c + h2o_c + nad_c	R214	GLYALDOR			1.2.1.3	ABAYE1028 OR ABAYE1460 OR ABAYE2333 OR ABAYE2837	Glycerolipid metabolism
glycerol kinase	atp_c + glyc_c ⇌ adp_c + glyc3p_c + h_c	R215	GLYK	rxn00615	MNXR69177	2.7.1.30	ABAYE0816	Glycerolipid metabolism
triacylglycerol lipase	12dgr160_c ⇌ ag160_c + 0.015 decacid_c + 0.048 dodecacid_c + 0.003 tetdecacid_c + 0.003 pendecacid_c + 0.281 hexadecacid_c + 0.192 hexedecacid_c + 0.017 hepadecacid_c + 0.016 hepedecacid_c + 0.008 octadecacid_c + 0.375 octedecacid_c + 0.041 bhdodec_c	R216	DILIP			3.1.1.3	ABAYE0325 OR ABAYE2810	Glycerolipid metabolism
triacylglycerol lipase	tg160_c ⇌ 12dgr160_c + 0.015 decacid_c + 0.048 dodecacid_c + 0.003 tetdecacid_c + 0.003 pendecacid_c + 0.281 hexadecacid_c + 0.192 hexedecacid_c + 0.017 hepadecacid_c + 0.016 hepedecacid_c + 0.008 octadecacid_c + 0.375 octedecacid_c + 0.041 bhdodec_c	R217	TRILIP			3.1.1.3	ABAYE0325 OR ABAYE2810	Glycerolipid metabolism
glycerol-3-phosphate acyltransferase	glyc3p_c + accoa_c ⇌ coa_c + aglp_c	R218	G3PA			2.3.1.15	ABAYE0397	Glycerolipid metabolism
bifunctional protein [wax ester synthase / acyl-CoA:diacylglycerol acyltransferase]	tg160_c + coa_c ⇌ 12dgr160_c + 0.015 decacid_c + 0.048 dodecacid_c + 0.003 tetdecacid_c + 0.003 pendecacid_c + 0.281 hexadecacid_c + 0.192 hexedecacid_c + 0.017 hepadecacid_c + 0.016 hepedecacid_c + 0.008 octadecacid_c + 0.375 octedecacid_c + 0.041 bhdodec_c	R219	BIWLIP			2.3.1.20	ABAYE0708	Glycerolipid metabolism
glycerol-3-phosphate dehydrogenase	dhap_c + h_c + nadh_c ⇌ glyc3p_c + nad_c	R220	G3PD1	rxn00611	MNXR2438	1.1.1.94	ABAYE1223	Glycerophospholipid metabolism
glycerol-3-phosphate dehydrogenase	glyc3p_c + nadp_c ⇌ dhap_c + h_c + nadph_c	R221	G3PD2	rxn00612	MNXR2439	1.1.1.94	ABAYE1223	Glycerophospholipid metabolism
glycerol-3-phosphate dehydrogenase	glyc3p_c + q8_c ⇌ dhap_c + q8h2_c	R222	G3PD5	rxn08556	MNXR69074	1.1.99.5	ABAYE0817	Glycerophospholipid metabolism
glycerol-3-phosphate dehydrogenase	glyc3p_c + mqn8_c ⇌ dhap_c + mql8_c	R223	G3PD6	rxn08557	MNXR26706	1.1.99.5	ABAYE0817	Glycerophospholipid metabolism
glycerol-3-phosphate dehydrogenase	glyc3p_c + mqn7_c ⇌ dhap_c + mql7_c	R224	G3PD4	n/a	n/a	1.1.99.5	ABAYE0817	Glycerophospholipid metabolism
acetyltransferase	glyc3p_c + acoa_c ⇌ coa_c + aglp2_c	R225	ACTF		MNXR69171	2.3.1.-	ABAYE0497 OR ABAYE0625 OR ABAYE1513 OR ABAYE1675 OR ABAYE1715 OR ABAYE1811 OR ABAYE2153 OR ABAYE2367 OR ABAYE2457 OR ABAYE2483 OR ABAYE3572 OR ABAYE3588 OR ABAYE3697 OR ABAYE3807	Glycerophospholipid metabolism
glycerol-3-phosphate O-acyltransferase	glyc3p_c + .015 decacp_c + .048 dodecacp_c + .003 tetacp_c + .003 penacp_c + .281 hexacp_c + .192 hexeacp_c + .017 hepacp_c + .016 hepeacp_c + .008 octacp_c + .375 octeacp_c + .041 bhdodec_c ⇌ aglp_c + .958 ACP_c	R226	G3POACTF			2.3.1.15	ABAYE0397	Glycerophospholipid metabolism
1-acylglycerol-3-phosphate O-acyltransferase	aglp_c + .015 decacp_c + .048 dodecacp_c + .003 tetacp_c + .003 penacp_c + .281 hexacp_c + .192 hexeacp_c + .017 hepacp_c + .016 hepeacp_c + .008 octacp_c + .375 octeacp_c + .041 bhdodec_c ⇌ pa160_c + .958 ACP_c	R227	AGLPACTF			2.3.1.51	ABAYE0497	Glycerophospholipid metabolism
diacylglycerol kinase	12dgr160_c + atp_c ⇌ adp_c + h_c + pa160_c	R228	DAGK160			2.7.1.107	ABAYE0824	Glycerophospholipid metabolism
phospholipase	pc160_c ⇌ agpc23_c + 0.015 decacid_c + 0.048 dodecacid_c + 0.003 tetdecacid_c + 0.003 pendecacid_c + 0.281 hexadecacid_c + 0.192 hexedecacid_c + 0.017 hepadecacid_c + 0.016 hepedecacid_c + 0.008 octadecacid_c + 0.375 octedecacid_c + 0.041 bhdodec_c	R229	PCPHL			3.1.1.32	ABAYE1646	Glycerophospholipid metabolism
glycerophosphoryl diester phosphodiesterase	g3pc_c + h2o_c ⇌ chol_c + glyc3p_c + h_c	R230	GPDDA1	rxn08669	MNXR69183	3.1.4.46	ABAYE0604 OR ABAYE0826	Glycerophospholipid metabolism
phosphatidate cytidylyltransferase	ctp_c + h_c + pa160_c ⇌ cdpdhdecg_c + ppi_c	R231	DASYN160		MNXR82153	2.7.7.41	ABAYE1580	Glycerophospholipid metabolism
phosphatidylserine synthase	cdpdhdecg_c + ser__L_c ⇌ cmp_c + h_c + ps160_c	R232	PSSA160			2.7.8.8	ABAYE0470	Glycerophospholipid metabolism
phospholipase	ps160_c ⇌agps23_c + 0.015 decacid_c + 0.048 dodecacid_c + 0.003 tetdecacid_c + 0.003 pendecacid_c + 0.281 hexadecacid_c + 0.192 hexedecacid_c + 0.017 hepadecacid_c + 0.016 hepedecacid_c + 0.008 octadecacid_c + 0.375 octedecacid_c + 0.041 bhdodec_c	R233	PSPHL			3.1.1.32	ABAYE1646	Glycerophospholipid metabolism
phosphatidylserine decarboxylase	h_c + ps160_c ⇌ co2_c + pe160_c	R234	PSD160			4.1.1.65	ABAYE0104	Glycerophospholipid metabolism
phospholipase	pe160_c ⇌ 2agpe160_c + 0.015 decacid_c + 0.048 dodecacid_c + 0.003 tetdecacid_c + 0.003 pendecacid_c + 0.281 hexadecacid_c + 0.192 hexedecacid_c + 0.017 hepadecacid_c + 0.016 hepedecacid_c + 0.008 octadecacid_c + 0.375 octedecacid_c + 0.041 bhdodec_c	R235	PEPHL			3.1.1.32	ABAYE1646	Glycerophospholipid metabolism
glycerophosphoryl diester phosphodiesterase	g3pe_c + h2o_c ⇌ etha_c + glyc3p_c + h_c	R236	GPDDA2		MNXR83062	3.1.4.46	ABAYE0604 OR ABAYE0826	Glycerophospholipid metabolism
CDP-diacylglycerol--glycerol-3-phosphate 3-phosphatidyltransferase	cdpdhdecg_c + glyc3p_c ⇌ cmp_c + h_c + pgp160_c	R237	PGSA160			2.7.8.5	ABAYE3463	Glycerophospholipid metabolism
phosphatidylglycerophosphatase	h2o_c + pgp160_c ⇌ pg160_c + pi_c	R238	PGPP160		MNXR69686	3.1.3.27	ABAYE0091 OR ABAYE0749 OR ABAYE3269	Glycerophospholipid metabolism
cardiolipin synthase	cdpdhdecg_c + pg160_c ⇌ cmp_c + h_c + clpn160_c	R239	CLS		MNXR68548	2.7.8.-		Glycerophospholipid metabolism
phospholipase C precursor (phosphatidylcholine cholinephosphohydrolase) (phosphatidylcholine-hydrolyzing phospholipase C)	pc160_c ⇌ 12dgr160_c + cholp_c	R240	PLCC			3.1.4.3	ABAYE1520 OR ABAYE3825	Glycerophospholipid metabolism
phospholipase C precursor (phosphatidylcholine cholinephosphohydrolase) (phosphatidylcholine-hydrolyzing phospholipase C)	pe160_c ⇌ 12dgr160_c + ethamp_c	R241	PLCE			3.1.4.3	ABAYE1520 OR ABAYE3825	Glycerophospholipid metabolism
phospholipase C precursor (phosphatidylcholine cholinephosphohydrolase) (phosphatidylcholine-hydrolyzing phospholipase C)	pg160_c ⇌ 12dgr160_c + glyc3p_c	R242	PLCG			3.1.4.3	ABAYE1520 OR ABAYE3825	Glycerophospholipid metabolism
ethanolamine ammonia-lyase	etha_c ⇌ acald_c + nh4_c	R243	ETHAAL	rxn00539	MNXR82449	4.3.1.7	ABAYE1457 AND ABAYE1458	Glycerophospholipid metabolism
ribose-phosphate pyrophosphokinase	atp_c + r5p_c ⇌ amp_c + h_c + prpp_c	R244	PRPPS		MNXR55873	2.7.6.1	ABAYE1789 OR ABAYE2981	Purine metabolism
Glutamine phosphoribosyldiphosphate amidotransferase ((amidophosphoribosyltransferase)	gln__L_c + h2o_c + prpp_c ⇌ glu__L_c + ppi_c + pram_c	R245	GLUPRT	rxn00790	MNXR69167	2.4.2.14	ABAYE1280	Purine metabolism (De novo)
phosphoribosylamine-glycine ligase	atp_c + gly_c + pram_c ⇌ adp_c + gar_c + 2.0 h_c + pi_c	R246	PPRGL	rxn02895	MNXR69784	6.3.4.13	ABAYE1366	Purine metabolism (De novo)
phosphoribosylglycinamide formyltransferase	10fthf_c + gar_c ⇌ fgam_c + h_c + thf_c	R247	GARFT	rxn03004	MNXR2551	2.1.2.2	ABAYE0888 OR ABAYE2179	Purine metabolism (De novo)
phosphoribosylformylglycinamidine synthase	atp_c + fgam_c + gln__L_c + h2o_c ⇌ adp_c + fpram_c + glu__L_c + h_c + pi_c	R248	PRFGS	rxn03084	MNXR55855	6.3.5.3	ABAYE0912	Purine metabolism (De novo)
phosphoribosylformylglycinamidine cyclo-ligase	atp_c + fpram_c ⇌ adp_c + air_c + pi_c	R249	PRFGCL	rxn02937	MNXR84002	6.3.3.1	ABAYE0889	Purine metabolism (De novo)
phosphoribosylaminoimidazole carboxylase	air_c + atp_c + co2_c + h2o_c ⇌ 5aizc_c + adp_c + 2.0 h_c + pi_c	R250	AIRC1		N/A	4.1.1.21	ABAYE3871 AND ABAYE3872	Purine metabolism (De novo)
phosphoribosylaminoimidazole-succinocarboxamide synthase	5aizc_c + asp__L_c + atp_c ⇌ 25aics_c + adp_c + h_c + pi_c	R251	PRASCSi		N/A	6.3.2.6	ABAYE0056	Purine metabolism (De novo)
adenylosuccinate lyase	25aics_c ⇌ aicar_c + fum_c	R252	ADSL2r	rxn03136	MNXR515	4.3.2.2	ABAYE1039	Purine metabolism (De novo)
phosphoribosylaminoimidazolecarboxamide formyltransferase	10fthf_c + aicar_c ⇌ fprica_c + thf_c	R253	AICART	rxn03137	MNXR588	2.1.2.3	ABAYE1367	Purine metabolism (De novo)
phosphoribosylaminoimidazolecarboxamide formyltransferase; IMP cyclohydrolase	fprica_c ⇌ h2o_c + imp_c	R254	ICH	rxn00832	MNXR3099	3.5.4.10	ABAYE1367	Purine metabolism (De novo)
adenylosuccinate synthase	asp__L_c + gtp_c + imp_c ⇌ dcamp_c + gdp_c + 2.0 h_c + pi_c	R255	ADSS	rxn00838	MNXR68295	6.3.4.4	ABAYE2592	Purine metabolism (De novo)
adenylosuccinate lyase	dcamp_c ⇌ amp_c + fum_c	R256	ADSL1r	rxn00800	MNXR514	4.3.2.2	ABAYE1039	Purine metabolism (De novo)
IMP dehydrogenase	h2o_c + imp_c + nad_c ⇌ h_c + nadh_c + xmp_c	R257	IMPD	rxn00834	MNXR3100	1.1.1.205	ABAYE0166	Purine metabolism (De novo)
GMP synthetase	atp_c + gln__L_c + h2o_c + xmp_c ⇌ amp_c + glu__L_c + gmp_c + 2.0 h_c + ppi_c	R258	GMPS2	rxn00917	MNXR32727	6.3.5.2	ABAYE1456 OR ABAYE3740	Purine metabolism (De novo)
adenosine deaminase	adn_c + h_c + h2o_c ⇌ ins_c + nh4_c	R259	ADA	rxn01137	MNXR81551	3.5.4.4	ABAYE2601 OR ABAYE3101	Purine metabolism
adenosine deaminase	dad_2_c + h_c + h2o_c ⇌ din_c + nh4_c	R260	DADA		MNXR81555	3.5.4.4	ABAYE2601 OR ABAYE3101	Purine metabolism
5'-nucleotidase	h2o_c + imp_c ⇌ ins_c + pi_c	R261	NTD11	rxn00831	MNXR3873	3.1.3.5	ABAYE1047 OR ABAYE1886	Purine metabolism
5'-nucleotidase	amp_c + h2o_c ⇌ adn_c + pi_c	R262	NTD7	rxn00132	MNXR3880	3.1.3.5	ABAYE1047 OR ABAYE1886	Purine metabolism
5'-nucleotidase	h2o_c + xmp_c ⇌ pi_c + xtsn_c	R263	NTD10	rxn01961	MNXR3872	3.1.3.5	ABAYE1047 OR ABAYE1886	Purine metabolism
5'-nucleotidase	gmp_c + h2o_c ⇌ gsn_c + pi_c	R264	NTD9	rxn00913	MNXR3882	3.1.3.5	ABAYE1047 OR ABAYE1886	Purine metabolism
5'-nucleotidase	damp_c + h2o_c ⇌ dad_2_c + pi_c	R265	NTD6	rxn01507	MNXR3879	3.1.3.5	ABAYE1047 OR ABAYE1886	Purine metabolism
5'-nucleotidase	dgmp_c + h2o_c ⇌ dgsn_c + pi_c	R266	NTD8	rxn01445	MNXR3881	3.1.3.5	ABAYE1047 OR ABAYE1886	Purine metabolism
guanylate kinase	atp_c + dgmp_c ⇌ adp_c + dgdp_c	R267	DGK1	rxn00239	MNXR69138	2.7.4.8	ABAYE0312	Purine metabolism
nucleoside-diphosphate kinase	atp_c + idp_c ⇌ adp_c + itp_c	R268	NDPK9	rxn00515	MNXR69536	2.7.4.6	ABAYE3267	Purine metabolism
nucleoside-diphosphate kinase	atp_c + didp_c ⇌ adp_c + ditp_c	R269	NDPK10		MNXR69529	2.7.4.6	ABAYE3267	Purine metabolism
hypoxanthine phosphoribosyltransferase	hxan_c + prpp_c ⇌ imp_c + ppi_c	R270	HXPRT	rxn00836	MNXR69265	2.4.2.8	ABAYE3887	Purine metabolism
Xanthine (hypoxanthine) phosphoribosyltransferase	prpp_c + xan_c ⇌ ppi_c + xmp_c	R271	XPPT	rxn01544	MNXR70076	2.4.2.8	ABAYE3887	Purine metabolism
hypoxanthine phosphoribosyltransferase	ade_c + prpp_c ⇌ amp_c + ppi_c	R272	ADPT		MNXR68290	2.4.2.8	ABAYE3887	Purine metabolism
dGTP triphosphohydrolase	dgtp_c + h2o_c ⇌ dgsn_c + pppi_c	R273	NTPTP1		MNXR2840	3.1.5.1	ABAYE0911	Purine metabolism
GTP pyrophosphokinase	atp_c + gtp_c ⇌ amp_c + gdptp_c + h_c	R274	GTPDPK	rxn00303	MNXR69192	2.7.6.5	ABAYE3181	Purine metabolism
guanosine-3',5'-bis(diphosphate) 3'-pyrophosphohydrolase	h2o_c + ppgpp_c ⇌ gdp_c + ppi_c	R275	PPGPPDP	rxn00242	MNXR69771	3.1.7.2	ABAYE0310	Purine metabolism
adenylate kinase	amp_c + atp_c ⇌ 2.0 adp_c	R276	ADK1	rxn01973	MNXR479	2.7.4.3	ABAYE2767	Purine metabolism
ribonucleoside-diphosphate reductase	adp_c + trdrd_c ⇌ dadp_c + h2o_c + trdox_c	R277	RNDR1	rxn05231	MNXR84118	1.17.4.1	ABAYE3065 AND ABAYE3067	Purine metabolism
nucleoside-diphosphate kinase	atp_c + dadp_c ⇌ adp_c + datp_c	R278	NDPK8	rxn00839	MNXR55765	2.7.4.6	ABAYE3267	Purine metabolism
guanylate kinase	datp_c + gmp_c ⇌ dadp_c + gdp_c	R279	GK2	rxn09562	MNXR69139	2.7.4.8	ABAYE0312	Purine metabolism
nucleoside-diphosphate kinase	atp_c + gdp_c ⇌ adp_c + gtp_c	R280	NDPK1	rxn00237	MNXR69528	2.7.4.6	ABAYE3267	Purine metabolism
ribonucleoside-diphosphate reductase	gdp_c + trdrd_c ⇌ dgdp_c + h2o_c + trdox_c	R281	RNDR2	rxn05233	MNXR84120	1.17.4.1	ABAYE3065 AND ABAYE3067	Purine metabolism
nucleoside-diphosphate kinase	atp_c + dgdp_c ⇌ adp_c + dgtp_c	R282	NDPK5	rxn01353	MNXR69533	2.7.4.6	ABAYE3267	Purine metabolism
ADPribose ribophosphohydrolase	adprib_c + h2o_c ⇌ amp_c + 2.0 h_c + r5p_c	R283	ADPRDP	rxn00775	MNXR81566	3.6.1.13	ABAYE3519	Purine metabolism
adenylate kinase	atp_c + damp_c ⇌ adp_c + dadp_c	R284	DADK	rxn01127	MNXR68634	2.7.4.3	ABAYE2767	Purine metabolism
bis(5'-nucleosyl)-tetraphosphatase	ap4a_c + h2o_c ⇌ 2.0 adp_c + 2.0 h_c	R285	AP4AH	rxn00095	MNXR734	3.6.1.41	ABAYE0491	Purine metabolism
xanthine dehydrogenase	h2o_c + hxan_c + nad_c ⇌ h_c + nadh_c + xan_c	R286	HXAND	rxn01297	MNXR3054	1.17.1.4	ABAYE1114 AND ABAYE1115	Purine metabolism
xanthine dehydrogenase	h2o_c + nad_c + xan_c ⇌ h_c + nadh_c + urate_c	R287	XAND	rxn01522	MNXR5348	1.17.1.4	ABAYE1114 AND ABAYE1115	Purine metabolism
ureidoglycolate amidohydrolase(decarboxylating)	2.0 h_c + h2o_c + urdglyc_c ⇌ co2_c + glx_c + 2.0 nh4_c	R288	UGLYCH		MNXR81780	3.5.3.19	ABAYE0127	Purine metabolism
allantoicase	h2o_c + h_c + alltt_c ⇌ urea_c + urdglyc_c	R289	ATAH	rxn05682	MNXR81660	3.5.3.4	ABAYE0128	Purine metabolism
guanine deaminase	gua_c + h_c + h2o_c ⇌ nh4_c + xan_c	R290	GUAD	rxn01225	MNXR83078	3.5.4.3	ABAYE2396 OR ABAYE3885	Purine metabolism
exopolyphosphatase (exopolypase)	h_c + pi_c + gbdp_c ⇌ gdptp_c + h2o_c	R291	PPPPH			3.6.1.11	ABAYE3154	Purine metabolism
hypothetical protein	atp_c ⇌ adp_c + pi_c	R292	ATPB		MNXR55784	3.6.1.15	ABAYE3296	Purine metabolism
nucleoside-triphosphate pyrophosphatase	ditp_c + h2o_c ⇌ dimp_c + h_c + ppi_c	R293	NTPP10			3.6.1.19	ABAYE3179	Purine metabolism
nucleoside-triphosphate pyrophosphatase	gtp_c + h2o_c ⇌ gmp_c + h_c + ppi_c	R294	NTPP2		MNXR3897	3.6.1.19	ABAYE3179	Purine metabolism
nucleoside-triphosphate pyrophosphatase	h2o_c + itp_c ⇌ h_c + imp_c + ppi_c	R295	NTPP9		MNXR3904	3.6.1.19	ABAYE3179	Purine metabolism
nucleoside-triphosphate pyrophosphatase	h2o_c + xtp_c ⇌ h_c + ppi_c + xmp_c	R296	NTPP11		MNXR3896	3.6.1.19	ABAYE3179	Purine metabolism
nucleoside-triphosphate pyrophosphatase	dgtp_c + h2o_c ⇌ dgmp_c + h_c + ppi_c	R297	NTPP1		MNXR3894	3.6.1.19	ABAYE3179	Purine metabolism
L-2,4-diaminobutyrate decarboxylase	air_c + co2_c ⇌ 5aizc_c + h_c	R298	AIRCr			4.1.1.86	ABAYE1027	Purine metabolism
aspartate carbamoyltransferase	asp__L_c + cbp_c ⇌ cbasp_c + h_c + pi_c	R299	ASPCT	rxn01018	MNXR856	2.1.3.2	ABAYE2578	Pyrimidine metabolism (De novo)
dihydroorotase	cbasp_c ⇌ h2o_c + h_c + dhor__S_c	R300	DHR	rxn01465	MNXR1576	3.5.2.3	ABAYE2577 OR ABAYE2646	Pyrimidine metabolism (De novo)
dihydroorotate oxidase	dhor__S_c + q8_c ⇌ orot_c + q8h2_c	R301	DHORD2		MNXR68706	1.3.3.1	ABAYE1278	Pyrimidine metabolism (De novo)
dihydroorotate oxidase	dhor__S_c + mqn8_c ⇌ mql8_c + orot_c	R302	DHORD5		MNXR68705	1.3.3.1	ABAYE1278	Pyrimidine metabolism (De novo)
orotate phosphoribosyltransferase	orot5p_c + ppi_c ⇌ orot_c + prpp_c	R303	ORPT	rxn01362	MNXR69599	2.4.2.10	ABAYE0144	Pyrimidine metabolism (De novo)
orotidine-5'-phosphate decarboxylase	h_c + orot5p_c ⇌ co2_c + ump_c	R304	OMPDC	rxn00710	MNXR3967	4.1.1.23	ABAYE2058	Pyrimidine metabolism (De novo)
nucleoside-diphosphate kinase	atp_c + udp_c ⇌ adp_c + utp_c	R305	NDPK2	rxn00117	MNXR69530	2.7.4.6	ABAYE3267	Pyrimidine metabolism (De novo)
CTP synthase	atp_c + nh4_c + utp_c ⇌ adp_c + ctp_c + 2.0 h_c + pi_c	R306	CTPS1	rxn00410	MNXR82065	6.3.4.2	ABAYE1667	Pyrimidine metabolism (De novo)
CTP synthase	atp_c + gln__L_c + h2o_c + utp_c ⇌ adp_c + ctp_c + glu__L_c + 2.0 h_c + pi_c	R307	CTPS2	rxn00412	MNXR32700	6.3.4.2	ABAYE1667	Pyrimidine metabolism
nucleoside-diphosphate kinase	atp_c + cdp_c ⇌ adp_c + ctp_c	R308	NDPK3	rxn00409	MNXR69531	2.7.4.6	ABAYE3267	Pyrimidine metabolism
ribonucleoside-diphosphate reductase	cdp_c + trdrd_c ⇌ dcdp_c + h2o_c + trdox_c	R309	RNDR3	rxn06076	MNXR84122	1.17.4.1	ABAYE3065 AND ABAYE3067	Pyrimidine metabolism
nucleoside-diphosphate kinase	atp_c + dcdp_c ⇌ adp_c + dctp_c	R310	NDPK7	rxn01673	MNXR69535	2.7.4.6	ABAYE3267	Pyrimidine metabolism
thymidylate kinase	atp_c + dtmp_c ⇌ adp_c + dtdp_c	R311	DTMPK	rxn01520	MNXR68764	2.7.4.9	ABAYE0933	Pyrimidine metabolism
nucleoside-diphosphate kinase	atp_c + dtdp_c ⇌ adp_c + dttp_c	R312	NDPK4	rxn01512	MNXR69532	2.7.4.6	ABAYE3267	Pyrimidine metabolism
cytidylate kinase	atp_c + cmp_c ⇌ adp_c + cdp_c	R313	CYTK1	rxn00364	MNXR68619	2.7.4.14	ABAYE2062	Pyrimidine metabolism
thioredoxin reductase	h_c + nadph_c + trdox_c ⇌ nadp_c + trdrd_c	R314	TRDR	rxn05289	MNXR84310	1.8.1.9	ABAYE2940 OR ABAYE3661	Pyrimidine metabolism
cytidylate kinase	atp_c + dcmp_c ⇌ adp_c + dcdp_c	R315	CYTK2	rxn01219	MNXR68625	2.7.4.14	ABAYE2062	Pyrimidine metabolism
uracil phosphoribosyltransferase	ppi_c + ump_c ⇌ prpp_c + ura_c	R316	UPRT	rxn00711	MNXR70061	2.4.2.9	ABAYE3047	Pyrimidine metabolism
pseudouridylate synthase	2.0 h_c + r5p_c + ura_c ⇌ h2o_c + psd5p_c	R317	PSUDS		MNXR84075	4.2.1.70	ABAYE1445	Pyrimidine metabolism
thymidylate synthase	dump_c + mlthf_c ⇌ dhf_c + dtmp_c	R318	TMDS	rxn01520	MNXR5095	2.1.1.45	ABAYE3314	Pyrimidine metabolism
purine-nucleoside phosphorylase OR thymidine phosphorylase	duri_c + pi_c ⇌ 2dr1p_c + ura_c	R319	DURIPP		MNXR4360	2.4.2.1 OR 2.4.2.4		Pyrimidine metabolism
thymidine phosphorylase	pi_c + thymd_c ⇌ 2dr1p_c + thym_c	R320	TMDPP		MNXR5093	2.4.2.4		Pyrimidine metabolism
nucleoside-diphosphate kinase	atp_c + dudp_c ⇌ adp_c + dutp_c	R321	NDPK6	rxn01678	MNXR69534	2.7.4.6	ABAYE3267	Pyrimidine metabolism
ribonucleoside-diphosphate reductase	trdrd_c + udp_c ⇌ dudp_c + h2o_c + trdox_c	R322	RNDR4	rxn06075	MNXR84124	1.17.4.1	ABAYE3065 AND ABAYE3067	Pyrimidine metabolism
thymidylate kinase	atp_c + dump_c ⇌ adp_c + dudp_c	R323	URIDK2r		MNXR5091	2.7.4.9	ABAYE0933	Pyrimidine metabolism
5'-nucleotidase	h2o_c + ump_c ⇌ pi_c + uri_c	R324	NTD2	rxn00708	MNXR3875	3.1.3.5	ABAYE1047 OR ABAYE1886	Pyrimidine metabolism
5'-nucleotidase	cmp_c + h2o_c ⇌ cytd_c + pi_c	R325	NTD4	rxn00363	MNXR3877	3.1.3.5	ABAYE1047 OR ABAYE1886	Pyrimidine metabolism
5'-nucleotidase	dcmp_c + h2o_c ⇌ dcyt_c + pi_c	R326	NTD3	rxn01218	MNXR3876	3.1.3.5	ABAYE1047 OR ABAYE1886	Pyrimidine metabolism
5'-nucleotidase	dtmp_c + h2o_c ⇌ pi_c + thymd_c	R327	NTD5	rxn01145	MNXR3878	3.1.3.5	ABAYE1047 OR ABAYE1886	Pyrimidine metabolism
cytosine deaminase	csn_c + h_c + h2o_c ⇌ nh4_c + ura_c	R328	CSND		MNXR82063	3.5.4.1		Pyrimidine metabolism
cytosine deaminase	h_c + h2o_c + 5mcsn_c ⇌ nh4_c + thym_c	R329	MCSNAH		MNXR83288	3.5.4.1		Pyrimidine metabolism
cytidine deaminase	cytd_c + h_c + h2o_c ⇌ nh4_c + uri_c	R330	CYTD	rxn01368	MNXR82096	3.5.4.5		Pyrimidine metabolism
cytidylate kinase OR uridylate kinase	atp_c + uri_c ⇌ adp_c + h_c + ump_c	R331	URIK1	rxn01517	MNXR70065	2.7.4.14 OR 2.7.4.22	ABAYE2062 OR ABAYE1577	Pyrimidine metabolism
deoxycytidine triphosphate deaminase	dctp_c + h_c + h2o_c ⇌ dutp_c + nh4_c	R332	DCTPD	rxn01672	MNXR82166	3.5.4.13	ABAYE3025	Pyrimidine metabolism
deoxycytidine triphosphate deaminase	ctp_c + h_c + h2o_c ⇌ nh4_c + utp_c	R333	DCTPD2	rxn00407	MNXR82167	3.5.4.13	ABAYE3025	Pyrimidine metabolism
nucleoside-triphosphate pyrophosphatase	h2o_c + utp_c ⇌ h_c + ppi_c + ump_c	R334	NTPP8		MNXR3903	3.6.1.19	ABAYE3179	Pyrimidine metabolism
nucleoside-triphosphate pyrophosphatase OR deoxyuridine 5'-triphosphate nucleotidohydrolase	dutp_c + h2o_c ⇌ dump_c + h_c + ppi_c	R335	DUTPDP	rxn01519	MNXR1816	3.6.1.19 OR 3.6.1.23	ABAYE3179 OR ABAYE2929	Pyrimidine metabolism
glutamine synthetase	atp_c + glu__L_c + nh4_c ⇌ adp_c + gln__L_c + h_c + pi_c	R336	GLNS	rxn00187	MNXR82966	6.3.1.2	ABAYE1126 OR ABAYE1425	Glutamate metabolism
glutamate synthase	akg_c + gln__L_c + h_c + nadh_c ⇌ 2.0 glu__L_c + nad_c	R337	GLUS		MNXR31608	1.4.1.13 OR 1.4.1.14	ABAYE0298 AND ABAYE0299	Glutamate metabolism
carbamoyl-phosphate synthase	2.0 atp_c + gln__L_c + h2o_c + hco3_c ⇌ 2.0 adp_c + cbp_c + glu__L_c + 2.0 h_c + pi_c	R338	CBPS	rxn00113	MNXR82049	6.3.5.5	ABAYE0800 AND ABAYE0801	Glutamate metabolism
glutamyl-tRNA synthetase	atp_c + glu__L_c + trnaglu_c ⇌ amp_c + glutrna_c + ppi_c	R339	GLUTRS	MNXR48752	MNXR48752	6.1.1.17	ABAYE0277	Glutamate metabolism
glutaminyl-tRNA synthetase	atp_c + gln__L_c + trnagln_c ⇌ amp_c + glntrna_c + ppi_c	R340	GLNTRS	rxn06937	MNXR48752	6.1.1.18	ABAYE1455	Glutamate metabolism
glutaminase OR glutaminase-asparaginase	gln__L_c + h2o_c ⇌ glu__L_c + nh4_c	R341	GLUN	rxn00189	MNXR82967	3.5.1.2 OR 3.5.1.38	ABAYE2832 OR ABAYE2188	Glutamate metabolism
aspartyl/glutamyl-tRNA(Asn/Gln) amidotransferase	atp_c + gln__L_c + h2o_c + glutrna_gln_c ⇌ adp_c + glntrna_c + glu__L_c + h_c + pi_c	R342	GLNTRAT		MNXR83022	6.3.5.7	ABAYE0697 AND ABAYE0698 AND ABAYE0699	Glutamate metabolism
aspartate aminotransferase	akg_c + asp__L_c ⇌ glu__L_c + oaa_c	R343	ASPTA		MNXR54915	2.6.1.1	ABAYE0951	Alanine and aspartate metabolism
aspartyl-tRNA synthetase	asp__L_c + atp_c + trnaasp_c ⇌ amp_c + asptrna_c + ppi_c	R344	ASPTRS		MNXR81772	6.1.1.12	ABAYE0588	Alanine and aspartate metabolism
alanyl-tRNA synthetase	ala__L_c + atp_c + trnaala_c ⇌ alatrna_c + amp_c + ppi_c	R345	ALATRS		MNXR81649	6.1.1.7	ABAYE2595	Alanine and aspartate metabolism
asparagine synthase	asp__L_c + atp_c + gln__L_c + h2o_c ⇌ amp_c + asn__L_c + glu__L_c + h_c + ppi_c	R346	ASNS1		MNXR33036	6.3.5.4		Alanine and aspartate metabolism
L-asparaginase I OR glutaminase-asparaginase	asn__L_c + h2o_c ⇌ asp__L_c + nh4_c	R347	ASNN	rxn00342	MNXR81754	3.5.1.1 OR 3.5.1.38	ABAYE3351 OR ABAYE2188	Alanine and aspartate metabolism
aminoacyl-histidine dipeptidase (peptidase D)	carn_c + h2o_c ⇌ ala_B_c + his__L_c	R348	AHDPD		MNXR69523	3.4.13.3	ABAYE1209	Alanine and aspartate metabolism
L-aspartate oxidase	asp__L_c + h2o_c + o2_c ⇌ h2o2_c + nh4_c + oaa_c	R349	ASP01		MNXR81765	1.4.3.16	ABAYE0935	Alanine and aspartate metabolism
aspartate/glutamate racemase	asp__D_c ⇌ asp__L_c	R350	ASPR		MNXR6487	5.1.1.13	ABAYE1354	Alanine and aspartate metabolism
aspartyl/glutamyl-tRNA(Asn/Gln) amidotransferase	atp_c + gln__L_c + h2o_c + asptrna_asn_c ⇌ adp_c + asntrna_c + glu__L_c + h_c + pi_c	R351	ASNTRAT		MNXR81757	6.3.5.6	ABAYE0697 AND ABAYE0698 AND ABAYE0699	Alanine and aspartate metabolism
aspartate kinase	asp__L_c + atp_c ⇌ 4pasp_c + adp_c	R352	ASPK	rxn00337	MNXR861	2.7.2.4	ABAYE2596	Glycine, serine and threonine metabolism
aspartate-semialdehyde dehydrogenase	aspsa_c + nadp_c + pi_c ⇌ 4pasp_c + h_c + nadph_c	R353	ASAD	rxn01643	MNXR832	1.2.1.11	ABAYE3348	Glycine, serine and threonine metabolism
homoserine dehydrogenase	hom__L_c + nad_c ⇌ aspsa_c + h_c + nadh_c	R354	HSDx	rxn01302	MNXR3045	1.1.1.3	ABAYE1937 OR ABAYE3530	Glycine, serine and threonine metabolism
homoserine dehydrogenase	hom__L_c + nadp_c ⇌ aspsa_c + h_c + nadph_c	R355	HSDy	rxn01302	MNXR3045	1.1.1.3	ABAYE1937 OR ABAYE3530	Glycine, serine and threonine metabolism
homoserine kinase	atp_c + hom__L_c ⇌ adp_c + h_c + phom_c	R356	HSK	rxn01300	MNXR3047	2.7.1.39	ABAYE0244	Glycine, serine and threonine metabolism
threonine synthase	h2o_c + phom_c ⇌ pi_c + thr__L_c	R357	THRS	rxn01069	MNXR5064	4.2.3.1	ABAYE3531	Glycine, serine and threonine metabolism
D-3-phosphoglycerate dehydrogenase	3pg_c + nad_c ⇌ 3php_c + h_c + nadh_c	R358	PGCD	rxn01101	MNXR4184	1.1.1.95	ABAYE0332	Glycine, serine and threonine metabolism
phosphoserine aminotransferase	3php_c + glu__L_c ⇌ akg_c + pser__L_c	R359	PSAT	rxn02914	MNXR32268	2.6.1.52	ABAYE0877	Glycine, serine and threonine metabolism
phosphoserine phosphatase	h2o_c + pser__L_c ⇌ pi_c + ser__L_c	R360	PSP	rxn00420	MNXR4486	3.1.3.3	ABAYE0098	Glycine, serine and threonine metabolism
serine hydroxymethyltransferase	gly_c + h2o_c + mlthf_c ⇌ ser__L_c + thf_c	R361	GHMT	rxn00692	MNXR2619	2.1.2.1	ABAYE1171	Glycine, serine and threonine metabolism
dihydrolipoamide dehydrogenase	nad_c + dhlplarg_c ⇌ h_c + nadh_c + lplarg_c	R362	LPD5		MNXR83219	1.8.1.4	ABAYE0505 OR ABAYE0782 OR ABAYE1945	Glycine, serine and threonine metabolism
L-serine ammonia-lyase	ser__L_c ⇌ nh4_c + pyr_c	R363	SERD_L	rxn00165	MNXR84190	4.3.1.17 OR 4.3.1.19	ABAYE2377 OR (ABAYE0691 OR ABAYE1083 OR ABAYE1649)	Glycine, serine and threonine metabolism
threonine dehydratase	thr__L_c ⇌ 2obut_c + nh4_c	R364	THRD_L	rxn00737	MNXR84302	4.3.1.19	ABAYE0691 OR ABAYE1083 OR ABAYE1649	Glycine, serine and threonine metabolism
threonyl-tRNA synthetase	atp_c + thr__L_c + trnathr_c ⇌ amp_c + ppi_c + thrtrna_c	R365	THRTRS		MNXR84324	6.1.1.3	ABAYE3169	Glycine, serine and threonine metabolism
seryl-tRNA synthetase	atp_c + ser__L_c + trnaser_c ⇌ amp_c + ppi_c + sertrna_c	R366	SERTRS		MNXR84192	6.1.1.11	ABAYE0757	Glycine, serine and threonine metabolism
glycyl-tRNA synthetase	atp_c + gly_c + trnagly_c ⇌ amp_c + glytrna_c + ppi_c	R367	GLYTRS		MNXR83043	6.1.1.14	ABAYE0367 AND ABAYE0368	Glycine, serine and threonine metabolism
glutamate decarboxylase	akg_c + 2.0 h_c + 24dab_c ⇌ aspsa_c + glu__L_c	R368	DABAAT		MNXR31600	2.6.1.76	ABAYE1026	Glycine, serine and threonine metabolism
choline dehydrogenase	betald_c + h2o_c + fad_c ⇌ fadh2_c + 2.0 h_c + glyb_c	R369	BEF	rxn10770	MNXR1151	1.1.99.1	ABAYE2868	Glycine, serine and threonine metabolism
NAD-dependent aldehyde dehydrogenase	betald_c + h2o_c + nad_c ⇌ glyb_c + 2.0 h_c + nadh_c	R370	BETALDHx	rxn01867	MNXR946	1.2.1.8	ABAYE1066 OR ABAYE2867	Glycine, serine and threonine metabolism
alcohol dehydrogenase	h_c + mthgxl_c + nadph_c ⇌ acetol_c + nadp_c	R371	ALR2	rxn00543	MNXR648	1.1.1.-	ABAYE0043 OR ABAYE0109 OR ABAYE0479 OR ABAYE1356 OR ABAYE2589 OR ABAYE2607 OR ABAYE2613 OR ABAYE2618 OR ABAYE2845 OR ABAYE3187 OR ABAYE3378	Glycine, serine and threonine metabolism
copper amine oxidase precursor (tyramine oxidase) (2-phenylethylamine oxidase)	aact_c + o2_c ⇌ mthgxl_c + nh3_c + h2o2_c	R372	CAOPT			1.4.3.21	ABAYE1710	Glycine, serine and threonine metabolism
D-serine deaminase (dehydratase)	ser__D_c ⇌ nh4_c + pyr_c	R373	SERD_D	rxn00166	MNXR84189	4.3.1.18	ABAYE2819	Glycine, serine and threonine metabolism
cystathionine beta-lyase, PLP-dependent	cyst__L_c + h2o_c ⇌ hcys__L_c + nh4_c + pyr_c	R374	CYSTL		MNXR81870	4.4.1.8	ABAYE0405	Methionine metabolism
methionine synthase I	5mthf_c + hcys__L_c ⇌ h_c + met__L_c + thf_c	R375	METS		MNXR69434	2.1.1.13	ABAYE2822	Methionine metabolism
5-methyltetrahydropteroyltriglutamate-homocysteine methyltransferase	h_c + hcys__L_c + mhpglu_c ⇌ met__L_c + hpglu_c	R376	MS		MNXR69442	2.1.1.14	ABAYE3079	Methionine metabolism
methionyl-tRNA synthetase	atp_c + met__L_c + trnamet_c ⇌ amp_c + mettrna_c + ppi_c	R377	METTRS		MNXR83308	6.1.1.10	ABAYE3031	Methionine metabolism
methionyl-tRNA formyltransferase	10fthf_c + mettrna_c ⇌ fmettrna_c + h_c + thf_c	R378	FMETTRS		MNXR55425	2.1.2.9	ABAYE0022	Methionine metabolism
S-adenosylmethionine synthetase	atp_c + h2o_c + met__L_c ⇌ amet_c + pi_c + ppi_c	R379	METAT	rxn00126	MNXR3487	2.5.1.6	ABAYE2118	Methionine metabolism
S-adenosylhomocysteine nucleosidase	ahcys_c + h2o_c ⇌ ade_c + rhcys_c	R380	AHCYSNS	rxn00143	MNXR579	3.2.2.9	ABAYE3028 OR ABAYE3846	Methionine metabolism
cytosine-specific methyltransferase	amet_c + csn_c ⇌ ahcys_c + h_c + 5mcsn_c	R381	CYTOM			2.1.1.37	ABAYE0084	Methionine metabolism
homoserine O-acetyltransferase	accoa_c + hom__L_c ⇌ coa_c + achms_c	R382	HSERTA	rxn00423	MNXR4808	2.3.1.31	ABAYE3293	Methionine metabolism
O-succinylhomoserine sulfhydrylase	h2s_c + suchms_c ⇌ hcys__L_c + succ_c	R383	SHSL2			2.5.1.-	ABAYE1970	Methionine metabolism
homocysteine synthase	achms_c + h2s_c ⇌ ac_c + hcys__L_c	R384	HCYSS1	rxn00649	MNXR30965	2.5.1.49	ABAYE0264	Methionine metabolism
homocysteine synthase	achms_c + trdrd_c +tsul _c ⇌ ac_c + hcys__L_c + so3_c + h_c trdox_c	R385	HCYSS2	rxn05733	MNXR82091	2.5.1.49	ABAYE0264	Methionine metabolism
cystathionine beta-lyase	cys__L_c + h2o_c ⇌ h2s_c + nh4_c + pyr_c	R386	CYSDS		MNXR81870	4.4.1.8	ABAYE0405	Cysteine metabolism
cystathionine beta-lyase	h2o_c + cysi__L_c ⇌ nh4_c + pyr_c + thcys_c	R387	CYSLYSL	rxn00566	MNXR82085	4.4.1.8	ABAYE0405	Cysteine metabolism
serine acetyltransferase	accoa_c + ser__L_c ⇌ acser_c + coa_c	R388	SERAT	rxn00423	MNXR4808	2.3.1.30	ABAYE2191 OR ABAYE2248	Cysteine metabolism
cysteine synthase	acser_c + h2s_c ⇌ ac_c + cys__L_c + h_c	R389	CYSS		MNXR1354	2.5.1.47	ABAYE3184 OR ABAYE3696	Cysteine metabolism
cysteine synthase	acser_c + trdrd_c + tsul_c ⇌ ac_c + cys__L_c + h_c + so3_c + trdox_c	R390	ACSER	rxn05733	MNXR82091	2.5.1.47 OR 2.5.1.49	ABAYE3184 OR ABAYE3696 OR ABAYE0264	Cysteine metabolism
cysteine synthase	acser_c + tsul_c ⇌ ac_c + scys__L_c	R391	SLCYSS		MNXR1354	2.5.1.47	ABAYE3184 OR ABAYE3696	Cysteine metabolism
aspartate aminotransferase	akg_c + Lcyst_c ⇌ 3spyr_c + glu__L_c	R392	ASPA1		MNXR31786	2.6.1.1	ABAYE0951	Cysteine metabolism
aspartate aminotransferase	3sala_c + akg_c ⇌ 3snpyr_c + glu__L_c	R393	ASPA2		MNXR54915	2.6.1.1	ABAYE0951	Cysteine metabolism
aspartate aminotransferase	glu__L_c + mercppyr_c ⇌ akg_c + cys__L_c	R394	ASPA3		MNXR30967	2.6.1.1	ABAYE0951	Cysteine metabolism
L-serine dehydratase	ser__L_c ⇌ h2o_c + 2amac_c	R395	SERHL		MNXR69383	4.3.1.17	ABAYE2377	Cysteine metabolism
cysteinyl-tRNA synthetase	atp_c + cys__L_c + trnacys_c ⇌ amp_c + cystrna_c + ppi_c	R396	CYSTRS		MNXR55176	6.1.1.16	ABAYE2493	Cysteine metabolism
D-cysteine desulfhydrase	cys__D_c + h2o_c ⇌ h2s_c + nh4_c + pyr_c	R397	CYSDDS		MNXR82084	4.4.1.15	ABAYE3037	Cysteine metabolism
3-hydroxyisobutyrate dehydrogenase	nad_c + hibut_c ⇌ h_c + nadh_c + msa_c	R398	HIBUTD	rxn12844	MNXR2960	1.1.1.31	ABAYE3767	Valine, leucine and isoleucine degradation
acyl-CoA dehydrogenase	btcoa_c + fad_c ⇌ 3mb2coa_c + fadh2_c	R399	ACCDH			1.3.99.3 OR 1.3.99.10	(ABAYE0476 OR ABAYE2013) OR ABAYE2288	Valine, leucine and isoleucine degradation
(enoyl-CoA hydratase)	3hivcoa_c ⇌ 3mb2coa_c + h2o_c	R400	HVE			4.2.1.17	ABAYE0482 OR ABAYE0915 OR ABAYE2065 OR ABAYE2290 OR ABAYE2304 OR ABAYE2311 OR ABAYE2369 OR ABAYE2370 OR ABAYE2628 OR ABAYE2852 OR ABAYE3186 OR ABAYE3763 OR ABAYE3764	Valine, leucine and isoleucine degradation
enoyl-CoA hydratase	h2o_c + 2mp2coa_c ⇌ 3hibutcoa_c	R401	ECOAH12			4.2.1.17	ABAYE0482 OR ABAYE0915 OR ABAYE2065 OR ABAYE2290 OR ABAYE2304 OR ABAYE2311 OR ABAYE2369 OR ABAYE2370 OR ABAYE2628 OR ABAYE2852 OR ABAYE3186 OR ABAYE3763 OR ABAYE3764	Valine, leucine and isoleucine degradation
enoyl-CoA hydratase	3hmbcoa_c ⇌ 2mb2coa_c + h2o_c	R402	ECOAH9ir	rxn02167	MNXR1863	4.2.1.17	ABAYE0482 OR ABAYE0915 OR ABAYE2065 OR ABAYE2290 OR ABAYE2304 OR ABAYE2311 OR ABAYE2369 OR ABAYE2370 OR ABAYE2628 OR ABAYE2852 OR ABAYE3186 OR ABAYE3763 OR ABAYE3764	Valine, leucine and isoleucine degradation
3-methylcrotonyl-CoA carboxylase	atp_c + hco3_c + 3mb2coa_c ⇌ adp_c + pi_c + 3mgcoa_c	R403	MCTC	rxn02889	MNXR3438	6.4.1.4	ABAYE0483	Valine, leucine and isoleucine degradation
3-hydroxyacyl-CoA dehydrogenase	mmtsa_c + h_c + nadh_c ⇌ nad_c + hibut_c	R404	HACDH	rxn01451	MNXR2899	1.1.1.35	ABAYE1411 OR ABAYE2460 OR ABAYE3470	Valine, leucine and isoleucine degradation
3-hydroxyacyl-CoA dehydrogenase	nad_c + 3hmbcoa_c ⇌ h_c + nadh_c + 2maacoa_c	R405	HACD9	rxn02933	MNXR2909	1.1.1.35	ABAYE1411 OR ABAYE2460 OR ABAYE3470	Valine, leucine and isoleucine degradation
aldehyde dehydrogenase	nad_c + mmtsa_c ⇌ co2_c + mmal_c + nadh_c	R406	MADH			1.2.1.3	ABAYE1028 OR ABAYE1460 OR ABAYE2333 OR ABAYE2837	Valine, leucine and isoleucine degradation
acetyl-CoA acyltransferase	coa_c + 2maacoa_c ⇌ accoa_c + ppcoa_c	R407	ACCOAMA			2.3.1.16	ABAYE3471	Valine, leucine and isoleucine degradation
acyl-CoA dehydrogenase	fad_c +ibcoa_c ⇌ fadh2_c + 2mp2coa_c	R408	ACCOADH			1.3.99.3	ABAYE0476 OR ABAYE2013	Valine, leucine and isoleucine degradation
acyl-CoA dehydrogenase	fad_c + 2mbcoa_c ⇌ fadh2_c + 2mb2coa_c	R409	ACCOADH2	rxn00872	MNXR81478	1.3.99.3	ABAYE0476 OR ABAYE2013	Valine, leucine and isoleucine degradation
omega-amino acid--pyruvate aminotransferase (omega-APT) (beta-alanine--pyruvate aminotransferase)	mmtsa_c + ala__L_c ⇌ pyr_c + aibut_c	R410	OOAP			2.6.1.18	ABAYE1295	Valine, leucine and isoleucine degradation
branched-chain amino acid transferase	3mop_c + glu__L_c ⇌ akg_c + ile__L_c	R411	BCTA			2.6.1.42	ABAYE0577	Valine, leucine and isoleucine degradation
branched-chain amino acid transferase	akg_c + leu__L_c ⇌ 4mop_c + glu__L_c	R412	LEUTA	rxn00806	MNXR31792	2.6.1.42	ABAYE0577	Valine, leucine and isoleucine degradation
acetohydroxy acid isomeroreductase	23dhmb_c + nadp_c ⇌ alac__S_c + h_c + nadph_c	R413	KARA1			1.1.1.86	ABAYE3238	Valine, leucine and isoleucine biosynthesis
dihydroxy-acid dehydratase OR 6-phosphogluconate dehydratase	23dhmp_c ⇌ 3mob_c + h2o_c	R414	DHAD1	rxn01477	MNXR1874	4.2.1.9	ABAYE0023 OR ABAYE1724 OR ABAYE1781	Valine, leucine and isoleucine biosynthesis
branched-chain amino acid aminotransferase	akg_c + val__L_c ⇌ 3mob_c + glu__L_c	R415	BCTA_val_h	rxn00903	MNXR32586	2.6.1.42	ABAYE0577	Valine, leucine and isoleucine biosynthesis
acetolactate synthase	2obut_c + h_c + pyr_c ⇌ 2ahbut_c + co2_c	R416	ACHBS		MNXR81470	2.2.1.6	ABAYE2836 OR (ABAYE3239 AND ABAYE3240)	Valine, leucine and isoleucine biosynthesis
ketol-acid reductoisomerase	2ahbut_c + h_c + nadph_c ⇌ 23dhmp_c + nadp_c	R417	KARA2	rxn02186	MNXR69294	1.1.1.86	ABAYE3238	Valine, leucine and isoleucine biosynthesis
dihydroxy-acid dehydratase	23dhmp_c ⇌ 3mop_c + h2o_c	R418	DHAD2	rxn00898	MNXR68691	4.2.1.9	ABAYE0023 OR ABAYE1724 OR ABAYE1781	Valine, leucine and isoleucine biosynthesis
branched-chain amino acid aminotransferase	akg_c + ile__L_c ⇌ 3mop_c + glu__L_c	R419	ILETA			2.6.1.42	ABAYE0577	Valine, leucine and isoleucine biosynthesis
isopropylmalate synthase	3mob_c + accoa_c + h2o_c ⇌ 3c3hmp_c + coa_c + h_c	R420	IPPS	rxn00902	MNXR3135	2.3.3.13	ABAYE3292	Valine, leucine and isoleucine biosynthesis
3-isopropylmalate dehydratase	3c3hmp_c ⇌ 3c2hmp_c + h2o_c	R421	IP3DH	rxn02811	MNXR3133	4.2.1.33	ABAYE3359 AND ABAYE3360	Valine, leucine and isoleucine biosynthesis
isopropylmalate dehydrogenase	3c2hmp_c + nad_c ⇌ 3c4mop_c + h_c + nadh_c	R422	IPMD	rxn03062	MNXR3132	1.1.1.85	ABAYE3357	Valine, leucine and isoleucine biosynthesis
2-Oxo-4-methyl-3-carboxypentanoate decarboxylation (spontaneous)	3c4mop_c + h_c ⇌ 4mop_c + co2_c	R423	OMCDC	rxn01208	MNXR3962	1.1.1.85		Valine, leucine and isoleucine biosynthesis
branched-chain amino acid aminotransferase	akg_c + leu__L_c ⇌ 4mop_c + glu__L_c	R424	LEUTA	rxn00806	MNXR31792	2.6.1.42	ABAYE0577	Valine, leucine and isoleucine biosynthesis
leucyl-tRNA synthetase	atp_c + leu__L_c + trnaleu_c ⇌ amp_c + leutrna_c + ppi_c	R425	LEUTRS			6.1.1.4	ABAYE3244	Valine, leucine and isoleucine biosynthesis
valyl-tRNA synthetase	atp_c + trnaval_c + val__L_c ⇌ amp_c + ppi_c + valtrna_c	R426	VALTRS			6.1.1.9	ABAYE0740	Valine, leucine and isoleucine biosynthesis
isoleucyl-tRNA synthetase	atp_c + ile__L_c + trnaile_c ⇌ amp_c + iletrna_c + ppi_c	R427	ILETRS			6.1.1.5	ABAYE3852	Valine, leucine and isoleucine biosynthesis
dihydrodipicolinate synthase	aspsa_c + pyr_c ⇌ 23dhdp_c + h_c + 2.0 h2o_c	R428	DHDPS	rxn01644	MNXR1557	4.2.1.52	ABAYE0058 OR ABAYE2388 OR ABAYE2878 OR ABAYE3671	Lysine biosynthesis
dihydrodipicolinate reductase	23dhdp_c + h_c + nadh_c ⇌ nad_c + thdp_c	R429	DHDPRx_r			1.3.1.26	ABAYE0036	Lysine biosynthesis
dihydrodipicolinate reductase	23dhdp_c + h_c + nadph_c ⇌ nadp_c + thdp_c	R430	DHDPRy	rxn02929	MNXR1556	1.3.1.26	ABAYE0036	Lysine biosynthesis
2,3,4,5-tetrahydropyridine-2,6-carboxylate N-succinyltransferase	h2o_c + succoa_c + thdp_c ⇌ coa_c + sl2a6o_c	R431	THDPS	rxn03031	MNXR5036	2.3.1.117	ABAYE0923	Lysine biosynthesis
succinyldiaminopimelate transaminase	akg_c + sl26da_c ⇌ glu__L_c + sl2a6o_c	R432	SDPTA			2.6.1.17	ABAYE2181	Lysine biosynthesis
succinyl-diaminopimelate desuccinylase	h2o_c + sl26da_c ⇌ 26dap_LL_c + succ_c	R433	SDPDS	rxn01973	MNXR4792	3.5.1.18	ABAYE0676	Lysine biosynthesis
diaminopimelate epimerase	26dap_LL_c ⇌ 26dap__M_c	R434	DAPE	rxn01974	MNXR1432	5.1.1.7	ABAYE0861	Lysine biosynthesis
diaminopimelate decarboxylase	26dap__M_c + h_c ⇌ co2_c + lys__L_c	R435	DAPDC	rxn00313	MNXR1430	4.1.1.20	ABAYE0860	Lysine biosynthesis
lysyl-tRNA synthetase	atp_c + lys__L_c + trnalys_c ⇌ amp_c + lystrna_c + ppi_c	R436	LYSTRS			6.1.1.6	ABAYE0854 OR ABAYE2794	Lysine biosynthesis
homoserine dehydrogenase	hom__L_c + nad_c ⇌ aspsa_c + h_c + nadh_c	R437	HSDx	rxn01302	MNXR3045	1.1.1.3	ABAYE1937 OR ABAYE3530	Lysine biosynthesis
homoserine dehydrogenase	hom__L_c + nadp_c ⇌ aspsa_c + h_c + nadph_c	R438	HSDy	rxn01302	MNXR3045	1.1.1.3	ABAYE1937 OR ABAYE3530	Lysine biosynthesis
aspartate-semialdehyde dehydrogenase	aspsa_c + nadp_c + pi_c ⇌ 4pasp_c + h_c + nadph_c	R439	ASAD	rxn01643	MNXR832	1.2.1.11	ABAYE3348	Lysine biosynthesis
2-oxoglutarate dehydrogenase E1 component	2oxoadp_c+ lpam_c ⇌ co2_c + S_gtrdhdlp_c	R440	OGDE1			1.2.4.2	ABAYE0780	Lysine degradation
2-oxoglutarate dehydrogenase E2 component	glutcoa_c+ dhlam_c ⇌ coa_c + S_gtrdhdlp_c	R441	OGDE2			2.3.1.61	ABAYE0781	Lysine degradation
acinetobactin siderophore biosynthesis protein OR lysine N6-hydroxylase	lys__L_c+ o2_c + nadph_c ⇌ nhlys_c + nadp_c	R442	ABSD			1.14.13.59	ABAYE1094	Lysine degradation
aldehyde dehydrogenase	4abutn_c + h2o_c + nad_c ⇌ 4abut_c + 2.0 h_c + nadh_c	R443	ALDH			1.2.1.3	ABAYE1028 OR ABAYE1460 OR ABAYE2333 OR ABAYE2837	Lysine degradation
glutaryl-CoA dehydrogenase	glutcoa_c ⇌ b2coa_c + co2_c	R444	GCDH	rxn01802	MNXR83034	1.3.99.7	ABAYE3097	Lysine degradation
arginine succinyltransferase	arg__L_c + succoa_c ⇌ coa_c + h_c + sucarg_c	R445	AST	rxn00601	MNXR879	2.3.1.109	ABAYE0353	Arginine and proline metabolism
arginyl-tRNA synthetase	arg__L_c + atp_c + trnaarg_c ⇌ amp_c + argtrna_c + ppi_c	R446	ARGTRS			6.1.1.19	ABAYE3732	Arginine and proline metabolism
bifunctional proline dehydrogenase OR delta-1-pyrroline-5-carboxylate dehydrogenase	1pyr5c_c + 2.0 h2o_c + nad_c ⇌ glu__L_c + h_c + nadh_c	R447	P5CD	rxn00503	MNXR69619	1.5.1.12	ABAYE2108	Arginine and proline metabolism
bifunctional proline dehydrogenase OR delta-1-pyrroline-5-carboxylate dehydrogenase	1pyr5c_c + 2.0 h2o_c + nadp_c ⇌ glu__L_c + h_c + nadph_c	R448	PYR5CD			1.5.1.12	ABAYE2108	Arginine and proline metabolism
1-pyrroline-5-carboxylate dehydrogenase	glu__L_c + h_c + nadh_c ⇌ glu5sa_c + nad_c + pi_c	R449	P5CCD			1.5.1.12	ABAYE2108	Arginine and proline metabolism
proline dehydrogenase	fad_c + pro__L_c ⇌ 1pyr5c_c + fadh2_c + h_c	R450	PROD2			1.5.99.8	ABAYE2108	Arginine and proline metabolism
prolyl-tRNA synthetase	atp_c + pro__L_c + trnapro_c ⇌ amp_c + ppi_c + protrna_c	R451	PROTRS			6.1.1.15	ABAYE0663	Arginine and proline metabolism
pyrroline-5-carboxylate reductase	1p3h5c_c + nadh_c ⇌ nad_c + 4hpro_LT_c	R452	PY5CCR	rxn00931	MNXR7299	1.5.1.2	ABAYE2533 OR ABAYE3151	Arginine and proline metabolism
pyrroline-5-carboxylate reductase	1p3h5c_c + nadph_c ⇌ nadp_c + 4hpro_LT_c	R453	PY5CCR2	rxn00929	MNXR26331	1.5.1.2	ABAYE2533 OR ABAYE3151	Arginine and proline metabolism
1-pyrroline-5-carboxylate dehydrogenase	2.0 h2o_c + nad_c + 1p3h5c_c ⇌ h_c + nadh_c + e4hglu_c	R454	PHCD			1.5.1.12	ABAYE2108	Arginine and proline metabolism
1-pyrroline-5-carboxylate dehydrogenase	2.0 h2o_c + nadp_c + 1p3h5c_c ⇌ h_c + nadph_c + e4hglu_c	R455	PY5CDHE			1.5.1.12	ABAYE2108	Arginine and proline metabolism
1-pyrroline-5-carboxylate dehydrogenase	nad_c + e4hglu_c ⇌ nadh_c + 4hglusa_c	R456	P5CDEG			1.5.1.12 OR 1.5.99.8	ABAYE2108	Arginine and proline metabolism
aspartate aminotransferase	akg_c + e4hglu_c ⇌ glu__L_c + 4h2oglt_c	R457	EHGLAT			2.6.1.1	ABAYE0951	Arginine and proline metabolism
4-hydroxy-2-oxoglutarate aldolase	4h2oglt_c ⇌ glx_c + pyr_c	R458	O4HA			4.1.2.14	ABAYE3280	Arginine and proline metabolism
succinylglutamic semialdehyde dehydrogenase	h2o_c + nad_c + sucgsa_c ⇌ 2.0 h_c + nadh_c + sucglu_c	R459	SGSAD	rxn03422	MNXR4831	1.2.1.71	ABAYE0354	Arginine and proline metabolism
succinylornithine transaminase	akg_c + sucorn_c ⇌ glu__L_c + sucgsa_c	R460	SOTA	rxn02944	MNXR32423	2.6.1.81	ABAYE0352	Arginine and proline metabolism
succinylglutamate desuccinylase	h2o_c + sucglu_c ⇌ glu__L_c + succ_c	R461	SGDS	rxn00291	MNXR32394	3.5.1.96	ABAYE0356	Arginine and proline metabolism
succinylarginine dihydrolase	2.0 h_c + 2.0 h2o_c + sucarg_c ⇌ co2_c + 2.0 nh4_c + sucorn_c	R462	SADH	rxn02927	MNXR84149	3.5.3.23	ABAYE0355	Arginine and proline metabolism
creatinase (Creatine amidinohydrolase)	h2o_c + crtn_c ⇌ sarcs_c + urea_c	R463	CADH			3.5.3.3	p3ABAYE0029	Arginine and proline metabolism
proline racemase	pro__L_c ⇌ pro__D_c	R464	PROR	rxn00933	MNXR5681	5.1.1.4	ABAYE2385	Arginine and proline metabolism
ATP phosphoribosyltransferase	atp_c + prpp_c ⇌ ppi_c + prbatp_c	R465	ATPPRT	rxn00789	MNXR68424	2.4.2.17	ABAYE2593 OR ABAYE3132	Histidine metabolism
phosphoribosyl-ATP pyrophosphohydrolase	h2o_c + prbatp_c ⇌ h_c + ppi_c + prbamp_c	R466	PRATPP	rxn02834	MNXR4426	3.6.1.31	ABAYE3428	Histidine metabolism
phosphoribosyl-AMP cyclohydrolase	h2o_c + prbamp_c ⇌ prfp_c	R467	PRAMPC	rxn02835	MNXR4424	3.5.4.19	ABAYE3428	Histidine metabolism
phosphoribosylformimino-5-aminoimidazole carboxamide ribotide isomerase	prfp_c ⇌ prlp_c	R468	PRMICI	rxn03175	MNXR4439	5.3.1.16	ABAYE0250	Histidine metabolism
imidazole glycerol phosphate synthase OR glutamine amidotransferase	gln__L_c + prlp_c ⇌ aicar_c + eig3p_c + glu__L_c + h_c	R469	IG3PS	rxn03135	MNXR31741	2.4.2.- OR 4.1.3.-	ABAYE0243 OR ABAYE0253	Histidine metabolism
imidazoleglycerol-phosphate dehydratase	eig3p_c ⇌ h2o_c + imacp_c	R470	IGPDH	rxn02473	MNXR3090	4.2.1.19	ABAYE0254	Histidine metabolism
histidinol-phosphate aminotransferase	glu__L_c + imacp_c ⇌ akg_c + hisp_c	R471	HSTPT	rxn02320	MNXR31722	2.6.1.9	ABAYE3130	Histidine metabolism
histidinol-phosphatase	h2o_c + hisp_c ⇌ histd_c + pi_c	R472	HISTP	rxn02160	MNXR2969	3.1.3.15		Histidine metabolism
histidinol dehydrogenase	h2o_c + histd_c + 2.0 nad_c ⇌ 3.0 h_c + his__L_c + 2.0 nadh_c	R473	HISTD	rxn00859	MNXR2968	1.1.1.23	ABAYE3131	Histidine metabolism
N6-adenine-specific methylase	amet_c + his__L_c ⇌ ahcys_c + h_c + NPmehis_c	R474	ARMT			2.1.1.-	ABAYE0624 OR ABAYE2481 OR ABAYE2566 OR ABAYE2771 OR ABAYE2871	Histidine metabolism
histidyl-tRNA synthetase	atp_c + his__L_c + trnahis_c ⇌ amp_c + histrna_c + ppi_c	R475	HISTRS			6.1.1.21	ABAYE3262	Histidine metabolism
histidine ammonia-lyase	his__L_c ⇌ nh4_c + urcan_c	R476	HISNH4L	rxn00867	MNXR83116	4.3.1.3	ABAYE0076	Histidine metabolism
urocanate hydratase	h2o_c + urcan_c ⇌ 4izp_c	R477	UROCANH	rxn02085	MNXR70063	4.2.1.49	ABAYE0075	Histidine metabolism
imidazolonepropionase	h2o_c + 4izp_c ⇌ h_c + forglu_c	R478	IZPN	rxn01642	MNXR69293	3.5.2.7	ABAYE0078	Histidine metabolism
formiminoglutamase	h_c + h2o_c + forglu_c ⇌ glu__L_c + frmd_c	R479	FGLU	rxn01639	MNXR33152	3.5.3.8	ABAYE0079	Histidine metabolism
aldehyde dehydrogenase	h2o_c + nad_c + im4act_c ⇌ 2.0 h_c + nadh_c + im4ac_c	R480	IMACTD	rxn02853	MNXR3098	1.2.1.3	ABAYE1028 OR ABAYE1460 OR ABAYE2333 OR ABAYE2837	Histidine metabolism
flavin-binding family monooxygenase	2 h5p_c ⇌ o2_c + 2 im4ac_c	R481	FBMO	rxn08467	MNXR82815	1.14.13.-	ABAYE0129 OR ABAYE0435 OR ABAYE2606 OR ABAYE2614	Histidine metabolism
histidine decarboxylase	2.0 h_c + his__L_c ⇌ co2_c + hista_c	R482	HDC	rxn00866	MNXR2964	4.1.1.22	ABAYE1098	Histidine metabolism
5-carboxymethyl-2-hydroxymuconate isomerase	5cmhm_c ⇌ 5cohe_c	R483	5CM2HMUDI	rxn03040	MNXR81415	5.3.3.10	ABAYE1465	Tyrosine metabolism
aspartate aminotransferase	akg_c + tyr__L_c ⇌ 34hpp_c + glu__L_c	R484	TYRTA			2.6.1.1	ABAYE0951	Tyrosine metabolism
4-hydroxyphenylpyruvate dioxygenase	o2_c + 34hpp_c ⇌ co2_c + hgentis_c	R485	HPPDO4			1.13.11.27	ABAYE0064	Tyrosine metabolism
maleylacetoacetate isomerase	4mlacac_c ⇌ 4fumacac_c	R486	MACACI			5.2.1.2	ABAYE0067	Tyrosine metabolism
alcohol dehydrogenase	h_c + nadh_c + 34dhmald_c ⇌ nad_c + 34dhoxpeg_c	R487	34DHOXPEGOX	rxn03333	MNXR111	1.1.1.1	ABAYE0763 OR ABAYE1463 OR ABAYE1522 OR ABAYE1861 OR p2ABAYE0004 OR p3ABAYE0020 OR p3ABAYE0024	Tyrosine metabolism
flavin-binding family monooxygenase	o2_c + nadh_c + tym_c ⇌ nad_c + dopa_c	R488	FBFM2			1.14.13.-	ABAYE0129 OR ABAYE0435 OR ABAYE2606 OR ABAYE2614	Tyrosine metabolism
flavin-binding family monooxygenase	o2_c + nadph_c + 4hoxpacd_c ⇌ nadp_c + 4HMN_c	R489	FBFM3			1.14.13.-	ABAYE0129 OR ABAYE0435 OR ABAYE2606 OR ABAYE2614	Tyrosine metabolism
flavoprotein oxidoreductase	h_c + nadh_c + o2_c + 4hphac_c ⇌ h2o_c + nad_c + 34dhpha_c	R490	HPA3MO			1.14.13.3	ABAYE3078	Tyrosine metabolism
flavoprotein oxidoreductase	h_c + nadh_c + o2_c + h3phac_c ⇌ h2o_c + nad_c + 34dhpha_c	R491	FLAVO2			1.14.13.3	ABAYE3078	Tyrosine metabolism
copper amine oxidase precursor (tyramine oxidase) (2-phenylethylamine oxidase)	tym_c + o2_c ⇌ h2o2_c + nh4_c + 4hphac_c	R492	CAOPT2			1.4.3.21	ABAYE1710	Tyrosine metabolism
copper amine oxidase precursor (tyramine oxidase) (2-phenylethylamine oxidase)	dopa_c + o2_c ⇌ h2o2_c + nh4_c + 34dhpac_c	R493	CAOPT3			1.4.3.21	ABAYE1710	Tyrosine metabolism
O-methyltransferase protein	C02442_c + amet_c ⇌ ahcys_c + C06199_c	R494	OMP			2.1.1.-	ABAYE0624 OR ABAYE2481 OR ABAYE2566 OR ABAYE2771 OR ABAYE2871	Tyrosine metabolism
acyltransferase OR acetyl transferase OR acyl-CoA thiolase OR beta-ketoadipyl CoA thiolase OR GCN5-related N-acetyltransferase	hphaccoa_c + gly__L_c ⇌ 4HYPAG_c + coa_c	R495	BKCT	rxn00248	MNXR346	2.3.1.-	ABAYE0497 OR ABAYE0625 OR ABAYE1513 OR ABAYE1675 OR ABAYE1715 OR ABAYE1811 OR ABAYE2153 OR ABAYE2367 OR ABAYE2457 OR ABAYE2483 OR ABAYE3572 OR ABAYE3588 OR ABAYE3697 OR ABAYE3807	Tyrosine metabolism
histidinol-phosphate aminotransferase OR tyrosine aminotransferase	akg_c + tyr__L_c ⇌ 34hpp_c + glu__L_c	R496	TYRTA			2.6.1.9 OR 2.6.1.57	ABAYE3130 OR ABAYE3795	Tyrosine metabolism
fumarylacetoacetase (fumarylacetoacetate hydrolase)	h2o_c + 4fumacac_c ⇌ acac_c + fum_c + h_c	R497	FUMAC			3.7.1.2	ABAYE0068	Tyrosine metabolism
L-2,4-diaminobutyrate decarboxylase	hgentis_c + o2_c + nadph_c ⇌ co2_c + nadp_c + genald_c	R498	HGENT	rxn01827	MNXR120	4.1.1.-	ABAYE1027	Tyrosine metabolism
L-2,4-diaminobutyrate decarboxylase	dopa_c + co2_c ⇌ dhi562_c	R499	DHI56			4.1.1.-	ABAYE1027	Tyrosine metabolism
L-2,4-diaminobutyrate decarboxylase	h_c + dpchr_c ⇌ co2_c + dopa_c	R500	DPCHR	rxn01499	MNXR159	4.1.1.-	ABAYE1027	Tyrosine metabolism
aspartate aminotransferase	glu__L_c + phpyr_c ⇌ akg_c + phe__L_c	R501	POAT	rxn00493	MNXR32168	2.6.1.1 OR 2.6.1.9 OR 2.6.1.57	ABAYE0951 OR ABAYE3130 OR ABAYE3795	Phenylalanine metabolism
4-hydroxyphenylpyruvate dioxygenase	o2_c + phpyr_c ⇌ co2_c + 2hyoxplac_c	R502	PPOR	rxn00999	MNXR4405	1.13.11.27	ABAYE0064	Phenylalanine metabolism
D-amino-acid dehydrogenase	phe__D_c + fad_c + h2o_c ⇌ fadh2_c + nh4_c + phpyr_c	R503	PHET			1.4.99.1	ABAYE1567 OR ABAYE3774	Phenylalanine metabolism
acetohydroxy acid isomeroreductase	phe__L_c ⇌ pad_c	R504	AOP			1.11.1.7	ABAYE0619	Phenylalanine metabolism
flavin-binding family monooxygenase	2hyoxplac_c ⇌ 34dhpha_c	R505	FLAVO3			1.14.13.-	ABAYE0129 OR ABAYE0435 OR ABAYE2606 OR ABAYE2614	Phenylalanine metabolism
phenylacetaldehyde dehydrogenase	h2o_c + nad_c + pacald_c ⇌ 2.0 h_c + nadh_c + pac_c	R506	ALDD19xr	rxn01840	MNXR652	1.2.1.39	ABAYE1712	Phenylalanine metabolism
copper amine oxidase precursor (tyramine oxidase) (2-phenylethylamine oxidase)	peamn_c + o2_c + ⇌ pacald_c + nh4_c + h2o2_c	R507	CAOPTT	rxn01715	MNXR84365	1.4.3.21	ABAYE1710	Phenylalanine metabolism
acyltransferase OR acetyl transferase OR acyl-CoA thiolase OR beta-ketoadipyl CoA thiolase OR GCN5-related N-acetyltransferase	phaccoa_c + gly__L_c ⇌ pheacgly_c + coa_c	R508	GCN5	rxn00178	MNXR341	2.3.1.-	ABAYE0497 OR ABAYE0625 OR ABAYE1513 OR ABAYE1675 OR ABAYE1715 OR ABAYE1811 OR ABAYE2153 OR ABAYE2367 OR ABAYE2457 OR ABAYE2483 OR ABAYE3572 OR ABAYE3588 OR ABAYE3697 OR ABAYE3807	Phenylalanine metabolism
hydrolase	h2o_c + bgly_c ⇌ gly_c + bz_c	R509	NBAH			3.5.1.32	ABAYE3086	Phenylalanine metabolism
amidase	h2o_c + pad_c ⇌ nh4_c + pac_c	R510	AMID2			3.5.1.4	ABAYE1700 OR ABAYE2422	Phenylalanine metabolism
phenylacetate-coenzyme A ligase (phenylacetyl-CoA ligase)	atp_c + coa_c + pac_c ⇌ amp_c + phaccoa_c + ppi_c	R511	PACCOAL	rxn01842	MNXR4073	6.2.1.30	ABAYE2366	Phenylalanine metabolism
tryptophanyl-tRNA synthetase	atp_c + trnatrp_c + trp__L_c ⇌ amp_c + ppi_c + trptrna_c	R512	TRPTRS			6.1.1.2	ABAYE0788	Tryptophan metabolism
aldehyde dehydrogenase	h2o_c + nad_c + id3acald_c ⇌ 2.0 h_c + nadh_c + ind3ac_c	R513	ALDD20x			1.2.1.3	ABAYE1028 OR ABAYE1460 OR ABAYE2333 OR ABAYE2837	Tryptophan metabolism
aldehyde dehydrogenase	h2o_c + nadp_c + id3acald_c ⇌ 2.0 h_c + nadph_c + ind3ac_c	R514	ALDD20y			1.2.1.3	ABAYE1028 OR ABAYE1460 OR ABAYE2333 OR ABAYE2837	Tryptophan metabolism
catalase	2 3hanthrn_c2.0 o2_c ⇌ 2.0 h2o2_c + cvn_c	R515	CTLSE			1.11.1.6	ABAYE2270 OR ABAYE2342 OR ABAYE3366	Tryptophan metabolism
2-oxoglutarate dehydrogenase E1 component	2oxoadp_c + coa_c + nad_c ⇌ glutcoa_c + co2_c + nadh_c	R516	ODH2E			1.2.4.2	ABAYE0780	Tryptophan metabolism
methyltransferase	5mthf_c + aeioh_c ⇌ h2o_c + mot_c + 5fthf_c	R517	MTFF	rxn01652	MNXR2272	2.1.1.-	ABAYE0624 OR ABAYE2481 OR ABAYE2566 OR ABAYE2771 OR ABAYE2871	Tryptophan metabolism
amidase	h2o_c + iad_c ⇌ nh4_c + ind3ac_c	R518	AMID3	rxn02222	MNXR81679	3.5.1.4	ABAYE1700 OR ABAYE2422	Tryptophan metabolism
L-kynurenine hydrolase	h2o_c + Lfmkynr_c ⇌ ala__L_c + h_c + nformanth_c	R519	LFORKYNHYD	rxn13085	MNXR2978	3.7.1.3	ABAYE1599	Tryptophan metabolism
L-kynurenine hydrolase	h2o_c + Lkynr_c ⇌ ala__L_c + anth_c + h_c	R520	KYN			3.7.1.3	ABAYE1599	Tryptophan metabolism
L-kynurenine hydrolase	h2o_c + hLkynr_c ⇌ ala__L_c + 3hanthrn_c	R521	HKYNH			3.7.1.3	ABAYE1599	Tryptophan metabolism
pyruvate decarboxylase OR indolepyruvate decarboxylase	h_c + indpyr_c ⇌ co2_c + id3acald_c	R522	INDPYRD	rxn01450	MNXR3106	4.1.1.74	ABAYE1030	Tryptophan metabolism
3-deoxy-D-arabino-heptulosonate 7-phosphate synthase	e4p_c + h2o_c + pep_c ⇌ 2dda7p_c + pi_c	R523	DDPA	rxn01332	MNXR1486	2.5.1.54	ABAYE1658 OR ABAYE1989	Phenylalanine, tyrosine and tryptophan biosynthesis
3-dehydroquinate synthetase	2dda7p_c ⇌ 3dhq_c + pi_c	R524	DHQS	rxn02212	MNXR1594	4.2.3.4	ABAYE0296	Phenylalanine, tyrosine and tryptophan biosynthesis
3-dehydroquinate dehydratase II OR catabolic 3-dehydroquinate dehydratase (3-dehydroquinase)	3dhq_c ⇌ 3dhsk_c + h2o_c	R525	DHQTi			4.2.1.10	ABAYE1539 OR ABAYE1682	Phenylalanine, tyrosine and tryptophan biosynthesis
shikimate 5-dehydrogenase	3dhsk_c + h_c + nadph_c ⇌ nadp_c + skm_c	R526	SHK3Dr	rxn01740	MNXR55917	1.1.1.25	ABAYE0377	Phenylalanine, tyrosine and tryptophan biosynthesis
shikimate kinase	atp_c + skm_c ⇌ adp_c + h_c + skm5p_c	R527	SHKK	rxn01739	MNXR4842	2.7.1.71	ABAYE0295	Phenylalanine, tyrosine and tryptophan biosynthesis
3-phosphoshikimate 1-carboxyvinyltransferase	pep_c + skm5p_c ⇌ 3psme_c + pi_c	R528	PSCVT	rxn02476	MNXR4464	2.5.1.19	ABAYE1207	Phenylalanine, tyrosine and tryptophan biosynthesis
chorismate synthase	3psme_c ⇌ chor_c + pi_c	R529	CHORS	rxn01255	MNXR1160	4.2.3.5	ABAYE1953	Phenylalanine, tyrosine and tryptophan biosynthesis
anthranilate synthase	chor_c + gln__L_c ⇌ anth_c + glu__L_c + h_c + pyr_c	R530	ANS	rxn00727	MNXR32743	4.1.3.27	ABAYE1123 OR ABAYE3497	Phenylalanine, tyrosine and tryptophan biosynthesis
anthranilate synthase	chor_c + nh4_c ⇌ anth_c + h_c + h2o_c + pyr_c	R531	ANS2	rxn00727	MNXR32743	4.1.3.27	ABAYE1123 OR ABAYE3497	Phenylalanine, tyrosine and tryptophan biosynthesis
anthranilate phosphoribosyltransferase	anth_c + prpp_c ⇌ ppi_c + pran_c	R532	ANPRT	rxn00791	MNXR68365	2.4.2.18	ABAYE1119	Phenylalanine, tyrosine and tryptophan biosynthesis
phosphoribosylanthranilate isomerase	pran_c ⇌ 2cpr5p_c	R533	PRAIi	rxn02508	MNXR4422	5.3.1.24	ABAYE0607	Phenylalanine, tyrosine and tryptophan biosynthesis
indole-3-glycerol phosphate synthase	2cpr5p_c + h_c ⇌ 3ig3p_c + co2_c + h2o_c	R534	IGPS	rxn02507	MNXR3091	4.1.1.48	ABAYE1118	Phenylalanine, tyrosine and tryptophan biosynthesis
tryptophan synthase	3ig3p_c + ser__L_c ⇌ g3p_c + h2o_c + trp__L_c	R535	TRPS1	rxn01964	MNXR7565	4.2.1.20	ABAYE0608 OR ABAYE0613 OR ABAYE1955	Phenylalanine, tyrosine and tryptophan biosynthesis
tryptophan synthase	indole_c + ser__L_c ⇌ h2o_c + trp__L_c	R536	TRPS2	rxn00474	MNXR5140	4.2.1.20	ABAYE0608 OR ABAYE1955	Phenylalanine, tyrosine and tryptophan biosynthesis
tryptophan synthase	3ig3p_c ⇌ g3p_c + indole_c	R537	TRPS3	rxn01682	MNXR9546	4.2.1.20	ABAYE0613	Phenylalanine, tyrosine and tryptophan biosynthesis
chorismate mutase	chor_c ⇌ pphn_c	R538	CHORM	rxn01256	MNXR1159	5.4.99.5	ABAYE1206 OR ABAYE1477	Phenylalanine, tyrosine and tryptophan biosynthesis
prephenate dehydratase	h_c + pphn_c ⇌ co2_c + h2o_c + phpyr_c	R539	PPNDH	rxn01000	MNXR4404	4.2.1.51	ABAYE1206	Phenylalanine, tyrosine and tryptophan biosynthesis
phenylalanyl-tRNA synthetase	atp_c + phe__L_c + trnaphe_c ⇌ amp_c + phetrna_c + ppi_c	R540	PHETRS			6.1.1.20	ABAYE3159 AND ABAYE3160	Phenylalanine, tyrosine and tryptophan biosynthesis
prephenate dehydrogenase	nad_c + pphn_c ⇌ 34hpp_c + co2_c + nadh_c	R541	PPND			1.3.1.12	ABAYE1207	Phenylalanine, tyrosine and tryptophan biosynthesis
histidinol-phosphate aminotransferase	akg_c + tyr__L_c ⇌ glu__L_c + 34hpp_c	R542	HPATG			2.6.1.1 OR 2.6.1.9 OR 2.6.1.57	ABAYE0951 OR ABAYE3130 OR ABAYE3795	Phenylalanine, tyrosine and tryptophan biosynthesis
tyrosyl-tRNA synthetase	atp_c + trnatyr_c + tyr__L_c ⇌ amp_c + ppi_c + tyrtrna_c	R543	TYRTRS			6.1.1.1	ABAYE0014	Phenylalanine, tyrosine and tryptophan biosynthesis
prephenate dehydratase	Largn_c ⇌ co2_c + h2o_c + phe__L_c	R544	AROH			4.2.1.51	ABAYE1206	Phenylalanine, tyrosine and tryptophan biosynthesis
quinate/shikimate dehydrogenase	quin_c + pqq_c ⇌ 3dhq_c + pqqh2_c	R545	QUIDH			1.1.99.25	ABAYE1685	Phenylalanine, tyrosine and tryptophan biosynthesis
quinate/shikimate dehydrogenase	pqq_c + skm_c ⇌ 3dhsk_c + 2.0 h_c + pqqh2_c	R546	QSDH	rxn01364	MNXR84091	1.1.99.25	ABAYE1685	Phenylalanine, tyrosine and tryptophan biosynthesis
3-dehydroshikimate dehydratase OR DHS dehydratase)	3dhsk_c ⇌ 34dhbz_c	R547	Q3DHS	rxn01740	MNXR55917	4.2.1.- (QuiC)	ABAYE1683	Phenylalanine, tyrosine and tryptophan biosynthesis
glutamate 5-kinase	atp_c + glu__L_c ⇌ adp_c + glu5p_c	R548	GLU5K	rxn00179	MNXR32778	2.7.2.11	ABAYE0962	Urea cycle and metabolism of amino groups
gamma-glutamyl phosphate reductase	glu5p_c + h_c + nadph_c ⇌ glu5sa_c + nadp_c + pi_c	R549	G5SD	rxn02465	MNXR571	1.2.1.41	ABAYE3276	Urea cycle and metabolism of amino groups
spontaneous	glu5sa_c ⇌ 1pyr5c_c + h_c + h2o_c	R550	G5SADs	rxn02374	MNXR69079			Urea cycle and metabolism of amino groups
pyrroline-5-carboxylate reductase	1pyr5c_c + 2.0 h_c + nadph_c ⇌ nadp_c + pro__L_c	R551	P5CR	rxn00931	MNXR7299	1.5.1.2	ABAYE2533 OR ABAYE3151	Urea cycle and metabolism of amino groups
pyrroline-5-carboxylate reductase	1pyr5c_c + 2.0 h_c + nadh_c ⇌ nad_c + pro__L_c	R552	P5CRx	rxn00929	MNXR26331	1.5.1.2	ABAYE2533 OR ABAYE3151	Urea cycle and metabolism of amino groups
amino-acid N-acetyltransferase	accoa_c + glu__L_c ⇌ acglu_c + coa_c + h_c	R553	ACGS	rxn00192	MNXR30582	2.3.1.1	ABAYE3105 OR ABAYE3839	Urea cycle and metabolism of amino groups
acetylglutamate kinase	acglu_c + atp_c ⇌ acg5p_c + adp_c	R554	ACGK	rxn01917	MNXR382	2.7.2.8	ABAYE2927	Urea cycle and metabolism of amino groups
N-acetyl-gamma-glutamyl-phosphate reductase	acg5p_c + h_c + nadph_c ⇌ acg5sa_c + nadp_c + pi_c	R555	AGGPR	rxn02465	MNXR571	1.2.1.38	ABAYE1653	Urea cycle and metabolism of amino groups
acetylornithine aminotransferase	acg5sa_c + glu__L_c ⇌ acorn_c + akg_c	R556	AOTA	rxn01637	MNXR30610	2.6.1.11	ABAYE1625	Urea cycle and metabolism of amino groups
bifunctional ornithine acetyltransferase/N-acetylglutamate synthase	acorn_c + glu__L_c ⇌ acglu_c + orn_c	R557	ORNTAC	rxn01636	MNXR32051	2.3.1.35	ABAYE3105	Urea cycle and metabolism of amino groups
ornithine carbamoyltransferase	cbp_c + orn_c ⇌ citr__L_c + h_c + pi_c	R558	OCBT	rxn01019	MNXR51003	2.1.3.3	ABAYE1571	Urea cycle and metabolism of amino groups
argininosuccinate synthase	asp__L_c + atp_c + citr__L_c ⇌ amp_c + argsuc_c + h_c + ppi_c	R559	ARGSS	rxn01434	MNXR783	6.3.4.5	ABAYE2641	Urea cycle and metabolism of amino groups
argininosuccinate lyase	argsuc_c ⇌ arg__L_c + fum_c	R560	ARGSL	rxn00802	MNXR782	4.3.2.1	ABAYE3511	Urea cycle and metabolism of amino groups
aldehyde dehydrogenase	h2o_c + nad_c + n4abutn_c ⇌ 2.0 h_c + nadh_c + 4aabutn_c	R561	NABTNO			1.2.1.3	ABAYE1028 OR ABAYE1460 OR ABAYE2333 OR ABAYE2837	Urea cycle and metabolism of amino groups
aldehyde dehydrogenase	4abutn_c + h2o_c + nadp_c ⇌ 4abut_c + 2.0 h_c + nadph_c	R562	4ABUTD	rxn01851	MNXR337	1.2.1.3	ABAYE1028 OR ABAYE1460 OR ABAYE2333 OR ABAYE2837	Urea cycle and metabolism of amino groups
5'-methylthioadenosine/S-adenosylhomocysteine nucleosidase	5mta_c + h2o_c ⇌ 5mtr_c + ade_c	R563	MTAN	rxn00143	MNXR579	3.2.2.9	ABAYE3028 OR ABAYE3846	Urea cycle and metabolism of amino groups
aminoacyl-histidine dipeptidase	4abut_c + his__L_c ⇌ h2o_c + hcarn_c	R564	AABHH			3.4.13.3	ABAYE1209	Urea cycle and metabolism of amino groups
amidase	h2o_c + 4gudbd_c ⇌ nh4_c + 4gudbutn_c	R565	AMID			3.5.1.4	ABAYE1700 OR ABAYE2422	Urea cycle and metabolism of amino groups
urease	2.0 h_c + h2o_c + urea_c ⇌ co2_c + 2.0 nh4_c	R566	UREA	rxn00101	MNXR84402	3.5.1.5	ABAYE2776 AND ABAYE2777 AND ABAYE2778	Urea cycle and metabolism of amino groups
allophanate hydrolase	3.0 h_c + h2o_c + allphn_c ⇌ 2.0 co2_c + 2.0 nh4_c	R567	ALPHNH	rxn00002	MNXR81667	3.5.1.54	ABAYE2439	Urea cycle and metabolism of amino groups
aldehyde dehydrogenase (NAD+)	h2o_c + nad_c + bamppald_c ⇌ ala_B_c + 2.0 h_c + nadh_c	R568	BAMPPALDOX	rxn01868	MNXR947	1.2.1.3	ABAYE1028 OR ABAYE1460 OR ABAYE2333 OR ABAYE2837	beta-Alanine metabolism
copper amine oxidase precursor (tyramine oxidase) (2-phenylethylamine oxidase)	o2_c + 13dampp_c ⇌ h_c + h2o2_c + nh4_c + aproa_c	R569	CAO			1.4.3.21	ABAYE1710	beta-Alanine metabolism
omega-amino acid--pyruvate aminotransferase (omega-APT) (beta-alanine--pyruvate aminotransferase)	ala_B_c + pyr_c ⇌ ala__L_c + msa_c	R570	APATr	rxn00656	MNXR738	2.6.1.18	ABAYE1295	beta-Alanine metabolism
4-aminobutyrate aminotransferase, PLP-dependent	ala_B_c + akg_c ⇌ glu__L_c + octdp_c	R571	ALAB	rxn01204	MNXR30569	2.6.1.19	ABAYE0209	beta-Alanine metabolism
aspartate 1-decarboxylase precursor	asp__L_c + h_c ⇌ ala_B_c + co2_c	R572	ASP1DC	rxn00346	MNXR855	4.1.1.11	ABAYE2984	beta-Alanine metabolism
taurine dioxygenase	akg_c + o2_c + taur_c ⇌ aacald_c + co2_c + h_c + so3_c + succ_c	R573	TAUDO	rxn03630	MNXR69939	1.14.11.17	ABAYE2209	Taurine and hypotaurine metabolism
gamma-glutamyltranspeptidase precursor	glu5pept_c+ taur_c ⇌ peptide_c + glu5t_c	R574	GGPT1			2.3.2.2	ABAYE2905	Taurine and hypotaurine metabolism
2-aminoethylphosphonate-pyruvate transaminase	pyr_c + 2ameph_c ⇌ ala__L_c + Pald_c	R575	AEPPYRTA	rxn02900	MNXR8053	2.6.1.37	ABAYE2318	Aminophosphonate metabolism
4'-phosphopantetheinyl transferase	crm_cho_c + 2ameph_c ⇌ cmp_c + crmp_cho_c	R577	CERMT		MNXR1107	2.7.8.-	ABAYE1103 OR ABAYE3258 OR ABAYE3750	Aminophosphonate metabolism
phosphonoacetaldehyde phosphonohydrolase (phosphonatase)	h2o_c + Pald_c ⇌ acald_c + pi_c	R578	PALDH	rxn00537	MNXR6727	3.11.1.1	ABAYE2317	Aminophosphonate metabolism
cystathionine beta-lyase	h2o_c + selcyst_c ⇌ h_c + nh4_c + pyr_c + selhcys_c	R579	SELCYSTL			4.4.1.8	ABAYE0405	Selenoamino acid metabolism
	h2o_c + seahcys_c ⇌ adn_c + selhcys_c	R580	SEAHCYSHYD	rxn03378	MNXR4794			Selenoamino acid metabolism
methionyl-tRNA synthetase	atp_c + met__L_c + trnamet_c ⇌ amp_c + mettrna_c + ppi_c	R581	METTRS			6.1.1.10	ABAYE3031	Selenoamino acid metabolism
S-adenosylmethionine synthetase	atp_c + h2o_c + selmeth_c ⇌ pi_c + ppi_c + seasmet_c	R582	SELMETAT			2.5.1.6	ABAYE2118	Selenoamino acid metabolism
cysteine synthase	acser_c + seln_c ⇌ ac_c + 2.0 h_c + selcys_c	R583	ACSERL			2.5.1.47	ABAYE3184 OR ABAYE3696	Selenoamino acid metabolism
sulfate adenylyltransferase	atp_c + h_c + sel_c ⇌ ppi_c + adsel_c	R584	SELADT			2.7.7.4	ABAYE2790 AND ABAYE2791	Selenoamino acid metabolism
gamma-glutamyltranspeptidase precursor	glu5pept_c + smscys_c ⇌ peptide_c + gglusem_c	R585	GGPT2			2.3.2.2	ABAYE2905	Selenoamino acid metabolism
S-adenosyl-L-homocysteine hydrolase	h2o_c + seahcys_c ⇌ adn_c + h_c + selhcys_c	R586	SEAHCYSHYD_1	rxn03378	MNXR4794	3.3.1.1	ABAYE1142	Selenoamino acid metabolism
cysteine desulfurase 1 OR selenocysteine lyase	nadph_c + selcys_c ⇌ ala__L_c + nadp_c + seln_c	R587	SELCYSLY3			4.4.1.16	ABAYE2250	Selenoamino acid metabolism
gamma-glutamyltranspeptidase precursor	glu__L_c + h_c + cala_c ⇌ ggbcala_c	R588	GGGTPP1	rxn02791	MNXR74185	2.3.2.2	ABAYE2905	Cyanoamino acid metabolism
gamma-glutamyltranspeptidase precursor	glu__L_c + h_c + apn3_c ⇌ ggapn3_c	R589	GGGTPP2	rxn02792	MNXR79647	2.3.2.2	ABAYE2905	Cyanoamino acid metabolism
glutaminase OR glutaminase-asparaginase	gln__D_c ⇌ glu__D_c + nh4_c	R590	GMNA	rxn00189	MNXR82967	3.5.1.2 OR 3.5.1.38	ABAYE2832 OR ABAYE2188	D-Glutamine and D-glutamate metabolism
glutamate racemase	glu__D_c ⇌ glu__L_c	R591	GLUR	rxn00193	MNXR31606	5.1.1.3	ABAYE0082 OR ABAYE3395	D-Glutamine and D-glutamate metabolism
alanine racemase	ala__L_c ⇌ ala__D_c	R592	ALAR	rxn00283	MNXR626	5.1.1.1	ABAYE1380 OR ABAYE3773	D-Alanine metabolism
D-alanine-D-alanine ligase	2.0 ala__D_c + atp_c ⇌ adp_c + alaala_c + h_c + pi_c	R593	ALAALAr	rxn00851	MNXR614	6.3.2.4	ABAYE0150	D-Alanine metabolism
aminopeptidase A (EC:3.4.11.1) OR membrane alanyl aminopeptidase OR aminoacyl-histidine dipeptidase (peptidase D) (EC:3.4.13.3)	cgly_c + h2o_c ⇌ cys__L_c + gly_c	R594	AMPTASECG	rxn02632	MNXR718	3.4.11.1 OR 3.4.11.2 OR 3.4.13.3	ABAYE3540 OR ABAYE1469 OR ABAYE1209	Glutathione metabolism
glutathione peroxidase	2.0 gthrd_c + h2o2_c ⇌ gthox_c + 2.0 h2o_c	R595	GTHPi			1.11.1.9	ABAYE2184 OR ABAYE3713	Glutathione metabolism
gamma-glutamyltranspeptidase precursor	gthrd_c + h2o_c ⇌ cgly_c + glu__L_c	R596	GTHRDH_syn	rxn00350	MNXR31648	2.3.2.2	ABAYE2905	Glutathione metabolism
gamma-glutamate-cysteine ligase	atp_c + cys__L_c + glu__L_c ⇌ adp_c + glucys_c + h_c + pi_c	R597	GLUCYS	rxn00646	MNXR32879	6.3.2.2	ABAYE0116	Glutathione metabolism
glutathione synthetase	atp_c + glucys_c + gly_c ⇌ adp_c + gthrd_c + h_c + pi_c	R598	GTHS			6.3.2.3	ABAYE0147	Glutathione metabolism
UDP-N-acetylglucosamine acyltransferase	tetacp_c + uacgam_c ⇌ ACP_c + u3aga_c	R599	UNGSA1	rxn06729	MNXR38095	2.3.1.129	ABAYE1587	Lipopolysaccharide biosynthesis
UDP-3-O-[3-hydroxymyristoyl] N-acetylglucosamine deacetylase	h2o_c + u3aga_c ⇌ ac_c + u3hga_c	R600	UHGADA	rxn03146	MNXR56025	3.5.1.-	ABAYE0154	Lipopolysaccharide biosynthesis
UDP-3-O-[3-hydroxymyristoyl] glucosamine N-acyltransferase	tetacp_c + u3hga_c ⇌ ACP_c + h_c + u23ga_c	R601	UNGSA2	rxn06723	MNXR38093	2.3.1.-	ABAYE1585	Lipopolysaccharide biosynthesis
UDP-2,3-diacylglucosamine hydrolase	h2o_c + u23ga_c ⇌ lipidX_c + h_c + ump_c	R602	UDDH23			3.6.1.-	ABAYE1453	Lipopolysaccharide biosynthesis
lipid-A-disaccharide synthase	lipidX_c + u23ga_c ⇌ h_c + lipidAds_c + udp_c	R603	LPADSS			2.4.1.182	ABAYE1983	Lipopolysaccharide biosynthesis
tetraacyldisaccharide 4'-kinase	atp_c + lipidAds_c ⇌ adp_c + h_c + lipidA_c	R604	TDSK	rxn03181	MNXR5010	2.7.1.130	ABAYE2077	Lipopolysaccharide biosynthesis
3-deoxy-D-manno-octulosonic-acid transferase	ckdo_c + lipidA_c ⇌ cmp_c + h_c + kdolipid4_c	R605	MOAT	rxn03182	MNXR3619	2.-.-.-	ABAYE0175	Lipopolysaccharide biosynthesis
3-deoxy-D-manno-octulosonic-acid transferase	ckdo_c + kdolipid4_c ⇌ cmp_c + h_c + kdo2lipid4_c	R606	MOAT2	rxn03439	MNXR3620	2.-.-.-	ABAYE0175	Lipopolysaccharide biosynthesis
lipid A biosynthesis (KDO)2-(lauroyl)-lipid iva acyltransferase	tetacp_c +laur_kdo2lipid4_c ⇌ ACP_c + kdo2lipid4_c	R607	LAULKD			2.3.1.-	ABAYE0885 OR ABAYE3343	Lipopolysaccharide biosynthesis
D-arabinose 5-phosphate isomerase	ru5p__D_c ⇌ ara5p_c	R608	A5PISO	rxn01117	MNXR300	5.3.1.13	ABAYE2492	Lipopolysaccharide biosynthesis
2-dehydro-3-deoxyphosphooctonate aldolase (KDO 8-P synthase)	ara5p_c + h2o_c + pep_c ⇌ kdo8p_c + pi_c	R609	KDOPS	rxn02331	MNXR3176	2.5.1.55	ABAYE1668	Lipopolysaccharide biosynthesis
3-deoxy-D-manno-octulosonate 8-phosphate phosphatase	h2o_c + kdo8p_c ⇌ kdo_c + pi_c	R610	KDOPP	rxn02404	MNXR3175	3.1.3.45	ABAYE2491	Lipopolysaccharide biosynthesis
3-deoxy-manno-octulosonate cytidylyltransferase	ctp_c + kdo_c ⇌ ckdo_c + ppi_c	R611	KDOCT2	rxn02405	MNXR69298	2.7.7.38	ABAYE2076	Lipopolysaccharide biosynthesis
UDP-N-acetylmuramate--alanine ligase	ala__L_c + atp_c + uamr_c ⇌ adp_c + h_c + pi_c + uama_c	R612	UAMAS	rxn02286	MNXR55986	6.3.2.8	ABAYE0149	Peptidoglycan biosynthesis
UDP-N-acetylmuramoylalanine--D-glutamate ligase	atp_c + glu__D_c + uama_c ⇌ adp_c + h_c + pi_c + uamag_c	R613	UAMAGS	rxn02008	MNXR5205	6.3.2.9	ABAYE3524	Peptidoglycan biosynthesis
UDP-N-acetylmuramoylalanyl-D-glutamate--2,6-diaminopimelate ligase	26dap__M_c + atp_c + uamag_c ⇌ adp_c + h_c + pi_c + ugmd_c	R614	UAAGDS			6.3.2.13	ABAYE0283	Peptidoglycan biosynthesis
UDP-N-acetylmuramoyl-tripeptide--D-alanyl-D-alanine ligase	alaala_c + atp_c + ugmd_c ⇌ adp_c + h_c + pi_c + ugmda_c	R615	UGMDDS	rxn03164	MNXR5251	6.3.2.10	ABAYE0284	Peptidoglycan biosynthesis
phospho-N-acetylmuramoyl-pentapeptide-transferase	udcpp_c + ugmda_c ⇌ uagmda_c + ump_c	R616	PAPPT3	rxn03904	MNXR4101	2.7.8.13	ABAYE0285	Peptidoglycan biosynthesis
UDP-N-acetylglucosamine--N acetylmuramyl-(pentapeptide) pyrophosphoryl-undecaprenol N-acetylglucosamine transferase	uacgam_c + uagmda_c ⇌ h_c + uaagmda_c + udp_c	R617	UAGPT3	rxn03408	MNXR55985	2.4.1.227	ABAYE0148	Peptidoglycan biosynthesis
glutamine synthetase	atp_c + nh4_c + uaagmda_c ⇌ adp_c + h_c + pi_c + uaagtmda_c	R618	GLNSP3	rxn00187	MNXR82966	6.3.1.2	ABAYE1126 OR ABAYE1425	Peptidoglycan biosynthesis
L-Alanyl-tRNA:UDP-N-acetylmuramoyl-L-alanyl-D-glutamyl-L-lysyl-D- alanyl-D-alanine N6-alanyltransferase	5 gly_c + uagmda_c ⇌ uaagtmda_c	R619	LADMA6			2.3.2.10		Peptidoglycan biosynthesis
UDP-N-acetylmuramoyl-L-alanyl-D-gamma-glutamyl-meso-2,6-diaminopimelate-D-alanine L,D-carboxypeptidase	uaagtmda_c ⇌ udcpdp_c +ppeptido_c	R620	PPEPTIDO					Peptidoglycan biosynthesis
D-Alanine:2-oxoglutarate aminotransferase	ppeptido_c + ala__D_c ⇌ .9208 peptido_c + .8 ala__D_e	R621	PEPTIDO			2.6.1.21		Peptidoglycan biosynthesis
undecaprenyl-diphosphatase	h2o_c + udcpdp_c ⇌ h_c + pi_c + udcpp_c	R622	UDCPDP			3.6.1.27	ABAYE0716	Peptidoglycan biosynthesis
thiamine biosynthesis protein ThiC	air_c ⇌ 4ahmmp_c	R623	TBT			4.1.99.17 (thiC)	ABAYE3518	Thiamine metabolism
hydroxymethylpyrimidine kinase	4ahmmp_c + atp_c ⇌ 4ampm_c + adp_c + h_c	R624	HMPK1	rxn02484	MNXR2985	2.7.1.49	ABAYE2989	Thiamine metabolism
phosphomethylpyrimidine kinase	4ampm_c + atp_c ⇌ 2mahmp_c + adp_c	R625	PMPK	rxn03108	MNXR69768	2.7.4.7	ABAYE2989	Thiamine metabolism
thiamine-phosphate pyrophosphorylase	2mahmp_c + 4mpetz_c + h_c ⇌ ppi_c + thmmp_c	R626	TMPPP	rxn02305	MNXR55960	2.5.1.3	ABAYE1010	Thiamine metabolism
thiamine-monophosphate kinase	atp_c + thmmp_c ⇌ adp_c + thmpp_c	R627	TMPK	rxn00438	MNXR69991	2.7.4.16	ABAYE0093	Thiamine metabolism
D-amino acid oxidase	gly_c ⇌ igly_c	R628	DAAO			1.4.3.19	ABAYE2910	Thiamine metabolism
hydroxyethylthiazole kinase	4mhetz_c + atp_c ⇌ 4mpetz_c + adp_c + h_c	R629	HETZK	rxn03075	MNXR2946	2.7.1.50	ABAYE1466	Thiamine metabolism
Thiaminase (TenA family transcriptional activator)	h2o_c + thm_c ⇌ 4ahmmp_c + 4mhetz_c + h_c	R630	TMN			3.5.99.2	ABAYE0200	Thiamine metabolism
nucleoside-triphosphatase	h2o_c + thmpp_c ⇌ h_c + pi_c + thmmp_c	R631	TDP			3.6.1.15	ABAYE3296	Thiamine metabolism
GTP cyclohydrolase II	gtp_c + 3.0 h2o_c ⇌ for_c + 2.0 h_c + ppi_c + 25dhpp_c	R632	GTPCII	rxn00300	MNXR2835	3.5.4.25	ABAYE0096 OR ABAYE0379	Riboflavin metabolism
diaminohydroxyphosphoribosylaminopyrimidine deaminase	h_c + h2o_c + 25dhpp_c ⇌ 5apru_c + nh4_c	R633	DHPPDA			3.5.4.26	ABAYE3546	Riboflavin metabolism
5-amino-6-(5-phosphoribosylamino)uracil reductase	5apru_c + h_c + nadph_c ⇌ 5aprbu_c + nadp_c	R634	APRAUR	rxn02474	MNXR745	1.1.1.193	ABAYE3546	Riboflavin metabolism
5-Amino-6-(1-D-ribitylamino)uracil synthase (phosphatase)	5aprbu_c + h2o_c ⇌ 4r5au_c + pi_c	R635	A56PAR	rxn05039	MNXR4352	3.1.3-		Riboflavin metabolism
3,4-dihydroxy-2-butanone 4-phosphate synthase	ru5p__D_c ⇌ db4p_c + for_c + h_c	R636	DB4PS	rxn05040	MNXR26412	RIBB	ABAYE0096 OR ABAYE2987	Riboflavin metabolism
riboflavin synthase	4r5au_c + db4p_c ⇌ dmlz_c + 2.0 h2o_c + pi_c	R637	RBFSa	rxn03080	MNXR82301	RIBH	ABAYE0095	Riboflavin metabolism
riboflavin synthase	2.0 dmlz_c ⇌ 4r5au_c + ribflv_c	R638	RBFSb	rxn00048	MNXR84099	2.5.1.9	ABAYE3544	Riboflavin metabolism
riboflavin kinase	atp_c + ribflv_c ⇌ adp_c + fmn_c + h_c	R639	RBFK	rxn00392	MNXR69844	2.7.1.26	ABAYE3851	Riboflavin metabolism
FMN adenylyltransferase	atp_c + fmn_c + h_c ⇌ fad_c + ppi_c	R640	FMNAT	rxn00122	MNXR81572	2.7.7.2	ABAYE3851	Riboflavin metabolism
nicotinate-nucleotide--dimethylbenzimidazole phosphoribosyltransferase	dmbzid_c + nicrnt_c ⇌ 5prdmbz_c + h_c + nac_c	R641	NNDMBRT	rxn02897	MNXR3837	2.4.2.21	ABAYE1993	Riboflavin metabolism
D-erythrose 4-phosphate dehydrogenase	e4p_c + h2o_c + nad_c ⇌ 4per_c + 2.0 h_c + nadh_c	R642	E4PD	rxn01331	MNXR1822	1.2.1.72	ABAYE2594	Vitamin B6 metabolism
erythronate-4-phosphate dehydrogenase	4per_c + nad_c ⇌ h_c + nadh_c + ohpb_c	R643	PERD	rxn02939	MNXR4160	1.1.1.290	ABAYE0853	Vitamin B6 metabolism
phosphoserine aminotransferase	glu__L_c + ohpb_c ⇌ akg_c + phthr_c	R644	OHPBAT			2.6.1.52	ABAYE0877	Vitamin B6 metabolism
threonine synthase	h2o_c + phthr_c ⇌ 4hthr_c + pi_c	R645	4HTHRS	rxn01069	MNXR5064	4.2.3.1	ABAYE3531	Vitamin B6 metabolism
4-hydroxythreonine-4-phosphate dehydrogenase	h_c+ nad_c + phthr_c ⇌ co2_c + nadh_c + a32op_c	R646	HT44D	rxn00737	MNXR84302	1.1.1.262	ABAYE0489	Vitamin B6 metabolism
pyridoxine 5-phosphate synthase	dxyl5p_c + nad_c + a23op_c ⇌ co2_c + h_c + 2.0 h2o_c + nadh_c + pdx5p_c + pi_c	R647	P5PSDP			2.6.99.2	ABAYE0945	Vitamin B6 metabolism
pyridoxamine 5'-phosphate oxidase	o2_c + pdx5p_c ⇌ h2o2_c + pydx5p_c	R648	PDX5POi			1.4.3.5	ABAYE0168	Vitamin B6 metabolism
Pyridoxal 5-phosphate phosphatase (phosphatase)	h2o_c + pydx5p_c ⇌ pi_c + pydx_c	R649	PYDXPP			3.1.3.-		Vitamin B6 metabolism
pyridoxamine 5'-phosphate oxidase	h2o_c + o2_c + pyam5p_c ⇌ h2o2_c + nh4_c + pydx5p_c	R650	PYAM5PO	rxn00208	MNXR84084	1.4.3.5	ABAYE0168	Vitamin B6 metabolism
pyridoxamine 5'-phosphate oxidase	o2_c + pydxn_c ⇌ h2o2_c + pydx_c	R651	PYDXNO	rxn00209	MNXR4138	1.4.3.5	ABAYE0168	Vitamin B6 metabolism
pyridoxamine 5'-phosphate oxidase	2.0 h2o_c + nh4_c + 0.5 o2_c + pydx_c ⇌ 2.0 h2o2_c + pydam_c	R652	PYDXO			1.4.3.5	ABAYE0168	Vitamin B6 metabolism
L-aspartate oxidase	asp__L_c + fum_c ⇌ h_c + iasp_c + succ_c	R653	ASPO5			1.4.3.16	ABAYE0935	Nicotinate and nicotinamide metabolism
L-aspartate oxidase	asp__L_c + o2_c ⇌ h_c + h2o2_c + iasp_c	R654	ASPO6	rxn00338	MNXR81767	1.4.3.16	ABAYE0935	Nicotinate and nicotinamide metabolism
quinolinate synthase	dhap_c + iasp_c ⇌ 2.0 h2o_c + pi_c + quln_c	R655	QULNS	rxn02988	MNXR84092	2.5.1.72 (NadA)	ABAYE3104	Nicotinate and nicotinamide metabolism
nicotinate-nucleotide pyrophosphorylase (carboxylating)	2.0 h_c + prpp_c + quln_c ⇌ co2_c + nicrnt_c + ppi_c	R656	NNDPR	rxn02402	MNXR69544	2.4.2.19	ABAYE3823	Nicotinate and nicotinamide metabolism
5'-nucleotidase	h2o_c + nmn_c ⇌ pi_c + rnam_c	R657	NMNHYD	rxn01670	MNXR15016	3.1.3.5	ABAYE1047 OR ABAYE1886	Nicotinate and nicotinamide metabolism
5'-nucleotidase	h2o_c + nicrnt_c ⇌ pi_c + nicrns_c	R658	NT5C			2.4.2.19 (3.1.3.5)	ABAYE1047 OR ABAYE1886	Nicotinate and nicotinamide metabolism
nicotinate phosphoribosyltransferase	nicrnt_c + ppi_c ⇌ h_c + nac_c + prpp_c	R659	NCTPPRT			2.4.2.11	ABAYE0102	Nicotinate and nicotinamide metabolism
nicotinamide/nicotinate-nucleotide adenylyltransferase	atp_c + h_c + nmn_c ⇌ nad_c + ppi_c	R660	NMNAT	rxn00105	MNXR3827	2.7.7.1 OR 2.7.7.18	ABAYE0916 OR ABAYE0916	Nicotinate and nicotinamide metabolism
nicotinate-nucleotide adenylyltransferase	atp_c + h_c + nicrnt_c ⇌ dnad_c + ppi_c	R661	NNATr	rxn02155	MNXR3836	2.7.7.1 OR 2.7.7.18	ABAYE0916 OR ABAYE0916	Nicotinate and nicotinamide metabolism
glutamine-dependent NAD(+) synthetase	atp_c + dnad_c + gln__L_c + h2o_c ⇌ amp_c + glu__L_c + h_c + nad_c + ppi_c	R662	NADS2	rxn00190	MNXR33034	6.3.5.1	ABAYE2955	Nicotinate and nicotinamide metabolism
nicotinamidase	h2o_c + ncam_c ⇌ nac_c + nh4_c	R663	NNAM	rxn00938	MNXR83458	3.5.1.19	ABAYE0059	Nicotinate and nicotinamide metabolism
NAD(P) transhydrogenase	h_c + nadh_c + nadp_c ⇌ h_c + nad_c + nadph_c	R664	THD1			1.6.1.2	ABAYE3191 AND ABAYE3192 AND ABAYE3193	Nicotinate and nicotinamide metabolism
NAD kinase	atp_c + nad_c ⇌ adp_c + h_c + nadp_c	R665	NADK	rxn00077	MNXR3759	2.7.1.23	ABAYE1199	Nicotinate and nicotinamide metabolism
NAD(P) transhydrogenase	nadh_c + nadp_c + 2.0 h_e ⇌ 2.0 h_c + nad_c + nadph_c	R666	THD2	rxn10125	MNXR5035	1.6.1.1	ABAYE1147	Nicotinate and nicotinamide metabolism
L-aspartate dehydrogenase	asp__L_c + nad_c ⇌ 2.0 h_c + iasp_c + nadh_c	R667	ASPO2			1.4.1.21	ABAYE2838	Nicotinate and nicotinamide metabolism
L-aspartate dehydrogenase	asp__L_c + nadp_c ⇌ 2.0 h_c + iasp_c + nadph_c	R668	ASPO2y			1.4.1.21	ABAYE2838	Nicotinate and nicotinamide metabolism
NUDIX family NADH pyrophosphatase	h2o_c + nad_c ⇌ amp_c + 2.0 h_c + nmn_c	R669	NADDP			3.6.1.22	ABAYE2666	Nicotinate and nicotinamide metabolism
NUDIX family NADH pyrophosphatase	dnad_c + h2o_c ⇌ amp_c + 2.0 h_c + nicrnt_c	R670	DNADDP			3.6.1.22	ABAYE2666	Nicotinate and nicotinamide metabolism
acetolactate synthase	h_c + 2.0 pyr_c ⇌ alac__S_c + co2_c	R671	ACLS			2.2.1.6	ABAYE2836 OR (ABAYE3239 AND ABAYE3240)	Pantothenate and CoA biosynthesis
3-methyl-2-oxobutanoate hydroxymethyltransferase	3mob_c + h2o_c + mlthf_c ⇌ 2dhp_c + thf_c	R672	MOHMT	rxn00912	MNXR3626	2.1.2.11	ABAYE3175	Pantothenate and CoA biosynthesis
2-dehydropantoate 2-reductase	2dhp_c + h_c + nadph_c ⇌ nadp_c + pant__R_c	R673	DPR	rxn01790	MNXR1788	1.1.1.169	ABAYE3238	Pantothenate and CoA biosynthesis
pantoate-beta-alanine ligase	ala_B_c + atp_c + pant__R_c ⇌ amp_c + 2.0 h_c + pnto__R_c + ppi_c	R674	PBAL	rxn01791	MNXR4088	6.3.2.1	ABAYE3174	Pantothenate and CoA biosynthesis
pantothenate kinase	atp_c + pnto__R_c ⇌ 4ppan_c + adp_c + h_c	R675	PNTK	rxn12510	MNXR4362	2.7.1.33	ABAYE3016	Pantothenate and CoA biosynthesis
pantothenate kinase	atp_c + ptcys_c ⇌ 4ppcys_c + adp_c + h_c	R676	APCPT			2.7.1.33	ABAYE3016	Pantothenate and CoA biosynthesis
pantothenate kinase	atp_c + ptth_c ⇌ adp_c + h_c + pan4p_c	R677	APNPT			2.7.1.33	ABAYE3016	Pantothenate and CoA biosynthesis
phosphopantothenate-cysteine ligase	4ppan_c + ctp_c + cys__L_c ⇌ 4ppcys_c + cmp_c + h_c + ppi_c	R678	PPNCL2	rxn09177	MNXR4400	6.3.2.5	ABAYE0524	Pantothenate and CoA biosynthesis
phosphopantothenoylcysteine decarboxylase	4ppcys_c + h_c ⇌ co2_c + pan4p_c	R679	PPCDC	rxn02341	MNXR4382	4.1.1.36	ABAYE0524	Pantothenate and CoA biosynthesis
pantetheine-phosphate adenylyltransferase	atp_c + h_c + pan4p_c ⇌ dpcoa_c + ppi_c	R680	PTPATi	rxn02175	MNXR4514	2.7.7.3	ABAYE2969	Pantothenate and CoA biosynthesis
dephospho-CoA kinase	atp_c + dpcoa_c ⇌ adp_c + coa_c + h_c	R681	DPCOAK	rxn00100	MNXR1772	2.7.1.24	ABAYE3447	Pantothenate and CoA biosynthesis
8-amino-7-oxononanoate synthase	ala__L_c + h_c + pmcoa_c ⇌ 8aonn_c + co2_c + coa_c	R682	AOXSr	rxn02297	MNXR733	2.3.1.47	ABAYE3003	Biotin metabolism
adenosylmethionine-8-amino-7-oxononanoateaminotransferase	8aonn_c + amet_c ⇌ amob_c + dann_c	R683	AMAOTr	rxn00711	MNXR700	2.6.1.62	ABAYE3004	Biotin metabolism
dethiobiotin synthetase	atp_c + co2_c + dann_c ⇌ adp_c + dtbt_c + 3.0 h_c + pi_c	R684	DBTS	rxn2277		6.3.3.3	ABAYE3001	Biotin metabolism
biotin synthase	dtbt_c + 2.0 s_c ⇌ btn_c + h2s_c	R685	BTS3r			2.8.1.6	ABAYE2129	Biotin metabolism
biotin-[acetyl-CoA-carboxylase] ligase	atp_c + btn_c + h_c ⇌ ppi_c + btamp_c	R686	BACCL			6.3.4.9(6.3.4.15)	ABAYE3015	Biotin metabolism
biotin-[acetyl-CoA-carboxylase] ligase	btamp_c + apocarb_c ⇌ amp_c + holocarb_c	R687	BACCL2	rxn06672	MNXR48675	6.3.4.15	ABAYE3015	Biotin metabolism
GTP cyclohydrolase I	gtp_c + h2o_c ⇌ ahdt_c + for_c + h_c	R688	GTPCI	rxn00299	MNXR2834	3.5.4.16	ABAYE1113	Folate biosynthesis
recG-like helicase	dhpmp_c + h2o_c ⇌ dhnpt_c + pi_c	R689	DNMPPA			3.6.1.-	ABAYE3429	Folate biosynthesis
dihydroneopterin aldolase	dhnpt_c ⇌ gcald_c + 2ahhmp_c	R690	DHNPA_1			4.1.2.25	ABAYE1417	Folate biosynthesis
2-amino-4-hydroxy-6-hydroxymethyldihydropteridine pyrophosphokinase	atp_c + 2ahhmp_c ⇌ amp_c + h_c + 2ahhmd_c	R691	HPPK	rxn02503	MNXR55638	2.7.6.3	ABAYE1418 OR ABAYE3176	Folate biosynthesis
para-aminobenzoate synthase	4adcho_c ⇌ 4abz_c + h_c + pyr_c	R692	ADCL	rxn03150	MNXR467	2.6.1.85	ABAYE3129	Folate biosynthesis
4-amino-4-deoxychorismate lyase	chor_c + gln__L_c ⇌ 4adcho_c + glu__L_c	R693	ADCS	rxn01257	MNXR30623	4.1.3.38	ABAYE0931	Folate biosynthesis
dihydropteroate synthase	4abz_c + 2ahhmp_c ⇌ dhpt_c + h2o_c	R694	DHPS	rxn02201	MNXR69004	2.5.1.15	ABAYE0807 OR ABAYE3568 OR ABAYE3612 OR ABAYE3616	Folate biosynthesis
dihydropteroate synthase	4abz_c + 2ahhmd_c ⇌ dhpt_c	R695	DHPSSS	rxn02201	MNXR69004	2.5.1.15	ABAYE0807 OR ABAYE3568 OR ABAYE3612 OR ABAYE3616	Folate biosynthesis
dihydrofolate synthase	atp_c + dhpt_c + glu__L_c ⇌ adp_c + dhf_c + h_c + pi_c	R696	DHFS	rxn01603	MNXR32670	6.3.2.12 OR 6.3.2.17	ABAYE0615	Folate biosynthesis
dihydrofolate reductase	dhf_c + h_c + nadph_c ⇌ nadp_c + thf_c	R697	DHFR	rxn00686	MNXR1561	1.5.1.3	ABAYE3315 OR ABAYE3614 OR ABAYE3644	Folate biosynthesis
dihydrofolate reductase	dhf_c + h_c + nadh_c ⇌ nad_c + thf_c	R698	DHFR2i		MNXR14705	1.5.1.3	ABAYE3315 OR ABAYE3614 OR ABAYE3644	Folate biosynthesis
dihydrofolate reductase	h_c + nadh_c + fol_c ⇌ dhf_c + nad_c	R699	DHFOR			1.5.1.3	ABAYE3315 OR ABAYE3614 OR ABAYE3644	Folate biosynthesis
dihydrofolate reductase	dhf_c + nadp_c ⇌ nadph_c + fol_c	R700	DHFOr2			1.5.1.3	ABAYE3315 OR ABAYE3614 OR ABAYE3644	Folate biosynthesis
dihydrofolate reductase	2.0 h_c + 2.0 nadh_c + fol_c ⇌ 2.0 nad_c + thf_c	R701	THFOR1			1.5.1.3	ABAYE3315 OR ABAYE3614 OR ABAYE3644	Folate biosynthesis
dihydrofolate reductase	2.0 h_c + 2.0 nadph_c + fol_c ⇌ 2.0 nadp_c + thf_c	R702	THFOR2			1.5.1.3	ABAYE3315 OR ABAYE3614 OR ABAYE3644	Folate biosynthesis
folylpolyglutamate synthase	4.0 atp_c + 4.0 glu__L_c + thf_c ⇌ 4.0 adp_c + 4.0 h_c + 4.0 pi_c + thfglu_c	R703	FPGS_tm	rxn00689	MNXR82872	6.3.2.17	ABAYE0615	Folate biosynthesis
6-pyruvoyl tetrahydrobiopterin synthase	ahdt_c ⇌ pppi_c + 6pthp_c	R704	PTHPS			4.2.3.12	ABAYE2067	Folate biosynthesis
alkaline phosphatase D precursor	ahdt_c + h2o_c ⇌ dhnpt_c + 3 pi_c	R705	AKP1	rxn00743	MNXR662	3.1.3.1	ABAYE0811	Folate biosynthesis
phosphoribosylglycinamide formyltransferase	3.0 h_c + thf_c + fgam_c ⇌ h2o_c + methf_c + gar_c	R706	FGFT			2.1.2.2	ABAYE0888 OR ABAYE2179	One carbon pool by folate
bifunctional protein [includes: 5,10-methylene-tetrahydrofolate dehydrogenase; 5,10-methylene-tetrahydrofolate cyclohydrolase]	h2o_c + methf_c ⇌ 10fthf_c + h_c	R707	MTHFC	rxn01211	MNXR3641	3.5.4.9	ABAYE0812	One carbon pool by folate
bifunctional protein [includes: 5,10-methylene-tetrahydrofolate dehydrogenase; 5,10-methylene-tetrahydrofolate cyclohydrolase]	mlthf_c + nadp_c ⇌ methf_c + nadph_c	R708	MTHFD	rxn00907	MNXR3642	1.5.1.5	ABAYE0812	One carbon pool by folate
bifunctional protein [includes: 5,10-methylene-tetrahydrofolate dehydrogenase; 5,10-methylene-tetrahydrofolate cyclohydrolase]	h2o_c + methf_c ⇌ 10fthf_c	R709	MTHFC_1	rxn01211	MNXR3641	3.5.4.9	ABAYE0812	One carbon pool by folate
methylenetetrahydrofolate reductase	2.0 h_c + mlthf_c + nadph_c ⇌ 5mthf_c + nadp_c	R710	MTHFR3	rxn00910	MNXR3645	1.5.1.20	ABAYE1141 OR ABAYE1792	One carbon pool by folate
methylenetetrahydrofolate reductase	fadh2_c + h_c + mlthf_c ⇌ 5mthf_c + fad_c	R711	MTHFR2	rxn04954	MNXR3644	1.5.1.20	ABAYE1141 OR ABAYE1792	One carbon pool by folate
thymidylate synthase	dump_c + mlthf_c ⇌ dhf_c + dtmp_c	R712	TMDS	rxn01520	MNXR5095	2.1.1.45	ABAYE3314	One carbon pool by folate
formyltetrahydrofolate deformylase	10fthf_c + h2o_c ⇌ for_c + h_c + thf_c	R713	FTHFD	rxn00691	MNXR2317	3.5.1.10	ABAYE3322	One carbon pool by folate
dihydrofolate reductase	dhf_c + h_c + nadph_c ⇌ nadp_c + thf_c	R714	DHFR	rxn00686	MNXR1561	1.5.1.3	ABAYE3315 OR ABAYE3614 OR ABAYE3644	One carbon pool by folate
dihydrofolate reductase	dhf_c + h_c + nadh_c ⇌ nad_c + thf_c	R715	DHFR2i		MNXR14705	1.5.1.3	ABAYE3315 OR ABAYE3614 OR ABAYE3644	One carbon pool by folate
glutamyl-tRNA reductase	glutrna_c + h_c + nadph_c ⇌ glu1sa_c + nadp_c + trnaglu_c	R716	GLUTRR	rxn06591	MNXR48203	1.2.1.70	ABAYE2976	Porphyrin and chlorophyll metabolism
glutamate-1-semialdehyde aminotransferase	glu1sa_c ⇌ 5aop_c	R717	G1SAT			5.4.3.8	ABAYE1011	Porphyrin and chlorophyll metabolism
porphobilinogen synthase	2.0 5aop_c ⇌ h_c + 2.0 h2o_c + ppbng_c	R718	PPBNGS	rxn00029	MNXR4380	4.2.1.24	ABAYE2909	Porphyrin and chlorophyll metabolism
hydroxymethylbilane synthase	h2o_c + 4.0 ppbng_c ⇌ hmbil_c + 4.0 nh4_c	R719	HMBS	rxn00060	MNXR83118	2.5.1.61	ABAYE3508	Porphyrin and chlorophyll metabolism
uroporphyrinogen-III synthase	hmbil_c ⇌ h2o_c + uppg3_c	R720	UPP3S	rxn02264	MNXR5287	4.2.1.75	ABAYE3507	Porphyrin and chlorophyll metabolism
uroporphyrin-III C-methyltransferase	2.0 amet_c + uppg3_c ⇌ 2.0 ahcys_c + dscl_c + h_c	R721	UPP3MT			2.1.1.107	ABAYE0758	Porphyrin and chlorophyll metabolism
precorrin-2 dehydrogenase	dscl_c + h_c + nadp_c ⇌ nadph_c + scl_c	R722	PC2DHG			1.3.1.76	ABAYE0758	Porphyrin and chlorophyll metabolism
sirohydrochlorin ferrochelatase	fe2_c + scl_c ⇌ 3.0 h_c + sheme_c	R723	SHCHF	rxn02056	MNXR69900	4.99.1.4	ABAYE0758	Porphyrin and chlorophyll metabolism
uroporphyrinogen decarboxylase	4.0 h_c + uppg3_c ⇌ 4.0 co2_c + cpppg3_c	R724	UPPDC1	rxn03384	MNXR5289	4.1.1.37	ABAYE1106	Porphyrin and chlorophyll metabolism
oxygen-independent coproporphyrinogen III oxidase	2.0 amet_c + cpppg3_c ⇌ 2.0 co2_c + 2.0 dad_5_c + 2.0 met__L_c + pppg9_c	R725	CPPPGO2			1.3.99.22	ABAYE0674 OR ABAYE3379	Porphyrin and chlorophyll metabolism
coproporphyrinogen III oxidase	cpppg3_c + 2.0 h_c + o2_c ⇌ 2.0 co2_c + 2.0 h2o_c + pppg9_c	R726	CPPGO			1.3.3.3	ABAYE0378	Porphyrin and chlorophyll metabolism
ferrochelatase	fe2_c + ppp9_c ⇌ 2.0 h_c + pheme_c	R727	FCLT	rxn00224	MNXR70157	4.99.1.1	ABAYE3393	Porphyrin and chlorophyll metabolism
cob(I)alamin adenosyltransferase	atp_c + cbl1_c + h_c ⇌ adocbl_c + pppi_c	R728	CBLAT			2.5.1.17	ABAYE0605	Porphyrin and chlorophyll metabolism
adenosylcobinamide kinase	adocbi_c + atp_c ⇌ adocbip_c + adp_c + h_c	R729	ADOCBIK	rxn03536	MNXR81559	2.7.1.156	ABAYE1994	Porphyrin and chlorophyll metabolism
adenosylcobinamide kinase	adocbi_c + gtp_c ⇌ adocbip_c + gdp_c + h_c	R730	GDOCBIK	rxn04413	MNXR85460	2.7.1.156	ABAYE1994	Porphyrin and chlorophyll metabolism
adenosylcobinamide-phosphate guanylyltransferase	adocbip_c + gtp_c + h_c ⇌ agdpcbi_c + ppi_c	R731	ACBIPGT	rxn03537	MNXR356	2.7.1.156	ABAYE1994	Porphyrin and chlorophyll metabolism
adenosylcobinamide-GDP ribazoletransferase	agdpcbi_c + rdmbzi_c ⇌ adocbl_c + gmp_c + h_c	R732	ADOCBLS	rxn03538	MNXR81563	2.7.8.26	ABAYE1990	Porphyrin and chlorophyll metabolism
cob(I)alamin adenosyltransferase	atp_c + cbi_c + h_c ⇌ adocbi_c + pppi_c	R733	CBIAT			2.5.1.17	ABAYE0605	Porphyrin and chlorophyll metabolism
cob(I)alamin adenosyltransferase	atp_c + h2o_c + cob1nda_c ⇌ pi_c + ppi_c + adcob1nda_c	R734	CYRDAAT			2.5.1.17	ABAYE0605	Porphyrin and chlorophyll metabolism
uroporphyrinogen decarboxylase	4.0 h_c + uppg1_c ⇌ 4.0 co2_c + cpppg1_c	R735	UPPDC2	rxn02288	MNXR5288	4.1.1.37	ABAYE1106	Porphyrin and chlorophyll metabolism
protoheme IX farnesyltransferase	rdp_c + h2o_c + pheme_c ⇌ hemeO_c + ppi_c	R736	HEMEOS			2.5.1.-	ABAYE1385	Porphyrin and chlorophyll metabolism
menaquinone-specific isochorismate synthase	chor_c ⇌ ichor_c	R737	ICHORS	rxn01258	MNXR3070	5.4.4.2	ABAYE1104	Ubiquinone biosynthesis
chorismate--pyruvate lyase	chor_c ⇌ 4hbz_c + pyr_c	R738	CHRPL	rxn00966	MNXR1161	4.1.3.40	ABAYE1127	Ubiquinone biosynthesis
4-hydroxybenzoate octaprenyltransferase	4hbz_c + octdp_c ⇌ 3ophb_c + ppi_c	R739	HBZOPT	rxn03893	MNXR55621	2.5.1.-	ABAYE1128	Ubiquinone biosynthesis
ubiquinone biosynthesis protein	2oph_c + 0.5 o2_c ⇌ 2ohph_c	R740	OPHHX	rxn12225	MNXR3980		ABAYE3426	Ubiquinone biosynthesis
3-demethylubiquinone-9 3-methyltransferase	2ohph_c + amet_c ⇌ 2omph_c + ahcys_c + h_c	R741	OHPHM			2.1.1.64	ABAYE3834	Ubiquinone biosynthesis
2-octaprenyl-6-methoxyphynol hydroxylase	2omph_c + 0.5 o2_c ⇌ 2ombzl_c	R742	OMPHHX	rxn03395	MNXR3953	1.14.13.-	ABAYE2678	Ubiquinone biosynthesis
2-octaprenyl-6-methoxy-1,4-benzoquinone methylase	2ombzl_c + amet_c ⇌ 2ommbl_c + ahcys_c + h_c	R743	OMBZLM			2.1.1.-	ABAYE3424	Ubiquinone biosynthesis
3-demethylubiquinone-9 3-methyltransferase	2omhmbl_c + amet_c ⇌ ahcys_c + h_c + q8h2_c	R744	DMQMT			2.1.1.64	ABAYE3834	Ubiquinone biosynthesis
2-succinyl-6-hydroxy-2,4-cyclohexadiene-1-carboxylate synthase	akg_c + h_c + ichor_c ⇌ 2shchc_c + co2_c + pyr_c	R745	2S6HCCi			2.5.1.64		Ubiquinone biosynthesis
O-succinylbenzoate-CoA synthase	2shchc_c ⇌ h2o_c + sucbz_c	R746	SUCBZS	rxn02832	MNXR4945	4.2.1.-		Ubiquinone biosynthesis
O-succinylbenzoic acid--CoA ligase	atp_c + coa_c + sucbz_c ⇌ amp_c + ppi_c + sbzcoa_c	R747	SUCBZL	rxn02831	MNXR4944	6.2.1.26		Ubiquinone biosynthesis
dihydroxynaphthoic acid synthase	sbzcoa_c ⇌ coa_c + dhna_c	R748	NPHS			4.1.3.36		Ubiquinone biosynthesis
4-hydroxybenzoate octaprenyltransferase	dhna_c + octdp_c ⇌ 2dmmq8_c + co2_c + h_c + ppi_c	R749	DHNAOT	rxn08333	MNXR55224	2.5.1.39	ABAYE1128	Ubiquinone biosynthesis
menaquinone biosynthesis methyltransferase	2dmmq8_c + amet_c + h_c ⇌ ahcys_c + mql8_c	R750	AMMQT8	rxn10094	MNXR68360	2.1.1.201	ABAYE3424	Ubiquinone biosynthesis
menaquinone biosynthesis methyltransferase	amet_c + 2ombz_c ⇌ ahcys_c + h_c + 2ommb_c	R751	URFGTT			2.1.1.201	ABAYE3424	Ubiquinone biosynthesis
ubiquinone biosynthesis protein	2ommbl_c + 2.0 atp_c + 3.0 h2o_c + nad_c ⇌ 2omhmbl_c + 2.0 adp_c + 3.0 h_c + nadh_c + 2.0 pi_c	R752	OMMBLHX3	rxn04139	MNXR60025	1.14.13.-	ABAYE1427	Ubiquinone biosynthesis
Protein	0.488 ala__L_c + 0.281 arg__L_c + 0.229 asn__L_c + 0.229 asp__L_c + 40.0 atp_c + 0.087 cys__L_c + 0.25 gln__L_c + 0.25 glu__L_c + 0.582 gly_c + 0.09 his__L_c + 0.276 ile__L_c + 0.428 leu__L_c + 0.326 lys__L_c + 0.146 met__L_c + 0.176 phe__L_c + 0.21 pro__L_c + 0.205 ser__L_c + 0.241 thr__L_c + 0.054 trp__L_c + 0.131 tyr__L_c + 0.402 val__L_c --> 40.0 adp_c + 40.0 pi_c + protein	R753	PROTEIN					Protein
DNA	4.4 atp_c + 0.987 datp_c + 0.631 dctp_c + 0.631 dgtp_c + 0.987 dttp_c --> 4.4 adp_c + dna + 4.4 pi_c + 3.237 ppi_c	R754	DNA			2.7.7.7		DNA
RNA	2.045 atp_c + 0.686 ctp_c + 0.92 gtp_c + 0.689 utp_c --> 1.25 adp_c + 1.25 pi_c + 3.091 ppi_c + rna	R755	RNA			2.7.7.6		RNA
Phospholipid	0.12 2agpe160_c + 0.168 clpn160_c + 0.548 pe160_c + 0.302 pg160_c --> phospholipid	R756	PHOSPLIPID					Phospholipid
Lipids	0.157 bhdodec_c + 0.058 decacp_c + 0.185 dodecacp_c + 0.067 hepacp_c + 0.06 hepeacp_c + 1.082 hexacp_c + 0.74 hexeacp_c + 0.032 octacp_c + 1.443 octeacp_c + 0.012 penacp_c + 0.013 tetacp_c --> 3.692 ACP_c + lipids	R757	LIPIDS					Lipids
Lipopolysaccharide biosynthesis	0.079 bhdodec_c + 0.071 bhtetdec_c + 0.037 dodecacp_c + 0.018 dtdprmn_c + 0.821 glc__bD_c + 0.014 hexacp_c + 0.182 kdo_c + 0.009 octacp_c + 0.008 octeacp_c + 0.255 uacgala_c + 0.365 uacgam_c + 0.656 udpgal_c --> 0.068 ACP_c + 0.068 dtdp_c + lps + 1.276 udp_c	R758	LPS					Lipopolysaccharide biosynthesis
Exopolysaccharide synthesis	2.794 dtdprmn_c + 0.265 gdpmann_c + 2.117 glc__bD_c --> 2.794 dtdp_c + exopolys + 0.265 udp_c	R759	EXOPOLYS
Cofactors and vitamins (CAV)	0.163 coa_c + 0.159 fad_c + 0.274 fmn_c + 0.405 mqn8_c + 0.188 nad_c + 0.168 nadp_c + 0.739 pydxn_c + 0.281 thf_c --> cav	R760	CAV					Cofactors and vitamins (CAV)
Biomass	46 atp_c + 0.03 cav + 0.03 dna + 0.038 exopolys + 0.02 lipids + 0.005 lps + 0.027 peptido_c + 0.04 phospholipid + 0.6 protein + 0.19 rna --> 46 adp_c + biomass + 46 pi_c	R761	BIOMASS					Biomass
Maintenance	atp_c + h2o_c ⇌ adp_c + h_c + pi_c	R762	NTP1					Maintenance
The following represents revised and improved transport/exchange set up
Maltose transport in via proton symport	h_e + malt_e --> h_c + malt_c		MALTt2					Transport
D-fructose transport via PEP:Pyr PTS	fru_e + pep_c --> f1p_c + pyr_c		FRUpts					Transport
D gluconate transport via proton symport	glcn__D_e + h_e --> glcn__D_c + h_c		GLCNt2ir					Transport
Mannitol transport via PEP:Pyr PTS	mnl_e + pep_c --> mnl1p_c + pyr_c		MNLpts					Transport
N-Acetyl-D-glucosamine transport via PEP:Pyr PTS	acgam_e + pep_c --> acgam6p_c + pyr_c		ACGApts					Transport
Trehalose transport in via proton symporter	h_e + tre_e --> h_c + tre_c		TREt2					Transport
D Glycerate 2 phosphate transport inout via proton symport	2pg_e + h_e --> 2pg_c + h_c		2PGt6					Transport
3 Phospho D glycerate transport inout via proton symport	3pg_e + h_e --> 3pg_c + h_c		3PGt6					Transport
Acetate transporter	ac_e --> ac_c		ACtr					Transport
2 oxoglutarate reversible transport via symport	akg_e + h_e --> akg_c + h_c		AKGt2r				ABAYE0815	Transport
Citrate reversible transport via symport	cit_e + h_e --> cit_c + h_c		CITt2r					Transport
Formate transport via diffusion	for_e --> for_c		FORt					Transport
Fumarate reversible transport via symport	fum_e + h_e --> fum_c + h_c		FUMt2r				ABAYE2858	Transport
Fumarate transport via proton symport (2 H)	fum_e + 2.0 h_e --> fum_c + 2.0 h_c		FUMt2_2				ABAYE1360 or ABAYE1202	Transport
Succinate:fumarate antiporter	fum_e + succ_c --> fum_c + succ_e		SUCFUMt					Transport
Isocitrate transport inout via proton symport	h_e + icit_e --> h_c + icit_c		ICITt2					Transport
Malate transport via proton symport (2 H)	2.0 h_e + mal__L_e --> 2.0 h_c + mal__L_c		MALt2_2				ABAYE1360 or ABAYE1202	Transport
Succinate transport via proton symport	h_e + succ_e --> h_c + succ_c		SUCCt2r				ABAYE2858	Transport
Glycolate transport via diffusion	glyclt_e --> glyclt_c		GLYCLTt					Transport
Nitrate transport, extracellular	no3_e --> no3_c		NO3t				ABAYE1150 or ABAYE1725 or ABAYE1768 or ABAYE1785	Transport
Inorganic phosphate exchange, diffusion	pi_c --> pi_e		PIt				ABAYE2820	Transport
Phosphate transport in/out via three Na+ symporter	3.0 na1_e + pi_e --> 3.0 na1_c + pi_c		PIt7				ABAYE3171	Transport
L alanine reversible transport via proton symport	ala__L_e + h_e --> ala__L_c + h_c		ALAt2r					Transport
Alanine-Sodium symporter	ala__L_e + na1_e --> ala__L_c + na1_c		ALAt4				ABAYE0689	Transport
L arganine reversible transport via proton symport	arg__L_e + h_e --> arg__L_c + h_c		ARGt2r					Transport
L asparagine reversible transport via proton symport	asn__L_e + h_e --> asn__L_c + h_c		ASNt2r					Transport
L-asparagine transport in via sodium symport	asn__L_e + na1_e --> asn__L_c + na1_c		ASNt4					Transport
L aspartate reversible transport via proton symport	asp__L_e + h_e --> asp__L_c + h_c		ASPt2r				ABAYE3346	Transport
L cysteine reversible transport via proton symport	cys__L_e + h_e --> cys__L_c + h_c		CYSt2r					Transport
D-alanine transport via proton symport	ala__D_e + h_e --> ala__D_c + h_c		DALAt2r					Transport
D glutamate transport in via proton symport	glu__D_e + h_e --> glu__D_c + h_c		GLU_Dt2					Transport
L-glutamine transport via diffusion	gln__L_e --> gln__L_c		GLNt					Transport
L glutamine reversible transport via proton symport	gln__L_e + h_e --> gln__L_c + h_c		GLNt2r					Transport
Intracellular transport	glu__L_c --> glu__L_r		GLUtr					Transport
Na+/glutamate symport	glu__L_e + na1_e --> glu__L_c + na1_c		GLUt4				ABAYE1309 or ABAYE2187	Transport
Glycine reversible transport via proton symport	gly_e + h_e --> gly_c + h_c		GLYt2r					Transport
Glycine transport via sodium symport	gly_e + na1_e --> gly_c + na1_c		GLYt4					Transport
L histidine reversible transport via proton symport	h_e + his__L_e --> h_c + his__L_c		HISt2r					Transport
L isoleucine reversible transport via proton symport	h_e + ile__L_e --> h_c + ile__L_c		ILEt2r				ABAYE1619	Transport
L leucine reversible transport via proton symport	h_e + leu__L_e --> h_c + leu__L_c		LEUt2r				ABAYE1619	Transport
L lysine transport out via proton antiport reversible	h_e + lys__L_c <=> h_c + lys__L_e		LYSt3r				ABAYE0237 or ABAYE2263 or ABAYE2673 or ABAYE1306	Transport
L methionine reversible transport via proton symport	h_e + met__L_e --> h_c + met__L_c		METt2r					Transport
L phenylalanine reversible transport via proton symport	h_e + phe__L_e --> h_c + phe__L_c		PHEt2r				(ABAYE1600 and (ABAYE1031 or ABAYE0069 or ABAYE0720))	Transport
L-phenylalanine transport via diffusion (extracellular to cytosol)	phe__L_e --> phe__L_c		PHEtec					Transport
L proline reversible transport via proton symport	h_e + pro__L_e --> h_c + pro__L_c		PROt2r				ABAYE1328 or ABAYE2834	Transport
Na+/Proline-L symporter	na1_e + pro__L_e --> na1_c + pro__L_c		PROt4				ABAYE2105	Transport
L serine reversible transport via proton symport	h_e + ser__L_e --> h_c + ser__L_c		SERt2r					Transport
L threonine reversible transport via proton symport	h_e + thr__L_e --> h_c + thr__L_c		THRt2r					Transport
L tryptophan reversible transport via proton symport	h_e + trp__L_e --> h_c + trp__L_c		TRPt2r				(ABAYE1031 or ABAYE0069 or ABAYE0720)	Transport
L tyrosine reversible transport via proton symport	h_e + tyr__L_e --> h_c + tyr__L_c		TYRt2r				(ABAYE1031 or ABAYE0069 or ABAYE0720)	Transport
L-tyrosine transport	tyr__L_e --> tyr__L_c		TYRt					Transport
L valine reversible transport via proton symport	h_e + val__L_e --> h_c + val__L_c		VALt2r				ABAYE1619	Transport
D-serine transport via proton symport	h_e + ser__D_e --> h_c + ser__D_c		DSERt2					Transport
Arginine/ornithine antiporter	arg__L_e + orn_c --> arg__L_c + orn_e		ARGORNt7				ABAYE2872	Transport
Urea transport via facilitate diffusion	urea_e --> urea_c		UREAt					Transport
Choline transport via proton symport	chol_e + h_e --> chol_c + h_c		CHLt2				(ABAYE2963 or (ABAYE2864 or ABAYE2865 or ABAYE0190))	Transport
Adenosine transport in via proton symport	adn_e + h_e --> adn_c + h_c		ADNt2					Transport
Cytidine transport in via proton symport	cytd_e + h_e --> cytd_c + h_c		CYTDt2					Transport
Deoxyadenosine transport in via proton symport	dad_2_e + h_e --> dad_2_c + h_c		DADNt2					Transport
Deoxycytidine transport in via proton symport	dcyt_e + h_e --> dcyt_c + h_c		DCYTt2					Transport
Deoxyguanosine transport in via proton symport	dgsn_e + h_e --> dgsn_c + h_c		DGSNt2					Transport
Thymidine transport in via proton symport	h_e + thymd_e --> h_c + thymd_c		THMDt2					Transport
Deoxyuridine transport in via proton symport	duri_e + h_e --> duri_c + h_c		DURIt2					Transport
Guanosine transport in via proton symport	gsn_e + h_e --> gsn_c + h_c		GSNt2					Transport
Uridine transport in via proton symport	h_e + uri_e --> h_c + uri_c		URIt2					Transport
Cytosine transport in via proton symport	csn_e + h_e --> csn_c + h_c		CSNt2				ABAYE2331 or ABAYE2145	Transport
Xanthine transport in via proton symport	h_e + xan_e --> h_c + xan_c		XANt2				ABAYE0645	Transport
Uracil transport in via proton symport	h_e + ura_e --> h_c + ura_c		URAt2				(ABAYE0027 or (ABAYE2331 or ABAYE2145))	Transport
Ethanolamine transport inout via proton symport	etha_e + h_e --> etha_c + h_c		ETHAt6					Transport
Benzoate transport (diffusion)	bz_e --> bz_c		BZt					Transport
ILE_transport	mal__L_c + succ_e --> mal__L_e + succ_c		SUCMALt					Transport
Sodium transport	na1_e <=> na1_c		NAt					Transport
Oxygen transport	o2_e <=> o2_c		O2t					Transport
Ammonia reversible transport	nh4_e <=> nh4_c		NH4t				ABAYE0735 or ABAYE3548	Transport
H2O transport via diffusion	h2o_e <=> h2o_c		H2Ot					Transport
L arabinoase extracellular transport	arab__L_e --> arab__L_c		ARAB_Lt					Transport
Glycerol transport via channel	glyc_c --> glyc_e		GLYCt					Transport
D xylose reversible transport	xyl__D_e --> xyl__D_c		XYLt					Transport
Propionate transport inout via proton symport	h_e + ppa_e --> h_c + ppa_c		PPAt6					Transport
D malate transport in via proton symport	h_e + mal__D_e --> h_c + mal__D_c		MAL_Dt2					Transport
Pyruvate transport in via proton symport	h_e + pyr_e --> h_c + pyr_c		PYRt2					Transport
Lac transport	lac__L_e <=> lac__L_c		LACLt2				ABAYE3799	Transport
2obut transport	2obut_e <=> 2obut_c		OBUTt2					Transport
xylose__D pep/pyr transport	pep_c + xyl__D_e --> pyr_c + xu5p__D_c		ARApts					Transport
Xyl phosphorylating transp	xyl__D_e --> xu5p__D_c		XYLpts					Transport
no2 transport	no2_e --> no2_c		NO2t				ABAYE1150 or ABAYE1725 or ABAYE1768 or ABAYE1785	Transport
D-glucose transport via ABC system	atp_c + glc__D_e + h2o_c --> adp_c + glc__D_c + h_c + pi_c		GLCabc					Transport
Maltose transport via ABC system	atp_c + h2o_c + malt_e --> adp_c + h_c + malt_c + pi_c		MALTabc					Transport
Sucrose transport in via ABC transport	atp_c + h2o_c + sucr_e --> adp_c + h_c + pi_c + sucr_c		SUCRabc					Transport
Succinate transport via ABC system	atp_c + h2o_c + succ_e --> adp_c + h_c + pi_c + succ_c		SUCCabc					Transport
Sulfate transport via ABC system	atp_c + h2o_c + so4_e --> adp_c + h_c + pi_c + so4_c		SULabc				(ABAYE0928 and ABAYE0926 and ABAYE0930 and ABAYE0927)	Transport
L-alanine transport via ABC system	ala__L_e + atp_c + h2o_c --> adp_c + ala__L_c + h_c + pi_c		ALAabc					Transport
L-arginine transport via ABC system	arg__L_e + atp_c + h2o_c --> adp_c + arg__L_c + h_c + pi_c		ARGabc					Transport
L-asparagine transport via ABC system	asn__L_e + atp_c + h2o_c --> adp_c + asn__L_c + h_c + pi_c		ASNabc					Transport
L-aspartate transport via ABC system	asp__L_e + atp_c + h2o_c --> adp_c + asp__L_c + h_c + pi_c		ASPabc				(ABAYE2158 and ABAYE2160 and ABAYE2161 and ABAYE2159)	Transport
L-cysteine transport via ABC system	atp_c + cys__L_e + h2o_c --> adp_c + cys__L_c + h_c + pi_c		CYSabc					Transport
L-glutamine transport via ABC system	atp_c + gln__L_e + h2o_c --> adp_c + gln__L_c + h_c + pi_c		GLNabc					Transport
L-glutamate transport via ABC system	atp_c + glu__L_e + h2o_c --> adp_c + glu__L_c + h_c + pi_c		GLUabc				(ABAYE2158 and ABAYE2160 and ABAYE2161 and ABAYE2159)	Transport
Glycine transport via ABC system	atp_c + gly_e + h2o_c --> adp_c + gly_c + h_c + pi_c		GLYabc					Transport
L-histidine transport via ABC system	atp_c + h2o_c + his__L_e --> adp_c + h_c + his__L_c + pi_c		HISabc				ABAYE1177 or ABAYE1180 or ABAYE1179 or ABAYE1178	Transport
L-isoleucine transport via ABC system	atp_c + h2o_c + ile__L_e --> adp_c + h_c + ile__L_c + pi_c		ILEabc					Transport
L-leucine transport via ABC system	atp_c + h2o_c + leu__L_e --> adp_c + h_c + leu__L_c + pi_c		LEUabc					Transport
L-lysine transport via ABC system	atp_c + h2o_c + lys__L_e --> adp_c + h_c + lys__L_c + pi_c		LYSabc				ABAYE2253	Transport
L-methionine transport via ABC system	atp_c + h2o_c + met__L_e --> adp_c + h_c + met__L_c + pi_c		METabc				((ABAYE1365 or ABAYE2168 or ABAYE2167 or ABAYE2638) and (ABAYE2170 or ABAYE1363)	Transport
L-proline transport via ABC system	atp_c + h2o_c + pro__L_e --> adp_c + h_c + pi_c + pro__L_c		PROabc				ABAYE3090	Transport
L-serine transport via ABC system	atp_c + h2o_c + ser__L_e --> adp_c + h_c + pi_c + ser__L_c		SERabc					Transport
L-threonine transport via ABC system	atp_c + h2o_c + thr__L_e --> adp_c + h_c + pi_c + thr__L_c		THRabc					Transport
L-valine transport via ABC system	atp_c + h2o_c + val__L_e --> adp_c + h_c + pi_c + val__L_c		VALabc					Transport
Ornithine transport via ABC system	atp_c + h2o_c + orn_e --> adp_c + h_c + orn_c + pi_c		ORNabc				ABAYE2253	Transport
Putrescine transport via ABC system	atp_c + h2o_c + ptrc_e --> adp_c + h_c + pi_c + ptrc_c		PTRCabc					Transport
Spermidine transport via ABC system	atp_c + h2o_c + spmd_e --> adp_c + h_c + pi_c + spmd_c		SPMDabc					Transport
Taurine transport via ABC system	atp_c + h2o_c + taur_e --> adp_c + h_c + pi_c + taur_c		TAURabc				(ABAYE2211 or ABAYE2210 or ABAYE2212 or ((ABAYE3841 or ABAYE3840) and (ABAYE3843) and ABAYE3844))	Transport
Glycine betaine transport via ABC system	atp_c + glyb_e + h2o_c --> adp_c + glyb_c + h_c + pi_c		GLYBabc				ABAYE3090	Transport
D-galactose transport via ABC system	atp_c + gal_e + h2o_c --> adp_c + gal_c + h_c + pi_c		GALabc					Transport
Mannose transport via ABC transporter	atp_c + h2o_c + man_e --> adp_c + h_c + man_c + pi_c		MANabc					Transport
D-ribose transport via ABC system	atp_c + h2o_c + rib__D_e --> adp_c + h_c + pi_c + rib__D_c		RIBabc					Transport
L-rhamnose transport (ATP-dependent)	atp_c + h2o_c + rmn_e --> adp_c + h_c + pi_c + rmn_c		RMNabc					Transport
Maltotriose transport via ABC system	atp_c + h2o_c + malttr_e --> adp_c + h_c + malttr_c + pi_c		MALTTRabc					Transport
Inositol transport in via ABC transport	atp_c + h2o_c + inost_e --> adp_c + h_c + inost_c + pi_c		INSTabc					Transport
EX_co2_e	co2_e -->		EX_co2_e					Exchange
EX_na1_e	na1_e <=>		EX_na1_e					Exchange
EX_no2_e	no2_e -->		EX_no2_e					Exchange
EX_o2_e	o2_e <=>		EX_o2_e					Exchange
EX_h_e	h_e <=>		EX_h_e					Exchange
EX_malt_e	malt_e -->		EX_malt_e					Exchange
EX_fru_e	fru_e -->		EX_fru_e					Exchange
EX_glc__D_e	glc__D_e -->		EX_glc__D_e					Exchange
EX_glcn__D_e	glcn__D_e -->		EX_glcn__D_e					Exchange
EX_mnl_e	mnl_e -->		EX_mnl_e					Exchange
EX_acgam_e	acgam_e -->		EX_acgam_e					Exchange
EX_sucr_e	sucr_e -->		EX_sucr_e					Exchange
EX_tre_e	tre_e -->		EX_tre_e					Exchange
EX_2pg_e	2pg_e -->		EX_2pg_e					Exchange
EX_3pg_e	3pg_e -->		EX_3pg_e					Exchange
EX_ac_e	ac_e -->		EX_ac_e					Exchange
EX_akg_e	akg_e -->		EX_akg_e					Exchange
EX_cit_e	cit_e -->		EX_cit_e					Exchange
EX_for_e	for_e -->		EX_for_e					Exchange
EX_fum_e	fum_e -->		EX_fum_e					Exchange
EX_succ_e	succ_e <=>		EX_succ_e					Exchange
EX_icit_e	icit_e -->		EX_icit_e					Exchange
EX_mal__L_e	mal__L_e -->		EX_mal__L_e					Exchange
EX_glyclt_e	glyclt_e -->		EX_glyclt_e					Exchange
EX_no3_e	no3_e -->		EX_no3_e					Exchange
EX_pi_e	pi_e <=>		EX_pi_e					Exchange
EX_so4_e	so4_e <=>		EX_so4_e					Exchange
EX_ala__L_e	ala__L_e -->		EX_ala__L_e					Exchange
EX_arg__L_e	arg__L_e -->		EX_arg__L_e					Exchange
EX_asn__L_e	asn__L_e -->		EX_asn__L_e					Exchange
EX_asp__L_e	asp__L_e -->		EX_asp__L_e					Exchange
EX_cys__L_e	cys__L_e -->		EX_cys__L_e					Exchange
EX_ala__D_e	ala__D_e -->		EX_ala__D_e					Exchange
EX_glu__D_e	glu__D_e -->		EX_glu__D_e					Exchange
EX_gln__L_e	gln__L_e -->		EX_gln__L_e					Exchange
EX_glu__L_e	glu__L_e -->		EX_glu__L_e					Exchange
EX_gly_e	gly_e -->		EX_gly_e					Exchange
EX_his__L_e	his__L_e -->		EX_his__L_e					Exchange
EX_ile__L_e	ile__L_e -->		EX_ile__L_e					Exchange
EX_leu__L_e	leu__L_e -->		EX_leu__L_e					Exchange
EX_lys__L_e	lys__L_e -->		EX_lys__L_e					Exchange
EX_met__L_e	met__L_e -->		EX_met__L_e					Exchange
EX_phe__L_e	phe__L_e -->		EX_phe__L_e					Exchange
EX_pro__L_e	pro__L_e -->		EX_pro__L_e					Exchange
EX_ser__L_e	ser__L_e -->		EX_ser__L_e					Exchange
EX_thr__L_e	thr__L_e -->		EX_thr__L_e					Exchange
EX_trp__L_e	trp__L_e -->		EX_trp__L_e					Exchange
EX_tyr__L_e	tyr__L_e -->		EX_tyr__L_e					Exchange
EX_val__L_e	val__L_e -->		EX_val__L_e					Exchange
EX_ser__D_e	ser__D_e -->		EX_ser__D_e					Exchange
EX_orn_e	orn_e -->		EX_orn_e					Exchange
EX_ptrc_e	ptrc_e -->		EX_ptrc_e					Exchange
EX_spmd_e	spmd_e -->		EX_spmd_e					Exchange
EX_urea_e	urea_e -->		EX_urea_e					Exchange
EX_chol_e	chol_e -->		EX_chol_e					Exchange
EX_adn_e	adn_e -->		EX_adn_e					Exchange
EX_cytd_e	cytd_e -->		EX_cytd_e					Exchange
EX_dad_2_e	dad_2_e -->		EX_dad_2_e					Exchange
EX_dcyt_e	dcyt_e -->		EX_dcyt_e					Exchange
EX_dgsn_e	dgsn_e -->		EX_dgsn_e					Exchange
EX_thymd_e	thymd_e -->		EX_thymd_e					Exchange
EX_duri_e	duri_e -->		EX_duri_e					Exchange
EX_gsn_e	gsn_e -->		EX_gsn_e					Exchange
EX_uri_e	uri_e -->		EX_uri_e					Exchange
EX_csn_e	csn_e -->		EX_csn_e					Exchange
EX_xan_e	xan_e -->		EX_xan_e					Exchange
EX_ura_e	ura_e -->		EX_ura_e					Exchange
EX_taur_e	taur_e -->		EX_taur_e					Exchange
EX_etha_e	etha_e -->		EX_etha_e					Exchange
EX_glyb_e	glyb_e -->		EX_glyb_e					Exchange
EX_bz_e	bz_e -->		EX_bz_e					Exchange
EX_nh4_e	nh4_e <=>		EX_nh4_e					Exchange
EX_cl_e	cl_e <=>		EX_cl_e					Exchange
EX_mg2_e	mg2_e <=>		EX_mg2_e					Exchange
EX_h2o_e	h2o_e <=>		EX_h2o_e					Exchange
EX_arab__L_e	arab__L_e -->		EX_arab__L_e					Exchange
EX_glcr_e	glcr_e -->		EX_glcr_e					Exchange
EX_gal_e	gal_e -->		EX_gal_e					Exchange
EX_man_e	man_e -->		EX_man_e					Exchange
EX_galt_e	galt_e -->		EX_galt_e					Exchange
EX_sbt__D_e	sbt__D_e -->		EX_sbt__D_e					Exchange
EX_glyc_e	glyc_e -->		EX_glyc_e					Exchange
EX_fuc__L_e	fuc__L_e -->		EX_fuc__L_e					Exchange
EX_glcn_e	glcn_e -->		EX_glcn_e					Exchange
EX_glyc3p_e	glyc3p_e -->		EX_glyc3p_e					Exchange
EX_xyl__D_e	xyl__D_e -->		EX_xyl__D_e					Exchange
EX_lac__L_e	lac__L_e -->		EX_lac__L_e					Exchange
EX_g6p_e	g6p_e -->		EX_g6p_e					Exchange
EX_rib__D_e	rib__D_e -->		EX_rib__D_e					Exchange
EX_rmn_e	rmn_e -->		EX_rmn_e					Exchange
EX_melib_e	melib_e -->		EX_melib_e					Exchange
EX_asp__D_e	asp__D_e -->		EX_asp__D_e					Exchange
EX_gam_e	gam_e -->		EX_gam_e					Exchange
EX_13ppd_e	13ppd_e -->		EX_13ppd_e					Exchange
EX_2obut_e	2obut_e -->		EX_2obut_e					Exchange
EX_tartr__L_e	tartr__L_e -->		EX_tartr__L_e					Exchange
EX_g1p_e	g1p_e -->		EX_g1p_e					Exchange
EX_f6p_e	f6p_e -->		EX_f6p_e					Exchange
EX_mbdg_e	mbdg_e -->		EX_mbdg_e					Exchange
EX_rbt_e	rbt_e -->		EX_rbt_e					Exchange
EX_malttr_e	malttr_e -->		EX_malttr_e					Exchange
EX_inost_e	inost_e -->		EX_inost_e					Exchange
EX_ppa_e	ppa_e -->		EX_ppa_e					Exchange
EX_galct__D_e	galct__D_e -->		EX_galct__D_e					Exchange
EX_glx_e	glx_e -->		EX_glx_e					Exchange
EX_ins_e	ins_e -->		EX_ins_e					Exchange
EX_gly_glu__L_e	gly_glu__L_e -->		EX_gly_glu__L_e					Exchange
EX_acac_e	acac_e -->		EX_acac_e					Exchange
EX_acmana_e	acmana_e -->		EX_acmana_e					Exchange
EX_mal__D_e	mal__D_e -->		EX_mal__D_e					Exchange
EX_4hoxpac_e	4hoxpac_e -->		EX_4hoxpac_e					Exchange
EX_3hoxpac_e	3hoxpac_e -->		EX_3hoxpac_e					Exchange
EX_tym_e	tym_e -->		EX_tym_e					Exchange
EX_all__D_e	all__D_e -->		EX_all__D_e					Exchange
EX_lyx__L_e	lyx__L_e -->		EX_lyx__L_e					Exchange
EX_pyr_e	pyr_e -->		EX_pyr_e					Exchange
EX_galur_e	galur_e -->		EX_galur_e					Exchange
EX_peamn_e	peamn_e -->		EX_peamn_e					Exchange
EX_lcts_e	lcts_e -->		EX_lcts_e					Exchange
Gapfilled Reactions Added to the Model
Undecaprenyl diphosphate synthase	frdp_c + 8.0 ipdp_c --> 8.0 ppi_c + udcpdp_c		UDCPDPS
4-(cytidine 5'-diphospho)-2-C-methyl-D-erythritol kinase	4c2me_c + atp_c --> 2p4c2me_c + adp_c + h_c		CDPMEK
Citrate lyase	cit_c --> ac_c + oaa_c		CITL
Methyl cis aconitase	2mcit_c --> micit_c		MCA
3-oxopropionyl-CoA:NAD+ oxidoreductase	h_c + malcoa_c + nadph_c --> 3opcoa_c + h2o_c + nadp_c		OCDOR
3-hydroxypropionyl-CoA:NADP+ oxidoreductase	3opcoa_c + h_c + nadph_c --> 3hpcoa_c + nadp_c		HPCOR
2-Oxobutanoate formate lyase	2obut_c + coa_c --> for_c + ppcoa_c		OBTFL
ACP production	--> ACP_c		EX_ACP
Methionine Demand	met__L_c -->		DM_MET
Adenosine:phosphate alpha-D-ribosyltransferase	adn_c + pi_c <=> ade_c + r1p_c		ADPADR	rxn01138			ABAYE0062
	2ommbl_c + amet_c <=> ahcys_c + h_c + q8_c		ABAH	rxn11946			ABAYE3834
S-Adenosyl-L-methionine:L-homocysteine S-methyltransferase	amet_c + hcys__L_c --> ahcys_c + h_c + met__L_c		AHML	rxn00452			ABAYE2871
glycine:oxygen oxidoreductase (deaminating)	gly_c + h2o_c + o2_c --> glx_c + h2o2_c + nh4_c		GLYOT	rxn00269			ABAYE2910
hydrogen-peroxide:hydrogen-peroxide oxidoreductase	2.0 h2o2_c --> 2.0 h2o_c + 2.0 o2_c		HPOXR	rxn00006
glycinamide ribonucleotide transformylase	atp_c + for_c + gar_c --> adp_c + fgam_c + h_c + pi_c		AFGH	rxn04783			ABAYE2179
Glucose dehydrogenase	glc__D_c + nadp_c --> glcn_c + nadph_c		GLCD				ABAYE0351
