# Supplementary material for: iCN718, an Updated and Improved Genome-Scale Metabolic Network Reconstruction of Acinetobacter baumannii AYE
Source: Front Genet. 2018 Apr 10;9:121. doi: 10.3389/fgene.2018.00121 (PMC5902709; doi:10.3389/fgene.2018.00121)
Supplement: DATA SHEET S2 — iCN718.json: Reconstruction in JSON format. [file Data_Sheet_2.ZIP › Supplementary File 2/iCN718.json]

{
"reactions":[
{
"id":"GALM1",
"name":"Aldose 1-epimerase (glucose)",
"metabolites":{
"glc__D_c":1.0,
"glc__bD_c":-1.0
},
"lower_bound":-1000,
"upper_bound":1000,
"gene_reaction_rule":"ABAYE2829",
"subsystem":"Glycolysis/ Gluconeogenesis",
"notes":{
"original_bigg_ids":[
"GALM1"
]
},
"annotation":{
"MetaNetX (MNX) Equation":"http://identifiers.org/metanetx.reaction/MNXR99986"
}
},
{
"id":"G6PI",
"name":"Glucose 6 phosphate isomerase",
"metabolites":{
"g6p_B_c":1.0,
"g6p_c":-1.0
},
"lower_bound":-1000,
"upper_bound":1000,
"gene_reaction_rule":"ABAYE3801",
"subsystem":"Glycolysis/ Gluconeogenesis",
"notes":{
"original_bigg_ids":[
"G6PI"
]
},
"annotation":{
"EC Number":"http://identifiers.org/ec-code/5.3.1.9",
"MetaNetX (MNX) Equation":"http://identifiers.org/metanetx.reaction/MNXR99909"
}
},
{
"id":"PGI",
"name":"Glucose-6-phosphate isomerase",
"metabolites":{
"f6p_c":1.0,
"g6p_c":-1.0
},
"lower_bound":-1000,
"upper_bound":1000,
"gene_reaction_rule":"ABAYE3801",
"subsystem":"Glycolysis/ Gluconeogenesis",
"notes":{
"original_bigg_ids":[
"PGI",
"PGI_c"
]
},
"annotation":{
"EC Number":"http://identifiers.org/ec-code/5.3.1.9",
"MetaNetX (MNX) Equation":"http://identifiers.org/metanetx.reaction/MNXR102535",
"BioCyc":"http://identifiers.org/biocyc/META:PGLUCISOM-RXN"
}
},
{
"id":"G6PI3",
"name":"Glucose 6 phosphate isomerase",
"metabolites":{
"f6p_c":1.0,
"g6p_B_c":-1.0
},
"lower_bound":-1000,
"upper_bound":1000,
"gene_reaction_rule":"ABAYE3801",
"subsystem":"Glycolysis/ Gluconeogenesis",
"notes":{
"original_bigg_ids":[
"G6PI3",
"PGI2"
]
},
"annotation":{
"EC Number":"http://identifiers.org/ec-code/5.3.1.9",
"MetaNetX (MNX) Equation":"http://identifiers.org/metanetx.reaction/MNXR99910",
"KEGG Reaction":"http://identifiers.org/kegg.reaction/R03321"
}
},
{
"id":"PGMT",
"name":"Phosphoglucomutase",
"metabolites":{
"g1p_c":-1.0,
"g6p_c":1.0
},
"lower_bound":-1000,
"upper_bound":1000,
"gene_reaction_rule":"ABAYE2928 or ABAYE3800",
"subsystem":"Glycolysis/ Gluconeogenesis",
"notes":{
"original_bigg_ids":[
"PGMT",
"PGM_c"
]
},
"annotation":{
"EC Number":"http://identifiers.org/ec-code/5.4.2.8",
"MetaNetX (MNX) Equation":"http://identifiers.org/metanetx.reaction/MNXR102548",
"BioCyc":"http://identifiers.org/biocyc/META:RXN-16999",
"KEGG Reaction":"http://identifiers.org/kegg.reaction/R08639"
}
},
{
"id":"FBP",
"name":"Fructose-bisphosphatase",
"metabolites":{
"f6p_c":1.0,
"fdp_c":-1.0,
"h2o_c":-1.0,
"pi_c":1.0
},
"lower_bound":0,
"upper_bound":1000,
"gene_reaction_rule":"ABAYE0899",
"subsystem":"Glycolysis/ Gluconeogenesis",
"notes":{
"original_bigg_ids":[
"FBP",
"FBP_c"
]
},
"annotation":{
"EC Number":"http://identifiers.org/ec-code/3.1.3.11",
"MetaNetX (MNX) Equation":"http://identifiers.org/metanetx.reaction/MNXR99465",
"RHEA":"http://identifiers.org/rhea/11067"
}
},
{
"id":"FBA",
"name":"Fructose-bisphosphate aldolase",
"metabolites":{
"dhap_c":1.0,
"fdp_c":-1.0,
"g3p_c":1.0
},
"lower_bound":-1000,
"upper_bound":1000,
"gene_reaction_rule":"ABAYE2088",
"subsystem":"Glycolysis/ Gluconeogenesis",
"notes":{
"original_bigg_ids":[
"FBA",
"FBA_c"
]
},
"annotation":{
"EC Number":"http://identifiers.org/ec-code/4.1.2.13",
"MetaNetX (MNX) Equation":"http://identifiers.org/metanetx.reaction/MNXR99459",
"RHEA":"http://identifiers.org/rhea/14732",
"KEGG Reaction":"http://identifiers.org/kegg.reaction/R01068"
}
},
{
"id":"TPI",
"name":"Triose-phosphate isomerase",
"metabolites":{
"dhap_c":-1.0,
"g3p_c":1.0
},
"lower_bound":-1000,
"upper_bound":1000,
"gene_reaction_rule":"ABAYE3443",
"subsystem":"Glycolysis/ Gluconeogenesis",
"notes":{
"original_bigg_ids":[
"TPI",
"TPI_c"
]
},
"annotation":{
"BioCyc":"http://identifiers.org/biocyc/META:TRIOSEPISOMERIZATION-RXN",
"RHEA":"http://identifiers.org/rhea/18588",
"KEGG Reaction":"http://identifiers.org/kegg.reaction/R01015",
"EC Number":"http://identifiers.org/ec-code/5.3.1.1",
"MetaNetX (MNX) Equation":"http://identifiers.org/metanetx.reaction/MNXR104918",
"Reactome":"http://www.reactome.org/content/detail/R-ALL-REACT_R-XTR-70481"
}
},
{
"id":"GAPD",
"name":"Glyceraldehyde-3-phosphate dehydrogenase",
"metabolites":{
"13dpg_c":1.0,
"g3p_c":-1.0,
"h_c":1.0,
"nad_c":-1.0,
"nadh_c":1.0,
"pi_c":-1.0
},
"lower_bound":-1000,
"upper_bound":1000,
"gene_reaction_rule":"ABAYE0958",
"subsystem":"Glycolysis/ Gluconeogenesis",
"notes":{
"original_bigg_ids":[
"GAPD",
"GAPDH_c",
"GAPDHi",
"GAPD_NAD",
"GAPDi"
]
},
"annotation":{
"EC Number":"http://identifiers.org/ec-code/1.2.1.59",
"MetaNetX (MNX) Equation":"http://identifiers.org/metanetx.reaction/MNXR100040",
"BioCyc":"http://identifiers.org/biocyc/META:GAPOXNPHOSPHN-RXN",
"RHEA":"http://identifiers.org/rhea/10303",
"KEGG Reaction":"http://identifiers.org/kegg.reaction/R01061"
}
},
{
"id":"PGK",
"name":"Phosphoglycerate kinase",
"metabolites":{
"13dpg_c":1.0,
"3pg_c":-1.0,
"adp_c":1.0,
"atp_c":-1.0
},
"lower_bound":-1000,
"upper_bound":1000,
"gene_reaction_rule":"ABAYE2090",
"subsystem":"Glycolysis/ Gluconeogenesis",
"notes":{
"original_bigg_ids":[
"PGK",
"PGK_c"
]
},
"annotation":{
"BioCyc":"http://identifiers.org/biocyc/META:PHOSGLYPHOS-RXN",
"RHEA":"http://identifiers.org/rhea/14804",
"KEGG Reaction":"http://identifiers.org/kegg.reaction/R01512",
"EC Number":"http://identifiers.org/ec-code/2.7.2.3",
"MetaNetX (MNX) Equation":"http://identifiers.org/metanetx.reaction/MNXR102538",
"Reactome":"http://www.reactome.org/content/detail/R-ALL-REACT_R-XTR-71850"
}
},
{
"id":"PGM_1",
"name":"Phosphoglycerate mutase",
"metabolites":{
"2pg_c":1.0,
"3pg_c":-1.0
},
"lower_bound":-1000,
"upper_bound":1000,
"gene_reaction_rule":"ABAYE3537",
"subsystem":"Glycolysis/ Gluconeogenesis",
"notes":{
"original_bigg_ids":[
"PGM"
]
}
},
{
"id":"ENO",
"name":"Enolase",
"metabolites":{
"2pg_c":-1.0,
"h2o_c":1.0,
"pep_c":1.0
},
"lower_bound":-1000,
"upper_bound":1000,
"gene_reaction_rule":"ABAYE1669",
"subsystem":"Glycolysis/ Gluconeogenesis",
"notes":{
"original_bigg_ids":[
"ENO"
]
},
"annotation":{
"BioCyc":"http://identifiers.org/biocyc/META:2PGADEHYDRAT-RXN",
"RHEA":"http://identifiers.org/rhea/10167",
"KEGG Reaction":"http://identifiers.org/kegg.reaction/R00658",
"EC Number":"http://identifiers.org/ec-code/4.2.1.11",
"MetaNetX (MNX) Equation":"http://identifiers.org/metanetx.reaction/MNXR97932",
"Reactome":"http://www.reactome.org/content/detail/R-ALL-REACT_R-XTR-71660"
}
},
{
"id":"ACS",
"name":"Acetyl-CoA synthetase",
"metabolites":{
"ac_c":-1.0,
"accoa_c":1.0,
"amp_c":1.0,
"atp_c":-1.0,
"coa_c":-1.0,
"ppi_c":1.0
},
"lower_bound":-1000,
"upper_bound":1000,
"gene_reaction_rule":"ABAYE0179 or ABAYE1413 or ABAYE3766",
"subsystem":"Glycolysis/ Gluconeogenesis",
"notes":{
"original_bigg_ids":[
"ACS",
"ACS_c",
"ACSr"
]
},
"annotation":{
"BioCyc":"http://identifiers.org/biocyc/META:ACETATE--COA-LIGASE-RXN",
"RHEA":"http://identifiers.org/rhea/23179",
"KEGG Reaction":"http://identifiers.org/kegg.reaction/R00235",
"EC Number":"http://identifiers.org/ec-code/6.2.1.1",
"MetaNetX (MNX) Equation":"http://identifiers.org/metanetx.reaction/MNXR95413",
"Reactome":"http://www.reactome.org/content/detail/R-ALL-REACT_R-XTR-8875071"
}
},
{
"id":"ALDD2x",
"name":"Aldehyde dehydrogenase (acetaldehyde, NAD)",
"metabolites":{
"ac_c":1.0,
"acald_c":-1.0,
"h2o_c":-1.0,
"h_c":2.0,
"nad_c":-1.0,
"nadh_c":1.0
},
"lower_bound":0,
"upper_bound":1000,
"gene_reaction_rule":"ABAYE1028 or ABAYE1460 or ABAYE2333 or ABAYE2837",
"subsystem":"Glycolysis/ Gluconeogenesis",
"notes":{
"original_bigg_ids":[
"ALDD2x",
"ALDD2xr",
"ALDDH"
]
},
"annotation":{
"BioCyc":"http://identifiers.org/biocyc/META:RXN66-3",
"RHEA":"http://identifiers.org/rhea/25297",
"KEGG Reaction":"http://identifiers.org/kegg.reaction/R00710",
"EC Number":"http://identifiers.org/ec-code/1.2.1.5",
"MetaNetX (MNX) Equation":"http://identifiers.org/metanetx.reaction/MNXR95749",
"Reactome":"http://www.reactome.org/content/detail/R-ALL-REACT_R-XTR-71723"
}
},
{
"id":"ALCD2x",
"name":"Alcohol dehydrogenase (ethanol)",
"metabolites":{
"acald_c":1.0,
"etoh_c":-1.0,
"h_c":1.0,
"nad_c":-1.0,
"nadh_c":1.0
},
"lower_bound":-1000,
"upper_bound":1000,
"gene_reaction_rule":"ABAYE0763 or ABAYE1463 or ABAYE1522 or ABAYE1861 or p2ABAYE0004 or p3ABAYE0020 or p3ABAYE0024",
"subsystem":"Glycolysis/ Gluconeogenesis",
"notes":{
"original_bigg_ids":[
"ALCD2if",
"ALCD2x"
]
},
"annotation":{
"BioCyc":"http://identifiers.org/biocyc/META:ALCOHOL-DEHYDROG-RXN",
"RHEA":"http://identifiers.org/rhea/25293",
"KEGG Reaction":"http://identifiers.org/kegg.reaction/R00754",
"EC Number":"http://identifiers.org/ec-code/1.1.1.71",
"MetaNetX (MNX) Equation":"http://identifiers.org/metanetx.reaction/MNXR95725",
"Reactome":"http://www.reactome.org/content/detail/R-ALL-REACT_R-XTR-71707"
}
},
{
"id":"CS",
"name":"Citrate synthase",
"metabolites":{
"accoa_c":-1.0,
"cit_c":1.0,
"coa_c":1.0,
"h2o_c":-1.0,
"h_c":1.0,
"oaa_c":-1.0
},
"lower_bound":0,
"upper_bound":1000,
"gene_reaction_rule":"ABAYE0773",
"subsystem":"TCA cycle",
"notes":{
"original_bigg_ids":[
"CS"
]
},
"annotation":{
"BioCyc":"http://identifiers.org/biocyc/META:RXN-14905",
"RHEA":"http://identifiers.org/rhea/16848",
"KEGG Reaction":"http://identifiers.org/kegg.reaction/R00351",
"EC Number":"http://identifiers.org/ec-code/2.3.3.3",
"MetaNetX (MNX) Equation":"http://identifiers.org/metanetx.reaction/MNXR96920",
"Reactome":"http://www.reactome.org/content/detail/R-ALL-REACT_R-XTR-70975"
}
},
{
"id":"ACONT",
"name":"Aconitate hydratase",
"metabolites":{
"cit_c":-1.0,
"icit_c":1.0
},
"lower_bound":-1000,
"upper_bound":1000,
"gene_reaction_rule":"ABAYE1432 or ABAYE3228 or ABAYE3791",
"subsystem":"TCA cycle",
"notes":{
"original_bigg_ids":[
"ACONT"
]
},
"annotation":{
"EC Number":"http://identifiers.org/ec-code/4.2.1.3",
"MetaNetX (MNX) Equation":"http://identifiers.org/metanetx.reaction/MNXR95384",
"RHEA":"http://identifiers.org/rhea/10339",
"KEGG Reaction":"http://identifiers.org/kegg.reaction/R01324"
}
},
{
"id":"ICDHyr",
"name":"Isocitrate dehydrogenase (NADP)",
"metabolites":{
"akg_c":1.0,
"co2_c":1.0,
"icit_c":-1.0,
"nadp_c":-1.0,
"nadph_c":1.0
},
"lower_bound":0,
"upper_bound":1000,
"gene_reaction_rule":"ABAYE0980 or ABAYE0982",
"subsystem":"TCA cycle",
"notes":{
"original_bigg_ids":[
"ICDH",
"ICDHy",
"ICDHyr"
]
},
"annotation":{
"EC Number":"http://identifiers.org/ec-code/1.1.1.42",
"MetaNetX (MNX) Equation":"http://identifiers.org/metanetx.reaction/MNXR100781",
"RHEA":"http://identifiers.org/rhea/19632",
"KEGG Reaction":"http://identifiers.org/kegg.reaction/R00267"
}
},
{
"id":"AKGDa",
"name":"Oxoglutarate dehydrogenase (lipoamide)",
"metabolites":{
"akg_c":-1.0,
"co2_c":1.0,
"h_c":-1.0,
"lpam_c":-1.0,
"sdhlam_c":1.0
},
"lower_bound":0,
"upper_bound":1000,
"gene_reaction_rule":"ABAYE0780",
"subsystem":"TCA cycle",
"notes":{
"original_bigg_ids":[
"AKGDa"
]
},
"annotation":{
"EC Number":"http://identifiers.org/ec-code/1.2.4.2",
"MetaNetX (MNX) Equation":"http://identifiers.org/metanetx.reaction/MNXR95657"
}
},
{
"id":"AKGDb",
"name":"Oxoglutarate dehydrogenase (dihydrolipoamide S-succinyltransferase)",
"metabolites":{
"coa_c":-1.0,
"dhlam_c":1.0,
"sdhlam_c":-1.0,
"succoa_c":1.0
},
"lower_bound":0,
"upper_bound":1000,
"gene_reaction_rule":"ABAYE0781",
"subsystem":"TCA cycle",
"notes":{
"original_bigg_ids":[
"AKGDb",
"AKGDbr"
]
},
"annotation":{
"EC Number":"http://identifiers.org/ec-code/2.3.1.61",
"MetaNetX (MNX) Equation":"http://identifiers.org/metanetx.reaction/MNXR95656"
}
},
{
"id":"SUCOAS",
"name":"Succinyl-CoA synthetase (ADP-forming)",
"metabolites":{
"adp_c":1.0,
"atp_c":-1.0,
"coa_c":-1.0,
"pi_c":1.0,
"succ_c":-1.0,
"succoa_c":1.0
},
"lower_bound":-1000,
"upper_bound":1000,
"gene_reaction_rule":"ABAYE0783 and ABAYE0784",
"subsystem":"TCA cycle",
"notes":{
"original_bigg_ids":[
"SUCOAS"
]
},
"annotation":{
"BioCyc":"http://identifiers.org/biocyc/META:SUCCCOASYN-RXN",
"RHEA":"http://identifiers.org/rhea/17664",
"KEGG Reaction":"http://identifiers.org/kegg.reaction/R00405",
"EC Number":"http://identifiers.org/ec-code/6.2.1.5",
"MetaNetX (MNX) Equation":"http://identifiers.org/metanetx.reaction/MNXR104635",
"Reactome":"http://www.reactome.org/content/detail/R-ALL-REACT_R-XTR-70997"
}
},
{
"id":"SUCD1",
"name":"Succinate dehydrogenase",
"metabolites":{
"fad_c":-1.0,
"fadh2_c":1.0,
"fum_c":1.0,
"succ_c":-1.0
},
"lower_bound":0,
"upper_bound":1000,
"gene_reaction_rule":"ABAYE0774 and ABAYE0775 and ABAYE0776 and ABAYE0777",
"subsystem":"TCA cycle",
"notes":{
"original_bigg_ids":[
"SUCD1",
"SUCD1i"
]
},
"annotation":{
"EC Number":"http://identifiers.org/ec-code/1.3.5.1",
"MetaNetX (MNX) Equation":"http://identifiers.org/metanetx.reaction/MNXR99636",
"RHEA":"http://identifiers.org/rhea/30346",
"KEGG Reaction":"http://identifiers.org/kegg.reaction/R00408"
}
},
{
"id":"FRD2",
"name":"Fumarate reductase",
"metabolites":{
"fum_c":-1.0,
"mql8_c":-1.0,
"mqn8_c":1.0,
"succ_c":1.0
},
"lower_bound":0,
"upper_bound":1000,
"gene_reaction_rule":"ABAYE0774 and ABAYE0775 and ABAYE0776 and ABAYE0777",
"subsystem":"TCA cycle",
"notes":{
"original_bigg_ids":[
"FRD2"
]
},
"annotation":{
"MetaNetX (MNX) Equation":"http://identifiers.org/metanetx.reaction/MNXR99637",
"RHEA":"http://identifiers.org/rhea/29218"
}
},
{
"id":"FRD3",
"name":"Fumarate reductase",
"metabolites":{
"2dmmq8_c":1.0,
"2dmmql8_c":-1.0,
"fum_c":-1.0,
"succ_c":1.0
},
"lower_bound":0,
"upper_bound":1000,
"gene_reaction_rule":"ABAYE0774 and ABAYE0775 and ABAYE0776 and ABAYE0777",
"subsystem":"TCA cycle",
"notes":{
"original_bigg_ids":[
"FRD3"
]
},
"annotation":{
"EC Number":"http://identifiers.org/ec-code/1.3.99.1",
"MetaNetX (MNX) Equation":"http://identifiers.org/metanetx.reaction/MNXR99639"
}
},
{
"id":"FUM",
"name":"Fumarase",
"metabolites":{
"fum_c":-1.0,
"h2o_c":-1.0,
"mal__L_c":1.0
},
"lower_bound":-1000,
"upper_bound":1000,
"gene_reaction_rule":"ABAYE1563 or ABAYE3284",
"subsystem":"TCA cycle",
"notes":{
"original_bigg_ids":[
"FUM",
"FUM_c"
]
},
"annotation":{
"BioCyc":"http://identifiers.org/biocyc/META:FUMHYDR-RXN",
"RHEA":"http://identifiers.org/rhea/12463",
"KEGG Reaction":"http://identifiers.org/kegg.reaction/R01082",
"EC Number":"http://identifiers.org/ec-code/4.2.1.2",
"MetaNetX (MNX) Equation":"http://identifiers.org/metanetx.reaction/MNXR99705",
"Reactome":"http://www.reactome.org/content/detail/R-ALL-REACT_R-XTR-70982"
}
},
{
"id":"MDH",
"name":"Malate dehydrogenase",
"metabolites":{
"h_c":1.0,
"mal__L_c":-1.0,
"nad_c":-1.0,
"nadh_c":1.0,
"oaa_c":1.0
},
"lower_bound":-1000,
"upper_bound":1000,
"gene_reaction_rule":"ABAYE0465",
"subsystem":"TCA cycle",
"notes":{
"original_bigg_ids":[
"MDH"
]
},
"annotation":{
"BioCyc":"http://identifiers.org/biocyc/META:MALATE-DEH-RXN",
"RHEA":"http://identifiers.org/rhea/21435",
"KEGG Reaction":"http://identifiers.org/kegg.reaction/R00342",
"EC Number":"http://identifiers.org/ec-code/1.1.1.37",
"MetaNetX (MNX) Equation":"http://identifiers.org/metanetx.reaction/MNXR101439",
"Reactome":"http://www.reactome.org/content/detail/R-ALL-REACT_R-XTR-71783"
}
},
{
"id":"RPE",
"name":"Ribulose 5-phosphate 3-epimerase",
"metabolites":{
"ru5p__D_c":-1.0,
"xu5p__D_c":1.0
},
"lower_bound":-1000,
"upper_bound":1000,
"gene_reaction_rule":"ABAYE3114",
"subsystem":"Pentose phosphate pathway",
"notes":{
"original_bigg_ids":[
"RPE",
"RPE_c"
]
},
"annotation":{
"BioCyc":"http://identifiers.org/biocyc/META:RIBULP3EPIM-RXN",
"RHEA":"http://identifiers.org/rhea/13680",
"KEGG Reaction":"http://identifiers.org/kegg.reaction/R01529",
"EC Number":"http://identifiers.org/ec-code/5.1.3.1",
"MetaNetX (MNX) Equation":"http://identifiers.org/metanetx.reaction/MNXR104083",
"Reactome":"http://www.reactome.org/content/detail/R-ALL-REACT_R-XTR-71303"
}
},
{
"id":"RPI",
"name":"Ribose-5-phosphate isomerase",
"metabolites":{
"r5p_c":-1.0,
"ru5p__D_c":1.0
},
"lower_bound":-1000,
"upper_bound":1000,
"gene_reaction_rule":"ABAYE1650",
"subsystem":"Pentose phosphate pathway",
"notes":{
"original_bigg_ids":[
"RPI"
]
},
"annotation":{
"EC Number":"http://identifiers.org/ec-code/5.3.1.6",
"MetaNetX (MNX) Equation":"http://identifiers.org/metanetx.reaction/MNXR104084"
}
},
{
"id":"TKT1",
"name":"Transketolase",
"metabolites":{
"g3p_c":1.0,
"r5p_c":-1.0,
"s7p_c":1.0,
"xu5p__D_c":-1.0
},
"lower_bound":-1000,
"upper_bound":1000,
"gene_reaction_rule":"ABAYE2116 or (ABAYE2823 and ABAYE2824)",
"subsystem":"Pentose phosphate pathway",
"notes":{
"original_bigg_ids":[
"TKL1_c",
"TKT1"
]
},
"annotation":{
"EC Number":"http://identifiers.org/ec-code/2.2.1.1",
"MetaNetX (MNX) Equation":"http://identifiers.org/metanetx.reaction/MNXR104868"
}
},
{
"id":"TKT2",
"name":"Transketolase",
"metabolites":{
"e4p_c":-1.0,
"f6p_c":1.0,
"g3p_c":1.0,
"xu5p__D_c":-1.0
},
"lower_bound":-1000,
"upper_bound":1000,
"gene_reaction_rule":"ABAYE2116 or (ABAYE2823 and ABAYE2824)",
"subsystem":"Pentose phosphate pathway",
"notes":{
"original_bigg_ids":[
"TKL2_c",
"TKT2"
]
},
"annotation":{
"EC Number":"http://identifiers.org/ec-code/2.2.1.1",
"MetaNetX (MNX) Equation":"http://identifiers.org/metanetx.reaction/MNXR104869",
"BioCyc":"http://identifiers.org/biocyc/META:2TRANSKETO-RXN",
"RHEA":"http://identifiers.org/rhea/27629",
"KEGG Reaction":"http://identifiers.org/kegg.reaction/R01830"
}
},
{
"id":"TALA",
"name":"Transaldolase",
"metabolites":{
"e4p_c":1.0,
"f6p_c":1.0,
"g3p_c":-1.0,
"s7p_c":-1.0
},
"lower_bound":-1000,
"upper_bound":1000,
"gene_reaction_rule":"ABAYE1510",
"subsystem":"Pentose phosphate pathway",
"notes":{
"original_bigg_ids":[
"TAL",
"TALA",
"TALA_c"
]
},
"annotation":{
"EC Number":"http://identifiers.org/ec-code/2.2.1.2",
"MetaNetX (MNX) Equation":"http://identifiers.org/metanetx.reaction/MNXR104715",
"BioCyc":"http://identifiers.org/biocyc/META:TRANSALDOL-RXN",
"RHEA":"http://identifiers.org/rhea/17056",
"KEGG Reaction":"http://identifiers.org/kegg.reaction/R01827"
}
},
{
"id":"DRPA",
"name":"Deoxyribose-phosphate aldolase",
"metabolites":{
"2dr5p_c":-1.0,
"acald_c":1.0,
"g3p_c":1.0
},
"lower_bound":0,
"upper_bound":1000,
"gene_reaction_rule":"",
"subsystem":"Pentose phosphate pathway",
"notes":{
"original_bigg_ids":[
"DRPA",
"DRPAr"
]
},
"annotation":{
"BioCyc":"http://identifiers.org/biocyc/META:DEOXYRIBOSE-P-ALD-RXN",
"RHEA":"http://identifiers.org/rhea/12824",
"KEGG Reaction":"http://identifiers.org/kegg.reaction/R01066",
"EC Number":"http://identifiers.org/ec-code/4.1.2.4",
"MetaNetX (MNX) Equation":"http://identifiers.org/metanetx.reaction/MNXR97787",
"Reactome":"http://www.reactome.org/content/detail/R-ALL-REACT_R-XTR-6787321"
}
},
{
"id":"PPM2",
"name":"Phosphopentomutase 2 (deoxyribose)",
"metabolites":{
"2dr1p_c":-1.0,
"2dr5p_c":1.0
},
"lower_bound":-1000,
"upper_bound":1000,
"gene_reaction_rule":"",
"subsystem":"Pentose phosphate pathway",
"notes":{
"original_bigg_ids":[
"PPM2",
"r0570"
]
},
"annotation":{
"EC Number":"http://identifiers.org/ec-code/5.4.2.7",
"MetaNetX (MNX) Equation":"http://identifiers.org/metanetx.reaction/MNXR103116",
"BioCyc":"http://identifiers.org/biocyc/META:D-PPENTOMUT-RXN",
"RHEA":"http://identifiers.org/rhea/27661",
"KEGG Reaction":"http://identifiers.org/kegg.reaction/R02749"
}
},
{
"id":"EDA",
"name":"2-dehydro-3-deoxy-phosphogluconate aldolase",
"metabolites":{
"2ddg6p_c":-1.0,
"g3p_c":1.0,
"pyr_c":1.0
},
"lower_bound":0,
"upper_bound":1000,
"gene_reaction_rule":"ABAYE3280",
"subsystem":"Pentose phosphate pathway",
"notes":{
"original_bigg_ids":[
"EDA",
"EDA_R"
]
},
"annotation":{
"EC Number":"http://identifiers.org/ec-code/4.1.2.55",
"MetaNetX (MNX) Equation":"http://identifiers.org/metanetx.reaction/MNXR97897",
"BioCyc":"http://identifiers.org/biocyc/META:KDPGALDOL-RXN",
"RHEA":"http://identifiers.org/rhea/17092",
"KEGG Reaction":"http://identifiers.org/kegg.reaction/R05605"
}
},
{
"id":"GNK",
"name":"Gluconokinase",
"metabolites":{
"6pgc_c":1.0,
"adp_c":1.0,
"atp_c":-1.0,
"glcn_c":-1.0,
"h_c":1.0
},
"lower_bound":0,
"upper_bound":1000,
"gene_reaction_rule":"ABAYE3278",
"subsystem":"Pentose phosphate pathway",
"notes":{
"original_bigg_ids":[
"GNK",
"RE0124C"
]
},
"annotation":{
"EC Number":"http://identifiers.org/ec-code/2.7.1.12",
"MetaNetX (MNX) Equation":"http://identifiers.org/metanetx.reaction/MNXR100390",
"BioCyc":"http://identifiers.org/biocyc/META:GLUCONOKIN-RXN",
"RHEA":"http://identifiers.org/rhea/19436",
"KEGG Reaction":"http://identifiers.org/kegg.reaction/R01737"
}
},
{
"id":"EDD",
"name":"6-phosphogluconate dehydratase",
"metabolites":{
"2ddg6p_c":1.0,
"6pgc_c":-1.0,
"h2o_c":1.0
},
"lower_bound":0,
"upper_bound":1000,
"gene_reaction_rule":"ABAYE3281",
"subsystem":"Pentose phosphate pathway",
"notes":{
"original_bigg_ids":[
"EDD"
]
},
"annotation":{
"EC Number":"http://identifiers.org/ec-code/4.2.1.12",
"MetaNetX (MNX) Equation":"http://identifiers.org/metanetx.reaction/MNXR97898",
"BioCyc":"http://identifiers.org/biocyc/META:PGLUCONDEHYDRAT-RXN",
"RHEA":"http://identifiers.org/rhea/17280",
"KEGG Reaction":"http://identifiers.org/kegg.reaction/R02036"
}
},
{
"id":"PPM",
"name":"Phosphopentomutase",
"metabolites":{
"r1p_c":-1.0,
"r5p_c":1.0
},
"lower_bound":-1000,
"upper_bound":1000,
"gene_reaction_rule":"ABAYE2928 or ABAYE3800",
"subsystem":"Pentose phosphate pathway",
"notes":{
"original_bigg_ids":[
"PPM",
"PPM_c"
]
},
"annotation":{
"EC Number":"http://identifiers.org/ec-code/5.4.2.7",
"MetaNetX (MNX) Equation":"http://identifiers.org/metanetx.reaction/MNXR103115",
"BioCyc":"http://identifiers.org/biocyc/META:RXN-14456"
}
},
{
"id":"UDPGD",
"name":"UDPglucose 6-dehydrogenase",
"metabolites":{
"h2o_c":-1.0,
"h_c":3.0,
"nad_c":-2.0,
"nadh_c":2.0,
"udpg_c":-1.0,
"udpglcur_c":1.0
},
"lower_bound":-1000,
"upper_bound":1000,
"gene_reaction_rule":"ABAYE3802",
"subsystem":"Pentose and glucuronate interconversions",
"notes":{
"original_bigg_ids":[
"UDPGD",
"UDPGDr",
"UGDH",
"UGDH_c"
]
},
"annotation":{
"BioCyc":"http://identifiers.org/biocyc/META:UGD-RXN",
"RHEA":"http://identifiers.org/rhea/23599",
"KEGG Reaction":"http://identifiers.org/kegg.reaction/R00286",
"EC Number":"http://identifiers.org/ec-code/1.1.1.22",
"MetaNetX (MNX) Equation":"http://identifiers.org/metanetx.reaction/MNXR105063",
"Reactome":"http://www.reactome.org/content/detail/R-ALL-REACT_R-XTR-173597"
}
},
{
"id":"FRUK",
"name":"Fructose-1-phosphate kinase",
"metabolites":{
"adp_c":1.0,
"atp_c":-1.0,
"f1p_c":-1.0,
"fdp_c":1.0,
"h_c":1.0
},
"lower_bound":0,
"upper_bound":1000,
"gene_reaction_rule":"ABAYE1613",
"subsystem":"Fructose and mannose metabolism",
"notes":{
"original_bigg_ids":[
"F1PK",
"FRUK",
"FRUK_r"
]
},
"annotation":{
"EC Number":"http://identifiers.org/ec-code/2.7.1.56",
"MetaNetX (MNX) Equation":"http://identifiers.org/metanetx.reaction/MNXR99652",
"RHEA":"http://identifiers.org/rhea/14216"
}
},
{
"id":"FBA2",
"name":"D Fructose 1 phosphate D glyceraldehyde 3 phosphate lyase",
"metabolites":{
"dhap_c":1.0,
"f1p_c":-1.0,
"glyald_c":1.0
},
"lower_bound":0,
"upper_bound":1000,
"gene_reaction_rule":"ABAYE2088",
"subsystem":"Fructose and mannose metabolism",
"notes":{
"original_bigg_ids":[
"FBA2"
]
},
"annotation":{
"EC Number":"http://identifiers.org/ec-code/4.1.2.13",
"MetaNetX (MNX) Equation":"http://identifiers.org/metanetx.reaction/MNXR99460",
"RHEA":"http://identifiers.org/rhea/30854",
"KEGG Reaction":"http://identifiers.org/kegg.reaction/R02568"
}
},
{
"id":"MAN6PI",
"name":"Mannose-6-phosphate isomerase",
"metabolites":{
"f6p_c":1.0,
"man6p_c":-1.0
},
"lower_bound":-1000,
"upper_bound":1000,
"gene_reaction_rule":"",
"subsystem":"Fructose and mannose metabolism",
"notes":{
"original_bigg_ids":[
"MAN6PI",
"MAN6PI_c"
]
},
"annotation":{
"EC Number":"http://identifiers.org/ec-code/5.3.1.8",
"MetaNetX (MNX) Equation":"http://identifiers.org/metanetx.reaction/MNXR101382",
"BioCyc":"http://identifiers.org/biocyc/META:MANNPISOM-RXN",
"KEGG Reaction":"http://identifiers.org/kegg.reaction/R01819"
}
},
{
"id":"PMANM",
"name":"Phosphomannomutase",
"metabolites":{
"man1p_c":-1.0,
"man6p_c":1.0
},
"lower_bound":-1000,
"upper_bound":1000,
"gene_reaction_rule":"ABAYE2928 or ABAYE3800",
"subsystem":"Fructose and mannose metabolism",
"notes":{
"original_bigg_ids":[
"MPPM",
"PMANM",
"PMANM_c"
]
},
"annotation":{
"BioCyc":"http://identifiers.org/biocyc/META:PHOSMANMUT-RXN",
"RHEA":"http://identifiers.org/rhea/11143",
"KEGG Reaction":"http://identifiers.org/kegg.reaction/R01818",
"EC Number":"http://identifiers.org/ec-code/5.4.2.8",
"MetaNetX (MNX) Equation":"http://identifiers.org/metanetx.reaction/MNXR101729",
"Reactome":"http://www.reactome.org/content/detail/R-ALL-REACT_R-XTR-446201"
}
},
{
"id":"MAN1PT",
"name":"Mannose 1 phosphate guanylyltransferase",
"metabolites":{
"gdpmann_c":1.0,
"gtp_c":-1.0,
"h_c":-1.0,
"man1p_c":-1.0,
"ppi_c":1.0
},
"lower_bound":-1000,
"upper_bound":1000,
"gene_reaction_rule":"",
"notes":{
"original_bigg_ids":[
"GAMPG",
"MAN1PT",
"MAN1PT_c",
"r0208"
]
},
"annotation":{
"EC Number":"http://identifiers.org/ec-code/2.7.7.13",
"MetaNetX (MNX) Equation":"http://identifiers.org/metanetx.reaction/MNXR101375",
"BioCyc":"http://identifiers.org/biocyc/META:2.7.7.13-RXN",
"RHEA":"http://identifiers.org/rhea/15232",
"KEGG Reaction":"http://identifiers.org/kegg.reaction/R00885"
}
},
{
"id":"SBDH",
"name":"L-sorbosone dehydrogenase",
"metabolites":{
"h_c":1.0,
"nadp_c":-1.0,
"nadph_c":1.0,
"sbt6p_c":-1.0,
"srb1p_c":1.0
},
"lower_bound":-1000,
"upper_bound":1000,
"gene_reaction_rule":"ABAYE0043 or ABAYE0109 or ABAYE0479 or ABAYE1356 or ABAYE2589 or ABAYE2607 or ABAYE2613 or ABAYE2618 or ABAYE2845 or ABAYE3187 or ABAYE3378",
"subsystem":"Fructose and mannose metabolism",
"notes":{
"original_bigg_ids":[
"SBDH"
]
},
"annotation":{
"MetaNetX (MNX) Equation":"http://identifiers.org/metanetx.reaction/MNXR104278"
}
},
{
"id":"FCLPA",
"name":"L-fuculose 1-phosphate aldolase",
"metabolites":{
"dhap_c":1.0,
"fc1p_c":-1.0,
"lald__L_c":1.0
},
"lower_bound":-1000,
"upper_bound":1000,
"gene_reaction_rule":"ABAYE3670",
"subsystem":"Fructose and mannose metabolism",
"notes":{
"original_bigg_ids":[
"FCLPA"
]
},
"annotation":{
"EC Number":"http://identifiers.org/ec-code/4.1.2.17",
"MetaNetX (MNX) Equation":"http://identifiers.org/metanetx.reaction/MNXR99470",
"BioCyc":"http://identifiers.org/biocyc/META:FUCPALDOL-RXN",
"RHEA":"http://identifiers.org/rhea/12936",
"KEGG Reaction":"http://identifiers.org/kegg.reaction/R02262"
}
},
{
"id":"UDPG4E",
"name":"UDPglucose 4-epimerase",
"metabolites":{
"udpg_c":-1.0,
"udpgal_c":1.0
},
"lower_bound":-1000,
"upper_bound":1000,
"gene_reaction_rule":"ABAYE1562 or ABAYE3804",
"subsystem":"Galactose metabolism",
"notes":{
"original_bigg_ids":[
"GALE_c",
"UDPG4E",
"UG4E"
]
},
"annotation":{
"BioCyc":"http://identifiers.org/biocyc/META:UDPGLUCEPIM-RXN",
"RHEA":"http://identifiers.org/rhea/22171",
"KEGG Reaction":"http://identifiers.org/kegg.reaction/R00291",
"EC Number":"http://identifiers.org/ec-code/5.1.3.2",
"MetaNetX (MNX) Equation":"http://identifiers.org/metanetx.reaction/MNXR105057",
"Reactome":"http://www.reactome.org/content/detail/R-ALL-REACT_R-XTR-70369"
}
},
{
"id":"GALUi",
"name":"UTP-glucose-1-phosphate uridylyltransferase (irreversible)",
"metabolites":{
"g1p_c":-1.0,
"h_c":-1.0,
"ppi_c":1.0,
"udpg_c":1.0,
"utp_c":-1.0
},
"lower_bound":-1000,
"upper_bound":1000,
"gene_reaction_rule":"ABAYE3803",
"subsystem":"Galactose metabolism",
"notes":{
"original_bigg_ids":[
"G1PUT_c",
"GALU",
"GALUi",
"UG1PUT"
]
},
"annotation":{
"BioCyc":"http://identifiers.org/biocyc/META:GLUC1PURIDYLTRANS-RXN",
"RHEA":"http://identifiers.org/rhea/19892",
"KEGG Reaction":"http://identifiers.org/kegg.reaction/R00289",
"EC Number":"http://identifiers.org/ec-code/2.7.7.9",
"MetaNetX (MNX) Equation":"http://identifiers.org/metanetx.reaction/MNXR100022",
"Reactome":"http://www.reactome.org/content/detail/R-ALL-REACT_R-XTR-70286"
}
},
{
"id":"ALDD32",
"name":"Aldehyde dehydrogenase  D Glucuronolactone  NADH ",
"metabolites":{
"glcr_c":1.0,
"glcurn_c":-1.0,
"h2o_c":-2.0,
"h_c":3.0,
"nad_c":-1.0,
"nadh_c":1.0
},
"lower_bound":-1000,
"upper_bound":1000,
"gene_reaction_rule":"ABAYE1028 or ABAYE1460 or ABAYE2333 or ABAYE2837",
"subsystem":"Ascorbate and aldarate metabolism",
"notes":{
"original_bigg_ids":[
"ALDD32"
]
},
"annotation":{
"EC Number":"http://identifiers.org/ec-code/1.2.1.3",
"MetaNetX (MNX) Equation":"http://identifiers.org/metanetx.reaction/MNXR95753",
"BioCyc":"http://identifiers.org/biocyc/META:RXN-14225",
"RHEA":"http://identifiers.org/rhea/30886",
"KEGG Reaction":"http://identifiers.org/kegg.reaction/R02957"
}
},
{
"id":"TRE6PH",
"name":"Trehalose-6-phosphate hydrolase",
"metabolites":{
"g6p_c":1.0,
"glc__D_c":1.0,
"h2o_c":-1.0,
"tre6p_c":-1.0
},
"lower_bound":0,
"upper_bound":1000,
"gene_reaction_rule":"",
"subsystem":"Starch and sucrose metabolism",
"notes":{
"original_bigg_ids":[
"TRE6PH"
]
},
"annotation":{
"EC Number":"http://identifiers.org/ec-code/3.2.1.93",
"MetaNetX (MNX) Equation":"http://identifiers.org/metanetx.reaction/MNXR104925",
"BioCyc":"http://identifiers.org/biocyc/META:TRE6PHYDRO-RXN",
"RHEA":"http://identifiers.org/rhea/23011",
"KEGG Reaction":"http://identifiers.org/kegg.reaction/R06113"
}
},
{
"id":"TRE6PS",
"name":"Alpha,alpha-trehalose-phosphate synthase (UDP-forming)",
"metabolites":{
"g6p_c":-1.0,
"h_c":1.0,
"tre6p_c":1.0,
"udp_c":1.0,
"udpg_c":-1.0
},
"lower_bound":-1000,
"upper_bound":1000,
"gene_reaction_rule":"ABAYE3007",
"subsystem":"Starch and sucrose metabolism",
"notes":{
"original_bigg_ids":[
"TRE6PS"
]
},
"annotation":{
"EC Number":"http://identifiers.org/ec-code/2.4.1.15",
"MetaNetX (MNX) Equation":"http://identifiers.org/metanetx.reaction/MNXR104927",
"BioCyc":"http://identifiers.org/biocyc/META:TREHALOSE6PSYN-RXN",
"RHEA":"http://identifiers.org/rhea/18892",
"KEGG Reaction":"http://identifiers.org/kegg.reaction/R06043"
}
},
{
"id":"TRE6PP",
"name":"Trehalose-phosphatase",
"metabolites":{
"h2o_c":-1.0,
"pi_c":1.0,
"tre6p_c":-1.0,
"tre_c":1.0
},
"lower_bound":0,
"upper_bound":1000,
"gene_reaction_rule":"ABAYE3006",
"subsystem":"Starch and sucrose metabolism",
"notes":{
"original_bigg_ids":[
"THP",
"TRE6PP"
]
},
"annotation":{
"EC Number":"http://identifiers.org/ec-code/3.1.3.12",
"MetaNetX (MNX) Equation":"http://identifiers.org/metanetx.reaction/MNXR104926",
"BioCyc":"http://identifiers.org/biocyc/META:TREHALOSEPHOSPHA-RXN",
"RHEA":"http://identifiers.org/rhea/23423",
"KEGG Reaction":"http://identifiers.org/kegg.reaction/R06228"
}
},
{
"id":"GF6PTA",
"name":"Glutamine-fructose-6-phosphate transaminase",
"metabolites":{
"f6p_c":-1.0,
"gam6p_c":1.0,
"gln__L_c":-1.0,
"glu__L_c":1.0
},
"lower_bound":0,
"upper_bound":1000,
"gene_reaction_rule":"ABAYE0089",
"subsystem":"Aminosugars metabolism",
"notes":{
"original_bigg_ids":[
"GF6PTA",
"GF6PTA_c",
"GF6PTAr"
]
},
"annotation":{
"EC Number":"http://identifiers.org/ec-code/2.6.1.16",
"MetaNetX (MNX) Equation":"http://identifiers.org/metanetx.reaction/MNXR100107",
"BioCyc":"http://identifiers.org/biocyc/META:L-GLN-FRUCT-6-P-AMINOTRANS-RXN"
}
},
{
"id":"PGAMT",
"name":"Phosphoglucosamine mutase",
"metabolites":{
"gam1p_c":-1.0,
"gam6p_c":1.0
},
"lower_bound":-1000,
"upper_bound":1000,
"gene_reaction_rule":"ABAYE0167",
"subsystem":"Aminosugars metabolism",
"notes":{
"original_bigg_ids":[
"PGAMT",
"PGAMTi"
]
},
"annotation":{
"EC Number":"http://identifiers.org/ec-code/5.4.2.10",
"MetaNetX (MNX) Equation":"http://identifiers.org/metanetx.reaction/MNXR102526",
"BioCyc":"http://identifiers.org/biocyc/META:5.4.2.10-RXN",
"RHEA":"http://identifiers.org/rhea/23427",
"KEGG Reaction":"http://identifiers.org/kegg.reaction/R02060"
}
},
{
"id":"G1PACT",
"name":"Glucosamine-1-phosphate N-acetyltransferase",
"metabolites":{
"accoa_c":-1.0,
"acgam1p_c":1.0,
"coa_c":1.0,
"gam1p_c":-1.0,
"h_c":1.0
},
"lower_bound":0,
"upper_bound":1000,
"gene_reaction_rule":"ABAYE0090",
"subsystem":"Aminosugars metabolism",
"notes":{
"original_bigg_ids":[
"G1PACT",
"G1PACTr"
]
},
"annotation":{
"EC Number":"http://identifiers.org/ec-code/2.3.1.4",
"MetaNetX (MNX) Equation":"http://identifiers.org/metanetx.reaction/MNXR99841"
}
},
{
"id":"UAGDP",
"name":"UDP-N-acetylglucosamine diphosphorylase",
"metabolites":{
"acgam1p_c":-1.0,
"h_c":-1.0,
"ppi_c":1.0,
"uacgam_c":1.0,
"utp_c":-1.0
},
"lower_bound":-1000,
"upper_bound":1000,
"gene_reaction_rule":"ABAYE0090",
"subsystem":"Aminosugars metabolism",
"notes":{
"original_bigg_ids":[
"UAGDP",
"UAGDPr",
"UDPACGLP"
]
},
"annotation":{
"EC Number":"http://identifiers.org/ec-code/2.7.7.23",
"MetaNetX (MNX) Equation":"http://identifiers.org/metanetx.reaction/MNXR105033",
"Reactome":"http://www.reactome.org/content/detail/R-ALL-REACT_R-XTR-446204"
}
},
{
"id":"UAG2EMA",
"name":"UDP-N-acetyl-D-glucosamine 2-epimerase (Hydrolysis)",
"metabolites":{
"acmana_c":1.0,
"h2o_c":-1.0,
"h_c":1.0,
"uacgam_c":-1.0,
"udp_c":1.0
},
"lower_bound":-1000,
"upper_bound":1000,
"gene_reaction_rule":"ABAYE0969",
"subsystem":"Aminosugars metabolism",
"notes":{
"original_bigg_ids":[
"UAG2EMA",
"UAG2EMAi"
]
},
"annotation":{
"EC Number":"http://identifiers.org/ec-code/5.1.3.7",
"MetaNetX (MNX) Equation":"http://identifiers.org/metanetx.reaction/MNXR105025",
"Reactome":"http://www.reactome.org/content/detail/R-ALL-REACT_R-XTR-4085021",
"RHEA":"http://identifiers.org/rhea/30686",
"KEGG Reaction":"http://identifiers.org/kegg.reaction/R00414"
}
},
{
"id":"UAG2E",
"name":"UDP-N-acetylglucosamine 2-epimerase",
"metabolites":{
"uacgam_c":-1.0,
"uacmam_c":1.0
},
"lower_bound":-1000,
"upper_bound":1000,
"gene_reaction_rule":"ABAYE0969",
"subsystem":"Aminosugars metabolism",
"notes":{
"original_bigg_ids":[
"UAG2E",
"UAG2Ei"
]
},
"annotation":{
"EC Number":"http://identifiers.org/ec-code/5.1.3.14",
"MetaNetX (MNX) Equation":"http://identifiers.org/metanetx.reaction/MNXR105024",
"BioCyc":"http://identifiers.org/biocyc/META:UDPGLCNACEPIM-RXN",
"RHEA":"http://identifiers.org/rhea/17216",
"KEGG Reaction":"http://identifiers.org/kegg.reaction/R00420"
}
},
{
"id":"UACMAMO",
"name":"UDP-N-acetyl-D-mannosamine oxidoreductase",
"metabolites":{
"h2o_c":-1.0,
"h_c":3.0,
"nad_c":-2.0,
"nadh_c":2.0,
"uacmam_c":-1.0,
"uacmamu_c":1.0
},
"lower_bound":0,
"upper_bound":1000,
"gene_reaction_rule":"ABAYE3815",
"subsystem":"Aminosugars metabolism",
"notes":{
"original_bigg_ids":[
"UACMAMO"
]
},
"annotation":{
"EC Number":"http://identifiers.org/ec-code/1.1.1.336",
"MetaNetX (MNX) Equation":"http://identifiers.org/metanetx.reaction/MNXR105022",
"BioCyc":"http://identifiers.org/biocyc/META:UDPMANNACADEHYDROG-RXN",
"RHEA":"http://identifiers.org/rhea/25783",
"KEGG Reaction":"http://identifiers.org/kegg.reaction/R03317"
}
},
{
"id":"UAGCVT",
"name":"UDP-N-acetylglucosamine 1-carboxyvinyltransferase",
"metabolites":{
"pep_c":-1.0,
"pi_c":1.0,
"uaccg_c":1.0,
"uacgam_c":-1.0
},
"lower_bound":0,
"upper_bound":1000,
"gene_reaction_rule":"ABAYE3133",
"subsystem":"Aminosugars metabolism",
"notes":{
"original_bigg_ids":[
"UAGCVT",
"UAGCVT_r"
]
},
"annotation":{
"EC Number":"http://identifiers.org/ec-code/2.5.1.7",
"MetaNetX (MNX) Equation":"http://identifiers.org/metanetx.reaction/MNXR105032",
"BioCyc":"http://identifiers.org/biocyc/META:UDPNACETYLGLUCOSAMENOLPYRTRANS-RXN",
"RHEA":"http://identifiers.org/rhea/18684",
"KEGG Reaction":"http://identifiers.org/kegg.reaction/R00660"
}
},
{
"id":"UAPGR",
"name":"UDP-N-acetylenolpyruvoylglucosamine reductase",
"metabolites":{
"h_c":-1.0,
"nadp_c":1.0,
"nadph_c":-1.0,
"uaccg_c":-1.0,
"uamr_c":1.0
},
"lower_bound":0,
"upper_bound":1000,
"gene_reaction_rule":"ABAYE1526",
"subsystem":"Aminosugars metabolism",
"notes":{
"original_bigg_ids":[
"UAPGR"
]
},
"annotation":{
"EC Number":"http://identifiers.org/ec-code/1.3.1.98",
"MetaNetX (MNX) Equation":"http://identifiers.org/metanetx.reaction/MNXR105041",
"BioCyc":"http://identifiers.org/biocyc/META:UDPNACETYLMURAMATEDEHYDROG-RXN",
"RHEA":"http://identifiers.org/rhea/12251",
"KEGG Reaction":"http://identifiers.org/kegg.reaction/R03192"
}
},
{
"id":"AHEXASE3",
"name":"Beta-N-acetylhexosaminidase, cytosol",
"metabolites":{
"acgam_c":2.0,
"chtbs_c":-1.0,
"h2o_c":-1.0
},
"lower_bound":0,
"upper_bound":1000,
"gene_reaction_rule":"ABAYE3272",
"subsystem":"Aminosugars metabolism",
"notes":{
"original_bigg_ids":[
"AHEXASE3"
]
},
"annotation":{
"EC Number":"http://identifiers.org/ec-code/3.2.1.52",
"MetaNetX (MNX) Equation":"http://identifiers.org/metanetx.reaction/MNXR95628",
"BioCyc":"http://identifiers.org/biocyc/META:RXN-12625",
"RHEA":"http://identifiers.org/rhea/30674",
"KEGG Reaction":"http://identifiers.org/kegg.reaction/R06141"
}
},
{
"id":"UAG4E",
"name":"UDP N acetylglucosamine 4 epimerase",
"metabolites":{
"uacgala_c":1.0,
"uacgam_c":-1.0
},
"lower_bound":-1000,
"upper_bound":1000,
"gene_reaction_rule":"ABAYE3814",
"subsystem":"Aminosugars metabolism",
"notes":{
"original_bigg_ids":[
"UAG4E"
]
},
"annotation":{
"MetaNetX (MNX) Equation":"http://identifiers.org/metanetx.reaction/MNXR105026"
}
},
{
"id":"G1PTT",
"name":"Glucose-1-phosphate thymidylyltransferase",
"metabolites":{
"dtdpglu_c":1.0,
"dttp_c":-1.0,
"g1p_c":-1.0,
"h_c":-1.0,
"ppi_c":1.0
},
"lower_bound":0,
"upper_bound":1000,
"gene_reaction_rule":"",
"subsystem":"Nucleotide sugars metabolism",
"notes":{
"original_bigg_ids":[
"G1PTT"
]
},
"annotation":{
"EC Number":"http://identifiers.org/ec-code/2.7.7.24",
"MetaNetX (MNX) Equation":"http://identifiers.org/metanetx.reaction/MNXR99846",
"BioCyc":"http://identifiers.org/biocyc/META:DTDPGLUCOSEPP-RXN",
"RHEA":"http://identifiers.org/rhea/15228",
"KEGG Reaction":"http://identifiers.org/kegg.reaction/R02328"
}
},
{
"id":"TDPGDH",
"name":"DTDPglucose 4,6-dehydratase",
"metabolites":{
"dtdp4d6dg_c":1.0,
"dtdpglu_c":-1.0,
"h2o_c":1.0
},
"lower_bound":0,
"upper_bound":1000,
"gene_reaction_rule":"",
"subsystem":"Nucleotide sugars metabolism",
"notes":{
"original_bigg_ids":[
"TDPGDH"
]
},
"annotation":{
"EC Number":"http://identifiers.org/ec-code/4.2.1.46",
"MetaNetX (MNX) Equation":"http://identifiers.org/metanetx.reaction/MNXR104761",
"BioCyc":"http://identifiers.org/biocyc/META:DTDPGLUCDEHYDRAT-RXN",
"RHEA":"http://identifiers.org/rhea/17224",
"KEGG Reaction":"http://identifiers.org/kegg.reaction/R06513"
}
},
{
"id":"TDPDRE",
"name":"DTDP-4-dehydrorhamnose 3,5-epimerase",
"metabolites":{
"dtdp4d6dg_c":-1.0,
"dtdp4d6dm_c":1.0
},
"lower_bound":0,
"upper_bound":1000,
"gene_reaction_rule":"",
"subsystem":"Nucleotide sugars metabolism",
"notes":{
"original_bigg_ids":[
"TDPDRE",
"TDPDREr"
]
},
"annotation":{
"EC Number":"http://identifiers.org/ec-code/5.1.3.13",
"MetaNetX (MNX) Equation":"http://identifiers.org/metanetx.reaction/MNXR104759",
"BioCyc":"http://identifiers.org/biocyc/META:DTDPDEHYDRHAMEPIM-RXN",
"RHEA":"http://identifiers.org/rhea/16972",
"KEGG Reaction":"http://identifiers.org/kegg.reaction/R06514"
}
},
{
"id":"TDPDRR",
"name":"DTDP-4-dehydrorhamnose reductase",
"metabolites":{
"dtdp4d6dm_c":-1.0,
"dtdprmn_c":1.0,
"h_c":-1.0,
"nadp_c":1.0,
"nadph_c":-1.0
},
"lower_bound":0,
"upper_bound":1000,
"gene_reaction_rule":"",
"subsystem":"Nucleotide sugars metabolism",
"notes":{
"original_bigg_ids":[
"TDPDRR",
"TDPDRRr"
]
},
"annotation":{
"EC Number":"http://identifiers.org/ec-code/1.1.1.133",
"MetaNetX (MNX) Equation":"http://identifiers.org/metanetx.reaction/MNXR104760",
"BioCyc":"http://identifiers.org/biocyc/META:DTDPDEHYRHAMREDUCT-RXN",
"RHEA":"http://identifiers.org/rhea/21799",
"KEGG Reaction":"http://identifiers.org/kegg.reaction/R02777"
}
},
{
"id":"PPS",
"name":"Phosphoenolpyruvate synthase",
"metabolites":{
"amp_c":1.0,
"atp_c":-1.0,
"h2o_c":-1.0,
"h_c":2.0,
"pep_c":1.0,
"pi_c":1.0,
"pyr_c":-1.0
},
"lower_bound":0,
"upper_bound":1000,
"gene_reaction_rule":"ABAYE1391",
"subsystem":"Pyruvate metabolism",
"notes":{
"original_bigg_ids":[
"PPS"
]
},
"annotation":{
"EC Number":"http://identifiers.org/ec-code/2.7.9.2",
"MetaNetX (MNX) Equation":"http://identifiers.org/metanetx.reaction/MNXR103140",
"BioCyc":"http://identifiers.org/biocyc/META:PEPSYNTH-RXN",
"RHEA":"http://identifiers.org/rhea/11367",
"KEGG Reaction":"http://identifiers.org/kegg.reaction/R00199"
}
},
{
"id":"LDH_D",
"name":"D-lactate dehydrogenase",
"metabolites":{
"h_c":1.0,
"lac__D_c":-1.0,
"nad_c":-1.0,
"nadh_c":1.0,
"pyr_c":1.0
},
"lower_bound":-1000,
"upper_bound":1000,
"gene_reaction_rule":"ABAYE3796",
"subsystem":"Pyruvate metabolism",
"notes":{
"original_bigg_ids":[
"LDH_D"
]
},
"annotation":{
"EC Number":"http://identifiers.org/ec-code/1.1.1.28",
"MetaNetX (MNX) Equation":"http://identifiers.org/metanetx.reaction/MNXR101037",
"BioCyc":"http://identifiers.org/biocyc/META:DLACTDEHYDROGNAD-RXN",
"RHEA":"http://identifiers.org/rhea/16372",
"KEGG Reaction":"http://identifiers.org/kegg.reaction/R00704"
}
},
{
"id":"PTAr",
"name":"Phosphotransacetylase",
"metabolites":{
"accoa_c":-1.0,
"actp_c":1.0,
"coa_c":1.0,
"pi_c":-1.0
},
"lower_bound":-1000,
"upper_bound":1000,
"gene_reaction_rule":"ABAYE1138 or ABAYE3283",
"subsystem":"Pyruvate metabolism",
"notes":{
"original_bigg_ids":[
"PTAr"
]
},
"annotation":{
"EC Number":"http://identifiers.org/ec-code/2.3.1.8",
"MetaNetX (MNX) Equation":"http://identifiers.org/metanetx.reaction/MNXR103319",
"BioCyc":"http://identifiers.org/biocyc/META:PHOSACETYLTRANS-RXN",
"RHEA":"http://identifiers.org/rhea/19524",
"KEGG Reaction":"http://identifiers.org/kegg.reaction/R00230"
}
},
{
"id":"ACKr",
"name":"Acetate kinase",
"metabolites":{
"ac_c":-1.0,
"actp_c":1.0,
"adp_c":1.0,
"atp_c":-1.0
},
"lower_bound":-1000,
"upper_bound":1000,
"gene_reaction_rule":"ABAYE3282",
"subsystem":"Pyruvate metabolism",
"notes":{
"original_bigg_ids":[
"ACK_c",
"ACKr"
]
},
"annotation":{
"EC Number":"http://identifiers.org/ec-code/2.7.2.15",
"MetaNetX (MNX) Equation":"http://identifiers.org/metanetx.reaction/MNXR95269",
"BioCyc":"http://identifiers.org/biocyc/META:ACETATEKIN-RXN",
"RHEA":"http://identifiers.org/rhea/11355",
"KEGG Reaction":"http://identifiers.org/kegg.reaction/R00315"
}
},
{
"id":"PPC",
"name":"Phosphoenolpyruvate carboxylase",
"metabolites":{
"co2_c":-1.0,
"h2o_c":-1.0,
"h_c":1.0,
"oaa_c":1.0,
"pep_c":-1.0,
"pi_c":1.0
},
"lower_bound":0,
"upper_bound":1000,
"gene_reaction_rule":"ABAYE0028",
"subsystem":"Pyruvate metabolism",
"notes":{
"original_bigg_ids":[
"PPC"
]
},
"annotation":{
"EC Number":"http://identifiers.org/ec-code/4.1.1.31",
"MetaNetX (MNX) Equation":"http://identifiers.org/metanetx.reaction/MNXR103096",
"RHEA":"http://identifiers.org/rhea/23075",
"KEGG Reaction":"http://identifiers.org/kegg.reaction/R00345"
}
},
{
"id":"ME1",
"name":"Malic enzyme (NAD)",
"metabolites":{
"co2_c":1.0,
"mal__L_c":-1.0,
"nad_c":-1.0,
"nadh_c":1.0,
"pyr_c":1.0
},
"lower_bound":0,
"upper_bound":1000,
"gene_reaction_rule":"ABAYE3731 or ABAYE1138",
"subsystem":"Pyruvate metabolism",
"notes":{
"original_bigg_ids":[
"ME1",
"ME1_rev"
]
},
"annotation":{
"EC Number":"http://identifiers.org/ec-code/1.1.1.39",
"MetaNetX (MNX) Equation":"http://identifiers.org/metanetx.reaction/MNXR101446",
"BioCyc":"http://identifiers.org/biocyc/META:1.1.1.39-RXN",
"RHEA":"http://identifiers.org/rhea/12656",
"KEGG Reaction":"http://identifiers.org/kegg.reaction/R00214"
}
},
{
"id":"ME2",
"name":"Malic enzyme (NADP)",
"metabolites":{
"co2_c":1.0,
"mal__L_c":-1.0,
"nadp_c":-1.0,
"nadph_c":1.0,
"pyr_c":1.0
},
"lower_bound":0,
"upper_bound":1000,
"gene_reaction_rule":"ABAYE3731 or ABAYE1138",
"subsystem":"Pyruvate metabolism",
"notes":{
"original_bigg_ids":[
"ME1",
"ME2"
]
},
"annotation":{
"EC Number":"http://identifiers.org/ec-code/1.1.1.40",
"MetaNetX (MNX) Equation":"http://identifiers.org/metanetx.reaction/MNXR101443",
"BioCyc":"http://identifiers.org/biocyc/META:MALIC-NADP-RXN",
"RHEA":"http://identifiers.org/rhea/18256",
"KEGG Reaction":"http://identifiers.org/kegg.reaction/R00216"
}
},
{
"id":"MALS",
"name":"Malate synthase",
"metabolites":{
"accoa_c":-1.0,
"coa_c":1.0,
"glx_c":-1.0,
"h2o_c":-1.0,
"h_c":1.0,
"mal__L_c":1.0
},
"lower_bound":0,
"upper_bound":1000,
"gene_reaction_rule":"ABAYE2053",
"subsystem":"Glyoxylate and dicarboxylate metabolism",
"notes":{
"original_bigg_ids":[
"MALS"
]
},
"annotation":{
"EC Number":"http://identifiers.org/ec-code/2.3.3.9",
"MetaNetX (MNX) Equation":"http://identifiers.org/metanetx.reaction/MNXR101347",
"BioCyc":"http://identifiers.org/biocyc/META:MALSYN-RXN",
"RHEA":"http://identifiers.org/rhea/18184",
"KEGG Reaction":"http://identifiers.org/kegg.reaction/R00472"
}
},
{
"id":"ACACT1r",
"name":"Acetyl-CoA C-acetyltransferase",
"metabolites":{
"aacoa_c":1.0,
"accoa_c":-2.0,
"coa_c":1.0
},
"lower_bound":0,
"upper_bound":1000,
"gene_reaction_rule":"ABAYE0629 or ABAYE0638 or ABAYE1916 or ABAYE2307",
"subsystem":"Pyruvate metabolism",
"notes":{
"original_bigg_ids":[
"ACACT",
"ACACT1",
"ACACT1r",
"BKTIO_syn"
]
},
"annotation":{
"BioCyc":"http://identifiers.org/biocyc/META:ACETYL-COA-ACETYLTRANSFER-RXN",
"RHEA":"http://identifiers.org/rhea/21039",
"KEGG Reaction":"http://identifiers.org/kegg.reaction/R00238",
"EC Number":"http://identifiers.org/ec-code/2.3.1.9",
"MetaNetX (MNX) Equation":"http://identifiers.org/metanetx.reaction/MNXR95194",
"Reactome":"http://www.reactome.org/content/detail/R-ALL-REACT_R-XTR-74181"
}
},
{
"id":"LGTHL",
"name":"Lactoylglutathione lyase",
"metabolites":{
"gthrd_c":-1.0,
"lgt__S_c":1.0,
"mthgxl_c":-1.0
},
"lower_bound":-1000,
"upper_bound":1000,
"gene_reaction_rule":"ABAYE1052",
"subsystem":"Pyruvate metabolism",
"notes":{
"original_bigg_ids":[
"LGTHL"
]
},
"annotation":{
"BioCyc":"http://identifiers.org/biocyc/META:GLYOXI-RXN",
"RHEA":"http://identifiers.org/rhea/19072",
"KEGG Reaction":"http://identifiers.org/kegg.reaction/R02530",
"EC Number":"http://identifiers.org/ec-code/4.4.1.5",
"MetaNetX (MNX) Equation":"http://identifiers.org/metanetx.reaction/MNXR100355",
"Reactome":"http://www.reactome.org/content/detail/R-ALL-REACT_R-XTR-5694071"
}
},
{
"id":"GLYOX",
"name":"Hydroxyacylglutathione hydrolase",
"metabolites":{
"gthrd_c":1.0,
"h2o_c":-1.0,
"h_c":1.0,
"lac__D_c":1.0,
"lgt__S_c":-1.0
},
"lower_bound":0,
"upper_bound":1000,
"gene_reaction_rule":"ABAYE1362 or ABAYE1940",
"subsystem":"Pyruvate metabolism",
"notes":{
"original_bigg_ids":[
"GLYOX"
]
},
"annotation":{
"EC Number":"http://identifiers.org/ec-code/3.1.2.6",
"MetaNetX (MNX) Equation":"http://identifiers.org/metanetx.reaction/MNXR100353",
"BioCyc":"http://identifiers.org/biocyc/META:GLYOXII-RXN",
"RHEA":"http://identifiers.org/rhea/25248",
"KEGG Reaction":"http://identifiers.org/kegg.reaction/R01736"
}
},
{
"id":"LDH_L",
"name":"L-lactate dehydrogenase",
"metabolites":{
"h_c":1.0,
"lac__L_c":-1.0,
"nad_c":-1.0,
"nadh_c":1.0,
"pyr_c":1.0
},
"lower_bound":-1000,
"upper_bound":1000,
"gene_reaction_rule":"ABAYE3797",
"subsystem":"Pyruvate metabolism",
"notes":{
"original_bigg_ids":[
"LDH_L"
]
},
"annotation":{
"BioCyc":"http://identifiers.org/biocyc/META:L-LACTATE-DEHYDROGENASE-RXN",
"RHEA":"http://identifiers.org/rhea/23447",
"KEGG Reaction":"http://identifiers.org/kegg.reaction/R00703",
"EC Number":"http://identifiers.org/ec-code/1.1.1.27",
"MetaNetX (MNX) Equation":"http://identifiers.org/metanetx.reaction/MNXR101040",
"Reactome":"http://www.reactome.org/content/detail/R-ALL-REACT_R-XTR-71849"
}
},
{
"id":"DMALRED",
"name":"(S)-Malate:(acceptor) oxidoreductase",
"metabolites":{
"fad_c":-1.0,
"fadh2_c":1.0,
"mal__L_c":-1.0,
"oaa_c":1.0
},
"lower_bound":0,
"upper_bound":1000,
"gene_reaction_rule":"ABAYE2869",
"subsystem":"Pyruvate metabolism",
"notes":{
"original_bigg_ids":[
"DMALRED"
]
},
"annotation":{
"EC Number":"http://identifiers.org/ec-code/1.1.5.4",
"MetaNetX (MNX) Equation":"http://identifiers.org/metanetx.reaction/MNXR97508",
"RHEA":"http://identifiers.org/rhea/31294",
"KEGG Reaction":"http://identifiers.org/kegg.reaction/R01257"
}
},
{
"id":"ALDD2y",
"name":"Aldehyde dehydrogenase (acetaldehyde, NADP)",
"metabolites":{
"ac_c":1.0,
"acald_c":-1.0,
"h2o_c":-1.0,
"h_c":2.0,
"nadp_c":-1.0,
"nadph_c":1.0
},
"lower_bound":-1000,
"upper_bound":1000,
"gene_reaction_rule":"ABAYE1028 or ABAYE1460 or ABAYE2333 or ABAYE2837",
"subsystem":"Pyruvate metabolism",
"notes":{
"original_bigg_ids":[
"ALDD2y"
]
},
"annotation":{
"EC Number":"http://identifiers.org/ec-code/1.2.1.5",
"MetaNetX (MNX) Equation":"http://identifiers.org/metanetx.reaction/MNXR95750",
"BioCyc":"http://identifiers.org/biocyc/META:RXN0-3962",
"RHEA":"http://identifiers.org/rhea/25301",
"KEGG Reaction":"http://identifiers.org/kegg.reaction/R00711"
}
},
{
"id":"IPPS",
"name":"2-isopropylmalate synthase",
"metabolites":{
"3c3hmp_c":1.0,
"3mob_c":-1.0,
"accoa_c":-1.0,
"coa_c":1.0,
"h2o_c":-1.0,
"h_c":1.0
},
"lower_bound":-1000,
"upper_bound":1000,
"gene_reaction_rule":"ABAYE3292",
"subsystem":"Valine, leucine and isoleucine biosynthesis",
"notes":{
"original_bigg_ids":[
"IPMS",
"IPPS"
]
},
"annotation":{
"EC Number":"http://identifiers.org/ec-code/2.3.3.13",
"MetaNetX (MNX) Equation":"http://identifiers.org/metanetx.reaction/MNXR100879",
"BioCyc":"http://identifiers.org/biocyc/META:2-ISOPROPYLMALATESYN-RXN",
"RHEA":"http://identifiers.org/rhea/21527",
"KEGG Reaction":"http://identifiers.org/kegg.reaction/R01213"
}
},
{
"id":"PEPCK_re",
"name":"Phosphoenolpyruvate carboxykinase (GTP)",
"metabolites":{
"co2_c":1.0,
"gdp_c":1.0,
"gtp_c":-1.0,
"oaa_c":-1.0,
"pep_c":1.0
},
"lower_bound":-1000,
"upper_bound":1000,
"gene_reaction_rule":"ABAYE0818",
"subsystem":"Pyruvate metabolism",
"notes":{
"original_bigg_ids":[
"PEPCK",
"PEPCK_re"
]
},
"annotation":{
"BioCyc":"http://identifiers.org/biocyc/META:4.1.1.32-RXN",
"RHEA":"http://identifiers.org/rhea/10391",
"KEGG Reaction":"http://identifiers.org/kegg.reaction/R00431",
"EC Number":"http://identifiers.org/ec-code/4.1.1.32",
"MetaNetX (MNX) Equation":"http://identifiers.org/metanetx.reaction/MNXR102487",
"Reactome":"http://www.reactome.org/content/detail/R-ALL-REACT_R-XTR-70241"
}
},
{
"id":"ICL",
"name":"Isocitrate lyase",
"metabolites":{
"glx_c":1.0,
"icit_c":-1.0,
"succ_c":1.0
},
"lower_bound":-1000,
"upper_bound":1000,
"gene_reaction_rule":"ABAYE2783",
"subsystem":"Glyoxylate and dicarboxylate metabolism",
"notes":{
"original_bigg_ids":[
"ICL"
]
},
"annotation":{
"EC Number":"http://identifiers.org/ec-code/4.1.3.1",
"MetaNetX (MNX) Equation":"http://identifiers.org/metanetx.reaction/MNXR100789",
"RHEA":"http://identifiers.org/rhea/13248",
"KEGG Reaction":"http://identifiers.org/kegg.reaction/R00479"
}
},
{
"id":"FDH",
"name":"Formate dehydrogenase",
"metabolites":{
"co2_c":1.0,
"for_c":-1.0,
"nad_c":-1.0,
"nadh_c":1.0
},
"lower_bound":0,
"upper_bound":1000,
"gene_reaction_rule":"ABAYE0850",
"subsystem":"Glyoxylate and dicarboxylate metabolism",
"notes":{
"original_bigg_ids":[
"FDH",
"FDHr"
]
},
"annotation":{
"EC Number":"http://identifiers.org/ec-code/1.2.1.2",
"MetaNetX (MNX) Equation":"http://identifiers.org/metanetx.reaction/MNXR99475",
"BioCyc":"http://identifiers.org/biocyc/META:1.2.1.2-RXN",
"RHEA":"http://identifiers.org/rhea/15988",
"KEGG Reaction":"http://identifiers.org/kegg.reaction/R00519"
}
},
{
"id":"GCALDD",
"name":"Glycolaldehyde dehydrogenase",
"metabolites":{
"gcald_c":-1.0,
"glyclt_c":1.0,
"h2o_c":-1.0,
"h_c":2.0,
"nad_c":-1.0,
"nadh_c":1.0
},
"lower_bound":0,
"upper_bound":1000,
"gene_reaction_rule":"",
"subsystem":"Glyoxylate and dicarboxylate metabolism",
"notes":{
"original_bigg_ids":[
"GCALDD",
"GCALDDr"
]
},
"annotation":{
"EC Number":"http://identifiers.org/ec-code/1.2.1.21",
"MetaNetX (MNX) Equation":"http://identifiers.org/metanetx.reaction/MNXR100060",
"BioCyc":"http://identifiers.org/biocyc/META:GLYCOLALD-DEHYDROG-RXN",
"RHEA":"http://identifiers.org/rhea/20004",
"KEGG Reaction":"http://identifiers.org/kegg.reaction/R01333"
}
},
{
"id":"PGLYCP",
"name":"Phosphoglycolate phosphatase",
"metabolites":{
"2pglyc_c":-1.0,
"glyclt_c":1.0,
"h2o_c":-1.0,
"pi_c":1.0
},
"lower_bound":0,
"upper_bound":1000,
"gene_reaction_rule":"ABAYE0081 or ABAYE2988 or ABAYE3373 or ABAYE3498 or ABAYE3835",
"subsystem":"Glyoxylate and dicarboxylate metabolism",
"notes":{
"original_bigg_ids":[
"PGLYCP"
]
},
"annotation":{
"EC Number":"http://identifiers.org/ec-code/3.1.3.18",
"MetaNetX (MNX) Equation":"http://identifiers.org/metanetx.reaction/MNXR102543",
"BioCyc":"http://identifiers.org/biocyc/META:GPH-RXN",
"RHEA":"http://identifiers.org/rhea/14372",
"KEGG Reaction":"http://identifiers.org/kegg.reaction/R01334"
}
},
{
"id":"TRSARr",
"name":"Tartronate semialdehyde reductase",
"metabolites":{
"2h3oppan_c":-1.0,
"glyc__R_c":1.0,
"h_c":-1.0,
"nad_c":1.0,
"nadh_c":-1.0
},
"lower_bound":-1000,
"upper_bound":1000,
"gene_reaction_rule":"ABAYE1786",
"subsystem":"Glyoxylate and dicarboxylate metabolism",
"notes":{
"original_bigg_ids":[
"TRSAR",
"TRSARr"
]
},
"annotation":{
"EC Number":"http://identifiers.org/ec-code/1.1.1.60",
"MetaNetX (MNX) Equation":"http://identifiers.org/metanetx.reaction/MNXR100682",
"BioCyc":"http://identifiers.org/biocyc/META:RXN0-5289",
"RHEA":"http://identifiers.org/rhea/18848",
"KEGG Reaction":"http://identifiers.org/kegg.reaction/R01745"
}
},
{
"id":"TARTRDH",
"name":"Tartrate dehydrogenase",
"metabolites":{
"h_c":1.0,
"nad_c":-1.0,
"nadh_c":1.0,
"oxglyc_c":1.0,
"tartr__L_c":-1.0
},
"lower_bound":-1000,
"upper_bound":1000,
"gene_reaction_rule":"ABAYE2964",
"subsystem":"Glyoxylate and dicarboxylate metabolism",
"notes":{
"original_bigg_ids":[
"TARTRDH"
]
},
"annotation":{
"EC Number":"http://identifiers.org/ec-code/1.1.1.93",
"MetaNetX (MNX) Equation":"http://identifiers.org/metanetx.reaction/MNXR104720",
"BioCyc":"http://identifiers.org/biocyc/META:TARTRATE-DEHYDROGENASE-RXN",
"RHEA":"http://identifiers.org/rhea/15212",
"KEGG Reaction":"http://identifiers.org/kegg.reaction/R06180"
}
},
{
"id":"TARTRDH2",
"name":"Tartrate dehydrogenase",
"metabolites":{
"h_c":1.0,
"nad_c":-1.0,
"nadh_c":1.0,
"oxglyc_c":1.0,
"tartr__M_c":-1.0
},
"lower_bound":-1000,
"upper_bound":1000,
"gene_reaction_rule":"ABAYE2964",
"subsystem":"Glyoxylate and dicarboxylate metabolism",
"notes":{
"original_bigg_ids":[
"TARTRDH2"
]
},
"annotation":{
"EC Number":"http://identifiers.org/ec-code/1.3.1.7",
"MetaNetX (MNX) Equation":"http://identifiers.org/metanetx.reaction/MNXR104721",
"BioCyc":"http://identifiers.org/biocyc/META:RXN-8643",
"RHEA":"http://identifiers.org/rhea/18556",
"KEGG Reaction":"http://identifiers.org/kegg.reaction/R02545"
}
},
{
"id":"HPYRI",
"name":"Hydroxypyruvate isomerase",
"metabolites":{
"2h3oppan_c":1.0,
"hpyr_c":-1.0
},
"lower_bound":-1000,
"upper_bound":1000,
"gene_reaction_rule":"ABAYE3188",
"notes":{
"original_bigg_ids":[
"HPYRI"
]
},
"annotation":{
"EC Number":"http://identifiers.org/ec-code/5.3.1.22",
"MetaNetX (MNX) Equation":"http://identifiers.org/metanetx.reaction/MNXR100692",
"BioCyc":"http://identifiers.org/biocyc/META:RXN0-305",
"RHEA":"http://identifiers.org/rhea/11955",
"KEGG Reaction":"http://identifiers.org/kegg.reaction/R01394"
}
},
{
"id":"HPHL",
"name":"3-Hydroxypropionyl-CoA hydro-lyase",
"metabolites":{
"3hpcoa_c":-1.0,
"h2o_c":1.0,
"prpncoa_c":1.0
},
"lower_bound":-1000,
"upper_bound":1000,
"gene_reaction_rule":"ABAYE0482 or ABAYE0915 or ABAYE2065 or ABAYE2290 or ABAYE2304 or ABAYE2311 or ABAYE2369 or ABAYE2370 or ABAYE2628 or ABAYE2852 or ABAYE3186 or ABAYE3763 or ABAYE3764 or ABAYE3470",
"subsystem":"Propanoate metabolism",
"notes":{
"original_bigg_ids":[
"HPHL"
]
},
"annotation":{
"EC Number":"http://identifiers.org/ec-code/4.2.1.17",
"MetaNetX (MNX) Equation":"http://identifiers.org/metanetx.reaction/MNXR100691",
"BioCyc":"http://identifiers.org/biocyc/META:RXN-6383",
"RHEA":"http://identifiers.org/rhea/26521",
"KEGG Reaction":"http://identifiers.org/kegg.reaction/R03045"
}
},
{
"id":"PPAKr",
"name":"Propionate kinase",
"metabolites":{
"adp_c":-1.0,
"atp_c":1.0,
"ppa_c":1.0,
"ppap_c":-1.0
},
"lower_bound":-1000,
"upper_bound":1000,
"gene_reaction_rule":"ABAYE3282",
"subsystem":"Propanoate metabolism",
"notes":{
"original_bigg_ids":[
"PPAK",
"PPAKr"
]
},
"annotation":{
"EC Number":"http://identifiers.org/ec-code/2.7.2.15",
"MetaNetX (MNX) Equation":"http://identifiers.org/metanetx.reaction/MNXR95897"
}
},
{
"id":"PTA2",
"name":"Phosphate acetyltransferase",
"metabolites":{
"coa_c":1.0,
"pi_c":-1.0,
"ppap_c":1.0,
"ppcoa_c":-1.0
},
"lower_bound":-1000,
"upper_bound":1000,
"gene_reaction_rule":"ABAYE1138 or ABAYE3283",
"subsystem":"Propanoate metabolism",
"notes":{
"original_bigg_ids":[
"PTA2",
"PTA2r"
]
},
"annotation":{
"EC Number":"http://identifiers.org/ec-code/2.3.1.8",
"MetaNetX (MNX) Equation":"http://identifiers.org/metanetx.reaction/MNXR102416",
"BioCyc":"http://identifiers.org/biocyc/META:PTAALT-RXN",
"RHEA":"http://identifiers.org/rhea/28049",
"KEGG Reaction":"http://identifiers.org/kegg.reaction/R00921"
}
},
{
"id":"MCITS",
"name":"2-methylcitrate synthase",
"metabolites":{
"2mcit_c":1.0,
"coa_c":1.0,
"h2o_c":-1.0,
"h_c":1.0,
"oaa_c":-1.0,
"ppcoa_c":-1.0
},
"lower_bound":0,
"upper_bound":1000,
"gene_reaction_rule":"ABAYE3792",
"subsystem":"Propanoate metabolism",
"notes":{
"original_bigg_ids":[
"MCITS"
]
},
"annotation":{
"EC Number":"http://identifiers.org/ec-code/2.3.3.5",
"MetaNetX (MNX) Equation":"http://identifiers.org/metanetx.reaction/MNXR101417",
"BioCyc":"http://identifiers.org/biocyc/META:2-METHYLCITRATE-SYNTHASE-RXN",
"RHEA":"http://identifiers.org/rhea/23783",
"KEGG Reaction":"http://identifiers.org/kegg.reaction/R00931"
}
},
{
"id":"MCITL2",
"name":"Methylisocitrate lyase",
"metabolites":{
"micit_c":-1.0,
"pyr_c":1.0,
"succ_c":1.0
},
"lower_bound":-1000,
"upper_bound":1000,
"gene_reaction_rule":"ABAYE3793",
"notes":{
"original_bigg_ids":[
"MCITL2",
"MICITL"
]
},
"annotation":{
"EC Number":"http://identifiers.org/ec-code/4.1.3.30",
"MetaNetX (MNX) Equation":"http://identifiers.org/metanetx.reaction/MNXR101415",
"BioCyc":"http://identifiers.org/biocyc/META:METHYLISOCITRATE-LYASE-RXN",
"RHEA":"http://identifiers.org/rhea/16812",
"KEGG Reaction":"http://identifiers.org/kegg.reaction/R00409"
}
},
{
"id":"ACLDC",
"name":"Acetolactate decarboxylase",
"metabolites":{
"actn__R_c":1.0,
"alac__S_c":-1.0,
"co2_c":1.0,
"h_c":-1.0
},
"lower_bound":0,
"upper_bound":1000,
"gene_reaction_rule":"ABAYE1742",
"subsystem":"Propanoate metabolism",
"notes":{
"original_bigg_ids":[
"ACLDC"
]
},
"annotation":{
"EC Number":"http://identifiers.org/ec-code/4.1.1.5",
"MetaNetX (MNX) Equation":"http://identifiers.org/metanetx.reaction/MNXR95270",
"BioCyc":"http://identifiers.org/biocyc/META:ACETOLACTATE-DECARBOXYLASE-RXN",
"RHEA":"http://identifiers.org/rhea/21583",
"KEGG Reaction":"http://identifiers.org/kegg.reaction/R02948"
}
},
{
"id":"PPCOAC",
"name":"Propionyl-CoA carboxylase",
"metabolites":{
"adp_c":1.0,
"atp_c":-1.0,
"h_c":1.0,
"hco3_c":-1.0,
"mmcoa__S_c":1.0,
"pi_c":1.0,
"ppcoa_c":-1.0
},
"lower_bound":-1000,
"upper_bound":1000,
"gene_reaction_rule":"ABAYE0480",
"subsystem":"Propanoate metabolism",
"notes":{
"original_bigg_ids":[
"PPCOAC"
]
},
"annotation":{
"EC Number":"http://identifiers.org/ec-code/6.4.1.3",
"MetaNetX (MNX) Equation":"http://identifiers.org/metanetx.reaction/MNXR103100",
"BioCyc":"http://identifiers.org/biocyc/META:PROPIONYL-COA-CARBOXY-RXN",
"RHEA":"http://identifiers.org/rhea/23723",
"KEGG Reaction":"http://identifiers.org/kegg.reaction/R01859"
}
},
{
"id":"HACD1",
"name":"3-hydroxyacyl-CoA dehydrogenase (acetoacetyl-CoA)",
"metabolites":{
"3hbcoa_c":1.0,
"aacoa_c":-1.0,
"h_c":-1.0,
"nad_c":1.0,
"nadh_c":-1.0
},
"lower_bound":-1000,
"upper_bound":1000,
"gene_reaction_rule":"ABAYE1411 or ABAYE2460 or ABAYE3470",
"subsystem":"Butanoate metabolism",
"notes":{
"original_bigg_ids":[
"HACD1"
]
},
"annotation":{
"BioCyc":"http://identifiers.org/biocyc/META:RXN-11662",
"RHEA":"http://identifiers.org/rhea/30802",
"KEGG Reaction":"http://identifiers.org/kegg.reaction/R01975",
"EC Number":"http://identifiers.org/ec-code/1.1.1.35",
"MetaNetX (MNX) Equation":"http://identifiers.org/metanetx.reaction/MNXR100541",
"Reactome":"http://www.reactome.org/content/detail/R-ALL-REACT_R-XTR-77312"
}
},
{
"id":"BTS",
"name":"Butanol synthase",
"metabolites":{
"1btol_c":1.0,
"btal_c":-1.0,
"h_c":-1.0,
"nad_c":1.0,
"nadh_c":-1.0
},
"lower_bound":-1000,
"upper_bound":1000,
"gene_reaction_rule":"ABAYE0043 or ABAYE0109 or ABAYE0479 or ABAYE1356 or ABAYE2589 or ABAYE2607 or ABAYE2613 or ABAYE2618 or ABAYE2845 or ABAYE3187 or ABAYE3378",
"subsystem":"Butanoate metabolism",
"notes":{
"original_bigg_ids":[
"BTS"
]
},
"annotation":{
"EC Number":"http://identifiers.org/ec-code/1.1.1.-",
"MetaNetX (MNX) Equation":"http://identifiers.org/metanetx.reaction/MNXR95728",
"BioCyc":"http://identifiers.org/biocyc/META:RXN-161",
"RHEA":"http://identifiers.org/rhea/33202",
"KEGG Reaction":"http://identifiers.org/kegg.reaction/R03544"
}
},
{
"id":"SSALx",
"name":"Succinate-semialdehyde dehydrogenase (NAD)",
"metabolites":{
"h2o_c":-1.0,
"h_c":2.0,
"nad_c":-1.0,
"nadh_c":1.0,
"succ_c":1.0,
"sucsal_c":-1.0
},
"lower_bound":0,
"upper_bound":1000,
"gene_reaction_rule":"ABAYE0210 or ABAYE2329 or ABAYE2958",
"subsystem":"Butanoate metabolism",
"notes":{
"original_bigg_ids":[
"SSALx"
]
},
"annotation":{
"BioCyc":"http://identifiers.org/biocyc/META:SUCCINATE-SEMIALDEHYDE-DEHYDROGENASE-RXN",
"RHEA":"http://identifiers.org/rhea/13220",
"KEGG Reaction":"http://identifiers.org/kegg.reaction/R00713",
"EC Number":"http://identifiers.org/ec-code/1.2.1.24",
"MetaNetX (MNX) Equation":"http://identifiers.org/metanetx.reaction/MNXR104540",
"Reactome":"http://www.reactome.org/content/detail/R-ALL-REACT_R-XTR-888548"
}
},
{
"id":"SSALy",
"name":"Succinate-semialdehyde dehydrogenase (NADP)",
"metabolites":{
"h2o_c":-1.0,
"h_c":2.0,
"nadp_c":-1.0,
"nadph_c":1.0,
"succ_c":1.0,
"sucsal_c":-1.0
},
"lower_bound":0,
"upper_bound":1000,
"gene_reaction_rule":"ABAYE0210 or ABAYE2329 or ABAYE2958",
"subsystem":"Butanoate metabolism",
"notes":{
"original_bigg_ids":[
"SSALy",
"SSALyr"
]
},
"annotation":{
"EC Number":"http://identifiers.org/ec-code/1.2.1.79",
"MetaNetX (MNX) Equation":"http://identifiers.org/metanetx.reaction/MNXR104541",
"BioCyc":"http://identifiers.org/biocyc/META:SUCCSEMIALDDEHYDROG-RXN",
"RHEA":"http://identifiers.org/rhea/13216",
"KEGG Reaction":"http://identifiers.org/kegg.reaction/R00714"
}
},
{
"id":"ABTA",
"name":"4-aminobutyrate transaminase",
"metabolites":{
"4abut_c":-1.0,
"akg_c":-1.0,
"glu__L_c":1.0,
"sucsal_c":1.0
},
"lower_bound":-1000,
"upper_bound":1000,
"gene_reaction_rule":"ABAYE0209",
"subsystem":"Butanoate metabolism",
"notes":{
"original_bigg_ids":[
"ABTA",
"ABTAr"
]
},
"annotation":{
"EC Number":"http://identifiers.org/ec-code/2.6.1.19",
"MetaNetX (MNX) Equation":"http://identifiers.org/metanetx.reaction/MNXR95186",
"BioCyc":"http://identifiers.org/biocyc/META:GABATRANSAM-RXN",
"RHEA":"http://identifiers.org/rhea/23355",
"KEGG Reaction":"http://identifiers.org/kegg.reaction/R01648"
}
},
{
"id":"ABUTD",
"name":"Aminobutyraldehyde dehydrogenase",
"metabolites":{
"4abut_c":1.0,
"4abutn_c":-1.0,
"h2o_c":-1.0,
"h_c":2.0,
"nad_c":-1.0,
"nadh_c":1.0
},
"lower_bound":0,
"upper_bound":1000,
"gene_reaction_rule":"ABAYE1028 or ABAYE1460 or ABAYE2333 or ABAYE2837",
"subsystem":"Butanoate metabolism",
"notes":{
"original_bigg_ids":[
"ABUTD"
]
},
"annotation":{
"EC Number":"http://identifiers.org/ec-code/1.2.1.3",
"MetaNetX (MNX) Equation":"http://identifiers.org/metanetx.reaction/MNXR95191",
"BioCyc":"http://identifiers.org/biocyc/META:AMINOBUTDEHYDROG-RXN",
"RHEA":"http://identifiers.org/rhea/19108",
"KEGG Reaction":"http://identifiers.org/kegg.reaction/R02549"
}
},
{
"id":"HBCO_nadp",
"name":"3-Hydroxybutanoyl-CoA:NADP+ oxidoreductase",
"metabolites":{
"3hbcoa_c":1.0,
"aacoa_c":-1.0,
"h_c":-1.0,
"nadp_c":1.0,
"nadph_c":-1.0
},
"lower_bound":-1000,
"upper_bound":1000,
"gene_reaction_rule":"ABAYE2306 or ABAYE2368",
"subsystem":"Butanoate metabolism",
"notes":{
"original_bigg_ids":[
"HBCO_LPAREN_nadp_RPAREN_"
]
},
"annotation":{
"EC Number":"http://identifiers.org/ec-code/1.1.1.35",
"MetaNetX (MNX) Equation":"http://identifiers.org/metanetx.reaction/MNXR100565",
"BioCyc":"http://identifiers.org/biocyc/META:3-HYDROXYBUTYRYL-COA-DEHYDROGENASE-RXN",
"RHEA":"http://identifiers.org/rhea/16200",
"KEGG Reaction":"http://identifiers.org/kegg.reaction/R01976"
}
},
{
"id":"BDH",
"name":"BDH",
"metabolites":{
"acac_c":1.0,
"bhb_c":-1.0,
"h_c":1.0,
"nad_c":-1.0,
"nadh_c":1.0
},
"lower_bound":-1000,
"upper_bound":1000,
"gene_reaction_rule":"ABAYE1909",
"subsystem":"Butanoate metabolism",
"notes":{
"original_bigg_ids":[
"BDH"
]
},
"annotation":{
"BioCyc":"http://identifiers.org/biocyc/META:3-HYDROXYBUTYRATE-DEHYDROGENASE-RXN",
"RHEA":"http://identifiers.org/rhea/20524",
"KEGG Reaction":"http://identifiers.org/kegg.reaction/R01361",
"EC Number":"http://identifiers.org/ec-code/1.1.1.30",
"MetaNetX (MNX) Equation":"http://identifiers.org/metanetx.reaction/MNXR96232",
"Reactome":"http://www.reactome.org/content/detail/R-ALL-REACT_R-XTR-73920"
}
},
{
"id":"BTDD_RR",
"name":" R R  butanediol dehydrogenase",
"metabolites":{
"actn__R_c":1.0,
"btd_RR_c":-1.0,
"h_c":1.0,
"nad_c":-1.0,
"nadh_c":1.0
},
"lower_bound":-1000,
"upper_bound":1000,
"gene_reaction_rule":"ABAYE1943",
"subsystem":"Butanoate metabolism",
"notes":{
"original_bigg_ids":[
"BTDD-RRx",
"BTDD_RR"
]
},
"annotation":{
"EC Number":"http://identifiers.org/ec-code/1.1.1.4",
"MetaNetX (MNX) Equation":"http://identifiers.org/metanetx.reaction/MNXR96327"
}
},
{
"id":"ACTD",
"name":"Acetoin dehydrogenase",
"metabolites":{
"actn__R_c":-1.0,
"diact_c":1.0,
"h_c":1.0,
"nad_c":-1.0,
"nadh_c":1.0
},
"lower_bound":0,
"upper_bound":1000,
"gene_reaction_rule":"ABAYE1944",
"subsystem":"Butanoate metabolism",
"notes":{
"original_bigg_ids":[
"ACTD"
]
},
"annotation":{
"EC Number":"http://identifiers.org/ec-code/1.1.1.303",
"MetaNetX (MNX) Equation":"http://identifiers.org/metanetx.reaction/MNXR95419",
"BioCyc":"http://identifiers.org/biocyc/META:RXN-11036",
"RHEA":"http://identifiers.org/rhea/22903",
"KEGG Reaction":"http://identifiers.org/kegg.reaction/R02855"
}
},
{
"id":"ACTDa",
"name":"Acetoin dehydrogenase",
"metabolites":{
"actn__R_c":-1.0,
"diact_c":1.0,
"h_c":1.0,
"nadp_c":-1.0,
"nadph_c":1.0
},
"lower_bound":0,
"upper_bound":1000,
"gene_reaction_rule":"ABAYE1944",
"subsystem":"Butanoate metabolism",
"notes":{
"original_bigg_ids":[
"ACTDa"
]
},
"annotation":{
"MetaNetX (MNX) Equation":"http://identifiers.org/metanetx.reaction/MNXR95421",
"KEGG Reaction":"http://identifiers.org/kegg.reaction/R02856"
}
},
{
"id":"MALDDH",
"name":"Malate decarboxylating oxidoreductase (decarboxylating)",
"metabolites":{
"co2_c":1.0,
"mal__D_c":-1.0,
"nad_c":-1.0,
"nadh_c":1.0,
"pyr_c":1.0
},
"lower_bound":0,
"upper_bound":1000,
"gene_reaction_rule":"ABAYE2964",
"subsystem":"Butanoate metabolism",
"notes":{
"original_bigg_ids":[
"MALDDH",
"ME1x_D"
]
},
"annotation":{
"EC Number":"http://identifiers.org/ec-code/1.1.1.83",
"MetaNetX (MNX) Equation":"http://identifiers.org/metanetx.reaction/MNXR101339",
"BioCyc":"http://identifiers.org/biocyc/META:1.1.1.83-RXN",
"RHEA":"http://identifiers.org/rhea/18368",
"KEGG Reaction":"http://identifiers.org/kegg.reaction/R00215"
}
},
{
"id":"OCOAT1",
"name":"3-oxoacid CoA-transferase (Succinyl-CoA: acetoacetate)",
"metabolites":{
"aacoa_c":1.0,
"acac_c":-1.0,
"succ_c":1.0,
"succoa_c":-1.0
},
"lower_bound":-1000,
"upper_bound":1000,
"gene_reaction_rule":"ABAYE1913 and ABAYE1914",
"subsystem":"Butanoate metabolism",
"notes":{
"original_bigg_ids":[
"OCOAT1",
"OCOAT1r"
]
},
"annotation":{
"BioCyc":"http://identifiers.org/biocyc/META:RXNI-2",
"RHEA":"http://identifiers.org/rhea/25483",
"KEGG Reaction":"http://identifiers.org/kegg.reaction/R00410",
"EC Number":"http://identifiers.org/ec-code/2.8.3.5",
"MetaNetX (MNX) Equation":"http://identifiers.org/metanetx.reaction/MNXR102148",
"Reactome":"http://www.reactome.org/content/detail/R-ALL-REACT_R-XTR-74177"
}
},
{
"id":"MMSAD3",
"name":"Methylmalonate-semialdehyde dehydrogenase (malonic semialdehyde)",
"metabolites":{
"accoa_c":1.0,
"co2_c":1.0,
"coa_c":-1.0,
"msa_c":-1.0,
"nad_c":-1.0,
"nadh_c":1.0
},
"lower_bound":0,
"upper_bound":1000,
"gene_reaction_rule":"ABAYE1296 or ABAYE3768",
"subsystem":"Inositol metabolism",
"notes":{
"original_bigg_ids":[
"MMSAD3"
]
},
"annotation":{
"EC Number":"http://identifiers.org/ec-code/1.2.1.27",
"MetaNetX (MNX) Equation":"http://identifiers.org/metanetx.reaction/MNXR101665",
"BioCyc":"http://identifiers.org/biocyc/META:RXN-2902",
"RHEA":"http://identifiers.org/rhea/22995",
"KEGG Reaction":"http://identifiers.org/kegg.reaction/R00705"
}
},
{
"id":"NADH5",
"name":"NADH dehydrogenase (ubiquinone-8 )",
"metabolites":{
"h_c":-1.0,
"nad_c":1.0,
"nadh_c":-1.0,
"q8_c":-1.0,
"q8h2_c":1.0
},
"lower_bound":0,
"upper_bound":1000,
"gene_reaction_rule":"(ABAYE3048 and ABAYE3049 and ABAYE3050 and ABAYE3051 and ABAYE3052 and ABAYE3053 and ABAYE3054 and ABAYE3055 and ABAYE3056 and ABAYE3057 and ABAYE3058 and ABAYE3059 and ABAYE3060) and (ABAYE0977 or ABAYE1736)",
"subsystem":"Oxidative phosphorylation",
"notes":{
"original_bigg_ids":[
"NADH5"
]
},
"annotation":{
"MetaNetX (MNX) Equation":"http://identifiers.org/metanetx.reaction/MNXR101872",
"RHEA":"http://identifiers.org/rhea/29110"
}
},
{
"id":"NADH10",
"name":"NADH dehydrogenase (menaquinone-8 & 0 protons)",
"metabolites":{
"h_c":-1.0,
"mql8_c":1.0,
"mqn8_c":-1.0,
"nad_c":1.0,
"nadh_c":-1.0
},
"lower_bound":0,
"upper_bound":1000,
"gene_reaction_rule":"(ABAYE3048 and ABAYE3049 and ABAYE3050 and ABAYE3051 and ABAYE3052 and ABAYE3053 and ABAYE3054 and ABAYE3055 and ABAYE3056 and ABAYE3057 and ABAYE3058 and ABAYE3059 and ABAYE3060) and (ABAYE0977 or ABAYE1736)",
"subsystem":"Oxidative phosphorylation",
"notes":{
"original_bigg_ids":[
"NADH10"
]
},
"annotation":{
"MetaNetX (MNX) Equation":"http://identifiers.org/metanetx.reaction/MNXR101863",
"RHEA":"http://identifiers.org/rhea/29246"
}
},
{
"id":"NADH9",
"name":"NADH dehydrogenase (demethylmenaquinone-8 & 0 protons)",
"metabolites":{
"2dmmq8_c":-1.0,
"2dmmql8_c":1.0,
"h_c":-1.0,
"nad_c":1.0,
"nadh_c":-1.0
},
"lower_bound":0,
"upper_bound":1000,
"gene_reaction_rule":"(ABAYE3048 and ABAYE3049 and ABAYE3050 and ABAYE3051 and ABAYE3052 and ABAYE3053 and ABAYE3054 and ABAYE3055 and ABAYE3056 and ABAYE3057 and ABAYE3058 and ABAYE3059 and ABAYE3060) and (ABAYE0977 or ABAYE1736)",
"subsystem":"Oxidative phosphorylation",
"notes":{
"original_bigg_ids":[
"NADH9"
]
},
"annotation":{
"MetaNetX (MNX) Equation":"http://identifiers.org/metanetx.reaction/MNXR101876",
"RHEA":"http://identifiers.org/rhea/30510"
}
},
{
"id":"SUCD4",
"name":"Succinate dehyrdogenase",
"metabolites":{
"fad_c":1.0,
"fadh2_c":-1.0,
"q8_c":-1.0,
"q8h2_c":1.0
},
"lower_bound":0,
"upper_bound":1000,
"gene_reaction_rule":"ABAYE0774 and ABAYE0775 and ABAYE0776 and ABAYE0777",
"subsystem":"Oxidative phosphorylation",
"notes":{
"original_bigg_ids":[
"SUCD4"
]
},
"annotation":{
"MetaNetX (MNX) Equation":"http://identifiers.org/metanetx.reaction/MNXR104630"
}
},
{
"id":"CYTBD",
"name":"Cytochrome oxidase bd (ubiquinol-8: 2 protons)",
"metabolites":{
"h2o_c":1.0,
"h_c":-2.0,
"h_e":2.0,
"o2_c":-0.5,
"q8_c":1.0,
"q8h2_c":-1.0
},
"lower_bound":0,
"upper_bound":1000,
"gene_reaction_rule":"ABAYE1385 and ABAYE1386 and ABAYE1387 and ABAYE1388 and ABAYE1389 and ((ABAYE1636 and ABAYE1637) or (ABAYE2219 and ABAYE2220))",
"subsystem":"Oxidative phosphorylation",
"notes":{
"original_bigg_ids":[
"CYTBD"
]
},
"annotation":{
"MetaNetX (MNX) Equation":"http://identifiers.org/metanetx.reaction/MNXR97031"
}
},
{
"id":"PPA",
"name":"Inorganic diphosphatase",
"metabolites":{
"h2o_c":-1.0,
"h_c":1.0,
"pi_c":2.0,
"ppi_c":-1.0
},
"lower_bound":0,
"upper_bound":1000,
"gene_reaction_rule":"ABAYE3675",
"subsystem":"Oxidative phosphorylation",
"notes":{
"original_bigg_ids":[
"PPA"
]
},
"annotation":{
"BioCyc":"http://identifiers.org/biocyc/META:INORGPYROPHOSPHAT-RXN",
"RHEA":"http://identifiers.org/rhea/24579",
"KEGG Reaction":"http://identifiers.org/kegg.reaction/R00004",
"EC Number":"http://identifiers.org/ec-code/3.6.1.1",
"MetaNetX (MNX) Equation":"http://identifiers.org/metanetx.reaction/MNXR100808",
"Reactome":"http://www.reactome.org/content/detail/R-ALL-REACT_R-XTR-449937"
}
},
{
"id":"PPKr",
"name":"Polyphosphate kinase",
"metabolites":{
"adp_c":1.0,
"atp_c":-1.0,
"pi_c":-1.0,
"ppi_c":1.0
},
"lower_bound":-1000,
"upper_bound":1000,
"gene_reaction_rule":"ABAYE2803",
"subsystem":"Oxidative phosphorylation",
"notes":{
"original_bigg_ids":[
"PPKr"
]
}
},
{
"id":"HCO3E",
"name":"HCO3 equilibration reaction",
"metabolites":{
"co2_c":-1.0,
"h2o_c":-1.0,
"h_c":1.0,
"hco3_c":1.0
},
"lower_bound":0,
"upper_bound":1000,
"gene_reaction_rule":"ABAYE0262 or ABAYE2809",
"subsystem":"Nitrogen metabolism",
"notes":{
"original_bigg_ids":[
"HCO3E"
]
},
"annotation":{
"BioCyc":"http://identifiers.org/biocyc/META:RXN0-5224",
"RHEA":"http://identifiers.org/rhea/10751",
"KEGG Reaction":"http://identifiers.org/kegg.reaction/R10092",
"EC Number":"http://identifiers.org/ec-code/4.2.1.1",
"MetaNetX (MNX) Equation":"http://identifiers.org/metanetx.reaction/MNXR100482",
"Reactome":"http://www.reactome.org/content/detail/R-ALL-REACT_R-XTR-1475436"
}
},
{
"id":"NO3R2",
"name":"Nitrate reductase (Menaquinol-8)",
"metabolites":{
"h2o_c":1.0,
"h_c":-2.0,
"h_e":2.0,
"mql8_c":-1.0,
"mqn8_c":1.0,
"no2_c":1.0,
"no3_c":-1.0
},
"lower_bound":0,
"upper_bound":1000,
"gene_reaction_rule":"ABAYE1546",
"subsystem":"Nitrogen metabolism",
"notes":{
"original_bigg_ids":[
"NO3R2"
]
},
"annotation":{
"MetaNetX (MNX) Equation":"http://identifiers.org/metanetx.reaction/MNXR101988",
"RHEA":"http://identifiers.org/rhea/29142#1"
}
},
{
"id":"NTRIR2x",
"name":"Nitrite Reductase (NADH)",
"metabolites":{
"h2o_c":2.0,
"h_c":-5.0,
"nad_c":3.0,
"nadh_c":-3.0,
"nh4_c":1.0,
"no2_c":-1.0
},
"lower_bound":0,
"upper_bound":1000,
"gene_reaction_rule":"ABAYE1544",
"subsystem":"Nitrogen metabolism",
"notes":{
"original_bigg_ids":[
"NTRIR2x"
]
},
"annotation":{
"EC Number":"http://identifiers.org/ec-code/1.7.1.4",
"MetaNetX (MNX) Equation":"http://identifiers.org/metanetx.reaction/MNXR102062",
"BioCyc":"http://identifiers.org/biocyc/META:RXN-13854",
"RHEA":"http://identifiers.org/rhea/24631",
"KEGG Reaction":"http://identifiers.org/kegg.reaction/R00787"
}
},
{
"id":"NTRIR2y",
"name":"NTRIR2y",
"metabolites":{
"h2o_c":2.0,
"h_c":-5.0,
"nadp_c":3.0,
"nadph_c":-3.0,
"nh4_c":1.0,
"no2_c":-1.0
},
"lower_bound":0,
"upper_bound":1000,
"gene_reaction_rule":"ABAYE1544",
"subsystem":"Nitrogen metabolism",
"notes":{
"original_bigg_ids":[
"NTRIR2y"
]
},
"annotation":{
"EC Number":"http://identifiers.org/ec-code/1.7.1.4",
"MetaNetX (MNX) Equation":"http://identifiers.org/metanetx.reaction/MNXR102063",
"RHEA":"http://identifiers.org/rhea/24635",
"KEGG Reaction":"http://identifiers.org/kegg.reaction/R00789"
}
},
{
"id":"ASPT",
"name":"L-aspartase",
"metabolites":{
"asp__L_c":-1.0,
"fum_c":1.0,
"nh4_c":1.0
},
"lower_bound":-1000,
"upper_bound":1000,
"gene_reaction_rule":"ABAYE1921",
"subsystem":"Nitrogen metabolism",
"notes":{
"original_bigg_ids":[
"ASPT",
"ASPT_rev"
]
},
"annotation":{
"EC Number":"http://identifiers.org/ec-code/4.3.1.1",
"MetaNetX (MNX) Equation":"http://identifiers.org/metanetx.reaction/MNXR96099",
"BioCyc":"http://identifiers.org/biocyc/META:ASPARTASE-RXN",
"RHEA":"http://identifiers.org/rhea/16604",
"KEGG Reaction":"http://identifiers.org/kegg.reaction/R00490"
}
},
{
"id":"NPPDO",
"name":"2-nitropropane dioxygenase",
"metabolites":{
"acetone_c":2.0,
"h_c":2.0,
"n2ppn_c":-2.0,
"no2_c":2.0,
"o2_c":-1.0
},
"lower_bound":-1000,
"upper_bound":1000,
"gene_reaction_rule":"ABAYE0966 or ABAYE2310",
"subsystem":"Nitrogen metabolism",
"notes":{
"original_bigg_ids":[
"NPPDO"
]
},
"annotation":{
"EC Number":"http://identifiers.org/ec-code/1.13.12.16",
"MetaNetX (MNX) Equation":"http://identifiers.org/metanetx.reaction/MNXR102013"
}
},
{
"id":"GLUSy",
"name":"Glutamate synthase (NADPH)",
"metabolites":{
"akg_c":-1.0,
"gln__L_c":-1.0,
"glu__L_c":2.0,
"h_c":-1.0,
"nadp_c":1.0,
"nadph_c":-1.0
},
"lower_bound":-1000,
"upper_bound":1000,
"gene_reaction_rule":"ABAYE0298 and ABAYE0299",
"subsystem":"Nitrogen metabolism",
"notes":{
"original_bigg_ids":[
"GLUSy"
]
},
"annotation":{
"EC Number":"http://identifiers.org/ec-code/1.4.1.13",
"MetaNetX (MNX) Equation":"http://identifiers.org/metanetx.reaction/MNXR100291",
"BioCyc":"http://identifiers.org/biocyc/META:GLUTAMATESYN-RXN",
"RHEA":"http://identifiers.org/rhea/15504",
"KEGG Reaction":"http://identifiers.org/kegg.reaction/R00114"
}
},
{
"id":"GLUSx",
"name":"Glutamate synthase  NADH2 ",
"metabolites":{
"akg_c":-1.0,
"gln__L_c":-1.0,
"glu__L_c":2.0,
"h_c":-1.0,
"nad_c":1.0,
"nadh_c":-1.0
},
"lower_bound":-1000,
"upper_bound":1000,
"gene_reaction_rule":"ABAYE0298 and ABAYE0299",
"subsystem":"Nitrogen metabolism",
"notes":{
"original_bigg_ids":[
"GLUSx"
]
},
"annotation":{
"EC Number":"http://identifiers.org/ec-code/1.4.1.14",
"MetaNetX (MNX) Equation":"http://identifiers.org/metanetx.reaction/MNXR100289",
"BioCyc":"http://identifiers.org/biocyc/META:GLUTAMATE-SYNTHASE-NADH-RXN",
"RHEA":"http://identifiers.org/rhea/13756",
"KEGG Reaction":"http://identifiers.org/kegg.reaction/R00093"
}
},
{
"id":"GDH1",
"name":"Glutamate dehydrogenase (NAD)",
"metabolites":{
"akg_c":1.0,
"glu__L_c":-1.0,
"h2o_c":-1.0,
"h_c":2.0,
"nad_c":-1.0,
"nadh_c":1.0,
"nh3_c":1.0
},
"lower_bound":-1000,
"upper_bound":1000,
"gene_reaction_rule":"ABAYE0351 or ABAYE2764",
"subsystem":"Nitrogen metabolism",
"notes":{
"original_bigg_ids":[
"GDH1"
]
},
"annotation":{
"EC Number":"http://identifiers.org/ec-code/1.4.1.4",
"MetaNetX (MNX) Equation":"http://identifiers.org/metanetx.reaction/MNXR100085",
"BioCyc":"http://identifiers.org/biocyc/META:GLUTAMATE-DEHYDROGENASE-RXN",
"RHEA":"http://identifiers.org/rhea/15136",
"KEGG Reaction":"http://identifiers.org/kegg.reaction/R00243"
}
},
{
"id":"GLUDy",
"name":"Glutamate dehydrogenase (NADP)",
"metabolites":{
"akg_c":1.0,
"glu__L_c":-1.0,
"h2o_c":-1.0,
"h_c":1.0,
"nadp_c":-1.0,
"nadph_c":1.0,
"nh4_c":1.0
},
"lower_bound":-1000,
"upper_bound":1000,
"gene_reaction_rule":"ABAYE0351 or ABAYE2764",
"subsystem":"Nitrogen metabolism",
"notes":{
"original_bigg_ids":[
"GLUDH_c",
"GLUDy",
"GLUDyi"
]
},
"annotation":{
"EC Number":"http://identifiers.org/ec-code/1.4.1.4",
"MetaNetX (MNX) Equation":"http://identifiers.org/metanetx.reaction/MNXR100086",
"BioCyc":"http://identifiers.org/biocyc/META:GLUTDEHYD-RXN",
"RHEA":"http://identifiers.org/rhea/11615",
"KEGG Reaction":"http://identifiers.org/kegg.reaction/R00248"
}
},
{
"id":"DAAD",
"name":"D-Amino acid dehydrogenase",
"metabolites":{
"ala__D_c":-1.0,
"fad_c":-1.0,
"fadh2_c":1.0,
"h2o_c":-1.0,
"nh4_c":1.0,
"pyr_c":1.0
},
"lower_bound":-1000,
"upper_bound":1000,
"gene_reaction_rule":"ABAYE1567 or ABAYE3774",
"subsystem":"Nitrogen metabolism",
"notes":{
"original_bigg_ids":[
"DAAD"
]
},
"annotation":{
"EC Number":"http://identifiers.org/ec-code/1.4.99.1",
"MetaNetX (MNX) Equation":"http://identifiers.org/metanetx.reaction/MNXR97073"
}
},
{
"id":"SADT",
"name":"Sulfate adenylyltransferase",
"metabolites":{
"aps_c":1.0,
"atp_c":-1.0,
"h_c":-1.0,
"ppi_c":1.0,
"so4_c":-1.0
},
"lower_bound":0,
"upper_bound":1000,
"gene_reaction_rule":"ABAYE2790 and ABAYE2791",
"subsystem":"Sulfur metabolism",
"notes":{
"original_bigg_ids":[
"SADT",
"SADT1r",
"SUAT",
"SUAT_c"
]
},
"annotation":{
"BioCyc":"http://identifiers.org/biocyc/META:SULFATE-ADENYLYLTRANS-RXN",
"RHEA":"http://identifiers.org/rhea/18136",
"KEGG Reaction":"http://identifiers.org/kegg.reaction/R00529",
"EC Number":"http://identifiers.org/ec-code/2.7.7.4",
"MetaNetX (MNX) Equation":"http://identifiers.org/metanetx.reaction/MNXR104240",
"Reactome":"http://www.reactome.org/content/detail/R-ALL-REACT_R-XTR-174392"
}
},
{
"id":"ADSK",
"name":"Adenylyl-sulfate kinase",
"metabolites":{
"adp_c":1.0,
"aps_c":-1.0,
"atp_c":-1.0,
"h_c":1.0,
"paps_c":1.0
},
"lower_bound":0,
"upper_bound":1000,
"gene_reaction_rule":"ABAYE2790",
"subsystem":"Sulfur metabolism",
"notes":{
"original_bigg_ids":[
"AASP",
"ADSK",
"ADSKr"
]
},
"annotation":{
"BioCyc":"http://identifiers.org/biocyc/META:ADENYLYLSULFKIN-RXN",
"RHEA":"http://identifiers.org/rhea/24155",
"KEGG Reaction":"http://identifiers.org/kegg.reaction/R00509",
"EC Number":"http://identifiers.org/ec-code/2.7.1.25",
"MetaNetX (MNX) Equation":"http://identifiers.org/metanetx.reaction/MNXR95159",
"Reactome":"http://www.reactome.org/content/detail/R-ALL-REACT_R-XTR-174389"
}
},
{
"id":"PAPSR",
"name":"Phosphoadenylyl-sulfate reductase (thioredoxin)",
"metabolites":{
"h_c":2.0,
"pap_c":1.0,
"paps_c":-1.0,
"so3_c":1.0,
"trdox_c":1.0,
"trdrd_c":-1.0
},
"lower_bound":0,
"upper_bound":1000,
"gene_reaction_rule":"ABAYE0709",
"subsystem":"Sulfur metabolism",
"notes":{
"original_bigg_ids":[
"PAPR",
"PAPSR",
"RE3009C"
]
},
"annotation":{
"EC Number":"http://identifiers.org/ec-code/1.8.4.8",
"MetaNetX (MNX) Equation":"http://identifiers.org/metanetx.reaction/MNXR102376",
"BioCyc":"http://identifiers.org/biocyc/META:1.8.4.8-RXN",
"KEGG Reaction":"http://identifiers.org/kegg.reaction/R02021"
}
},
{
"id":"SULR",
"name":"Sulfite reductase (NADPH2)",
"metabolites":{
"h2o_c":3.0,
"h2s_c":1.0,
"h_c":-5.0,
"nadp_c":3.0,
"nadph_c":-3.0,
"so3_c":-1.0
},
"lower_bound":0,
"upper_bound":1000,
"gene_reaction_rule":"ABAYE0634 or ABAYE0682",
"subsystem":"Sulfur metabolism",
"notes":{
"original_bigg_ids":[
"SULR",
"SULRi"
]
},
"annotation":{
"EC Number":"http://identifiers.org/ec-code/1.8.1.2",
"MetaNetX (MNX) Equation":"http://identifiers.org/metanetx.reaction/MNXR104650",
"BioCyc":"http://identifiers.org/biocyc/META:SULFITE-REDUCT-RXN",
"RHEA":"http://identifiers.org/rhea/13804",
"KEGG Reaction":"http://identifiers.org/kegg.reaction/R00858"
}
},
{
"id":"BPNT",
"name":"3',5'-bisphosphate nucleotidase",
"metabolites":{
"amp_c":1.0,
"h2o_c":-1.0,
"pap_c":-1.0,
"pi_c":1.0
},
"lower_bound":0,
"upper_bound":1000,
"gene_reaction_rule":"ABAYE2037",
"subsystem":"Sulfur metabolism",
"notes":{
"original_bigg_ids":[
"BPNT",
"BPNT_c"
]
},
"annotation":{
"EC Number":"http://identifiers.org/ec-code/3.1.3.97",
"MetaNetX (MNX) Equation":"http://identifiers.org/metanetx.reaction/MNXR96321",
"BioCyc":"http://identifiers.org/biocyc/META:325-BISPHOSPHATE-NUCLEOTIDASE-RXN",
"RHEA":"http://identifiers.org/rhea/10043",
"KEGG Reaction":"http://identifiers.org/kegg.reaction/R00188"
}
},
{
"id":"ACCOAC",
"name":"Acetyl-CoA carboxylase",
"metabolites":{
"accoa_c":-1.0,
"adp_c":1.0,
"atp_c":-1.0,
"h_c":1.0,
"hco3_c":-1.0,
"malcoa_c":1.0,
"pi_c":1.0
},
"lower_bound":0,
"upper_bound":1000,
"gene_reaction_rule":"(ABAYE0614 or ABAYE1537 or \nABAYE1538 or ABAYE3153) and (ABAYE1537 or ABAYE2291 or ABAYE2438)",
"subsystem":"Fatty acid biosynthesis ",
"notes":{
"original_bigg_ids":[
"ACCOAC",
"ACCOAC_c",
"ACCOACr"
]
},
"annotation":{
"EC Number":"http://identifiers.org/ec-code/6.4.1.2",
"MetaNetX (MNX) Equation":"http://identifiers.org/metanetx.reaction/MNXR95219",
"BioCyc":"http://identifiers.org/biocyc/META:ACETYL-COA-CARBOXYLTRANSFER-RXN",
"RHEA":"http://identifiers.org/rhea/11311",
"KEGG Reaction":"http://identifiers.org/kegg.reaction/R00742"
}
},
{
"id":"MCOATA",
"name":"Malonyl-CoA-ACP transacylase",
"metabolites":{
"ACP_c":-1.0,
"coa_c":1.0,
"malACP_c":1.0,
"malcoa_c":-1.0
},
"lower_bound":0,
"upper_bound":1000,
"gene_reaction_rule":"ABAYE2227 or ABAYE2993",
"subsystem":"Fatty acid biosynthesis ",
"notes":{
"original_bigg_ids":[
"MCOATA"
]
},
"annotation":{
"EC Number":"http://identifiers.org/ec-code/2.3.1.86",
"MetaNetX (MNX) Equation":"http://identifiers.org/metanetx.reaction/MNXR101421",
"BioCyc":"http://identifiers.org/biocyc/META:MALONYL-COA-ACP-TRANSACYL-RXN",
"KEGG Reaction":"http://identifiers.org/kegg.reaction/R01626"
}
},
{
"id":"ACOATA",
"name":"Acetyl-CoA ACP transacylase",
"metabolites":{
"ACP_c":-1.0,
"acACP_c":1.0,
"accoa_c":-1.0,
"coa_c":1.0
},
"lower_bound":0,
"upper_bound":1000,
"gene_reaction_rule":"ABAYE2562",
"subsystem":"Fatty acid biosynthesis ",
"notes":{
"original_bigg_ids":[
"ACOATA",
"ACOATA_syn",
"ACOATAi"
]
},
"annotation":{
"EC Number":"http://identifiers.org/ec-code/2.3.1.86",
"MetaNetX (MNX) Equation":"http://identifiers.org/metanetx.reaction/MNXR95376",
"BioCyc":"http://identifiers.org/biocyc/META:ACP-S-ACETYLTRANSFER-RXN",
"KEGG Reaction":"http://identifiers.org/kegg.reaction/R01624"
}
},
{
"id":"RDXR",
"name":"Rubredoxin oxidoreductase",
"metabolites":{
"h_c":1.0,
"nad_c":1.0,
"nadh_c":-1.0,
"rdxo_c":-2.0,
"rdxr_c":2.0
},
"lower_bound":-1000,
"upper_bound":1000,
"gene_reaction_rule":"(ABAYE1067 or ABAYE2799) or ABAYE2843",
"subsystem":"Fatty acid metabolism",
"notes":{
"original_bigg_ids":[
"RDXR"
]
},
"annotation":{
"MetaNetX (MNX) Equation":"http://identifiers.org/metanetx.reaction/MNXR103444"
}
},
{
"id":"DXPS",
"name":"1-deoxy-D-xylulose 5-phosphate synthase",
"metabolites":{
"co2_c":1.0,
"dxyl5p_c":1.0,
"g3p_c":-1.0,
"h_c":-1.0,
"pyr_c":-1.0
},
"lower_bound":0,
"upper_bound":1000,
"gene_reaction_rule":"ABAYE0381",
"subsystem":"Biosynthesis of steroids",
"notes":{
"original_bigg_ids":[
"DXPS"
]
},
"annotation":{
"EC Number":"http://identifiers.org/ec-code/2.2.1.7",
"MetaNetX (MNX) Equation":"http://identifiers.org/metanetx.reaction/MNXR97831",
"BioCyc":"http://identifiers.org/biocyc/META:DXS-RXN",
"RHEA":"http://identifiers.org/rhea/12608",
"KEGG Reaction":"http://identifiers.org/kegg.reaction/R05636"
}
},
{
"id":"DXPRIi",
"name":"1-deoxy-D-xylulose reductoisomerase",
"metabolites":{
"2me4p_c":1.0,
"dxyl5p_c":-1.0,
"h_c":-1.0,
"nadp_c":1.0,
"nadph_c":-1.0
},
"lower_bound":0,
"upper_bound":1000,
"gene_reaction_rule":"ABAYE1581",
"subsystem":"Biosynthesis of steroids",
"notes":{
"original_bigg_ids":[
"DXPRI",
"DXPRIi"
]
},
"annotation":{
"EC Number":"http://identifiers.org/ec-code/1.1.1.267",
"MetaNetX (MNX) Equation":"http://identifiers.org/metanetx.reaction/MNXR97830",
"BioCyc":"http://identifiers.org/biocyc/META:DXPREDISOM-RXN",
"RHEA":"http://identifiers.org/rhea/13720",
"KEGG Reaction":"http://identifiers.org/kegg.reaction/R05688"
}
},
{
"id":"MEPCT",
"name":"2-C-methyl-D-erythritol 4-phosphate cytidylyltransferase",
"metabolites":{
"2me4p_c":-1.0,
"4c2me_c":1.0,
"ctp_c":-1.0,
"h_c":-1.0,
"ppi_c":1.0
},
"lower_bound":0,
"upper_bound":1000,
"gene_reaction_rule":"ABAYE1672",
"subsystem":"Biosynthesis of steroids",
"notes":{
"original_bigg_ids":[
"MEPCT"
]
},
"annotation":{
"EC Number":"http://identifiers.org/ec-code/2.7.7.60",
"MetaNetX (MNX) Equation":"http://identifiers.org/metanetx.reaction/MNXR96807",
"BioCyc":"http://identifiers.org/biocyc/META:2.7.7.60-RXN",
"RHEA":"http://identifiers.org/rhea/13432",
"KEGG Reaction":"http://identifiers.org/kegg.reaction/R05633"
}
},
{
"id":"MECDPS",
"name":"2-C-methyl-D-erythritol 2,4-cyclodiphosphate synthase",
"metabolites":{
"2mecdp_c":1.0,
"2p4c2me_c":-1.0,
"cmp_c":1.0
},
"lower_bound":0,
"upper_bound":1000,
"gene_reaction_rule":"ABAYE1569",
"subsystem":"Biosynthesis of steroids",
"notes":{
"original_bigg_ids":[
"MECDPS"
]
},
"annotation":{
"EC Number":"http://identifiers.org/ec-code/4.6.1.12",
"MetaNetX (MNX) Equation":"http://identifiers.org/metanetx.reaction/MNXR101424",
"BioCyc":"http://identifiers.org/biocyc/META:RXN0-302",
"RHEA":"http://identifiers.org/rhea/23867",
"KEGG Reaction":"http://identifiers.org/kegg.reaction/R05637"
}
},
{
"id":"MECDPDH2",
"name":"2C-methyl-D-erythritol 2,4 cyclodiphosphate dehydratase",
"metabolites":{
"2mecdp_c":-1.0,
"h2mb4p_c":1.0,
"h2o_c":1.0,
"nad_c":1.0,
"nadh_c":-1.0
},
"lower_bound":0,
"upper_bound":1000,
"gene_reaction_rule":"ABAYE3263",
"subsystem":"Biosynthesis of steroids",
"notes":{
"original_bigg_ids":[
"MECDPDH",
"MECDPDH2"
]
},
"annotation":{
"MetaNetX (MNX) Equation":"http://identifiers.org/metanetx.reaction/MNXR101448"
}
},
{
"id":"IPDPS",
"name":"1-hydroxy-2-methyl-2-(E)-butenyl 4-diphosphate reductase (ipdp)",
"metabolites":{
"h2mb4p_c":-1.0,
"h2o_c":1.0,
"h_c":-1.0,
"ipdp_c":1.0,
"nad_c":1.0,
"nadh_c":-1.0
},
"lower_bound":0,
"upper_bound":1000,
"gene_reaction_rule":"ABAYE0313",
"subsystem":"Biosynthesis of steroids",
"notes":{
"original_bigg_ids":[
"IPDPS"
]
},
"annotation":{
"EC Number":"http://identifiers.org/ec-code/1.17.1.2",
"MetaNetX (MNX) Equation":"http://identifiers.org/metanetx.reaction/MNXR100874"
}
},
{
"id":"DMATT",
"name":"Dimethylallyltranstransferase",
"metabolites":{
"dmpp_c":-1.0,
"grdp_c":1.0,
"ipdp_c":-1.0,
"ppi_c":1.0
},
"lower_bound":0,
"upper_bound":1000,
"gene_reaction_rule":"ABAYE0722",
"subsystem":"Biosynthesis of steroids",
"notes":{
"original_bigg_ids":[
"DMATT",
"GPPS",
"GPPS_c"
]
},
"annotation":{
"BioCyc":"http://identifiers.org/biocyc/META:GPPSYN-RXN",
"RHEA":"http://identifiers.org/rhea/22411",
"KEGG Reaction":"http://identifiers.org/kegg.reaction/R01658",
"EC Number":"http://identifiers.org/ec-code/2.5.1.1",
"MetaNetX (MNX) Equation":"http://identifiers.org/metanetx.reaction/MNXR97512",
"Reactome":"http://www.reactome.org/content/detail/R-ALL-REACT_R-XTR-191322"
}
},
{
"id":"GRTT",
"name":"Geranyltranstransferase",
"metabolites":{
"frdp_c":1.0,
"grdp_c":-1.0,
"ipdp_c":-1.0,
"ppi_c":1.0
},
"lower_bound":0,
"upper_bound":1000,
"gene_reaction_rule":"ABAYE0722",
"subsystem":"Biosynthesis of steroids",
"notes":{
"original_bigg_ids":[
"FPPS",
"FPPS_c",
"GRTT"
]
},
"annotation":{
"BioCyc":"http://identifiers.org/biocyc/META:FPPSYN-RXN",
"RHEA":"http://identifiers.org/rhea/19364",
"KEGG Reaction":"http://identifiers.org/kegg.reaction/R02003",
"EC Number":"http://identifiers.org/ec-code/2.5.1.10",
"MetaNetX (MNX) Equation":"http://identifiers.org/metanetx.reaction/MNXR99634",
"Reactome":"http://www.reactome.org/content/detail/R-ALL-REACT_R-XTR-191303"
}
},
{
"id":"GGTT",
"name":"Geranylgeranyltranstransferase",
"metabolites":{
"ggdp_c":-1.0,
"ipdp_c":-1.0,
"pendp_c":1.0,
"ppi_c":1.0
},
"lower_bound":0,
"upper_bound":1000,
"gene_reaction_rule":"",
"subsystem":"Biosynthesis of steroids",
"notes":{
"original_bigg_ids":[
"GGTT"
]
},
"annotation":{
"EC Number":"http://identifiers.org/ec-code/2.5.1.81",
"MetaNetX (MNX) Equation":"http://identifiers.org/metanetx.reaction/MNXR100137",
"BioCyc":"http://identifiers.org/biocyc/META:RXN-8813",
"RHEA":"http://identifiers.org/rhea/25697",
"KEGG Reaction":"http://identifiers.org/kegg.reaction/R07475"
}
},
{
"id":"HEXTT",
"name":"Trans-hexaprenyltranstransferase",
"metabolites":{
"hepdp_c":1.0,
"hexdp_c":-1.0,
"ipdp_c":-1.0,
"ppi_c":1.0
},
"lower_bound":0,
"upper_bound":1000,
"gene_reaction_rule":"",
"subsystem":"Biosynthesis of steroids",
"notes":{
"original_bigg_ids":[
"HEXTT"
]
},
"annotation":{
"EC Number":"http://identifiers.org/ec-code/2.5.1.-",
"MetaNetX (MNX) Equation":"http://identifiers.org/metanetx.reaction/MNXR100621",
"RHEA":"http://identifiers.org/rhea/20839",
"KEGG Reaction":"http://identifiers.org/kegg.reaction/R05612"
}
},
{
"id":"GLYCK",
"name":"Glycerate kinase",
"metabolites":{
"3pg_c":1.0,
"adp_c":1.0,
"atp_c":-1.0,
"glyc__R_c":-1.0,
"h_c":1.0
},
"lower_bound":-1000,
"upper_bound":1000,
"gene_reaction_rule":"ABAYE0849",
"subsystem":"Glycerolipid metabolism",
"notes":{
"original_bigg_ids":[
"GLYCK",
"r0339"
]
},
"annotation":{
"BioCyc":"http://identifiers.org/biocyc/META:GLY3KIN-RXN",
"RHEA":"http://identifiers.org/rhea/23519",
"KEGG Reaction":"http://identifiers.org/kegg.reaction/R01514",
"EC Number":"http://identifiers.org/ec-code/2.7.1.31",
"MetaNetX (MNX) Equation":"http://identifiers.org/metanetx.reaction/MNXR100328",
"Reactome":"http://www.reactome.org/content/detail/R-ALL-REACT_R-XTR-6799495"
}
},
{
"id":"GLYALDOR",
"name":"Glyceraldehyde oxidoreductase (NAD)",
"metabolites":{
"glyald_c":1.0,
"glyc__R_c":-1.0,
"h2o_c":1.0,
"h_c":-2.0,
"nad_c":1.0,
"nadh_c":-1.0
},
"lower_bound":-1000,
"upper_bound":1000,
"gene_reaction_rule":"ABAYE1028 or ABAYE1460 or ABAYE2333 or ABAYE2837",
"subsystem":"Glycerolipid metabolism",
"notes":{
"original_bigg_ids":[
"GLYALDOR"
]
}
},
{
"id":"GLYK",
"name":"Glycerol kinase",
"metabolites":{
"adp_c":1.0,
"atp_c":-1.0,
"glyc3p_c":1.0,
"glyc_c":-1.0,
"h_c":1.0
},
"lower_bound":0,
"upper_bound":1000,
"gene_reaction_rule":"ABAYE0816",
"subsystem":"Glycerolipid metabolism",
"notes":{
"original_bigg_ids":[
"GLYK",
"GLYK_c",
"GLYKr"
]
},
"annotation":{
"BioCyc":"http://identifiers.org/biocyc/META:GLYCEROL-KIN-RXN",
"RHEA":"http://identifiers.org/rhea/21647",
"KEGG Reaction":"http://identifiers.org/kegg.reaction/R00847",
"EC Number":"http://identifiers.org/ec-code/2.7.1.30",
"MetaNetX (MNX) Equation":"http://identifiers.org/metanetx.reaction/MNXR100348",
"Reactome":"http://www.reactome.org/content/detail/R-ALL-REACT_R-XTR-75887"
}
},
{
"id":"G3PD2",
"name":"Glycerol-3-phosphate dehydrogenase (NADP)",
"metabolites":{
"dhap_c":1.0,
"glyc3p_c":-1.0,
"h_c":1.0,
"nadp_c":-1.0,
"nadph_c":1.0
},
"lower_bound":0,
"upper_bound":1000,
"gene_reaction_rule":"ABAYE1223",
"subsystem":"Glycerophospholipid metabolism",
"notes":{
"original_bigg_ids":[
"G3PD2"
]
},
"annotation":{
"EC Number":"http://identifiers.org/ec-code/1.1.1.94",
"MetaNetX (MNX) Equation":"http://identifiers.org/metanetx.reaction/MNXR99877",
"RHEA":"http://identifiers.org/rhea/11099",
"KEGG Reaction":"http://identifiers.org/kegg.reaction/R00844"
}
},
{
"id":"G3PD5",
"name":"Glycerol-3-phosphate dehydrogenase (ubiquinone-8)",
"metabolites":{
"dhap_c":1.0,
"glyc3p_c":-1.0,
"q8_c":-1.0,
"q8h2_c":1.0
},
"lower_bound":0,
"upper_bound":1000,
"gene_reaction_rule":"ABAYE0817",
"subsystem":"Glycerophospholipid metabolism",
"notes":{
"original_bigg_ids":[
"G3PD5"
]
},
"annotation":{
"MetaNetX (MNX) Equation":"http://identifiers.org/metanetx.reaction/MNXR99880",
"RHEA":"http://identifiers.org/rhea/28754"
}
},
{
"id":"G3PD6",
"name":"Glycerol-3-phosphate dehydrogenase (menaquinone-8)",
"metabolites":{
"dhap_c":1.0,
"glyc3p_c":-1.0,
"mql8_c":1.0,
"mqn8_c":-1.0
},
"lower_bound":-1000,
"upper_bound":1000,
"gene_reaction_rule":"ABAYE0817",
"subsystem":"Glycerophospholipid metabolism",
"notes":{
"original_bigg_ids":[
"G3PD6"
]
},
"annotation":{
"MetaNetX (MNX) Equation":"http://identifiers.org/metanetx.reaction/MNXR99881",
"RHEA":"http://identifiers.org/rhea/29226"
}
},
{
"id":"G3PD4",
"name":"Glycerol 3 phosphate dehydrogenase  menaquinone 7 ",
"metabolites":{
"dhap_c":1.0,
"glyc3p_c":-1.0,
"mql7_c":1.0,
"mqn7_c":-1.0
},
"lower_bound":-1000,
"upper_bound":1000,
"gene_reaction_rule":"ABAYE0817",
"subsystem":"Glycerophospholipid metabolism",
"notes":{
"original_bigg_ids":[
"G3PD4"
]
},
"annotation":{
"MetaNetX (MNX) Equation":"http://identifiers.org/metanetx.reaction/MNXR99879"
}
},
{
"id":"DAGK160",
"name":"Diacylglycerol kinase (n-C16:0)",
"metabolites":{
"12dgr160_c":-1.0,
"adp_c":1.0,
"atp_c":-1.0,
"h_c":1.0,
"pa160_c":1.0
},
"lower_bound":0,
"upper_bound":1000,
"gene_reaction_rule":"ABAYE0824",
"subsystem":"Glycerophospholipid metabolism",
"notes":{
"original_bigg_ids":[
"DAGK160",
"DAGK_PALM_PALM_c"
]
},
"annotation":{
"EC Number":"http://identifiers.org/ec-code/2.7.1.107",
"MetaNetX (MNX) Equation":"http://identifiers.org/metanetx.reaction/MNXR97094"
}
},
{
"id":"GPDDA1",
"name":"Glycerophosphodiester phosphodiesterase (Glycerophosphocholine)",
"metabolites":{
"chol_c":1.0,
"g3pc_c":-1.0,
"glyc3p_c":1.0,
"h2o_c":-1.0,
"h_c":1.0
},
"lower_bound":0,
"upper_bound":1000,
"gene_reaction_rule":"ABAYE0604 or ABAYE0826",
"subsystem":"Glycerophospholipid metabolism",
"notes":{
"original_bigg_ids":[
"GPCGPH_c",
"GPDDA1"
]
},
"annotation":{
"BioCyc":"http://identifiers.org/biocyc/META:3.1.4.2-RXN",
"RHEA":"http://identifiers.org/rhea/16064",
"KEGG Reaction":"http://identifiers.org/kegg.reaction/R01030",
"EC Number":"http://identifiers.org/ec-code/3.1.4.46",
"MetaNetX (MNX) Equation":"http://identifiers.org/metanetx.reaction/MNXR100410",
"Reactome":"http://www.reactome.org/content/detail/R-ALL-REACT_R-MMU-6814137"
}
},
{
"id":"DASYN160",
"name":"CDP-diacylglycerol synthetase (n-C16:0)",
"metabolites":{
"cdpdhdecg_c":1.0,
"ctp_c":-1.0,
"h_c":-1.0,
"pa160_c":-1.0,
"ppi_c":1.0
},
"lower_bound":-1000,
"upper_bound":1000,
"gene_reaction_rule":"ABAYE1580",
"subsystem":"Glycerophospholipid metabolism",
"notes":{
"original_bigg_ids":[
"DASYN160"
]
},
"annotation":{
"EC Number":"http://identifiers.org/ec-code/2.7.7.41",
"MetaNetX (MNX) Equation":"http://identifiers.org/metanetx.reaction/MNXR97157"
}
},
{
"id":"PSSA160",
"name":"Phosphatidylserine syntase (n-C16:0)",
"metabolites":{
"cdpdhdecg_c":-1.0,
"cmp_c":1.0,
"h_c":1.0,
"ps160_c":1.0,
"ser__L_c":-1.0
},
"lower_bound":-1000,
"upper_bound":1000,
"gene_reaction_rule":"ABAYE0470",
"subsystem":"Glycerophospholipid metabolism",
"notes":{
"original_bigg_ids":[
"PSSA160"
]
},
"annotation":{
"EC Number":"http://identifiers.org/ec-code/2.7.8.8",
"MetaNetX (MNX) Equation":"http://identifiers.org/metanetx.reaction/MNXR103269"
}
},
{
"id":"PSD160",
"name":"Phosphatidylserine decarboxylase (n-C16:0)",
"metabolites":{
"co2_c":1.0,
"h_c":-1.0,
"pe160_c":1.0,
"ps160_c":-1.0
},
"lower_bound":0,
"upper_bound":1000,
"gene_reaction_rule":"ABAYE0104",
"subsystem":"Glycerophospholipid metabolism",
"notes":{
"original_bigg_ids":[
"PSD160"
]
},
"annotation":{
"EC Number":"http://identifiers.org/ec-code/4.1.1.65",
"MetaNetX (MNX) Equation":"http://identifiers.org/metanetx.reaction/MNXR103232"
}
},
{
"id":"GPDDA2",
"name":"Glycerophosphodiester phosphodiesterase (Glycerophosphoethanolamine)",
"metabolites":{
"etha_c":1.0,
"g3pe_c":-1.0,
"glyc3p_c":1.0,
"h2o_c":-1.0,
"h_c":1.0
},
"lower_bound":0,
"upper_bound":1000,
"gene_reaction_rule":"ABAYE0604 or ABAYE0826",
"subsystem":"Glycerophospholipid metabolism",
"notes":{
"original_bigg_ids":[
"GPDDA2",
"GPEGPH_c"
]
},
"annotation":{
"EC Number":"http://identifiers.org/ec-code/3.1.4.46",
"MetaNetX (MNX) Equation":"http://identifiers.org/metanetx.reaction/MNXR100411",
"BioCyc":"http://identifiers.org/biocyc/META:RXN-14160",
"RHEA":"http://identifiers.org/rhea/29322",
"KEGG Reaction":"http://identifiers.org/kegg.reaction/R01470"
}
},
{
"id":"PGSA160",
"name":"Phosphatidylglycerol synthase (n-C16:0)",
"metabolites":{
"cdpdhdecg_c":-1.0,
"cmp_c":1.0,
"glyc3p_c":-1.0,
"h_c":1.0,
"pgp160_c":1.0
},
"lower_bound":-1000,
"upper_bound":1000,
"gene_reaction_rule":"ABAYE3463",
"subsystem":"Glycerophospholipid metabolism",
"notes":{
"original_bigg_ids":[
"PGSA160"
]
},
"annotation":{
"EC Number":"http://identifiers.org/ec-code/2.7.8.5",
"MetaNetX (MNX) Equation":"http://identifiers.org/metanetx.reaction/MNXR102592"
}
},
{
"id":"PGPP160",
"name":"Phosphatidylglycerol phosphate phosphatase (n-C16:0)",
"metabolites":{
"h2o_c":-1.0,
"pg160_c":1.0,
"pgp160_c":-1.0,
"pi_c":1.0
},
"lower_bound":0,
"upper_bound":1000,
"gene_reaction_rule":"ABAYE0091 or ABAYE0749 or ABAYE3269",
"subsystem":"Glycerophospholipid metabolism",
"notes":{
"original_bigg_ids":[
"PGPP160"
]
},
"annotation":{
"EC Number":"http://identifiers.org/ec-code/3.1.3.27",
"MetaNetX (MNX) Equation":"http://identifiers.org/metanetx.reaction/MNXR102563"
}
},
{
"id":"ETHAAL",
"name":"Ethanolamine ammonia-lyase",
"metabolites":{
"acald_c":1.0,
"etha_c":-1.0,
"nh4_c":1.0
},
"lower_bound":0,
"upper_bound":1000,
"gene_reaction_rule":"ABAYE1457 and ABAYE1458",
"subsystem":"Glycerophospholipid metabolism",
"notes":{
"original_bigg_ids":[
"ETHAAL"
]
},
"annotation":{
"EC Number":"http://identifiers.org/ec-code/4.3.1.7",
"MetaNetX (MNX) Equation":"http://identifiers.org/metanetx.reaction/MNXR97968",
"BioCyc":"http://identifiers.org/biocyc/META:ETHAMLY-RXN",
"RHEA":"http://identifiers.org/rhea/15316",
"KEGG Reaction":"http://identifiers.org/kegg.reaction/R00749"
}
},
{
"id":"PRPPS",
"name":"Phosphoribosylpyrophosphate synthetase",
"metabolites":{
"amp_c":1.0,
"atp_c":-1.0,
"h_c":1.0,
"prpp_c":1.0,
"r5p_c":-1.0
},
"lower_bound":-1000,
"upper_bound":1000,
"gene_reaction_rule":"ABAYE1789 or ABAYE2981",
"subsystem":"Purine metabolism ",
"notes":{
"original_bigg_ids":[
"PRPPS",
"R5PDP",
"RPDPK_c"
]
},
"annotation":{
"EC Number":"http://identifiers.org/ec-code/2.7.6.1",
"MetaNetX (MNX) Equation":"http://identifiers.org/metanetx.reaction/MNXR103215"
}
},
{
"id":"GLUPRT",
"name":"Glutamine phosphoribosyldiphosphate amidotransferase",
"metabolites":{
"gln__L_c":-1.0,
"glu__L_c":1.0,
"h2o_c":-1.0,
"ppi_c":1.0,
"pram_c":1.0,
"prpp_c":-1.0
},
"lower_bound":0,
"upper_bound":1000,
"gene_reaction_rule":"ABAYE1280",
"subsystem":"Purine metabolism (De novo)",
"notes":{
"original_bigg_ids":[
"GLUPRT",
"PRDPAR",
"PRDPAR_c"
]
},
"annotation":{
"BioCyc":"http://identifiers.org/biocyc/META:PRPPAMIDOTRANS-RXN",
"RHEA":"http://identifiers.org/rhea/14908",
"KEGG Reaction":"http://identifiers.org/kegg.reaction/R01072",
"EC Number":"http://identifiers.org/ec-code/2.4.2.14",
"MetaNetX (MNX) Equation":"http://identifiers.org/metanetx.reaction/MNXR100287",
"Reactome":"http://www.reactome.org/content/detail/R-ALL-REACT_R-XTR-73815"
}
},
{
"id":"PPRGL",
"name":"Phosphoribosylamine---glycine ligase",
"metabolites":{
"adp_c":1.0,
"atp_c":-1.0,
"gar_c":1.0,
"gly_c":-1.0,
"h_c":2.0,
"pi_c":1.0,
"pram_c":-1.0
},
"lower_bound":-1000,
"upper_bound":1000,
"gene_reaction_rule":"ABAYE1366",
"subsystem":"Purine metabolism (De novo)",
"notes":{
"original_bigg_ids":[
"PPRGL"
]
},
"annotation":{
"EC Number":"http://identifiers.org/ec-code/6.3.4.13",
"MetaNetX (MNX) Equation":"http://identifiers.org/metanetx.reaction/MNXR103139",
"BioCyc":"http://identifiers.org/biocyc/META:GLYRIBONUCSYN-RXN",
"KEGG Reaction":"http://identifiers.org/kegg.reaction/R04144"
}
},
{
"id":"GARFT",
"name":"Phosphoribosylglycinamide formyltransferase",
"metabolites":{
"10fthf_c":-1.0,
"fgam_c":1.0,
"gar_c":-1.0,
"h_c":1.0,
"thf_c":1.0
},
"lower_bound":0,
"upper_bound":1000,
"gene_reaction_rule":"ABAYE0888 or ABAYE2179",
"subsystem":"Purine metabolism (De novo)",
"notes":{
"original_bigg_ids":[
"FPGFT",
"FPGFT_c",
"GARFT",
"GARFTi"
]
},
"annotation":{
"EC Number":"http://identifiers.org/ec-code/2.1.2.2",
"MetaNetX (MNX) Equation":"http://identifiers.org/metanetx.reaction/MNXR99623",
"RHEA":"http://identifiers.org/rhea/15056",
"KEGG Reaction":"http://identifiers.org/kegg.reaction/R04325"
}
},
{
"id":"PRFGS",
"name":"Phosphoribosylformylglycinamidine synthase",
"metabolites":{
"adp_c":1.0,
"atp_c":-1.0,
"fgam_c":-1.0,
"fpram_c":1.0,
"gln__L_c":-1.0,
"glu__L_c":1.0,
"h2o_c":-1.0,
"h_c":1.0,
"pi_c":1.0
},
"lower_bound":0,
"upper_bound":1000,
"gene_reaction_rule":"ABAYE0912",
"subsystem":"Purine metabolism (De novo)",
"notes":{
"original_bigg_ids":[
"PRFGS",
"PRFGS_c"
]
},
"annotation":{
"EC Number":"http://identifiers.org/ec-code/6.3.5.3",
"MetaNetX (MNX) Equation":"http://identifiers.org/metanetx.reaction/MNXR103165",
"RHEA":"http://identifiers.org/rhea/17132"
}
},
{
"id":"PRFGCL",
"name":"Phosphoribosylformylglycinamidine cyclo-ligase",
"metabolites":{
"adp_c":1.0,
"air_c":1.0,
"atp_c":-1.0,
"fpram_c":-1.0,
"pi_c":1.0
},
"lower_bound":0,
"upper_bound":1000,
"gene_reaction_rule":"ABAYE0889",
"subsystem":"Purine metabolism (De novo)",
"notes":{
"original_bigg_ids":[
"PRFGCL"
]
},
"annotation":{
"EC Number":"http://identifiers.org/ec-code/6.3.3.1",
"MetaNetX (MNX) Equation":"http://identifiers.org/metanetx.reaction/MNXR103157",
"RHEA":"http://identifiers.org/rhea/23035"
}
},
{
"id":"AIRC1",
"name":"Phosphoribosylaminoimidazole carboxylase  ATP dependent ",
"metabolites":{
"5aizc_c":1.0,
"adp_c":1.0,
"air_c":-1.0,
"atp_c":-1.0,
"co2_c":-1.0,
"h2o_c":-1.0,
"h_c":2.0,
"pi_c":1.0
},
"lower_bound":0,
"upper_bound":1000,
"gene_reaction_rule":"ABAYE3871 and ABAYE3872",
"subsystem":"Purine metabolism (De novo)",
"notes":{
"original_bigg_ids":[
"AIRC1"
]
},
"annotation":{
"MetaNetX (MNX) Equation":"http://identifiers.org/metanetx.reaction/MNXR95643"
}
},
{
"id":"PRASCSi",
"name":"Phosphoribosylaminoimidazolesuccinocarboxamide synthase",
"metabolites":{
"25aics_c":1.0,
"5aizc_c":-1.0,
"adp_c":1.0,
"asp__L_c":-1.0,
"atp_c":-1.0,
"h_c":1.0,
"pi_c":1.0
},
"lower_bound":-1000,
"upper_bound":1000,
"gene_reaction_rule":"ABAYE0056",
"subsystem":"Purine metabolism (De novo)",
"notes":{
"original_bigg_ids":[
"PRAIS",
"PRAIS_c",
"PRASCS",
"PRASCSi"
]
},
"annotation":{
"EC Number":"http://identifiers.org/ec-code/6.3.2.6",
"MetaNetX (MNX) Equation":"http://identifiers.org/metanetx.reaction/MNXR103158",
"BioCyc":"http://identifiers.org/biocyc/META:SAICARSYN-RXN"
}
},
{
"id":"ADSL2r",
"name":"Adenylosuccinate lyase",
"metabolites":{
"25aics_c":-1.0,
"aicar_c":1.0,
"fum_c":1.0
},
"lower_bound":-1000,
"upper_bound":1000,
"gene_reaction_rule":"ABAYE1039",
"subsystem":"Purine metabolism (De novo)",
"notes":{
"original_bigg_ids":[
"ADSL2",
"ADSL2r",
"AIAL",
"AIAL_c"
]
},
"annotation":{
"EC Number":"http://identifiers.org/ec-code/4.3.2.2",
"MetaNetX (MNX) Equation":"http://identifiers.org/metanetx.reaction/MNXR95494",
"Reactome":"http://www.reactome.org/content/detail/R-ALL-REACT_R-XTR-73800",
"BioCyc":"http://identifiers.org/biocyc/META:AICARSYN-RXN"
}
},
{
"id":"AICART",
"name":"Phosphoribosylaminoimidazolecarboxamide formyltransferase",
"metabolites":{
"10fthf_c":-1.0,
"aicar_c":-1.0,
"fprica_c":1.0,
"thf_c":1.0
},
"lower_bound":-1000,
"upper_bound":1000,
"gene_reaction_rule":"ABAYE1367",
"subsystem":"Purine metabolism (De novo)",
"notes":{
"original_bigg_ids":[
"AICART",
"AICARTi",
"FPAIF",
"FPAIF_c"
]
},
"annotation":{
"EC Number":"http://identifiers.org/ec-code/2.1.2.3",
"MetaNetX (MNX) Equation":"http://identifiers.org/metanetx.reaction/MNXR95639",
"Reactome":"http://www.reactome.org/content/detail/R-ALL-REACT_R-XTR-73798",
"RHEA":"http://identifiers.org/rhea/22195",
"KEGG Reaction":"http://identifiers.org/kegg.reaction/R04560"
}
},
{
"id":"ICH",
"name":"IMP cyclohydrolase",
"metabolites":{
"fprica_c":-1.0,
"h2o_c":1.0,
"imp_c":1.0
},
"lower_bound":-1000,
"upper_bound":1000,
"gene_reaction_rule":"ABAYE1367",
"subsystem":"Purine metabolism (De novo)",
"notes":{
"original_bigg_ids":[
"ICH"
]
}
},
{
"id":"ADSS",
"name":"Adenylosuccinate synthase",
"metabolites":{
"asp__L_c":-1.0,
"dcamp_c":1.0,
"gdp_c":1.0,
"gtp_c":-1.0,
"h_c":2.0,
"imp_c":-1.0,
"pi_c":1.0
},
"lower_bound":0,
"upper_bound":1000,
"gene_reaction_rule":"ABAYE2592",
"subsystem":"Purine metabolism (De novo)",
"notes":{
"original_bigg_ids":[
"ADSS",
"ADSS_c"
]
},
"annotation":{
"EC Number":"http://identifiers.org/ec-code/6.3.4.4",
"MetaNetX (MNX) Equation":"http://identifiers.org/metanetx.reaction/MNXR95495",
"BioCyc":"http://identifiers.org/biocyc/META:ADENYLOSUCCINATE-SYNTHASE-RXN",
"RHEA":"http://identifiers.org/rhea/15756",
"KEGG Reaction":"http://identifiers.org/kegg.reaction/R01135"
}
},
{
"id":"ADSL1r",
"name":"Adenylsuccinate lyase",
"metabolites":{
"amp_c":1.0,
"dcamp_c":-1.0,
"fum_c":1.0
},
"lower_bound":-1000,
"upper_bound":1000,
"gene_reaction_rule":"ABAYE1039",
"subsystem":"Purine metabolism (De novo)",
"notes":{
"original_bigg_ids":[
"AAL(fum)_c",
"AAL_LPAREN_fum_RPAREN_",
"ADSL1",
"ADSL1r"
]
},
"annotation":{
"BioCyc":"http://identifiers.org/biocyc/META:AMPSYN-RXN",
"RHEA":"http://identifiers.org/rhea/16856",
"KEGG Reaction":"http://identifiers.org/kegg.reaction/R01083",
"EC Number":"http://identifiers.org/ec-code/4.3.2.2",
"MetaNetX (MNX) Equation":"http://identifiers.org/metanetx.reaction/MNXR95493",
"Reactome":"http://www.reactome.org/content/detail/R-ALL-REACT_R-XTR-73828"
}
},
{
"id":"IMPD",
"name":"IMP dehydrogenase",
"metabolites":{
"h2o_c":-1.0,
"h_c":1.0,
"imp_c":-1.0,
"nad_c":-1.0,
"nadh_c":1.0,
"xmp_c":1.0
},
"lower_bound":0,
"upper_bound":1000,
"gene_reaction_rule":"ABAYE0166",
"subsystem":"Purine metabolism (De novo)",
"notes":{
"original_bigg_ids":[
"IMPD",
"IMPD_c"
]
},
"annotation":{
"BioCyc":"http://identifiers.org/biocyc/META:IMP-DEHYDROG-RXN",
"RHEA":"http://identifiers.org/rhea/11711",
"KEGG Reaction":"http://identifiers.org/kegg.reaction/R01130",
"EC Number":"http://identifiers.org/ec-code/1.1.1.205",
"MetaNetX (MNX) Equation":"http://identifiers.org/metanetx.reaction/MNXR100830",
"Reactome":"http://www.reactome.org/content/detail/R-ALL-REACT_R-XTR-73794"
}
},
{
"id":"GMPS2",
"name":"GMP synthase",
"metabolites":{
"amp_c":1.0,
"atp_c":-1.0,
"gln__L_c":-1.0,
"glu__L_c":1.0,
"gmp_c":1.0,
"h2o_c":-1.0,
"h_c":2.0,
"ppi_c":1.0,
"xmp_c":-1.0
},
"lower_bound":0,
"upper_bound":1000,
"gene_reaction_rule":"ABAYE1456 or ABAYE3740",
"subsystem":"Purine metabolism (De novo)",
"notes":{
"original_bigg_ids":[
"GMPS2",
"GMPS_GLU_c",
"GMPS_LPAREN_glu_RPAREN_"
]
},
"annotation":{
"EC Number":"http://identifiers.org/ec-code/6.3.5.2",
"MetaNetX (MNX) Equation":"http://identifiers.org/metanetx.reaction/MNXR100384",
"BioCyc":"http://identifiers.org/biocyc/META:GMP-SYN-GLUT-RXN",
"RHEA":"http://identifiers.org/rhea/11683",
"KEGG Reaction":"http://identifiers.org/kegg.reaction/R01231"
}
},
{
"id":"ADA",
"name":"Adenosine deaminase",
"metabolites":{
"adn_c":-1.0,
"h2o_c":-1.0,
"h_c":-1.0,
"ins_c":1.0,
"nh4_c":1.0
},
"lower_bound":0,
"upper_bound":1000,
"gene_reaction_rule":"ABAYE2601 or ABAYE3101",
"subsystem":"Purine metabolism",
"notes":{
"original_bigg_ids":[
"ADA",
"ADNDA",
"ADNDA_c"
]
},
"annotation":{
"BioCyc":"http://identifiers.org/biocyc/META:ADENODEAMIN-RXN",
"RHEA":"http://identifiers.org/rhea/24411",
"KEGG Reaction":"http://identifiers.org/kegg.reaction/R01560",
"EC Number":"http://identifiers.org/ec-code/3.5.4.4",
"MetaNetX (MNX) Equation":"http://identifiers.org/metanetx.reaction/MNXR95432",
"Reactome":"http://www.reactome.org/content/detail/R-ALL-REACT_R-XTR-5693346"
}
},
{
"id":"DADA",
"name":"Deoxyadenosine deaminase",
"metabolites":{
"dad_2_c":-1.0,
"din_c":1.0,
"h2o_c":-1.0,
"h_c":-1.0,
"nh4_c":1.0
},
"lower_bound":-1000,
"upper_bound":1000,
"gene_reaction_rule":"ABAYE2601 or ABAYE3101",
"subsystem":"Purine metabolism",
"notes":{
"original_bigg_ids":[
"ADEDA",
"ADEDA_c",
"DADA"
]
},
"annotation":{
"EC Number":"http://identifiers.org/ec-code/3.5.4.4",
"MetaNetX (MNX) Equation":"http://identifiers.org/metanetx.reaction/MNXR97076",
"BioCyc":"http://identifiers.org/biocyc/META:ADDALT-RXN",
"RHEA":"http://identifiers.org/rhea/28193",
"KEGG Reaction":"http://identifiers.org/kegg.reaction/R02556"
}
},
{
"id":"NTD11",
"name":"5'-nucleotidase (IMP)",
"metabolites":{
"h2o_c":-1.0,
"imp_c":-1.0,
"ins_c":1.0,
"pi_c":1.0
},
"lower_bound":0,
"upper_bound":1000,
"gene_reaction_rule":"ABAYE1047 or ABAYE1886",
"subsystem":"Purine metabolism",
"notes":{
"original_bigg_ids":[
"I5NT",
"I5NT_c",
"NTD11"
]
},
"annotation":{
"EC Number":"http://identifiers.org/ec-code/3.1.3.99",
"MetaNetX (MNX) Equation":"http://identifiers.org/metanetx.reaction/MNXR102030",
"BioCyc":"http://identifiers.org/biocyc/META:RXN-7607",
"RHEA":"http://identifiers.org/rhea/27721",
"KEGG Reaction":"http://identifiers.org/kegg.reaction/R01126"
}
},
{
"id":"NTD7",
"name":"5'-nucleotidase (AMP)",
"metabolites":{
"adn_c":1.0,
"amp_c":-1.0,
"h2o_c":-1.0,
"pi_c":1.0
},
"lower_bound":0,
"upper_bound":1000,
"gene_reaction_rule":"ABAYE1047 or ABAYE1886",
"subsystem":"Purine metabolism",
"notes":{
"original_bigg_ids":[
"AMP5N",
"AMP5N_c",
"NTD7"
]
},
"annotation":{
"EC Number":"http://identifiers.org/ec-code/3.1.3.5",
"MetaNetX (MNX) Equation":"http://identifiers.org/metanetx.reaction/MNXR102037",
"BioCyc":"http://identifiers.org/biocyc/META:AMP-DEPHOSPHORYLATION-RXN",
"RHEA":"http://identifiers.org/rhea/29378",
"KEGG Reaction":"http://identifiers.org/kegg.reaction/R00183"
}
},
{
"id":"NTD10",
"name":"5'-nucleotidase (XMP)",
"metabolites":{
"h2o_c":-1.0,
"pi_c":1.0,
"xmp_c":-1.0,
"xtsn_c":1.0
},
"lower_bound":0,
"upper_bound":1000,
"gene_reaction_rule":"ABAYE1047 or ABAYE1886",
"subsystem":"Purine metabolism",
"notes":{
"original_bigg_ids":[
"NTD10",
"X5NT",
"X5NT_c"
]
},
"annotation":{
"EC Number":"http://identifiers.org/ec-code/3.1.3.5",
"MetaNetX (MNX) Equation":"http://identifiers.org/metanetx.reaction/MNXR102029",
"BioCyc":"http://identifiers.org/biocyc/META:XMPXAN-RXN",
"RHEA":"http://identifiers.org/rhea/28533",
"KEGG Reaction":"http://identifiers.org/kegg.reaction/R02719"
}
},
{
"id":"NTD9",
"name":"5'-nucleotidase (GMP)",
"metabolites":{
"gmp_c":-1.0,
"gsn_c":1.0,
"h2o_c":-1.0,
"pi_c":1.0
},
"lower_bound":0,
"upper_bound":1000,
"gene_reaction_rule":"ABAYE1047 or ABAYE1886",
"subsystem":"Purine metabolism",
"notes":{
"original_bigg_ids":[
"GMP5N_c",
"NTD9"
]
},
"annotation":{
"EC Number":"http://identifiers.org/ec-code/3.1.3.5",
"MetaNetX (MNX) Equation":"http://identifiers.org/metanetx.reaction/MNXR100381",
"BioCyc":"http://identifiers.org/biocyc/META:RXN-7609",
"RHEA":"http://identifiers.org/rhea/27717",
"KEGG Reaction":"http://identifiers.org/kegg.reaction/R01227"
}
},
{
"id":"NTD6",
"name":"5'-nucleotidase (dAMP)",
"metabolites":{
"dad_2_c":1.0,
"damp_c":-1.0,
"h2o_c":-1.0,
"pi_c":1.0
},
"lower_bound":-1000,
"upper_bound":1000,
"gene_reaction_rule":"ABAYE1047 or ABAYE1886",
"subsystem":"Purine metabolism",
"notes":{
"original_bigg_ids":[
"DAMPH",
"DAMPH_c",
"NTD6"
]
},
"annotation":{
"EC Number":"http://identifiers.org/ec-code/3.1.3.89",
"MetaNetX (MNX) Equation":"http://identifiers.org/metanetx.reaction/MNXR102036",
"BioCyc":"http://identifiers.org/biocyc/META:RXN-14161",
"RHEA":"http://identifiers.org/rhea/29374",
"KEGG Reaction":"http://identifiers.org/kegg.reaction/R02088"
}
},
{
"id":"NTD8",
"name":"5'-nucleotidase (dGMP)",
"metabolites":{
"dgmp_c":-1.0,
"dgsn_c":1.0,
"h2o_c":-1.0,
"pi_c":1.0
},
"lower_bound":-1000,
"upper_bound":1000,
"gene_reaction_rule":"ABAYE1047 or ABAYE1886",
"subsystem":"Purine metabolism",
"notes":{
"original_bigg_ids":[
"DMPH",
"DMPH_c",
"NTD8"
]
},
"annotation":{
"EC Number":"http://identifiers.org/ec-code/3.1.3.89",
"MetaNetX (MNX) Equation":"http://identifiers.org/metanetx.reaction/MNXR102038",
"BioCyc":"http://identifiers.org/biocyc/META:RXN-14142",
"RHEA":"http://identifiers.org/rhea/29382",
"KEGG Reaction":"http://identifiers.org/kegg.reaction/R01968"
}
},
{
"id":"DGK1",
"name":"Deoxyguanylate kinase (dGMP:ATP)",
"metabolites":{
"adp_c":1.0,
"atp_c":-1.0,
"dgdp_c":1.0,
"dgmp_c":-1.0
},
"lower_bound":-1000,
"upper_bound":1000,
"gene_reaction_rule":"ABAYE0312",
"subsystem":"Purine metabolism",
"notes":{
"original_bigg_ids":[
"ATDGM",
"ATDGM_c",
"DGK1"
]
},
"annotation":{
"BioCyc":"http://identifiers.org/biocyc/META:GMKALT-RXN",
"RHEA":"http://identifiers.org/rhea/12700",
"KEGG Reaction":"http://identifiers.org/kegg.reaction/R02090",
"EC Number":"http://identifiers.org/ec-code/2.7.4.8",
"MetaNetX (MNX) Equation":"http://identifiers.org/metanetx.reaction/MNXR97320",
"Reactome":"http://www.reactome.org/content/detail/R-ALL-REACT_R-XTR-73788"
}
},
{
"id":"NDPK9",
"name":"Nucleoside diphosphate kinase  ATPIDP ",
"metabolites":{
"adp_c":1.0,
"atp_c":-1.0,
"idp_c":-1.0,
"itp_c":1.0
},
"lower_bound":-1000,
"upper_bound":1000,
"gene_reaction_rule":"ABAYE3267",
"subsystem":"Purine metabolism",
"notes":{
"original_bigg_ids":[
"ATID",
"ATID_c",
"NDPK9"
]
},
"annotation":{
"EC Number":"http://identifiers.org/ec-code/2.7.4.6",
"MetaNetX (MNX) Equation":"http://identifiers.org/metanetx.reaction/MNXR101941",
"BioCyc":"http://identifiers.org/biocyc/META:RXN-14120",
"RHEA":"http://identifiers.org/rhea/30350",
"KEGG Reaction":"http://identifiers.org/kegg.reaction/R00722"
}
},
{
"id":"NDPK10",
"name":"Nucleoside-diphosphate kinase (ATP dIDP)",
"metabolites":{
"adp_c":1.0,
"atp_c":-1.0,
"didp_c":-1.0,
"ditp_c":1.0
},
"lower_bound":-1000,
"upper_bound":1000,
"gene_reaction_rule":"ABAYE3267",
"subsystem":"Purine metabolism",
"notes":{
"original_bigg_ids":[
"NDPK10"
]
},
"annotation":{
"EC Number":"http://identifiers.org/ec-code/2.7.4.6",
"MetaNetX (MNX) Equation":"http://identifiers.org/metanetx.reaction/MNXR101934",
"BioCyc":"http://identifiers.org/biocyc/META:RXN-14228",
"RHEA":"http://identifiers.org/rhea/30942",
"KEGG Reaction":"http://identifiers.org/kegg.reaction/R03530"
}
},
{
"id":"HXPRT",
"name":"Hypoxanthine phosphoribosyltransferase (Hypoxanthine)",
"metabolites":{
"hxan_c":-1.0,
"imp_c":1.0,
"ppi_c":1.0,
"prpp_c":-1.0
},
"lower_bound":0,
"upper_bound":1000,
"gene_reaction_rule":"ABAYE3887",
"subsystem":"Purine metabolism",
"notes":{
"original_bigg_ids":[
"HPRT",
"HPRT_c",
"HXPRT",
"HXPRTr"
]
},
"annotation":{
"EC Number":"http://identifiers.org/ec-code/2.4.2.8",
"MetaNetX (MNX) Equation":"http://identifiers.org/metanetx.reaction/MNXR100752",
"BioCyc":"http://identifiers.org/biocyc/META:HYPOXANPRIBOSYLTRAN-RXN",
"RHEA":"http://identifiers.org/rhea/17976",
"KEGG Reaction":"http://identifiers.org/kegg.reaction/R01132"
}
},
{
"id":"XPPT",
"name":"Xanthine phosphoribosyltransferase",
"metabolites":{
"ppi_c":1.0,
"prpp_c":-1.0,
"xan_c":-1.0,
"xmp_c":1.0
},
"lower_bound":0,
"upper_bound":1000,
"gene_reaction_rule":"ABAYE3887",
"subsystem":"Purine metabolism",
"notes":{
"original_bigg_ids":[
"XPPRT",
"XPPRT_c",
"XPPT"
]
},
"annotation":{
"EC Number":"http://identifiers.org/ec-code/2.4.2.8",
"MetaNetX (MNX) Equation":"http://identifiers.org/metanetx.reaction/MNXR105243",
"BioCyc":"http://identifiers.org/biocyc/META:XANPRIBOSYLTRAN-RXN",
"RHEA":"http://identifiers.org/rhea/10803",
"KEGG Reaction":"http://identifiers.org/kegg.reaction/R02142"
}
},
{
"id":"ADPT",
"name":"Adenine phosphoribosyltransferase",
"metabolites":{
"ade_c":-1.0,
"amp_c":1.0,
"ppi_c":1.0,
"prpp_c":-1.0
},
"lower_bound":-1000,
"upper_bound":1000,
"gene_reaction_rule":"ABAYE3887",
"subsystem":"Purine metabolism",
"notes":{
"original_bigg_ids":[
"ADPT",
"APPRT",
"APPRT_c"
]
},
"annotation":{
"BioCyc":"http://identifiers.org/biocyc/META:ADENPRIBOSYLTRAN-RXN",
"RHEA":"http://identifiers.org/rhea/16612",
"KEGG Reaction":"http://identifiers.org/kegg.reaction/R00190",
"EC Number":"http://identifiers.org/ec-code/2.4.2.8",
"MetaNetX (MNX) Equation":"http://identifiers.org/metanetx.reaction/MNXR95482",
"Reactome":"http://www.reactome.org/content/detail/R-ALL-REACT_R-XTR-74213"
}
},
{
"id":"NTPTP1",
"name":"Nucleoside triphosphate tripolyhydrolase",
"metabolites":{
"dgsn_c":1.0,
"dgtp_c":-1.0,
"h2o_c":-1.0,
"pppi_c":1.0
},
"lower_bound":0,
"upper_bound":1000,
"gene_reaction_rule":"ABAYE0911",
"subsystem":"Purine metabolism",
"notes":{
"original_bigg_ids":[
"NTPTP1"
]
},
"annotation":{
"EC Number":"http://identifiers.org/ec-code/3.1.5.1",
"MetaNetX (MNX) Equation":"http://identifiers.org/metanetx.reaction/MNXR102057",
"BioCyc":"http://identifiers.org/biocyc/META:DGTPTRIPHYDRO-RXN",
"RHEA":"http://identifiers.org/rhea/15196",
"KEGG Reaction":"http://identifiers.org/kegg.reaction/R01856"
}
},
{
"id":"GTPDPK",
"name":"GTP diphosphokinase",
"metabolites":{
"amp_c":1.0,
"atp_c":-1.0,
"gdptp_c":1.0,
"gtp_c":-1.0,
"h_c":1.0
},
"lower_bound":0,
"upper_bound":1000,
"gene_reaction_rule":"ABAYE3181",
"subsystem":"Purine metabolism",
"notes":{
"original_bigg_ids":[
"GTPDPK"
]
},
"annotation":{
"EC Number":"http://identifiers.org/ec-code/2.7.6.5",
"MetaNetX (MNX) Equation":"http://identifiers.org/metanetx.reaction/MNXR100457",
"BioCyc":"http://identifiers.org/biocyc/META:GTPPYPHOSKIN-RXN",
"RHEA":"http://identifiers.org/rhea/22091",
"KEGG Reaction":"http://identifiers.org/kegg.reaction/R00429"
}
},
{
"id":"PPGPPDP",
"name":"Guanosine-3',5'-bis(diphosphate) 3'-diphosphatase",
"metabolites":{
"gdp_c":1.0,
"h2o_c":-1.0,
"ppgpp_c":-1.0,
"ppi_c":1.0
},
"lower_bound":-1000,
"upper_bound":1000,
"gene_reaction_rule":"ABAYE0310",
"subsystem":"Purine metabolism",
"notes":{
"original_bigg_ids":[
"GBDP",
"PPGPPDP"
]
},
"annotation":{
"EC Number":"http://identifiers.org/ec-code/3.1.7.2",
"MetaNetX (MNX) Equation":"http://identifiers.org/metanetx.reaction/MNXR103109",
"BioCyc":"http://identifiers.org/biocyc/META:PPGPPSYN-RXN",
"RHEA":"http://identifiers.org/rhea/14256",
"KEGG Reaction":"http://identifiers.org/kegg.reaction/R00336"
}
},
{
"id":"ADK1",
"name":"Adenylate kinase",
"metabolites":{
"adp_c":2.0,
"amp_c":-1.0,
"atp_c":-1.0
},
"lower_bound":-1000,
"upper_bound":1000,
"gene_reaction_rule":"ABAYE2767",
"subsystem":"Purine metabolism",
"notes":{
"original_bigg_ids":[
"ADK1",
"ATAM",
"ATAM_c"
]
},
"annotation":{
"BioCyc":"http://identifiers.org/biocyc/META:ADENYL-KIN-RXN",
"RHEA":"http://identifiers.org/rhea/12976",
"KEGG Reaction":"http://identifiers.org/kegg.reaction/R00127",
"EC Number":"http://identifiers.org/ec-code/2.7.4.3",
"MetaNetX (MNX) Equation":"http://identifiers.org/metanetx.reaction/MNXR95450",
"Reactome":"http://www.reactome.org/content/detail/R-ALL-REACT_R-XTR-110145"
}
},
{
"id":"RNDR1",
"name":"Ribonucleoside-diphosphate reductase (ADP)",
"metabolites":{
"adp_c":-1.0,
"dadp_c":1.0,
"h2o_c":1.0,
"trdox_c":1.0,
"trdrd_c":-1.0
},
"lower_bound":0,
"upper_bound":1000,
"gene_reaction_rule":"ABAYE3065 and ABAYE3067",
"subsystem":"Purine metabolism",
"notes":{
"original_bigg_ids":[
"DAOTO",
"DAOTO_c",
"RNDR1"
]
},
"annotation":{
"EC Number":"http://identifiers.org/ec-code/1.17.4.1",
"MetaNetX (MNX) Equation":"http://identifiers.org/metanetx.reaction/MNXR104060",
"BioCyc":"http://identifiers.org/biocyc/META:ADPREDUCT-RXN",
"KEGG Reaction":"http://identifiers.org/kegg.reaction/R02017"
}
},
{
"id":"NDPK8",
"name":"Nucleoside-diphosphate kinase (ATP:dADP)",
"metabolites":{
"adp_c":1.0,
"atp_c":-1.0,
"dadp_c":-1.0,
"datp_c":1.0
},
"lower_bound":-1000,
"upper_bound":1000,
"gene_reaction_rule":"ABAYE3267",
"subsystem":"Purine metabolism",
"notes":{
"original_bigg_ids":[
"NDPK",
"NDPK8",
"NDPK_c"
]
},
"annotation":{
"EC Number":"http://identifiers.org/ec-code/2.7.4.6",
"MetaNetX (MNX) Equation":"http://identifiers.org/metanetx.reaction/MNXR101940",
"BioCyc":"http://identifiers.org/biocyc/META:DADPKIN-RXN",
"RHEA":"http://identifiers.org/rhea/27677",
"KEGG Reaction":"http://identifiers.org/kegg.reaction/R01137"
}
},
{
"id":"GK2",
"name":"Guanylate kinase  GMPdATP ",
"metabolites":{
"dadp_c":1.0,
"datp_c":-1.0,
"gdp_c":1.0,
"gmp_c":-1.0
},
"lower_bound":-1000,
"upper_bound":1000,
"gene_reaction_rule":"ABAYE0312",
"subsystem":"Purine metabolism",
"notes":{
"original_bigg_ids":[
"GK2"
]
},
"annotation":{
"EC Number":"http://identifiers.org/ec-code/2.7.4.8",
"MetaNetX (MNX) Equation":"http://identifiers.org/metanetx.reaction/MNXR100145"
}
},
{
"id":"NDPK1",
"name":"Nucleoside-diphosphate kinase (ATP:GDP)",
"metabolites":{
"adp_c":1.0,
"atp_c":-1.0,
"gdp_c":-1.0,
"gtp_c":1.0
},
"lower_bound":-1000,
"upper_bound":1000,
"gene_reaction_rule":"ABAYE3267",
"subsystem":"Purine metabolism",
"notes":{
"original_bigg_ids":[
"ATGD",
"ATGD_c",
"NDPK1"
]
},
"annotation":{
"EC Number":"http://identifiers.org/ec-code/2.7.4.6",
"MetaNetX (MNX) Equation":"http://identifiers.org/metanetx.reaction/MNXR96119",
"BioCyc":"http://identifiers.org/biocyc/META:GDPKIN-RXN",
"RHEA":"http://identifiers.org/rhea/27689",
"KEGG Reaction":"http://identifiers.org/kegg.reaction/R00330"
}
},
{
"id":"RNDR2",
"name":"Ribonucleoside-diphosphate reductase (GDP)",
"metabolites":{
"dgdp_c":1.0,
"gdp_c":-1.0,
"h2o_c":1.0,
"trdox_c":1.0,
"trdrd_c":-1.0
},
"lower_bound":0,
"upper_bound":1000,
"gene_reaction_rule":"ABAYE3065 and ABAYE3067",
"subsystem":"Purine metabolism",
"notes":{
"original_bigg_ids":[
"DGOTO",
"DGOTO_c",
"RNDR2"
]
},
"annotation":{
"EC Number":"http://identifiers.org/ec-code/1.17.4.1",
"MetaNetX (MNX) Equation":"http://identifiers.org/metanetx.reaction/MNXR104062",
"BioCyc":"http://identifiers.org/biocyc/META:GDPREDUCT-RXN",
"KEGG Reaction":"http://identifiers.org/kegg.reaction/R02019"
}
},
{
"id":"NDPK5",
"name":"Nucleoside-diphosphate kinase (ATP:dGDP)",
"metabolites":{
"adp_c":1.0,
"atp_c":-1.0,
"dgdp_c":-1.0,
"dgtp_c":1.0
},
"lower_bound":-1000,
"upper_bound":1000,
"gene_reaction_rule":"ABAYE3267",
"subsystem":"Purine metabolism",
"notes":{
"original_bigg_ids":[
"ATDGD",
"ATDGD_c",
"NDPK5"
]
},
"annotation":{
"EC Number":"http://identifiers.org/ec-code/2.7.4.6",
"MetaNetX (MNX) Equation":"http://identifiers.org/metanetx.reaction/MNXR96118",
"BioCyc":"http://identifiers.org/biocyc/META:DGDPKIN-RXN",
"RHEA":"http://identifiers.org/rhea/27693",
"KEGG Reaction":"http://identifiers.org/kegg.reaction/R01857"
}
},
{
"id":"ADPRDP",
"name":"ADPribose diphosphatase",
"metabolites":{
"adprib_c":-1.0,
"amp_c":1.0,
"h2o_c":-1.0,
"h_c":2.0,
"r5p_c":1.0
},
"lower_bound":0,
"upper_bound":1000,
"gene_reaction_rule":"ABAYE3519",
"subsystem":"Purine metabolism",
"notes":{
"original_bigg_ids":[
"ADPRDP",
"ARDP"
]
},
"annotation":{
"EC Number":"http://identifiers.org/ec-code/3.6.1.13",
"MetaNetX (MNX) Equation":"http://identifiers.org/metanetx.reaction/MNXR95480"
}
},
{
"id":"DADK",
"name":"Deoxyadenylate kinase",
"metabolites":{
"adp_c":1.0,
"atp_c":-1.0,
"dadp_c":1.0,
"damp_c":-1.0
},
"lower_bound":-1000,
"upper_bound":1000,
"gene_reaction_rule":"ABAYE2767",
"subsystem":"Purine metabolism",
"notes":{
"original_bigg_ids":[
"ADK_syn",
"ATDAM",
"ATDAM_c",
"DADK",
"DADK1",
"DAMPK"
]
},
"annotation":{
"BioCyc":"http://identifiers.org/biocyc/META:DEOXYADENYLATE-KINASE-RXN",
"RHEA":"http://identifiers.org/rhea/23103",
"KEGG Reaction":"http://identifiers.org/kegg.reaction/R01547",
"EC Number":"http://identifiers.org/ec-code/2.7.4.3",
"MetaNetX (MNX) Equation":"http://identifiers.org/metanetx.reaction/MNXR96117",
"Reactome":"http://www.reactome.org/content/detail/R-ALL-REACT_R-XTR-74220"
}
},
{
"id":"AP4AH",
"name":"Ap4A hydrolase",
"metabolites":{
"adp_c":2.0,
"ap4a_c":-1.0,
"h2o_c":-1.0,
"h_c":2.0
},
"lower_bound":0,
"upper_bound":1000,
"gene_reaction_rule":"ABAYE0491",
"subsystem":"Purine metabolism",
"notes":{
"original_bigg_ids":[
"AP4AH",
"AP4AHr",
"BTPS_c"
]
},
"annotation":{
"EC Number":"http://identifiers.org/ec-code/3.6.1.41",
"MetaNetX (MNX) Equation":"http://identifiers.org/metanetx.reaction/MNXR95856",
"BioCyc":"http://identifiers.org/biocyc/META:3.6.1.41-RXN",
"RHEA":"http://identifiers.org/rhea/24255",
"KEGG Reaction":"http://identifiers.org/kegg.reaction/R00125"
}
},
{
"id":"HXAND",
"name":"Hypoxanthine dehydrogenase",
"metabolites":{
"h2o_c":-1.0,
"h_c":1.0,
"hxan_c":-1.0,
"nad_c":-1.0,
"nadh_c":1.0,
"xan_c":1.0
},
"lower_bound":-1000,
"upper_bound":1000,
"gene_reaction_rule":"ABAYE1114 and ABAYE1115",
"subsystem":"Purine metabolism",
"notes":{
"original_bigg_ids":[
"HXAND",
"HXANDH_c",
"XANDH",
"XANDa",
"r0394"
]
},
"annotation":{
"BioCyc":"http://identifiers.org/biocyc/META:RXN-7682",
"RHEA":"http://identifiers.org/rhea/24673",
"KEGG Reaction":"http://identifiers.org/kegg.reaction/R01768",
"EC Number":"http://identifiers.org/ec-code/1.17.1.4",
"MetaNetX (MNX) Equation":"http://identifiers.org/metanetx.reaction/MNXR100747",
"Reactome":"http://www.reactome.org/content/detail/R-ALL-REACT_R-GGA-421161"
}
},
{
"id":"XAND",
"name":"Xanthine dehydrogenase",
"metabolites":{
"h2o_c":-1.0,
"h_c":1.0,
"nad_c":-1.0,
"nadh_c":1.0,
"urate_c":1.0,
"xan_c":-1.0
},
"lower_bound":-1000,
"upper_bound":1000,
"gene_reaction_rule":"ABAYE1114 and ABAYE1115",
"subsystem":"Purine metabolism",
"notes":{
"original_bigg_ids":[
"XAND",
"XANDb",
"XNDH"
]
},
"annotation":{
"BioCyc":"http://identifiers.org/biocyc/META:RXN0-901",
"RHEA":"http://identifiers.org/rhea/16672",
"KEGG Reaction":"http://identifiers.org/kegg.reaction/R02103",
"EC Number":"http://identifiers.org/ec-code/1.17.1.4",
"MetaNetX (MNX) Equation":"http://identifiers.org/metanetx.reaction/MNXR105225",
"Reactome":"http://www.reactome.org/content/detail/R-ALL-REACT_R-GGA-421158"
}
},
{
"id":"UGLYCH",
"name":"Ureidoglycolate hydrolase",
"metabolites":{
"co2_c":1.0,
"glx_c":1.0,
"h2o_c":-1.0,
"h_c":-2.0,
"nh4_c":2.0,
"urdglyc_c":-1.0
},
"lower_bound":0,
"upper_bound":1000,
"gene_reaction_rule":"ABAYE0127",
"subsystem":"Purine metabolism",
"notes":{
"original_bigg_ids":[
"UGLYCH",
"UGLYCHr"
]
},
"annotation":{
"EC Number":"http://identifiers.org/ec-code/3.5.3.19",
"MetaNetX (MNX) Equation":"http://identifiers.org/metanetx.reaction/MNXR105091",
"BioCyc":"http://identifiers.org/biocyc/META:UREIDOGLYCOLATE-HYDROLASE-RXN",
"RHEA":"http://identifiers.org/rhea/19812",
"KEGG Reaction":"http://identifiers.org/kegg.reaction/R00469"
}
},
{
"id":"GUAD",
"name":"Guanine deaminase",
"metabolites":{
"gua_c":-1.0,
"h2o_c":-1.0,
"h_c":-1.0,
"nh4_c":1.0,
"xan_c":1.0
},
"lower_bound":-1000,
"upper_bound":1000,
"gene_reaction_rule":"ABAYE2396 or ABAYE3885",
"subsystem":"Purine metabolism",
"notes":{
"original_bigg_ids":[
"GUAD",
"GUAD_c"
]
},
"annotation":{
"BioCyc":"http://identifiers.org/biocyc/META:GUANINE-DEAMINASE-RXN",
"RHEA":"http://identifiers.org/rhea/14668",
"KEGG Reaction":"http://identifiers.org/kegg.reaction/R01676",
"EC Number":"http://identifiers.org/ec-code/3.5.4.3",
"MetaNetX (MNX) Equation":"http://identifiers.org/metanetx.reaction/MNXR100464",
"Reactome":"http://www.reactome.org/content/detail/R-ALL-REACT_R-XTR-74255"
}
},
{
"id":"PPPPH",
"name":"Polyphosphate phosphohydrolase",
"metabolites":{
"gbdp_c":-1.0,
"gdptp_c":1.0,
"h2o_c":1.0,
"h_c":-1.0,
"pi_c":-1.0
},
"lower_bound":0,
"upper_bound":1000,
"gene_reaction_rule":"ABAYE3154",
"subsystem":"Purine metabolism",
"notes":{
"original_bigg_ids":[
"PPPPH"
]
},
"annotation":{
"MetaNetX (MNX) Equation":"http://identifiers.org/metanetx.reaction/MNXR103137"
}
},
{
"id":"NTPP10",
"name":"Nucleoside triphosphate pyrophosphorylase (ditp)",
"metabolites":{
"dimp_c":1.0,
"ditp_c":-1.0,
"h2o_c":-1.0,
"h_c":1.0,
"ppi_c":1.0
},
"lower_bound":0,
"upper_bound":1000,
"gene_reaction_rule":"ABAYE3179",
"subsystem":"Purine metabolism",
"notes":{
"original_bigg_ids":[
"NTPP10"
]
},
"annotation":{
"BioCyc":"http://identifiers.org/biocyc/META:RXN0-1602",
"RHEA":"http://identifiers.org/rhea/28345",
"KEGG Reaction":"http://identifiers.org/kegg.reaction/R03531",
"EC Number":"http://identifiers.org/ec-code/3.6.1.66",
"MetaNetX (MNX) Equation":"http://identifiers.org/metanetx.reaction/MNXR102050",
"Reactome":"http://www.reactome.org/content/detail/R-ALL-REACT_R-TGU-2509838"
}
},
{
"id":"NTPP2",
"name":"Nucleoside triphosphate pyrophosphorylase (gtp)",
"metabolites":{
"gmp_c":1.0,
"gtp_c":-1.0,
"h2o_c":-1.0,
"h_c":1.0,
"ppi_c":1.0
},
"lower_bound":0,
"upper_bound":1000,
"gene_reaction_rule":"ABAYE3179",
"subsystem":"Purine metabolism",
"notes":{
"original_bigg_ids":[
"NTDP",
"NTDP_c",
"NTPP2",
"r0119"
]
},
"annotation":{
"EC Number":"http://identifiers.org/ec-code/3.6.1.9",
"MetaNetX (MNX) Equation":"http://identifiers.org/metanetx.reaction/MNXR102052",
"BioCyc":"http://identifiers.org/biocyc/META:RXN-14140",
"RHEA":"http://identifiers.org/rhea/29394",
"KEGG Reaction":"http://identifiers.org/kegg.reaction/R00426"
}
},
{
"id":"NTPP9",
"name":"Nucleoside triphosphate pyrophosphorylase (itp)",
"metabolites":{
"h2o_c":-1.0,
"h_c":1.0,
"imp_c":1.0,
"itp_c":-1.0,
"ppi_c":1.0
},
"lower_bound":0,
"upper_bound":1000,
"gene_reaction_rule":"ABAYE3179",
"subsystem":"Purine metabolism",
"notes":{
"original_bigg_ids":[
"ITPP",
"ITPP_c",
"NTPP9"
]
},
"annotation":{
"BioCyc":"http://identifiers.org/biocyc/META:RXN0-6382",
"RHEA":"http://identifiers.org/rhea/29402",
"KEGG Reaction":"http://identifiers.org/kegg.reaction/R00720",
"EC Number":"http://identifiers.org/ec-code/3.6.1.9",
"MetaNetX (MNX) Equation":"http://identifiers.org/metanetx.reaction/MNXR102056",
"Reactome":"http://www.reactome.org/content/detail/R-ALL-REACT_R-TGU-2509827"
}
},
{
"id":"NTPP11",
"name":"Nucleoside triphosphate pyrophosphorylase (xtp)",
"metabolites":{
"h2o_c":-1.0,
"h_c":1.0,
"ppi_c":1.0,
"xmp_c":1.0,
"xtp_c":-1.0
},
"lower_bound":0,
"upper_bound":1000,
"gene_reaction_rule":"ABAYE3179",
"subsystem":"Purine metabolism",
"notes":{
"original_bigg_ids":[
"NTPD",
"NTPP11"
]
},
"annotation":{
"BioCyc":"http://identifiers.org/biocyc/META:RXN0-1603",
"RHEA":"http://identifiers.org/rhea/28613",
"KEGG Reaction":"http://identifiers.org/kegg.reaction/R02720",
"EC Number":"http://identifiers.org/ec-code/3.6.1.66",
"MetaNetX (MNX) Equation":"http://identifiers.org/metanetx.reaction/MNXR102051",
"Reactome":"http://www.reactome.org/content/detail/R-ALL-REACT_R-TGU-2509831"
}
},
{
"id":"NTPP1",
"name":"Nucleoside triphosphate pyrophosphorylase (dgtp)",
"metabolites":{
"dgmp_c":1.0,
"dgtp_c":-1.0,
"h2o_c":-1.0,
"h_c":1.0,
"ppi_c":1.0
},
"lower_bound":0,
"upper_bound":1000,
"gene_reaction_rule":"ABAYE3179",
"subsystem":"Purine metabolism",
"notes":{
"original_bigg_ids":[
"DGTD",
"DGTD_c",
"NTPP1"
]
},
"annotation":{
"EC Number":"http://identifiers.org/ec-code/3.6.1.9",
"MetaNetX (MNX) Equation":"http://identifiers.org/metanetx.reaction/MNXR102049",
"BioCyc":"http://identifiers.org/biocyc/META:RXN0-385",
"RHEA":"http://identifiers.org/rhea/28365",
"KEGG Reaction":"http://identifiers.org/kegg.reaction/R01855"
}
},
{
"id":"AIRCr",
"name":"Phosphoribosylaminoimidazole carboxylase",
"metabolites":{
"5aizc_c":1.0,
"air_c":-1.0,
"co2_c":-1.0,
"h_c":1.0
},
"lower_bound":-1000,
"upper_bound":1000,
"gene_reaction_rule":"ABAYE1027",
"subsystem":"Purine metabolism",
"notes":{
"original_bigg_ids":[
"AIRC",
"AIRCr",
"PRAIC_c"
]
},
"annotation":{
"EC Number":"http://identifiers.org/ec-code/4.1.1.21",
"MetaNetX (MNX) Equation":"http://identifiers.org/metanetx.reaction/MNXR95646",
"RHEA":"http://identifiers.org/rhea/10795"
}
},
{
"id":"ASPCT",
"name":"Aspartate carbamoyltransferase",
"metabolites":{
"asp__L_c":-1.0,
"cbasp_c":1.0,
"cbp_c":-1.0,
"h_c":1.0,
"pi_c":1.0
},
"lower_bound":-1000,
"upper_bound":1000,
"gene_reaction_rule":"ABAYE2578",
"subsystem":"Pyrimidine metabolism (De novo)",
"notes":{
"original_bigg_ids":[
"ASPCT",
"ASPCT_c",
"ASPCTr"
]
},
"annotation":{
"EC Number":"http://identifiers.org/ec-code/2.1.3.2",
"MetaNetX (MNX) Equation":"http://identifiers.org/metanetx.reaction/MNXR96080",
"BioCyc":"http://identifiers.org/biocyc/META:ASPCARBTRANS-RXN",
"RHEA":"http://identifiers.org/rhea/20016",
"KEGG Reaction":"http://identifiers.org/kegg.reaction/R01397"
}
},
{
"id":"DHORD2",
"name":"Dihydoorotic acid dehydrogenase (quinone8)",
"metabolites":{
"dhor__S_c":-1.0,
"orot_c":1.0,
"q8_c":-1.0,
"q8h2_c":1.0
},
"lower_bound":0,
"upper_bound":1000,
"gene_reaction_rule":"ABAYE1278",
"subsystem":"Pyrimidine metabolism (De novo)",
"notes":{
"original_bigg_ids":[
"DHORD2"
]
},
"annotation":{
"MetaNetX (MNX) Equation":"http://identifiers.org/metanetx.reaction/MNXR97418",
"RHEA":"http://identifiers.org/rhea/28690"
}
},
{
"id":"DHORD5",
"name":"Dihydroorotic acid (menaquinone-8)",
"metabolites":{
"dhor__S_c":-1.0,
"mql8_c":1.0,
"mqn8_c":-1.0,
"orot_c":1.0
},
"lower_bound":0,
"upper_bound":1000,
"gene_reaction_rule":"ABAYE1278",
"subsystem":"Pyrimidine metabolism (De novo)",
"notes":{
"original_bigg_ids":[
"DHORD5"
]
},
"annotation":{
"MetaNetX (MNX) Equation":"http://identifiers.org/metanetx.reaction/MNXR97421",
"RHEA":"http://identifiers.org/rhea/29202"
}
},
{
"id":"ORPT",
"name":"Orotate phosphoribosyltransferase",
"metabolites":{
"orot5p_c":-1.0,
"orot_c":1.0,
"ppi_c":-1.0,
"prpp_c":1.0
},
"lower_bound":-1000,
"upper_bound":1000,
"gene_reaction_rule":"ABAYE0144",
"subsystem":"Pyrimidine metabolism (De novo)",
"notes":{
"original_bigg_ids":[
"ORPRT",
"ORPRT_c",
"ORPT"
]
},
"annotation":{
"BioCyc":"http://identifiers.org/biocyc/META:OROPRIBTRANS-RXN",
"RHEA":"http://identifiers.org/rhea/10383",
"KEGG Reaction":"http://identifiers.org/kegg.reaction/R01870",
"EC Number":"http://identifiers.org/ec-code/2.4.2.10",
"MetaNetX (MNX) Equation":"http://identifiers.org/metanetx.reaction/MNXR102231",
"Reactome":"http://www.reactome.org/content/detail/R-ALL-REACT_R-XTR-73567"
}
},
{
"id":"OMPDC",
"name":"Orotidine-5'-phosphate decarboxylase",
"metabolites":{
"co2_c":1.0,
"h_c":-1.0,
"orot5p_c":-1.0,
"ump_c":1.0
},
"lower_bound":0,
"upper_bound":1000,
"gene_reaction_rule":"ABAYE2058",
"subsystem":"Pyrimidine metabolism (De novo)",
"notes":{
"original_bigg_ids":[
"OMPDC",
"OMPDC_c",
"ORPDC"
]
},
"annotation":{
"BioCyc":"http://identifiers.org/biocyc/META:OROTPDECARB-RXN",
"RHEA":"http://identifiers.org/rhea/11599",
"KEGG Reaction":"http://identifiers.org/kegg.reaction/R00965",
"EC Number":"http://identifiers.org/ec-code/4.1.1.23",
"MetaNetX (MNX) Equation":"http://identifiers.org/metanetx.reaction/MNXR102190",
"Reactome":"http://www.reactome.org/content/detail/R-ALL-REACT_R-XTR-73564"
}
},
{
"id":"NDPK2",
"name":"Nucleoside-diphosphate kinase (ATP:UDP)",
"metabolites":{
"adp_c":1.0,
"atp_c":-1.0,
"udp_c":-1.0,
"utp_c":1.0
},
"lower_bound":-1000,
"upper_bound":1000,
"gene_reaction_rule":"ABAYE3267",
"subsystem":"Pyrimidine metabolism (De novo)",
"notes":{
"original_bigg_ids":[
"ATUD",
"ATUD_c",
"NDPK2"
]
},
"annotation":{
"EC Number":"http://identifiers.org/ec-code/2.7.4.6",
"MetaNetX (MNX) Equation":"http://identifiers.org/metanetx.reaction/MNXR101935",
"BioCyc":"http://identifiers.org/biocyc/META:UDPKIN-RXN",
"RHEA":"http://identifiers.org/rhea/25101",
"KEGG Reaction":"http://identifiers.org/kegg.reaction/R00156"
}
},
{
"id":"CTPS1",
"name":"CTP synthase  NH3 ",
"metabolites":{
"adp_c":1.0,
"atp_c":-1.0,
"ctp_c":1.0,
"h_c":2.0,
"nh4_c":-1.0,
"pi_c":1.0,
"utp_c":-1.0
},
"lower_bound":0,
"upper_bound":1000,
"gene_reaction_rule":"ABAYE1667",
"subsystem":"Pyrimidine metabolism (De novo)",
"notes":{
"original_bigg_ids":[
"CTPS1",
"CTPS1_1",
"UTAL",
"UTAL_c"
]
},
"annotation":{
"EC Number":"http://identifiers.org/ec-code/6.3.4.2",
"MetaNetX (MNX) Equation":"http://identifiers.org/metanetx.reaction/MNXR96944",
"BioCyc":"http://identifiers.org/biocyc/META:RXN-14325",
"RHEA":"http://identifiers.org/rhea/16600",
"KEGG Reaction":"http://identifiers.org/kegg.reaction/R00571"
}
},
{
"id":"CTPS2",
"name":"CTP synthase (glutamine)",
"metabolites":{
"adp_c":1.0,
"atp_c":-1.0,
"ctp_c":1.0,
"gln__L_c":-1.0,
"glu__L_c":1.0,
"h2o_c":-1.0,
"h_c":2.0,
"pi_c":1.0,
"utp_c":-1.0
},
"lower_bound":0,
"upper_bound":1000,
"gene_reaction_rule":"ABAYE1667",
"subsystem":"Pyrimidine metabolism",
"notes":{
"original_bigg_ids":[
"CTPS2",
"UTGAL"
]
},
"annotation":{
"EC Number":"http://identifiers.org/ec-code/6.3.4.2",
"MetaNetX (MNX) Equation":"http://identifiers.org/metanetx.reaction/MNXR96945",
"BioCyc":"http://identifiers.org/biocyc/META:CTPSYN-RXN",
"RHEA":"http://identifiers.org/rhea/26429",
"KEGG Reaction":"http://identifiers.org/kegg.reaction/R00573"
}
},
{
"id":"NDPK3",
"name":"Nucleoside-diphosphate kinase (ATP:CDP)",
"metabolites":{
"adp_c":1.0,
"atp_c":-1.0,
"cdp_c":-1.0,
"ctp_c":1.0
},
"lower_bound":-1000,
"upper_bound":1000,
"gene_reaction_rule":"ABAYE3267",
"subsystem":"Pyrimidine metabolism",
"notes":{
"original_bigg_ids":[
"ATCD",
"ATCD_c",
"NDPK3"
]
},
"annotation":{
"EC Number":"http://identifiers.org/ec-code/2.7.4.6",
"MetaNetX (MNX) Equation":"http://identifiers.org/metanetx.reaction/MNXR101936",
"BioCyc":"http://identifiers.org/biocyc/META:CDPKIN-RXN",
"RHEA":"http://identifiers.org/rhea/25240",
"KEGG Reaction":"http://identifiers.org/kegg.reaction/R00570"
}
},
{
"id":"RNDR3",
"name":"Ribonucleoside-diphosphate reductase (CDP)",
"metabolites":{
"cdp_c":-1.0,
"dcdp_c":1.0,
"h2o_c":1.0,
"trdox_c":1.0,
"trdrd_c":-1.0
},
"lower_bound":0,
"upper_bound":1000,
"gene_reaction_rule":"ABAYE3065 and ABAYE3067",
"subsystem":"Pyrimidine metabolism",
"notes":{
"original_bigg_ids":[
"DCDT",
"DCDT_c",
"RNDR3"
]
},
"annotation":{
"EC Number":"http://identifiers.org/ec-code/1.17.4.1",
"MetaNetX (MNX) Equation":"http://identifiers.org/metanetx.reaction/MNXR104064",
"BioCyc":"http://identifiers.org/biocyc/META:CDPREDUCT-RXN",
"KEGG Reaction":"http://identifiers.org/kegg.reaction/R02024"
}
},
{
"id":"NDPK7",
"name":"Nucleoside-diphosphate kinase (ATP:dCDP)",
"metabolites":{
"adp_c":1.0,
"atp_c":-1.0,
"dcdp_c":-1.0,
"dctp_c":1.0
},
"lower_bound":-1000,
"upper_bound":1000,
"gene_reaction_rule":"ABAYE3267",
"subsystem":"Pyrimidine metabolism",
"notes":{
"original_bigg_ids":[
"ATDCD",
"ATDCD_c",
"NDPK7"
]
},
"annotation":{
"EC Number":"http://identifiers.org/ec-code/2.7.4.6",
"MetaNetX (MNX) Equation":"http://identifiers.org/metanetx.reaction/MNXR101939",
"BioCyc":"http://identifiers.org/biocyc/META:DCDPKIN-RXN",
"RHEA":"http://identifiers.org/rhea/27681",
"KEGG Reaction":"http://identifiers.org/kegg.reaction/R02326"
}
},
{
"id":"DTMPK",
"name":"DTMP kinase",
"metabolites":{
"adp_c":1.0,
"atp_c":-1.0,
"dtdp_c":1.0,
"dtmp_c":-1.0
},
"lower_bound":-1000,
"upper_bound":1000,
"gene_reaction_rule":"ABAYE0933",
"subsystem":"Pyrimidine metabolism",
"notes":{
"original_bigg_ids":[
"ATDTM",
"ATDTM_c",
"DTMPK"
]
},
"annotation":{
"EC Number":"http://identifiers.org/ec-code/2.7.4.9",
"MetaNetX (MNX) Equation":"http://identifiers.org/metanetx.reaction/MNXR97804",
"BioCyc":"http://identifiers.org/biocyc/META:DTMPKI-RXN",
"RHEA":"http://identifiers.org/rhea/13520",
"KEGG Reaction":"http://identifiers.org/kegg.reaction/R02094"
}
},
{
"id":"NDPK4",
"name":"Nucleoside-diphosphate kinase (ATP:dTDP)",
"metabolites":{
"adp_c":1.0,
"atp_c":-1.0,
"dtdp_c":-1.0,
"dttp_c":1.0
},
"lower_bound":-1000,
"upper_bound":1000,
"gene_reaction_rule":"ABAYE3267",
"subsystem":"Pyrimidine metabolism",
"notes":{
"original_bigg_ids":[
"ATDTD",
"ATDTD_c",
"NDPK4"
]
},
"annotation":{
"EC Number":"http://identifiers.org/ec-code/2.7.4.6",
"MetaNetX (MNX) Equation":"http://identifiers.org/metanetx.reaction/MNXR101937",
"BioCyc":"http://identifiers.org/biocyc/META:DTDPKIN-RXN",
"RHEA":"http://identifiers.org/rhea/27685",
"KEGG Reaction":"http://identifiers.org/kegg.reaction/R02093"
}
},
{
"id":"CYTK1",
"name":"Cytidylate kinase (CMP)",
"metabolites":{
"adp_c":1.0,
"atp_c":-1.0,
"cdp_c":1.0,
"cmp_c":-1.0
},
"lower_bound":-1000,
"upper_bound":1000,
"gene_reaction_rule":"ABAYE2062",
"subsystem":"Pyrimidine metabolism",
"notes":{
"original_bigg_ids":[
"ATCM",
"ATCM_c",
"CYTK1"
]
},
"annotation":{
"EC Number":"http://identifiers.org/ec-code/2.7.4.25",
"MetaNetX (MNX) Equation":"http://identifiers.org/metanetx.reaction/MNXR97047",
"BioCyc":"http://identifiers.org/biocyc/META:RXN-11832",
"RHEA":"http://identifiers.org/rhea/11603",
"KEGG Reaction":"http://identifiers.org/kegg.reaction/R00512"
}
},
{
"id":"TRDR",
"name":"Thioredoxin reductase (NADPH)",
"metabolites":{
"h_c":-1.0,
"nadp_c":1.0,
"nadph_c":-1.0,
"trdox_c":-1.0,
"trdrd_c":1.0
},
"lower_bound":0,
"upper_bound":1000,
"gene_reaction_rule":"ABAYE2940 or ABAYE3661",
"subsystem":"Pyrimidine metabolism",
"notes":{
"original_bigg_ids":[
"TDSR",
"TDSR_c",
"TRDR"
]
},
"annotation":{
"EC Number":"http://identifiers.org/ec-code/1.8.1.9",
"MetaNetX (MNX) Equation":"http://identifiers.org/metanetx.reaction/MNXR104766",
"BioCyc":"http://identifiers.org/biocyc/META:THIOREDOXIN-REDUCT-NADPH-RXN",
"KEGG Reaction":"http://identifiers.org/kegg.reaction/R02016"
}
},
{
"id":"CYTK2",
"name":"Cytidylate kinase (dCMP)",
"metabolites":{
"adp_c":1.0,
"atp_c":-1.0,
"dcdp_c":1.0,
"dcmp_c":-1.0
},
"lower_bound":-1000,
"upper_bound":1000,
"gene_reaction_rule":"ABAYE2062",
"subsystem":"Pyrimidine metabolism",
"notes":{
"original_bigg_ids":[
"ATDCM",
"ATDCM_c",
"CYTK2"
]
},
"annotation":{
"EC Number":"http://identifiers.org/ec-code/2.7.4.25",
"MetaNetX (MNX) Equation":"http://identifiers.org/metanetx.reaction/MNXR97053",
"BioCyc":"http://identifiers.org/biocyc/META:RXN-7913",
"RHEA":"http://identifiers.org/rhea/25097",
"KEGG Reaction":"http://identifiers.org/kegg.reaction/R01665"
}
},
{
"id":"UPRT",
"name":"Uracil phosphoribosyltransferase",
"metabolites":{
"ppi_c":-1.0,
"prpp_c":1.0,
"ump_c":-1.0,
"ura_c":1.0
},
"lower_bound":-1000,
"upper_bound":1000,
"gene_reaction_rule":"ABAYE3047",
"subsystem":"Pyrimidine metabolism",
"notes":{
"original_bigg_ids":[
"UPRT"
]
}
},
{
"id":"PSUDS",
"name":"Pseudouridylate synthase",
"metabolites":{
"h2o_c":1.0,
"h_c":-2.0,
"psd5p_c":1.0,
"r5p_c":-1.0,
"ura_c":-1.0
},
"lower_bound":-1000,
"upper_bound":1000,
"gene_reaction_rule":"ABAYE1445",
"subsystem":"Pyrimidine metabolism",
"notes":{
"original_bigg_ids":[
"PSUDS"
]
},
"annotation":{
"MetaNetX (MNX) Equation":"http://identifiers.org/metanetx.reaction/MNXR103310"
}
},
{
"id":"DURIPP",
"name":"Deoxyuridine phosphorylase",
"metabolites":{
"2dr1p_c":1.0,
"duri_c":-1.0,
"pi_c":-1.0,
"ura_c":1.0
},
"lower_bound":0,
"upper_bound":1000,
"gene_reaction_rule":"",
"subsystem":"Pyrimidine metabolism",
"notes":{
"original_bigg_ids":[
"DURIPP",
"DURIPP_c"
]
},
"annotation":{
"EC Number":"http://identifiers.org/ec-code/2.4.2.4",
"MetaNetX (MNX) Equation":"http://identifiers.org/metanetx.reaction/MNXR97818",
"BioCyc":"http://identifiers.org/biocyc/META:URA-PHOSPH-RXN",
"RHEA":"http://identifiers.org/rhea/22827",
"KEGG Reaction":"http://identifiers.org/kegg.reaction/R02484"
}
},
{
"id":"TMDPP",
"name":"Thymidine phosphorylase",
"metabolites":{
"2dr1p_c":1.0,
"pi_c":-1.0,
"thym_c":1.0,
"thymd_c":-1.0
},
"lower_bound":0,
"upper_bound":1000,
"gene_reaction_rule":"",
"subsystem":"Pyrimidine metabolism",
"notes":{
"original_bigg_ids":[
"TMDPP",
"TMDPP_c"
]
},
"annotation":{
"EC Number":"http://identifiers.org/ec-code/2.4.2.4",
"MetaNetX (MNX) Equation":"http://identifiers.org/metanetx.reaction/MNXR104887",
"BioCyc":"http://identifiers.org/biocyc/META:THYM-PHOSPH-RXN",
"RHEA":"http://identifiers.org/rhea/16040",
"KEGG Reaction":"http://identifiers.org/kegg.reaction/R01570"
}
},
{
"id":"NDPK6",
"name":"Nucleoside-diphosphate kinase (ATP:dUDP)",
"metabolites":{
"adp_c":1.0,
"atp_c":-1.0,
"dudp_c":-1.0,
"dutp_c":1.0
},
"lower_bound":-1000,
"upper_bound":1000,
"gene_reaction_rule":"ABAYE3267",
"subsystem":"Pyrimidine metabolism",
"notes":{
"original_bigg_ids":[
"ATDUD",
"ATDUD_c",
"NDPK6"
]
},
"annotation":{
"EC Number":"http://identifiers.org/ec-code/2.7.4.6",
"MetaNetX (MNX) Equation":"http://identifiers.org/metanetx.reaction/MNXR101938",
"BioCyc":"http://identifiers.org/biocyc/META:DUDPKIN-RXN",
"RHEA":"http://identifiers.org/rhea/28585",
"KEGG Reaction":"http://identifiers.org/kegg.reaction/R02331"
}
},
{
"id":"RNDR4",
"name":"Ribonucleoside-diphosphate reductase (UDP)",
"metabolites":{
"dudp_c":1.0,
"h2o_c":1.0,
"trdox_c":1.0,
"trdrd_c":-1.0,
"udp_c":-1.0
},
"lower_bound":0,
"upper_bound":1000,
"gene_reaction_rule":"ABAYE3065 and ABAYE3067",
"subsystem":"Pyrimidine metabolism",
"notes":{
"original_bigg_ids":[
"DUDT",
"RNDR4"
]
},
"annotation":{
"EC Number":"http://identifiers.org/ec-code/1.17.4.1",
"MetaNetX (MNX) Equation":"http://identifiers.org/metanetx.reaction/MNXR104066",
"BioCyc":"http://identifiers.org/biocyc/META:UDPREDUCT-RXN",
"KEGG Reaction":"http://identifiers.org/kegg.reaction/R02018"
}
},
{
"id":"URIDK2r",
"name":"Uridylate kinase (dUMP)",
"metabolites":{
"adp_c":1.0,
"atp_c":-1.0,
"dudp_c":1.0,
"dump_c":-1.0
},
"lower_bound":-1000,
"upper_bound":1000,
"gene_reaction_rule":"ABAYE0933",
"subsystem":"Pyrimidine metabolism",
"notes":{
"original_bigg_ids":[
"DTMPK",
"DTMPK_c",
"URIDK2",
"URIDK2r",
"URIDK3"
]
},
"annotation":{
"EC Number":"http://identifiers.org/ec-code/2.7.4.9",
"MetaNetX (MNX) Equation":"http://identifiers.org/metanetx.reaction/MNXR105160",
"BioCyc":"http://identifiers.org/biocyc/META:RXN-14122",
"RHEA":"http://identifiers.org/rhea/30658",
"KEGG Reaction":"http://identifiers.org/kegg.reaction/R02098"
}
},
{
"id":"NTD2",
"name":"5'-nucleotidase (UMP)",
"metabolites":{
"h2o_c":-1.0,
"pi_c":1.0,
"ump_c":-1.0,
"uri_c":1.0
},
"lower_bound":0,
"upper_bound":1000,
"gene_reaction_rule":"ABAYE1047 or ABAYE1886",
"subsystem":"Pyrimidine metabolism",
"notes":{
"original_bigg_ids":[
"NTD2",
"UMPP",
"UMPP_c"
]
},
"annotation":{
"EC Number":"http://identifiers.org/ec-code/3.1.3.5",
"MetaNetX (MNX) Equation":"http://identifiers.org/metanetx.reaction/MNXR102032",
"BioCyc":"http://identifiers.org/biocyc/META:RXN-14025",
"RHEA":"http://identifiers.org/rhea/29362",
"KEGG Reaction":"http://identifiers.org/kegg.reaction/R00963"
}
},
{
"id":"NTD4",
"name":"5'-nucleotidase (CMP)",
"metabolites":{
"cmp_c":-1.0,
"cytd_c":1.0,
"h2o_c":-1.0,
"pi_c":1.0
},
"lower_bound":0,
"upper_bound":1000,
"gene_reaction_rule":"ABAYE1047 or ABAYE1886",
"subsystem":"Pyrimidine metabolism",
"notes":{
"original_bigg_ids":[
"CMP",
"CMP_c",
"NTD4"
]
},
"annotation":{
"EC Number":"http://identifiers.org/ec-code/3.1.3.91",
"MetaNetX (MNX) Equation":"http://identifiers.org/metanetx.reaction/MNXR102034",
"BioCyc":"http://identifiers.org/biocyc/META:RXN-14026",
"RHEA":"http://identifiers.org/rhea/29370",
"KEGG Reaction":"http://identifiers.org/kegg.reaction/R00511"
}
},
{
"id":"NTD3",
"name":"5'-nucleotidase (dCMP)",
"metabolites":{
"dcmp_c":-1.0,
"dcyt_c":1.0,
"h2o_c":-1.0,
"pi_c":1.0
},
"lower_bound":0,
"upper_bound":1000,
"gene_reaction_rule":"ABAYE1047 or ABAYE1886",
"subsystem":"Pyrimidine metabolism",
"notes":{
"original_bigg_ids":[
"DCMP",
"NTD3"
]
},
"annotation":{
"EC Number":"http://identifiers.org/ec-code/3.1.3.89",
"MetaNetX (MNX) Equation":"http://identifiers.org/metanetx.reaction/MNXR102033",
"BioCyc":"http://identifiers.org/biocyc/META:RXN0-5292",
"RHEA":"http://identifiers.org/rhea/29366",
"KEGG Reaction":"http://identifiers.org/kegg.reaction/R01664"
}
},
{
"id":"NTD5",
"name":"5'-nucleotidase (dTMP)",
"metabolites":{
"dtmp_c":-1.0,
"h2o_c":-1.0,
"pi_c":1.0,
"thymd_c":1.0
},
"lower_bound":0,
"upper_bound":1000,
"gene_reaction_rule":"ABAYE1047 or ABAYE1886",
"subsystem":"Pyrimidine metabolism",
"notes":{
"original_bigg_ids":[
"NTD5",
"TPH",
"TPH_c"
]
},
"annotation":{
"EC Number":"http://identifiers.org/ec-code/3.1.3.89",
"MetaNetX (MNX) Equation":"http://identifiers.org/metanetx.reaction/MNXR102035",
"BioCyc":"http://identifiers.org/biocyc/META:THYMIDYLATE-5-PHOSPHATASE-RXN",
"RHEA":"http://identifiers.org/rhea/11083",
"KEGG Reaction":"http://identifiers.org/kegg.reaction/R01569"
}
},
{
"id":"CSND",
"name":"Cytosine deaminase",
"metabolites":{
"csn_c":-1.0,
"h2o_c":-1.0,
"h_c":-1.0,
"nh4_c":1.0,
"ura_c":1.0
},
"lower_bound":-1000,
"upper_bound":1000,
"gene_reaction_rule":"",
"subsystem":"Pyrimidine metabolism",
"notes":{
"original_bigg_ids":[
"CSDA",
"CSDA_c",
"CSND"
]
},
"annotation":{
"EC Number":"http://identifiers.org/ec-code/3.5.4.1",
"MetaNetX (MNX) Equation":"http://identifiers.org/metanetx.reaction/MNXR96927",
"BioCyc":"http://identifiers.org/biocyc/META:CYTDEAM-RXN",
"RHEA":"http://identifiers.org/rhea/20608",
"KEGG Reaction":"http://identifiers.org/kegg.reaction/R00974"
}
},
{
"id":"MCSNAH",
"name":"5-Methylcytosine aminohydrolase",
"metabolites":{
"5mcsn_c":-1.0,
"h2o_c":-1.0,
"h_c":-1.0,
"nh4_c":1.0,
"thym_c":1.0
},
"lower_bound":0,
"upper_bound":1000,
"gene_reaction_rule":"",
"subsystem":"Pyrimidine metabolism",
"notes":{
"original_bigg_ids":[
"5MCSDA_c",
"MCSNAH",
"MCSNAH1r"
]
},
"annotation":{
"EC Number":"http://identifiers.org/ec-code/3.5.4.1",
"MetaNetX (MNX) Equation":"http://identifiers.org/metanetx.reaction/MNXR101425",
"BioCyc":"http://identifiers.org/biocyc/META:RXN-14197",
"RHEA":"http://identifiers.org/rhea/30762",
"KEGG Reaction":"http://identifiers.org/kegg.reaction/R01411"
}
},
{
"id":"CYTD",
"name":"Cytidine deaminase",
"metabolites":{
"cytd_c":-1.0,
"h2o_c":-1.0,
"h_c":-1.0,
"nh4_c":1.0,
"uri_c":1.0
},
"lower_bound":0,
"upper_bound":1000,
"gene_reaction_rule":"",
"subsystem":"Pyrimidine metabolism",
"notes":{
"original_bigg_ids":[
"CDDA",
"CYTD"
]
},
"annotation":{
"EC Number":"http://identifiers.org/ec-code/3.5.4.5",
"MetaNetX (MNX) Equation":"http://identifiers.org/metanetx.reaction/MNXR97039",
"BioCyc":"http://identifiers.org/biocyc/META:CYTIDEAM2-RXN",
"RHEA":"http://identifiers.org/rhea/16072",
"KEGG Reaction":"http://identifiers.org/kegg.reaction/R01878"
}
},
{
"id":"UMPK",
"name":"UMP kinase",
"metabolites":{
"adp_c":1.0,
"atp_c":-1.0,
"udp_c":1.0,
"ump_c":-1.0
},
"lower_bound":-1000,
"upper_bound":1000,
"gene_reaction_rule":"ABAYE2062 or ABAYE1577",
"notes":{
"original_bigg_ids":[
"UMPK",
"UMPK_c",
"URIDK1"
]
},
"annotation":{
"EC Number":"http://identifiers.org/ec-code/2.7.4.4",
"MetaNetX (MNX) Equation":"http://identifiers.org/metanetx.reaction/MNXR105118",
"BioCyc":"http://identifiers.org/biocyc/META:RXN-12002",
"RHEA":"http://identifiers.org/rhea/24403",
"KEGG Reaction":"http://identifiers.org/kegg.reaction/R00158"
}
},
{
"id":"DCTPD",
"name":"DCTP deaminase",
"metabolites":{
"dctp_c":-1.0,
"dutp_c":1.0,
"h2o_c":-1.0,
"h_c":-1.0,
"nh4_c":1.0
},
"lower_bound":0,
"upper_bound":1000,
"gene_reaction_rule":"ABAYE3025",
"subsystem":"Pyrimidine metabolism",
"notes":{
"original_bigg_ids":[
"DCTPD"
]
},
"annotation":{
"EC Number":"http://identifiers.org/ec-code/3.5.4.13",
"MetaNetX (MNX) Equation":"http://identifiers.org/metanetx.reaction/MNXR97201",
"BioCyc":"http://identifiers.org/biocyc/META:DCTP-DEAM-RXN",
"RHEA":"http://identifiers.org/rhea/22683",
"KEGG Reaction":"http://identifiers.org/kegg.reaction/R02325"
}
},
{
"id":"DCTPD2",
"name":"DCTP deaminase",
"metabolites":{
"ctp_c":-1.0,
"h2o_c":-1.0,
"h_c":-1.0,
"nh4_c":1.0,
"utp_c":1.0
},
"lower_bound":0,
"upper_bound":1000,
"gene_reaction_rule":"ABAYE3025",
"subsystem":"Pyrimidine metabolism",
"notes":{
"original_bigg_ids":[
"DCTPD2"
]
},
"annotation":{
"EC Number":"http://identifiers.org/ec-code/3.5.4.13",
"MetaNetX (MNX) Equation":"http://identifiers.org/metanetx.reaction/MNXR97202",
"BioCyc":"http://identifiers.org/biocyc/META:RXN-14118",
"RHEA":"http://identifiers.org/rhea/30338",
"KEGG Reaction":"http://identifiers.org/kegg.reaction/R00568"
}
},
{
"id":"NTPP8",
"name":"Nucleoside triphosphate pyrophosphorylase (utp)",
"metabolites":{
"h2o_c":-1.0,
"h_c":1.0,
"ppi_c":1.0,
"ump_c":1.0,
"utp_c":-1.0
},
"lower_bound":0,
"upper_bound":1000,
"gene_reaction_rule":"ABAYE3179",
"subsystem":"Pyrimidine metabolism",
"notes":{
"original_bigg_ids":[
"NTPP8",
"UTPPH",
"UTPPH_c"
]
},
"annotation":{
"EC Number":"http://identifiers.org/ec-code/3.6.1.9",
"MetaNetX (MNX) Equation":"http://identifiers.org/metanetx.reaction/MNXR102055",
"BioCyc":"http://identifiers.org/biocyc/META:RXN-14139",
"RHEA":"http://identifiers.org/rhea/29398",
"KEGG Reaction":"http://identifiers.org/kegg.reaction/R00662"
}
},
{
"id":"DUTPDP",
"name":"DUTP diphosphatase",
"metabolites":{
"dump_c":1.0,
"dutp_c":-1.0,
"h2o_c":-1.0,
"h_c":1.0,
"ppi_c":1.0
},
"lower_bound":0,
"upper_bound":1000,
"gene_reaction_rule":"ABAYE3179 or ABAYE2929",
"subsystem":"Pyrimidine metabolism",
"notes":{
"original_bigg_ids":[
"DUTNH",
"DUTPDP",
"DUTPPH_c"
]
},
"annotation":{
"BioCyc":"http://identifiers.org/biocyc/META:DUTP-PYROP-RXN",
"RHEA":"http://identifiers.org/rhea/10251",
"KEGG Reaction":"http://identifiers.org/kegg.reaction/R02100",
"EC Number":"http://identifiers.org/ec-code/3.6.1.9",
"MetaNetX (MNX) Equation":"http://identifiers.org/metanetx.reaction/MNXR97822",
"Reactome":"http://www.reactome.org/content/detail/R-ALL-REACT_R-TGU-73666"
}
},
{
"id":"GLNS",
"name":"Glutamine synthetase",
"metabolites":{
"adp_c":1.0,
"atp_c":-1.0,
"gln__L_c":1.0,
"glu__L_c":-1.0,
"h_c":1.0,
"nh4_c":-1.0,
"pi_c":1.0
},
"lower_bound":0,
"upper_bound":1000,
"gene_reaction_rule":"ABAYE1126 or ABAYE1425",
"subsystem":"Glutamate metabolism",
"notes":{
"original_bigg_ids":[
"GAL",
"GLNS"
]
},
"annotation":{
"EC Number":"http://identifiers.org/ec-code/6.3.1.2",
"MetaNetX (MNX) Equation":"http://identifiers.org/metanetx.reaction/MNXR100024",
"BioCyc":"http://identifiers.org/biocyc/META:GLUTAMINESYN-RXN",
"RHEA":"http://identifiers.org/rhea/16172",
"KEGG Reaction":"http://identifiers.org/kegg.reaction/R00253"
}
},
{
"id":"CBPS",
"name":"Carbamoyl-phosphate synthase (glutamine-hydrolysing)",
"metabolites":{
"adp_c":2.0,
"atp_c":-2.0,
"cbp_c":1.0,
"gln__L_c":-1.0,
"glu__L_c":1.0,
"h2o_c":-1.0,
"h_c":2.0,
"hco3_c":-1.0,
"pi_c":1.0
},
"lower_bound":0,
"upper_bound":1000,
"gene_reaction_rule":"ABAYE0800 and ABAYE0801",
"subsystem":"Glutamate metabolism",
"notes":{
"original_bigg_ids":[
"CBPS",
"CPS_c",
"HCGAL"
]
},
"annotation":{
"EC Number":"http://identifiers.org/ec-code/6.3.5.5",
"MetaNetX (MNX) Equation":"http://identifiers.org/metanetx.reaction/MNXR96485",
"BioCyc":"http://identifiers.org/biocyc/META:CARBPSYN-RXN",
"RHEA":"http://identifiers.org/rhea/18636",
"KEGG Reaction":"http://identifiers.org/kegg.reaction/R00575"
}
},
{
"id":"GLUTRS",
"name":"Glutamyl-tRNA synthetase",
"metabolites":{
"amp_c":1.0,
"atp_c":-1.0,
"glu__L_c":-1.0,
"glutrna_c":1.0,
"ppi_c":1.0,
"trnaglu_c":-1.0
},
"lower_bound":0,
"upper_bound":1000,
"gene_reaction_rule":"ABAYE0277",
"subsystem":"Glutamate metabolism",
"notes":{
"original_bigg_ids":[
"GLUTL",
"GLUTL_c",
"GLUTRS"
]
},
"annotation":{
"EC Number":"http://identifiers.org/ec-code/6.1.1.24",
"MetaNetX (MNX) Equation":"http://identifiers.org/metanetx.reaction/MNXR100295",
"Reactome":"http://www.reactome.org/content/detail/R-ALL-REACT_R-HSA-380216",
"KEGG Reaction":"http://identifiers.org/kegg.reaction/R05578"
}
},
{
"id":"GLNTRS",
"name":"Glutaminyl-tRNA synthetase",
"metabolites":{
"amp_c":1.0,
"atp_c":-1.0,
"gln__L_c":-1.0,
"glntrna_c":1.0,
"ppi_c":1.0,
"trnagln_c":-1.0
},
"lower_bound":0,
"upper_bound":1000,
"gene_reaction_rule":"ABAYE1455",
"subsystem":"Glutamate metabolism",
"notes":{
"original_bigg_ids":[
"GLNTL",
"GLNTL_c",
"GLNTRS"
]
},
"annotation":{
"EC Number":"http://identifiers.org/ec-code/6.1.1.18",
"MetaNetX (MNX) Equation":"http://identifiers.org/metanetx.reaction/MNXR100257",
"Reactome":"http://www.reactome.org/content/detail/R-ALL-REACT_R-HSA-380241",
"KEGG Reaction":"http://identifiers.org/kegg.reaction/R03652"
}
},
{
"id":"GLUN",
"name":"Glutaminase",
"metabolites":{
"gln__L_c":-1.0,
"glu__L_c":1.0,
"h2o_c":-1.0,
"nh4_c":1.0
},
"lower_bound":0,
"upper_bound":1000,
"gene_reaction_rule":"ABAYE2832 or ABAYE2188",
"subsystem":"Glutamate metabolism",
"notes":{
"original_bigg_ids":[
"GLUN"
]
},
"annotation":{
"BioCyc":"http://identifiers.org/biocyc/META:GLUTAMIN-RXN",
"RHEA":"http://identifiers.org/rhea/15892",
"KEGG Reaction":"http://identifiers.org/kegg.reaction/R00256",
"EC Number":"http://identifiers.org/ec-code/6.3.5.5",
"MetaNetX (MNX) Equation":"http://identifiers.org/metanetx.reaction/MNXR100030",
"Reactome":"http://www.reactome.org/content/detail/R-ALL-REACT_R-XTR-70609"
}
},
{
"id":"GLNTRAT",
"name":"Glutamyl-tRNA(Gln) amidotransferase",
"metabolites":{
"adp_c":1.0,
"atp_c":-1.0,
"gln__L_c":-1.0,
"glntrna_c":1.0,
"glu__L_c":1.0,
"glutrna_gln_c":-1.0,
"h2o_c":-1.0,
"h_c":1.0,
"pi_c":1.0
},
"lower_bound":-1000,
"upper_bound":1000,
"gene_reaction_rule":"ABAYE0697 and ABAYE0698 and ABAYE0699",
"subsystem":"Glutamate metabolism",
"notes":{
"original_bigg_ids":[
"GLNTRAT"
]
},
"annotation":{
"EC Number":"http://identifiers.org/ec-code/6.3.5.7",
"MetaNetX (MNX) Equation":"http://identifiers.org/metanetx.reaction/MNXR100256",
"KEGG Reaction":"http://identifiers.org/kegg.reaction/R03905"
}
},
{
"id":"ASPTA",
"name":"Aspartate transaminase",
"metabolites":{
"akg_c":-1.0,
"asp__L_c":-1.0,
"glu__L_c":1.0,
"oaa_c":1.0
},
"lower_bound":-1000,
"upper_bound":1000,
"gene_reaction_rule":"ABAYE0951",
"subsystem":"Alanine and aspartate metabolism",
"notes":{
"original_bigg_ids":[
"ASPAT",
"ASPTA",
"ASPTA1",
"ASPTA_L_c"
]
},
"annotation":{
"BioCyc":"http://identifiers.org/biocyc/META:RXN-13697",
"RHEA":"http://identifiers.org/rhea/21827",
"KEGG Reaction":"http://identifiers.org/kegg.reaction/R00355",
"EC Number":"http://identifiers.org/ec-code/2.6.1.1",
"MetaNetX (MNX) Equation":"http://identifiers.org/metanetx.reaction/MNXR96079",
"Reactome":"http://www.reactome.org/content/detail/R-ALL-REACT_R-XTR-70613"
}
},
{
"id":"ASPTRS",
"name":"Aspartyl-tRNA synthetase",
"metabolites":{
"amp_c":1.0,
"asp__L_c":-1.0,
"asptrna_c":1.0,
"atp_c":-1.0,
"ppi_c":1.0,
"trnaasp_c":-1.0
},
"lower_bound":0,
"upper_bound":1000,
"gene_reaction_rule":"ABAYE0588",
"subsystem":"Alanine and aspartate metabolism",
"notes":{
"original_bigg_ids":[
"ASPTL_c",
"ASPTRS"
]
},
"annotation":{
"EC Number":"http://identifiers.org/ec-code/6.1.1.23",
"MetaNetX (MNX) Equation":"http://identifiers.org/metanetx.reaction/MNXR96101",
"KEGG Reaction":"http://identifiers.org/kegg.reaction/R05577"
}
},
{
"id":"ALATRS",
"name":"Alanyl-tRNA synthetase",
"metabolites":{
"ala__L_c":-1.0,
"alatrna_c":1.0,
"amp_c":1.0,
"atp_c":-1.0,
"ppi_c":1.0,
"trnaala_c":-1.0
},
"lower_bound":-1000,
"upper_bound":1000,
"gene_reaction_rule":"ABAYE2595",
"subsystem":"Alanine and aspartate metabolism",
"notes":{
"original_bigg_ids":[
"ALATL_c",
"ALATRS"
]
},
"annotation":{
"EC Number":"http://identifiers.org/ec-code/6.1.1.7",
"MetaNetX (MNX) Equation":"http://identifiers.org/metanetx.reaction/MNXR95701",
"Reactome":"http://www.reactome.org/content/detail/R-ALL-REACT_R-HSA-380177"
}
},
{
"id":"ASNS1",
"name":"Asparagine synthase (glutamine-hydrolysing)",
"metabolites":{
"amp_c":1.0,
"asn__L_c":1.0,
"asp__L_c":-1.0,
"atp_c":-1.0,
"gln__L_c":-1.0,
"glu__L_c":1.0,
"h2o_c":-1.0,
"h_c":1.0,
"ppi_c":1.0
},
"lower_bound":0,
"upper_bound":1000,
"gene_reaction_rule":"",
"subsystem":"Alanine and aspartate metabolism",
"notes":{
"original_bigg_ids":[
"ASNS1",
"ASNS_c",
"ASPS"
]
},
"annotation":{
"BioCyc":"http://identifiers.org/biocyc/META:ASNSYNB-RXN",
"RHEA":"http://identifiers.org/rhea/12231",
"KEGG Reaction":"http://identifiers.org/kegg.reaction/R00578",
"EC Number":"http://identifiers.org/ec-code/6.3.5.4",
"MetaNetX (MNX) Equation":"http://identifiers.org/metanetx.reaction/MNXR96059",
"Reactome":"http://www.reactome.org/content/detail/R-ALL-REACT_R-XTR-70599"
}
},
{
"id":"ASNN",
"name":"L-asparaginase",
"metabolites":{
"asn__L_c":-1.0,
"asp__L_c":1.0,
"h2o_c":-1.0,
"nh4_c":1.0
},
"lower_bound":0,
"upper_bound":1000,
"gene_reaction_rule":"ABAYE3351 or ABAYE2188",
"subsystem":"Alanine and aspartate metabolism",
"notes":{
"original_bigg_ids":[
"ASNA_c",
"ASNN"
]
},
"annotation":{
"BioCyc":"http://identifiers.org/biocyc/META:ASPARAGHYD-RXN",
"RHEA":"http://identifiers.org/rhea/21019",
"KEGG Reaction":"http://identifiers.org/kegg.reaction/R00485",
"EC Number":"http://identifiers.org/ec-code/3.5.5.4",
"MetaNetX (MNX) Equation":"http://identifiers.org/metanetx.reaction/MNXR96056",
"Reactome":"http://www.reactome.org/content/detail/R-ALL-REACT_R-XTR-6797627"
}
},
{
"id":"ASPO1",
"name":"L-aspartate oxidase",
"metabolites":{
"asp__L_c":-1.0,
"h2o2_c":1.0,
"h2o_c":-1.0,
"nh4_c":1.0,
"o2_c":-1.0,
"oaa_c":1.0
},
"lower_bound":0,
"upper_bound":1000,
"gene_reaction_rule":"ABAYE0935",
"notes":{
"original_bigg_ids":[
"ASPO",
"ASPO1",
"ASPO7",
"ASPOX"
]
},
"annotation":{
"EC Number":"http://identifiers.org/ec-code/1.4.3.2",
"MetaNetX (MNX) Equation":"http://identifiers.org/metanetx.reaction/MNXR96088",
"RHEA":"http://identifiers.org/rhea/19028",
"KEGG Reaction":"http://identifiers.org/kegg.reaction/R00357"
}
},
{
"id":"ASPR",
"name":"Aspartate racemase",
"metabolites":{
"asp__D_c":-1.0,
"asp__L_c":1.0
},
"lower_bound":-1000,
"upper_bound":1000,
"gene_reaction_rule":"ABAYE1354",
"subsystem":"Alanine and aspartate metabolism",
"notes":{
"original_bigg_ids":[
"ASPR"
]
},
"annotation":{
"EC Number":"http://identifiers.org/ec-code/5.1.1.13",
"MetaNetX (MNX) Equation":"http://identifiers.org/metanetx.reaction/MNXR96097",
"BioCyc":"http://identifiers.org/biocyc/META:ASPARTATE-RACEMASE-RXN",
"RHEA":"http://identifiers.org/rhea/14976",
"KEGG Reaction":"http://identifiers.org/kegg.reaction/R00491"
}
},
{
"id":"ASNTRAT",
"name":"Aspartyl-tRNA(Asn) amidotransferase",
"metabolites":{
"adp_c":1.0,
"asntrna_c":1.0,
"asptrna_asn_c":-1.0,
"atp_c":-1.0,
"gln__L_c":-1.0,
"glu__L_c":1.0,
"h2o_c":-1.0,
"h_c":1.0,
"pi_c":1.0
},
"lower_bound":-1000,
"upper_bound":1000,
"gene_reaction_rule":"ABAYE0697 and ABAYE0698 and ABAYE0699",
"subsystem":"Alanine and aspartate metabolism",
"notes":{
"original_bigg_ids":[
"ASNTRAT"
]
},
"annotation":{
"EC Number":"http://identifiers.org/ec-code/6.3.5.6",
"MetaNetX (MNX) Equation":"http://identifiers.org/metanetx.reaction/MNXR96063",
"KEGG Reaction":"http://identifiers.org/kegg.reaction/R04212"
}
},
{
"id":"ASPK",
"name":"Aspartate kinase",
"metabolites":{
"4pasp_c":1.0,
"adp_c":1.0,
"asp__L_c":-1.0,
"atp_c":-1.0
},
"lower_bound":0,
"upper_bound":1000,
"gene_reaction_rule":"ABAYE2596",
"subsystem":"Glycine, serine and threonine metabolism",
"notes":{
"original_bigg_ids":[
"ASPK",
"ASPK_c",
"ASPKi"
]
},
"annotation":{
"EC Number":"http://identifiers.org/ec-code/2.7.2.4",
"MetaNetX (MNX) Equation":"http://identifiers.org/metanetx.reaction/MNXR96085",
"BioCyc":"http://identifiers.org/biocyc/META:ASPARTATEKIN-RXN",
"RHEA":"http://identifiers.org/rhea/23779",
"KEGG Reaction":"http://identifiers.org/kegg.reaction/R00480"
}
},
{
"id":"ASADi",
"name":"Aspartate semialdehyde dehydrogenase  irreversible",
"metabolites":{
"4pasp_c":-1.0,
"aspsa_c":1.0,
"h_c":-1.0,
"nadp_c":1.0,
"nadph_c":-1.0,
"pi_c":1.0
},
"lower_bound":0,
"upper_bound":1000,
"gene_reaction_rule":"ABAYE3348",
"subsystem":"Glycine, serine and threonine metabolism",
"notes":{
"original_bigg_ids":[
"ASADi",
"pep_c",
"APECO1_208"
]
}
},
{
"id":"HSK",
"name":"Homoserine kinase",
"metabolites":{
"adp_c":1.0,
"atp_c":-1.0,
"h_c":1.0,
"hom__L_c":-1.0,
"phom_c":1.0
},
"lower_bound":0,
"upper_bound":1000,
"gene_reaction_rule":"ABAYE0244",
"subsystem":"Glycine, serine and threonine metabolism",
"notes":{
"original_bigg_ids":[
"HSK"
]
},
"annotation":{
"EC Number":"http://identifiers.org/ec-code/2.7.1.39",
"MetaNetX (MNX) Equation":"http://identifiers.org/metanetx.reaction/MNXR100737",
"BioCyc":"http://identifiers.org/biocyc/META:HOMOSERKIN-RXN",
"RHEA":"http://identifiers.org/rhea/13988",
"KEGG Reaction":"http://identifiers.org/kegg.reaction/R01771"
}
},
{
"id":"THRS",
"name":"Threonine synthase",
"metabolites":{
"h2o_c":-1.0,
"phom_c":-1.0,
"pi_c":1.0,
"thr__L_c":1.0
},
"lower_bound":0,
"upper_bound":1000,
"gene_reaction_rule":"ABAYE3531",
"subsystem":"Glycine, serine and threonine metabolism",
"notes":{
"original_bigg_ids":[
"THRS",
"THRS_c"
]
},
"annotation":{
"EC Number":"http://identifiers.org/ec-code/4.2.3.1",
"MetaNetX (MNX) Equation":"http://identifiers.org/metanetx.reaction/MNXR104846",
"BioCyc":"http://identifiers.org/biocyc/META:THRESYN-RXN",
"RHEA":"http://identifiers.org/rhea/10843",
"KEGG Reaction":"http://identifiers.org/kegg.reaction/R01466"
}
},
{
"id":"PGCD",
"name":"Phosphoglycerate dehydrogenase",
"metabolites":{
"3pg_c":-1.0,
"3php_c":1.0,
"h_c":1.0,
"nad_c":-1.0,
"nadh_c":1.0
},
"lower_bound":0,
"upper_bound":1000,
"gene_reaction_rule":"ABAYE0332",
"subsystem":"Glycine, serine and threonine metabolism",
"notes":{
"original_bigg_ids":[
"PGCD",
"PGCDr"
]
},
"annotation":{
"BioCyc":"http://identifiers.org/biocyc/META:PGLYCDEHYDROG-RXN",
"RHEA":"http://identifiers.org/rhea/12644",
"KEGG Reaction":"http://identifiers.org/kegg.reaction/R01513",
"EC Number":"http://identifiers.org/ec-code/1.1.1.95",
"MetaNetX (MNX) Equation":"http://identifiers.org/metanetx.reaction/MNXR102527",
"Reactome":"http://www.reactome.org/content/detail/R-ALL-REACT_R-XTR-977348"
}
},
{
"id":"LPD5",
"name":"Dihydrolipoamide dehydrogenase",
"metabolites":{
"dhlplarg_c":-1.0,
"h_c":1.0,
"lplarg_c":1.0,
"nad_c":-1.0,
"nadh_c":1.0
},
"lower_bound":0,
"upper_bound":1000,
"gene_reaction_rule":"ABAYE0505 or ABAYE0782 or ABAYE1945",
"subsystem":"Glycine, serine and threonine metabolism",
"notes":{
"original_bigg_ids":[
"LPD5"
]
},
"annotation":{
"MetaNetX (MNX) Equation":"http://identifiers.org/metanetx.reaction/MNXR101133"
}
},
{
"id":"SERD_L",
"name":"L-serine deaminase",
"metabolites":{
"nh4_c":1.0,
"pyr_c":1.0,
"ser__L_c":-1.0
},
"lower_bound":-1000,
"upper_bound":1000,
"gene_reaction_rule":"ABAYE2377 or (ABAYE0691 or ABAYE1083 or ABAYE1649)",
"subsystem":"Glycine, serine and threonine metabolism ",
"notes":{
"original_bigg_ids":[
"SAL_c",
"SERD_L",
"SERD_Lr",
"SER_AL",
"r0060"
]
},
"annotation":{
"EC Number":"http://identifiers.org/ec-code/4.3.1.19",
"MetaNetX (MNX) Equation":"http://identifiers.org/metanetx.reaction/MNXR104339",
"BioCyc":"http://identifiers.org/biocyc/META:4.3.1.17-RXN",
"RHEA":"http://identifiers.org/rhea/19172",
"KEGG Reaction":"http://identifiers.org/kegg.reaction/R00223"
}
},
{
"id":"THRD_L",
"name":"L-threonine deaminase",
"metabolites":{
"2obut_c":1.0,
"nh4_c":1.0,
"thr__L_c":-1.0
},
"lower_bound":0,
"upper_bound":1000,
"gene_reaction_rule":"ABAYE0691 or ABAYE1083 or ABAYE1649",
"subsystem":"Glycine, serine and threonine metabolism ",
"notes":{
"original_bigg_ids":[
"THRD_L",
"THRD_Lr",
"THRD_c"
]
},
"annotation":{
"EC Number":"http://identifiers.org/ec-code/4.3.1.19",
"MetaNetX (MNX) Equation":"http://identifiers.org/metanetx.reaction/MNXR104714",
"BioCyc":"http://identifiers.org/biocyc/META:THREDEHYD-RXN",
"RHEA":"http://identifiers.org/rhea/22111",
"KEGG Reaction":"http://identifiers.org/kegg.reaction/R00996"
}
},
{
"id":"THRTRS",
"name":"Threonyl-tRNA synthetase",
"metabolites":{
"amp_c":1.0,
"atp_c":-1.0,
"ppi_c":1.0,
"thr__L_c":-1.0,
"thrtrna_c":1.0,
"trnathr_c":-1.0
},
"lower_bound":0,
"upper_bound":1000,
"gene_reaction_rule":"ABAYE3169",
"subsystem":"Glycine, serine and threonine metabolism",
"notes":{
"original_bigg_ids":[
"THRTL",
"THRTL_c",
"THRTRS"
]
},
"annotation":{
"EC Number":"http://identifiers.org/ec-code/6.1.1.3",
"MetaNetX (MNX) Equation":"http://identifiers.org/metanetx.reaction/MNXR104848",
"Reactome":"http://www.reactome.org/content/detail/R-ALL-REACT_R-HSA-380201",
"KEGG Reaction":"http://identifiers.org/kegg.reaction/R03663"
}
},
{
"id":"SERTRS",
"name":"Seryl-tRNA synthetase",
"metabolites":{
"amp_c":1.0,
"atp_c":-1.0,
"ppi_c":1.0,
"ser__L_c":-1.0,
"sertrna_c":1.0,
"trnaser_c":-1.0
},
"lower_bound":0,
"upper_bound":1000,
"gene_reaction_rule":"ABAYE0757",
"subsystem":"Glycine, serine and threonine metabolism",
"notes":{
"original_bigg_ids":[
"SERTL",
"SERTL_c",
"SERTRS"
]
},
"annotation":{
"EC Number":"http://identifiers.org/ec-code/6.1.1.11",
"MetaNetX (MNX) Equation":"http://identifiers.org/metanetx.reaction/MNXR104350",
"KEGG Reaction":"http://identifiers.org/kegg.reaction/R03662"
}
},
{
"id":"GLYTRS",
"name":"Glycyl-tRNA synthetase",
"metabolites":{
"amp_c":1.0,
"atp_c":-1.0,
"gly_c":-1.0,
"glytrna_c":1.0,
"ppi_c":1.0,
"trnagly_c":-1.0
},
"lower_bound":0,
"upper_bound":1000,
"gene_reaction_rule":"ABAYE0367 and ABAYE0368",
"subsystem":"Glycine, serine and threonine metabolism",
"notes":{
"original_bigg_ids":[
"GLYTL",
"GLYTL_c",
"GLYTRS"
]
},
"annotation":{
"EC Number":"http://identifiers.org/ec-code/6.1.1.14",
"MetaNetX (MNX) Equation":"http://identifiers.org/metanetx.reaction/MNXR100365",
"Reactome":"http://www.reactome.org/content/detail/R-ALL-REACT_R-HSA-380240",
"KEGG Reaction":"http://identifiers.org/kegg.reaction/R03654"
}
},
{
"id":"DABAAT",
"name":"DABAAT",
"metabolites":{
"24dab_c":-1.0,
"akg_c":-1.0,
"aspsa_c":1.0,
"glu__L_c":1.0,
"h_c":-2.0
},
"lower_bound":0,
"upper_bound":1000,
"gene_reaction_rule":"ABAYE1026",
"subsystem":"Glycine, serine and threonine metabolism",
"notes":{
"original_bigg_ids":[
"DABAAT"
]
},
"annotation":{
"EC Number":"http://identifiers.org/ec-code/2.6.1.76",
"MetaNetX (MNX) Equation":"http://identifiers.org/metanetx.reaction/MNXR97074",
"BioCyc":"http://identifiers.org/biocyc/META:R101-RXN",
"RHEA":"http://identifiers.org/rhea/11163",
"KEGG Reaction":"http://identifiers.org/kegg.reaction/R06977"
}
},
{
"id":"BETALDHx",
"name":"Betaine-aldehyde dehydrogenase",
"metabolites":{
"betald_c":-1.0,
"glyb_c":1.0,
"h2o_c":-1.0,
"h_c":2.0,
"nad_c":-1.0,
"nadh_c":1.0
},
"lower_bound":0,
"upper_bound":1000,
"gene_reaction_rule":"ABAYE1066 or ABAYE2867",
"subsystem":"Glycine, serine and threonine metabolism",
"notes":{
"original_bigg_ids":[
"BADH",
"BETALDH_c",
"BETALDHx"
]
},
"annotation":{
"BioCyc":"http://identifiers.org/biocyc/META:BADH-RXN",
"RHEA":"http://identifiers.org/rhea/15308",
"KEGG Reaction":"http://identifiers.org/kegg.reaction/R02565",
"EC Number":"http://identifiers.org/ec-code/1.2.1.8",
"MetaNetX (MNX) Equation":"http://identifiers.org/metanetx.reaction/MNXR96237",
"Reactome":"http://www.reactome.org/content/detail/R-ALL-REACT_R-XTR-6797955"
}
},
{
"id":"ALR2",
"name":"Aldose reductase (methylglyoxal)",
"metabolites":{
"acetol_c":1.0,
"h_c":-1.0,
"mthgxl_c":-1.0,
"nadp_c":1.0,
"nadph_c":-1.0
},
"lower_bound":0,
"upper_bound":1000,
"gene_reaction_rule":"ABAYE0043 or ABAYE0109 or ABAYE0479 or ABAYE1356 or ABAYE2589 or ABAYE2607 or ABAYE2613 or ABAYE2618 or ABAYE2845 or ABAYE3187 or ABAYE3378",
"subsystem":"Glycine, serine and threonine metabolism",
"notes":{
"original_bigg_ids":[
"ALR2"
]
},
"annotation":{
"EC Number":"http://identifiers.org/ec-code/1.1.1.-",
"MetaNetX (MNX) Equation":"http://identifiers.org/metanetx.reaction/MNXR95788",
"BioCyc":"http://identifiers.org/biocyc/META:RXN0-4281",
"RHEA":"http://identifiers.org/rhea/27989",
"KEGG Reaction":"http://identifiers.org/kegg.reaction/R02528"
}
},
{
"id":"SERD_D",
"name":"D-serine deaminase",
"metabolites":{
"nh4_c":1.0,
"pyr_c":1.0,
"ser__D_c":-1.0
},
"lower_bound":-1000,
"upper_bound":1000,
"gene_reaction_rule":"ABAYE2819",
"subsystem":"Glycine, serine and threonine metabolism",
"notes":{
"original_bigg_ids":[
"SERD_D"
]
},
"annotation":{
"EC Number":"http://identifiers.org/ec-code/4.3.1.18",
"MetaNetX (MNX) Equation":"http://identifiers.org/metanetx.reaction/MNXR104338",
"BioCyc":"http://identifiers.org/biocyc/META:DSERDEAM-RXN",
"RHEA":"http://identifiers.org/rhea/13980",
"KEGG Reaction":"http://identifiers.org/kegg.reaction/R00221"
}
},
{
"id":"CYSTL",
"name":"Cystathionine b-lyase",
"metabolites":{
"cyst__L_c":-1.0,
"h2o_c":-1.0,
"hcys__L_c":1.0,
"nh4_c":1.0,
"pyr_c":1.0
},
"lower_bound":0,
"upper_bound":1000,
"gene_reaction_rule":"ABAYE0405",
"subsystem":"Methionine metabolism",
"notes":{
"original_bigg_ids":[
"CYSTL"
]
},
"annotation":{
"EC Number":"http://identifiers.org/ec-code/4.4.1.8",
"MetaNetX (MNX) Equation":"http://identifiers.org/metanetx.reaction/MNXR96469",
"RHEA":"http://identifiers.org/rhea/13968",
"KEGG Reaction":"http://identifiers.org/kegg.reaction/R01286"
}
},
{
"id":"METS",
"name":"Methionine synthase",
"metabolites":{
"5mthf_c":-1.0,
"h_c":1.0,
"hcys__L_c":-1.0,
"met__L_c":1.0,
"thf_c":1.0
},
"lower_bound":-1000,
"upper_bound":1000,
"gene_reaction_rule":"ABAYE2822",
"subsystem":"Methionine metabolism",
"notes":{
"original_bigg_ids":[
"METS",
"METSr"
]
},
"annotation":{
"EC Number":"http://identifiers.org/ec-code/2.1.1.13",
"MetaNetX (MNX) Equation":"http://identifiers.org/metanetx.reaction/MNXR101481",
"RHEA":"http://identifiers.org/rhea/11175",
"KEGG Reaction":"http://identifiers.org/kegg.reaction/R00946"
}
},
{
"id":"METTRS",
"name":"Methionyl-tRNA synthetase",
"metabolites":{
"amp_c":1.0,
"atp_c":-1.0,
"met__L_c":-1.0,
"mettrna_c":1.0,
"ppi_c":1.0,
"trnamet_c":-1.0
},
"lower_bound":0,
"upper_bound":1000,
"gene_reaction_rule":"ABAYE3031",
"subsystem":"Methionine metabolism",
"notes":{
"original_bigg_ids":[
"METTL",
"METTL_c",
"METTRS"
]
},
"annotation":{
"EC Number":"http://identifiers.org/ec-code/6.1.1.10",
"MetaNetX (MNX) Equation":"http://identifiers.org/metanetx.reaction/MNXR101488",
"KEGG Reaction":"http://identifiers.org/kegg.reaction/R03659"
}
},
{
"id":"FMETTRS",
"name":"Methionyl-tRNA formyltransferase",
"metabolites":{
"10fthf_c":-1.0,
"fmettrna_c":1.0,
"h_c":1.0,
"mettrna_c":-1.0,
"thf_c":1.0
},
"lower_bound":0,
"upper_bound":1000,
"gene_reaction_rule":"ABAYE0022",
"subsystem":"Methionine metabolism",
"notes":{
"original_bigg_ids":[
"FMETTRS",
"METTF",
"METTF_c"
]
},
"annotation":{
"EC Number":"http://identifiers.org/ec-code/2.1.2.9",
"MetaNetX (MNX) Equation":"http://identifiers.org/metanetx.reaction/MNXR99604",
"KEGG Reaction":"http://identifiers.org/kegg.reaction/R03940"
}
},
{
"id":"METAT",
"name":"Methionine adenosyltransferase",
"metabolites":{
"amet_c":1.0,
"atp_c":-1.0,
"h2o_c":-1.0,
"met__L_c":-1.0,
"pi_c":1.0,
"ppi_c":1.0
},
"lower_bound":0,
"upper_bound":1000,
"gene_reaction_rule":"ABAYE2118",
"subsystem":"Methionine metabolism",
"notes":{
"original_bigg_ids":[
"MAT",
"MAT_c",
"METAT"
]
},
"annotation":{
"EC Number":"http://identifiers.org/ec-code/2.5.1.6",
"MetaNetX (MNX) Equation":"http://identifiers.org/metanetx.reaction/MNXR101407",
"BioCyc":"http://identifiers.org/biocyc/META:S-ADENMETSYN-RXN",
"RHEA":"http://identifiers.org/rhea/21083",
"KEGG Reaction":"http://identifiers.org/kegg.reaction/R00177"
}
},
{
"id":"AHCYSNS",
"name":"S-adenosylhomocysteine nucleosidase",
"metabolites":{
"ade_c":1.0,
"ahcys_c":-1.0,
"h2o_c":-1.0,
"rhcys_c":1.0
},
"lower_bound":-1000,
"upper_bound":1000,
"gene_reaction_rule":"ABAYE3028 or ABAYE3846",
"subsystem":"Methionine metabolism",
"notes":{
"original_bigg_ids":[
"AHCYSNS",
"AHCYSNS_r"
]
},
"annotation":{
"EC Number":"http://identifiers.org/ec-code/3.2.2.9",
"MetaNetX (MNX) Equation":"http://identifiers.org/metanetx.reaction/MNXR95625",
"BioCyc":"http://identifiers.org/biocyc/META:ADENOSYLHOMOCYSTEINE-NUCLEOSIDASE-RXN",
"RHEA":"http://identifiers.org/rhea/17808",
"KEGG Reaction":"http://identifiers.org/kegg.reaction/R00194"
}
},
{
"id":"CYTOM",
"name":"Cytosine 5 methyltransferase",
"metabolites":{
"5mcsn_c":1.0,
"ahcys_c":1.0,
"amet_c":-1.0,
"csn_c":-1.0,
"h_c":1.0
},
"lower_bound":-1000,
"upper_bound":1000,
"gene_reaction_rule":"ABAYE0084",
"subsystem":"Methionine metabolism",
"notes":{
"original_bigg_ids":[
"CMT2_c",
"CYTOM"
]
},
"annotation":{
"EC Number":"http://identifiers.org/ec-code/2.1.1.37",
"MetaNetX (MNX) Equation":"http://identifiers.org/metanetx.reaction/MNXR97062"
}
},
{
"id":"HSERTA",
"name":"Homoserine O trans acetylase",
"metabolites":{
"accoa_c":-1.0,
"achms_c":1.0,
"coa_c":1.0,
"hom__L_c":-1.0
},
"lower_bound":-1000,
"upper_bound":1000,
"gene_reaction_rule":"ABAYE3293",
"subsystem":"Methionine metabolism",
"notes":{
"original_bigg_ids":[
"HSAT",
"HSERTA"
]
},
"annotation":{
"EC Number":"http://identifiers.org/ec-code/2.3.1.31",
"MetaNetX (MNX) Equation":"http://identifiers.org/metanetx.reaction/MNXR100736",
"BioCyc":"http://identifiers.org/biocyc/META:HOMOSERINE-O-ACETYLTRANSFERASE-RXN",
"RHEA":"http://identifiers.org/rhea/13704",
"KEGG Reaction":"http://identifiers.org/kegg.reaction/R01776"
}
},
{
"id":"SHSL2",
"name":"O succinylhomoserine lyase  H2S ",
"metabolites":{
"h2s_c":-1.0,
"hcys__L_c":1.0,
"succ_c":1.0,
"suchms_c":-1.0
},
"lower_bound":-1000,
"upper_bound":1000,
"gene_reaction_rule":"ABAYE1970",
"subsystem":"Methionine metabolism",
"notes":{
"original_bigg_ids":[
"SHSL2"
]
},
"annotation":{
"EC Number":"http://identifiers.org/ec-code/2.5.1.48",
"MetaNetX (MNX) Equation":"http://identifiers.org/metanetx.reaction/MNXR104382",
"BioCyc":"http://identifiers.org/biocyc/META:RXN-9384",
"RHEA":"http://identifiers.org/rhea/27829",
"KEGG Reaction":"http://identifiers.org/kegg.reaction/R01288"
}
},
{
"id":"CYSDS",
"name":"Cysteine Desulfhydrase",
"metabolites":{
"cys__L_c":-1.0,
"h2o_c":-1.0,
"h2s_c":1.0,
"nh4_c":1.0,
"pyr_c":1.0
},
"lower_bound":0,
"upper_bound":1000,
"gene_reaction_rule":"ABAYE0405",
"subsystem":"Cysteine metabolism",
"notes":{
"original_bigg_ids":[
"CYSDS",
"CYSLDS",
"TRPAS1"
]
},
"annotation":{
"EC Number":"http://identifiers.org/ec-code/4.4.1.8",
"MetaNetX (MNX) Equation":"http://identifiers.org/metanetx.reaction/MNXR96994",
"BioCyc":"http://identifiers.org/biocyc/META:LCYSDESULF-RXN",
"RHEA":"http://identifiers.org/rhea/24934",
"KEGG Reaction":"http://identifiers.org/kegg.reaction/R00782"
}
},
{
"id":"CYSLYSL",
"name":"L-Cystine Lysteine-lyase (deaminating)",
"metabolites":{
"cysi__L_c":-1.0,
"h2o_c":-1.0,
"nh4_c":1.0,
"pyr_c":1.0,
"thcys_c":1.0
},
"lower_bound":0,
"upper_bound":1000,
"gene_reaction_rule":"ABAYE0405",
"subsystem":"Cysteine metabolism",
"notes":{
"original_bigg_ids":[
"CYSLYSL"
]
},
"annotation":{
"EC Number":"http://identifiers.org/ec-code/4.4.1.k",
"MetaNetX (MNX) Equation":"http://identifiers.org/metanetx.reaction/MNXR96943",
"BioCyc":"http://identifiers.org/biocyc/META:CYSTHIOCYS-RXN",
"RHEA":"http://identifiers.org/rhea/24930",
"KEGG Reaction":"http://identifiers.org/kegg.reaction/R02408"
}
},
{
"id":"SERAT",
"name":"Serine O-acetyltransferase",
"metabolites":{
"accoa_c":-1.0,
"acser_c":1.0,
"coa_c":1.0,
"ser__L_c":-1.0
},
"lower_bound":-1000,
"upper_bound":1000,
"gene_reaction_rule":"ABAYE2191 or ABAYE2248",
"subsystem":"Cysteine metabolism",
"notes":{
"original_bigg_ids":[
"SERAT",
"SERATi"
]
},
"annotation":{
"BioCyc":"http://identifiers.org/biocyc/META:SERINE-O-ACETTRAN-RXN",
"RHEA":"http://identifiers.org/rhea/24563",
"KEGG Reaction":"http://identifiers.org/kegg.reaction/R00586",
"EC Number":"http://identifiers.org/ec-code/2.3.1.30",
"MetaNetX (MNX) Equation":"http://identifiers.org/metanetx.reaction/MNXR104275",
"Reactome":"http://www.reactome.org/content/detail/R-ALL-REACT_R-MTU-936615"
}
},
{
"id":"CYSS",
"name":"Cysteine synthase",
"metabolites":{
"ac_c":1.0,
"acser_c":-1.0,
"cys__L_c":1.0,
"h2s_c":-1.0,
"h_c":1.0
},
"lower_bound":0,
"upper_bound":1000,
"gene_reaction_rule":"ABAYE3184 or ABAYE3696",
"subsystem":"Cysteine metabolism",
"notes":{
"original_bigg_ids":[
"CYSS",
"CYSSr"
]
},
"annotation":{
"EC Number":"http://identifiers.org/ec-code/2.5.1.65",
"MetaNetX (MNX) Equation":"http://identifiers.org/metanetx.reaction/MNXR97007",
"BioCyc":"http://identifiers.org/biocyc/META:ACSERLY-RXN",
"RHEA":"http://identifiers.org/rhea/14832",
"KEGG Reaction":"http://identifiers.org/kegg.reaction/R00897"
}
},
{
"id":"SLCYSS",
"name":"O-acetyl-L-serine sulfhydrylase",
"metabolites":{
"ac_c":1.0,
"acser_c":-1.0,
"scys__L_c":1.0,
"tsul_c":-1.0
},
"lower_bound":0,
"upper_bound":1000,
"gene_reaction_rule":"ABAYE3184 or ABAYE3696",
"subsystem":"Cysteine metabolism",
"notes":{
"original_bigg_ids":[
"CYSS2",
"SLCYSS"
]
},
"annotation":{
"EC Number":"http://identifiers.org/ec-code/2.5.1.47",
"MetaNetX (MNX) Equation":"http://identifiers.org/metanetx.reaction/MNXR95415",
"BioCyc":"http://identifiers.org/biocyc/META:SULFOCYS-RXN",
"RHEA":"http://identifiers.org/rhea/30894",
"KEGG Reaction":"http://identifiers.org/kegg.reaction/R03132"
}
},
{
"id":"SERHL",
"name":"L-Serine hydro-lyase",
"metabolites":{
"2amac_c":1.0,
"h2o_c":1.0,
"ser__L_c":-1.0
},
"lower_bound":0,
"upper_bound":1000,
"gene_reaction_rule":"ABAYE2377",
"subsystem":"Cysteine metabolism",
"notes":{
"original_bigg_ids":[
"SERHL"
]
},
"annotation":{
"EC Number":"http://identifiers.org/ec-code/4.3.1.17",
"MetaNetX (MNX) Equation":"http://identifiers.org/metanetx.reaction/MNXR104344",
"BioCyc":"http://identifiers.org/biocyc/META:RXN-15125",
"RHEA":"http://identifiers.org/rhea/40666",
"KEGG Reaction":"http://identifiers.org/kegg.reaction/R00590"
}
},
{
"id":"CYSTRS",
"name":"Cysteinyl-tRNA synthetase",
"metabolites":{
"amp_c":1.0,
"atp_c":-1.0,
"cys__L_c":-1.0,
"cystrna_c":1.0,
"ppi_c":1.0,
"trnacys_c":-1.0
},
"lower_bound":0,
"upper_bound":1000,
"gene_reaction_rule":"ABAYE2493",
"subsystem":"Cysteine metabolism",
"notes":{
"original_bigg_ids":[
"CYSTL",
"CYSTL_c",
"CYSTRS"
]
},
"annotation":{
"EC Number":"http://identifiers.org/ec-code/6.1.1.16",
"MetaNetX (MNX) Equation":"http://identifiers.org/metanetx.reaction/MNXR97018",
"Reactome":"http://www.reactome.org/content/detail/R-ALL-REACT_R-HSA-380158",
"KEGG Reaction":"http://identifiers.org/kegg.reaction/R03650"
}
},
{
"id":"CYSDDS",
"name":"D-cysteine desulfhydrase",
"metabolites":{
"cys__D_c":-1.0,
"h2o_c":-1.0,
"h2s_c":1.0,
"nh4_c":1.0,
"pyr_c":1.0
},
"lower_bound":-1000,
"upper_bound":1000,
"gene_reaction_rule":"ABAYE3037",
"subsystem":"Cysteine metabolism",
"notes":{
"original_bigg_ids":[
"CYSDDS"
]
},
"annotation":{
"EC Number":"http://identifiers.org/ec-code/4.4.1.15",
"MetaNetX (MNX) Equation":"http://identifiers.org/metanetx.reaction/MNXR96992",
"BioCyc":"http://identifiers.org/biocyc/META:DCYSDESULF-RXN",
"RHEA":"http://identifiers.org/rhea/11271",
"KEGG Reaction":"http://identifiers.org/kegg.reaction/R01874"
}
},
{
"id":"ECOAH12",
"name":"ECOAH12",
"metabolites":{
"2mp2coa_c":-1.0,
"3hibutcoa_c":1.0,
"h2o_c":-1.0
},
"lower_bound":0,
"upper_bound":1000,
"gene_reaction_rule":"ABAYE0482 or ABAYE0915 or ABAYE2065 or ABAYE2290 or ABAYE2304 or ABAYE2311 or ABAYE2369 or ABAYE2370 or ABAYE2628 or ABAYE2852 or ABAYE3186 or ABAYE3763 or ABAYE3764",
"subsystem":"Valine, leucine and isoleucine degradation",
"notes":{
"original_bigg_ids":[
"ECOAH12"
]
},
"annotation":{
"EC Number":"http://identifiers.org/ec-code/4.2.1.17",
"MetaNetX (MNX) Equation":"http://identifiers.org/metanetx.reaction/MNXR97885",
"BioCyc":"http://identifiers.org/biocyc/META:METHYLACYLYLCOA-HYDROXY-RXN",
"RHEA":"http://identifiers.org/rhea/31178",
"KEGG Reaction":"http://identifiers.org/kegg.reaction/R04224"
}
},
{
"id":"ECOAH9ir",
"name":"2 Methylprop 2 enoyl CoA  2 Methylbut 2 enoyl CoA ",
"metabolites":{
"2mb2coa_c":-1.0,
"3hmbcoa_c":1.0,
"h2o_c":-1.0
},
"lower_bound":0,
"upper_bound":1000,
"gene_reaction_rule":"ABAYE0482 or ABAYE0915 or ABAYE2065 or ABAYE2290 or ABAYE2304 or ABAYE2311 or ABAYE2369 or ABAYE2370 or ABAYE2628 or ABAYE2852 or ABAYE3186 or ABAYE3763 or ABAYE3764",
"subsystem":"Valine, leucine and isoleucine degradation",
"notes":{
"original_bigg_ids":[
"ECOAH9",
"ECOAH9ir"
]
},
"annotation":{
"EC Number":"http://identifiers.org/ec-code/4.2.1.17",
"MetaNetX (MNX) Equation":"http://identifiers.org/metanetx.reaction/MNXR97894",
"BioCyc":"http://identifiers.org/biocyc/META:TIGLYLCOA-HYDROXY-RXN",
"RHEA":"http://identifiers.org/rhea/31122",
"KEGG Reaction":"http://identifiers.org/kegg.reaction/R04204"
}
},
{
"id":"HACD9",
"name":"3 hydroxyacyl CoA dehydrogenase  2 Methylacetoacetyl CoA ",
"metabolites":{
"2maacoa_c":1.0,
"3hmbcoa_c":-1.0,
"h_c":1.0,
"nad_c":-1.0,
"nadh_c":1.0
},
"lower_bound":-1000,
"upper_bound":1000,
"gene_reaction_rule":"ABAYE1411 or ABAYE2460 or ABAYE3470",
"subsystem":"Valine, leucine and isoleucine degradation",
"notes":{
"original_bigg_ids":[
"HACD8",
"HACD9"
]
},
"annotation":{
"EC Number":"http://identifiers.org/ec-code/1.1.1.35",
"MetaNetX (MNX) Equation":"http://identifiers.org/metanetx.reaction/MNXR100550",
"BioCyc":"http://identifiers.org/biocyc/META:1.1.1.178-RXN",
"RHEA":"http://identifiers.org/rhea/13284",
"KEGG Reaction":"http://identifiers.org/kegg.reaction/R04203"
}
},
{
"id":"BCTA",
"name":"Branched-chain-amino-acid transaminase",
"metabolites":{
"3mop_c":-1.0,
"akg_c":1.0,
"glu__L_c":-1.0,
"ile__L_c":1.0
},
"lower_bound":-1000,
"upper_bound":1000,
"gene_reaction_rule":"ABAYE0577",
"subsystem":"Valine, leucine and isoleucine degradation",
"notes":{
"original_bigg_ids":[
"BCTA"
]
}
},
{
"id":"LEUTA",
"name":"Leucine transaminase",
"metabolites":{
"4mop_c":1.0,
"akg_c":-1.0,
"glu__L_c":1.0,
"leu__L_c":-1.0
},
"lower_bound":-1000,
"upper_bound":1000,
"gene_reaction_rule":"ABAYE0577",
"subsystem":"Valine, leucine and isoleucine biosynthesis",
"notes":{
"original_bigg_ids":[
"BCTAL_c",
"BCTA_LPAREN_glu_RPAREN_",
"LEUTA"
]
},
"annotation":{
"EC Number":"http://identifiers.org/ec-code/2.6.1.67",
"MetaNetX (MNX) Equation":"http://identifiers.org/metanetx.reaction/MNXR96229",
"BioCyc":"http://identifiers.org/biocyc/META:BRANCHED-CHAINAMINOTRANSFERLEU-RXN",
"RHEA":"http://identifiers.org/rhea/18324",
"KEGG Reaction":"http://identifiers.org/kegg.reaction/R01090"
}
},
{
"id":"KARA1i",
"name":"Acetohydroxy acid isomeroreductase",
"metabolites":{
"23dhmb_c":1.0,
"alac__S_c":-1.0,
"h_c":-1.0,
"nadp_c":1.0,
"nadph_c":-1.0
},
"lower_bound":0,
"upper_bound":1000,
"gene_reaction_rule":"ABAYE3238",
"subsystem":"Valine, leucine and isoleucine biosynthesis",
"notes":{
"original_bigg_ids":[
"KARA1i"
]
}
},
{
"id":"DHAD1",
"name":"Dihydroxy-acid dehydratase (2,3-dihydroxy-3-methylbutanoate)",
"metabolites":{
"23dhmb_c":-1.0,
"3mob_c":1.0,
"h2o_c":1.0
},
"lower_bound":0,
"upper_bound":1000,
"gene_reaction_rule":"ABAYE0023 or ABAYE1724 or ABAYE1781",
"subsystem":"Valine, leucine and isoleucine biosynthesis",
"notes":{
"original_bigg_ids":[
"DHAD1",
"DHAD_LPAREN_3mob_RPAREN_"
]
},
"annotation":{
"EC Number":"http://identifiers.org/ec-code/4.2.1.9",
"MetaNetX (MNX) Equation":"http://identifiers.org/metanetx.reaction/MNXR97358",
"BioCyc":"http://identifiers.org/biocyc/META:DIHYDROXYISOVALDEHYDRAT-RXN",
"RHEA":"http://identifiers.org/rhea/24812",
"KEGG Reaction":"http://identifiers.org/kegg.reaction/R04441"
}
},
{
"id":"ACHBS",
"name":"2-aceto-2-hydroxybutanoate synthase",
"metabolites":{
"2ahbut_c":1.0,
"2obut_c":-1.0,
"co2_c":1.0,
"h_c":-1.0,
"pyr_c":-1.0
},
"lower_bound":0,
"upper_bound":1000,
"gene_reaction_rule":"ABAYE2836 or (ABAYE3239 and ABAYE3240)",
"subsystem":"Valine, leucine and isoleucine biosynthesis",
"notes":{
"original_bigg_ids":[
"ACHBS"
]
},
"annotation":{
"EC Number":"http://identifiers.org/ec-code/2.2.1.6",
"MetaNetX (MNX) Equation":"http://identifiers.org/metanetx.reaction/MNXR95260",
"BioCyc":"http://identifiers.org/biocyc/META:ACETOOHBUTSYN-RXN",
"RHEA":"http://identifiers.org/rhea/27657",
"KEGG Reaction":"http://identifiers.org/kegg.reaction/R08648"
}
},
{
"id":"KARA2",
"name":"Ketol-acid reductoisomerase (2-Acetolactate)",
"metabolites":{
"23dhmp_c":1.0,
"2ahbut_c":-1.0,
"h_c":-1.0,
"nadp_c":1.0,
"nadph_c":-1.0
},
"lower_bound":0,
"upper_bound":1000,
"gene_reaction_rule":"ABAYE3238",
"subsystem":"Valine, leucine and isoleucine biosynthesis",
"notes":{
"original_bigg_ids":[
"KARA2",
"KARA2i"
]
},
"annotation":{
"EC Number":"http://identifiers.org/ec-code/1.1.1.86",
"MetaNetX (MNX) Equation":"http://identifiers.org/metanetx.reaction/MNXR100902",
"BioCyc":"http://identifiers.org/biocyc/META:ACETOOHBUTREDUCTOISOM-RXN",
"RHEA":"http://identifiers.org/rhea/13496"
}
},
{
"id":"DHAD2",
"name":"Dihydroxy-acid dehydratase (2,3-dihydroxy-3-methylpentanoate)",
"metabolites":{
"23dhmp_c":-1.0,
"3mop_c":1.0,
"h2o_c":1.0
},
"lower_bound":0,
"upper_bound":1000,
"gene_reaction_rule":"ABAYE0023 or ABAYE1724 or ABAYE1781",
"subsystem":"Valine, leucine and isoleucine biosynthesis",
"notes":{
"original_bigg_ids":[
"DHAD",
"DHAD2"
]
},
"annotation":{
"EC Number":"http://identifiers.org/ec-code/4.2.1.9",
"MetaNetX (MNX) Equation":"http://identifiers.org/metanetx.reaction/MNXR97359",
"BioCyc":"http://identifiers.org/biocyc/META:DIHYDROXYMETVALDEHYDRAT-RXN",
"RHEA":"http://identifiers.org/rhea/27697",
"KEGG Reaction":"http://identifiers.org/kegg.reaction/R05070"
}
},
{
"id":"ILETA",
"name":"Isoleucine transaminase",
"metabolites":{
"3mop_c":1.0,
"akg_c":-1.0,
"glu__L_c":1.0,
"ile__L_c":-1.0
},
"lower_bound":-1000,
"upper_bound":1000,
"gene_reaction_rule":"ABAYE0577",
"subsystem":"Valine, leucine and isoleucine biosynthesis",
"notes":{
"original_bigg_ids":[
"BCTA",
"BCTAI_c",
"ILETA"
]
},
"annotation":{
"EC Number":"http://identifiers.org/ec-code/2.6.1.42",
"MetaNetX (MNX) Equation":"http://identifiers.org/metanetx.reaction/MNXR96228",
"BioCyc":"http://identifiers.org/biocyc/META:BRANCHED-CHAINAMINOTRANSFERILEU-RXN",
"RHEA":"http://identifiers.org/rhea/24804",
"KEGG Reaction":"http://identifiers.org/kegg.reaction/R02199"
}
},
{
"id":"IPMD",
"name":"3-isopropylmalate dehydrogenase",
"metabolites":{
"3c2hmp_c":-1.0,
"3c4mop_c":1.0,
"h_c":1.0,
"nad_c":-1.0,
"nadh_c":1.0
},
"lower_bound":0,
"upper_bound":1000,
"gene_reaction_rule":"ABAYE3357",
"subsystem":"Valine, leucine and isoleucine biosynthesis",
"notes":{
"original_bigg_ids":[
"IMDH",
"IPMD",
"IPMDr"
]
},
"annotation":{
"EC Number":"http://identifiers.org/ec-code/1.1.1.85",
"MetaNetX (MNX) Equation":"http://identifiers.org/metanetx.reaction/MNXR100878",
"BioCyc":"http://identifiers.org/biocyc/META:3-ISOPROPYLMALDEHYDROG-RXN",
"RHEA":"http://identifiers.org/rhea/10895",
"KEGG Reaction":"http://identifiers.org/kegg.reaction/R04426"
}
},
{
"id":"OMCDC",
"name":"2-Oxo-4-methyl-3-carboxypentanoate decarboxylation",
"metabolites":{
"3c4mop_c":-1.0,
"4mop_c":1.0,
"co2_c":1.0,
"h_c":-1.0
},
"lower_bound":0,
"upper_bound":1000,
"gene_reaction_rule":"",
"subsystem":"Valine, leucine and isoleucine biosynthesis",
"notes":{
"original_bigg_ids":[
"MOPC",
"OMCDC"
]
},
"annotation":{
"EC Number":"http://identifiers.org/ec-code/1.1.1.85",
"MetaNetX (MNX) Equation":"http://identifiers.org/metanetx.reaction/MNXR102180",
"BioCyc":"http://identifiers.org/biocyc/META:RXN-7800",
"RHEA":"http://identifiers.org/rhea/25081",
"KEGG Reaction":"http://identifiers.org/kegg.reaction/R01652"
}
},
{
"id":"LEUTRS",
"name":"Leucyl-tRNA synthetase",
"metabolites":{
"amp_c":1.0,
"atp_c":-1.0,
"leu__L_c":-1.0,
"leutrna_c":1.0,
"ppi_c":1.0,
"trnaleu_c":-1.0
},
"lower_bound":0,
"upper_bound":1000,
"gene_reaction_rule":"ABAYE3244",
"subsystem":"Valine, leucine and isoleucine biosynthesis",
"notes":{
"original_bigg_ids":[
"LEUTL",
"LEUTL_c",
"LEUTRS"
]
},
"annotation":{
"EC Number":"http://identifiers.org/ec-code/6.1.1.4",
"MetaNetX (MNX) Equation":"http://identifiers.org/metanetx.reaction/MNXR101053",
"Reactome":"http://www.reactome.org/content/detail/R-ALL-REACT_R-HSA-380200",
"KEGG Reaction":"http://identifiers.org/kegg.reaction/R03657"
}
},
{
"id":"VALTRS",
"name":"Valyl-tRNA synthetase",
"metabolites":{
"amp_c":1.0,
"atp_c":-1.0,
"ppi_c":1.0,
"trnaval_c":-1.0,
"val__L_c":-1.0,
"valtrna_c":1.0
},
"lower_bound":0,
"upper_bound":1000,
"gene_reaction_rule":"ABAYE0740",
"subsystem":"Valine, leucine and isoleucine biosynthesis",
"notes":{
"original_bigg_ids":[
"VALTL",
"VALTL_c",
"VALTRS"
]
},
"annotation":{
"EC Number":"http://identifiers.org/ec-code/6.1.1.9",
"MetaNetX (MNX) Equation":"http://identifiers.org/metanetx.reaction/MNXR105186",
"Reactome":"http://www.reactome.org/content/detail/R-ALL-REACT_R-HSA-380199",
"KEGG Reaction":"http://identifiers.org/kegg.reaction/R03665"
}
},
{
"id":"ILETRS",
"name":"Isoleucyl-tRNA synthetase",
"metabolites":{
"amp_c":1.0,
"atp_c":-1.0,
"ile__L_c":-1.0,
"iletrna_c":1.0,
"ppi_c":1.0,
"trnaile_c":-1.0
},
"lower_bound":0,
"upper_bound":1000,
"gene_reaction_rule":"ABAYE3852",
"subsystem":"Valine, leucine and isoleucine biosynthesis",
"notes":{
"original_bigg_ids":[
"ILETL",
"ILETL_c",
"ILETRS"
]
},
"annotation":{
"EC Number":"http://identifiers.org/ec-code/6.1.1.5",
"MetaNetX (MNX) Equation":"http://identifiers.org/metanetx.reaction/MNXR100820",
"Reactome":"http://www.reactome.org/content/detail/R-ALL-REACT_R-HSA-380176",
"KEGG Reaction":"http://identifiers.org/kegg.reaction/R03656"
}
},
{
"id":"DHDPS",
"name":"Dihydrodipicolinate synthase",
"metabolites":{
"23dhdp_c":1.0,
"aspsa_c":-1.0,
"h2o_c":2.0,
"h_c":1.0,
"pyr_c":-1.0
},
"lower_bound":0,
"upper_bound":1000,
"gene_reaction_rule":"ABAYE0058 or ABAYE2388 or ABAYE2878 or ABAYE3671",
"subsystem":"Lysine biosynthesis",
"notes":{
"original_bigg_ids":[
"DHDPS"
]
},
"annotation":{
"MetaNetX (MNX) Equation":"http://identifiers.org/metanetx.reaction/MNXR97394"
}
},
{
"id":"DHDPRx_r",
"name":"Dihydrodipicolinate reductase (NADH) reversible",
"metabolites":{
"23dhdp_c":-1.0,
"h_c":-1.0,
"nad_c":1.0,
"nadh_c":-1.0,
"thdp_c":1.0
},
"lower_bound":0,
"upper_bound":1000,
"gene_reaction_rule":"ABAYE0036",
"subsystem":"Lysine biosynthesis",
"notes":{
"original_bigg_ids":[
"DHDPRx_r"
]
},
"annotation":{
"MetaNetX (MNX) Equation":"http://identifiers.org/metanetx.reaction/MNXR97392"
}
},
{
"id":"DHDPRy",
"name":"Dihydrodipicolinate reductase (NADPH)",
"metabolites":{
"23dhdp_c":-1.0,
"h_c":-1.0,
"nadp_c":1.0,
"nadph_c":-1.0,
"thdp_c":1.0
},
"lower_bound":0,
"upper_bound":1000,
"gene_reaction_rule":"ABAYE0036",
"subsystem":"Lysine biosynthesis",
"notes":{
"original_bigg_ids":[
"DHDPRy",
"DHPR"
]
},
"annotation":{
"EC Number":"http://identifiers.org/ec-code/1.3.1.26",
"MetaNetX (MNX) Equation":"http://identifiers.org/metanetx.reaction/MNXR97393"
}
},
{
"id":"THDPS",
"name":"Tetrahydrodipicolinate succinylase",
"metabolites":{
"coa_c":1.0,
"h2o_c":-1.0,
"sl2a6o_c":1.0,
"succoa_c":-1.0,
"thdp_c":-1.0
},
"lower_bound":0,
"upper_bound":1000,
"gene_reaction_rule":"ABAYE0923",
"subsystem":"Lysine biosynthesis",
"notes":{
"original_bigg_ids":[
"THDPS"
]
},
"annotation":{
"EC Number":"http://identifiers.org/ec-code/2.3.1.117",
"MetaNetX (MNX) Equation":"http://identifiers.org/metanetx.reaction/MNXR104806",
"BioCyc":"http://identifiers.org/biocyc/META:TETHYDPICSUCC-RXN",
"RHEA":"http://identifiers.org/rhea/17328",
"KEGG Reaction":"http://identifiers.org/kegg.reaction/R04365"
}
},
{
"id":"SDPTA",
"name":"Succinyldiaminopimelate transaminase",
"metabolites":{
"akg_c":-1.0,
"glu__L_c":1.0,
"sl26da_c":-1.0,
"sl2a6o_c":1.0
},
"lower_bound":-1000,
"upper_bound":1000,
"gene_reaction_rule":"ABAYE2181",
"subsystem":"Lysine biosynthesis",
"notes":{
"original_bigg_ids":[
"SDPTA",
"SDPTAi"
]
},
"annotation":{
"EC Number":"http://identifiers.org/ec-code/2.6.1.17",
"MetaNetX (MNX) Equation":"http://identifiers.org/metanetx.reaction/MNXR104301",
"BioCyc":"http://identifiers.org/biocyc/META:SUCCINYLDIAMINOPIMTRANS-RXN",
"RHEA":"http://identifiers.org/rhea/11963",
"KEGG Reaction":"http://identifiers.org/kegg.reaction/R04475"
}
},
{
"id":"SDPDS",
"name":"Succinyl-diaminopimelate desuccinylase",
"metabolites":{
"26dap_LL_c":1.0,
"h2o_c":-1.0,
"sl26da_c":-1.0,
"succ_c":1.0
},
"lower_bound":0,
"upper_bound":1000,
"gene_reaction_rule":"ABAYE0676",
"subsystem":"Lysine biosynthesis",
"notes":{
"original_bigg_ids":[
"SDPDS"
]
},
"annotation":{
"EC Number":"http://identifiers.org/ec-code/3.5.1.18",
"MetaNetX (MNX) Equation":"http://identifiers.org/metanetx.reaction/MNXR104300",
"BioCyc":"http://identifiers.org/biocyc/META:SUCCDIAMINOPIMDESUCC-RXN",
"RHEA":"http://identifiers.org/rhea/22611",
"KEGG Reaction":"http://identifiers.org/kegg.reaction/R02734"
}
},
{
"id":"DAPE",
"name":"Diaminopimelate epimerase",
"metabolites":{
"26dap_LL_c":-1.0,
"26dap__M_c":1.0
},
"lower_bound":-1000,
"upper_bound":1000,
"gene_reaction_rule":"ABAYE0861",
"subsystem":"Lysine biosynthesis",
"notes":{
"original_bigg_ids":[
"DAPE",
"DAPEP"
]
},
"annotation":{
"EC Number":"http://identifiers.org/ec-code/5.1.1.7",
"MetaNetX (MNX) Equation":"http://identifiers.org/metanetx.reaction/MNXR97143",
"BioCyc":"http://identifiers.org/biocyc/META:DIAMINOPIMEPIM-RXN",
"RHEA":"http://identifiers.org/rhea/15396",
"KEGG Reaction":"http://identifiers.org/kegg.reaction/R02735"
}
},
{
"id":"DAPDC",
"name":"Diaminopimelate decarboxylase",
"metabolites":{
"26dap__M_c":-1.0,
"co2_c":1.0,
"h_c":-1.0,
"lys__L_c":1.0
},
"lower_bound":0,
"upper_bound":1000,
"gene_reaction_rule":"ABAYE0860",
"subsystem":"Lysine biosynthesis",
"notes":{
"original_bigg_ids":[
"DAPDC"
]
},
"annotation":{
"EC Number":"http://identifiers.org/ec-code/4.1.1.20",
"MetaNetX (MNX) Equation":"http://identifiers.org/metanetx.reaction/MNXR97141",
"BioCyc":"http://identifiers.org/biocyc/META:DIAMINOPIMDECARB-RXN",
"RHEA":"http://identifiers.org/rhea/15104",
"KEGG Reaction":"http://identifiers.org/kegg.reaction/R00451"
}
},
{
"id":"LYSTRS",
"name":"Lysyl-tRNA synthetase",
"metabolites":{
"amp_c":1.0,
"atp_c":-1.0,
"lys__L_c":-1.0,
"lystrna_c":1.0,
"ppi_c":1.0,
"trnalys_c":-1.0
},
"lower_bound":0,
"upper_bound":1000,
"gene_reaction_rule":"ABAYE0854 or ABAYE2794",
"subsystem":"Lysine biosynthesis",
"notes":{
"original_bigg_ids":[
"LYSTL_c",
"LYSTRS"
]
},
"annotation":{
"EC Number":"http://identifiers.org/ec-code/6.1.1.6",
"MetaNetX (MNX) Equation":"http://identifiers.org/metanetx.reaction/MNXR101264",
"Reactome":"http://www.reactome.org/content/detail/R-ALL-REACT_R-HSA-380233",
"KEGG Reaction":"http://identifiers.org/kegg.reaction/R03658"
}
},
{
"id":"HSDx",
"name":"HSDx",
"metabolites":{
"aspsa_c":1.0,
"h_c":1.0,
"hom__L_c":-1.0,
"nad_c":-1.0,
"nadh_c":1.0
},
"lower_bound":-1000,
"upper_bound":1000,
"gene_reaction_rule":"ABAYE1937 or ABAYE3530",
"subsystem":"Lysine biosynthesis",
"notes":{
"original_bigg_ids":[
"HSDx",
"cdigmp_c",
"ECABU_c45590"
]
}
},
{
"id":"HSDy",
"name":"Homoserine dehydrogenase (NADPH)",
"metabolites":{
"aspsa_c":1.0,
"h_c":1.0,
"hom__L_c":-1.0,
"nadp_c":-1.0,
"nadph_c":1.0
},
"lower_bound":-1000,
"upper_bound":1000,
"gene_reaction_rule":"ABAYE1937 or ABAYE3530",
"subsystem":"Lysine biosynthesis",
"notes":{
"original_bigg_ids":[
"HSDy",
"HSDyi"
]
},
"annotation":{
"EC Number":"http://identifiers.org/ec-code/1.1.1.3",
"MetaNetX (MNX) Equation":"http://identifiers.org/metanetx.reaction/MNXR100734",
"RHEA":"http://identifiers.org/rhea/15764",
"KEGG Reaction":"http://identifiers.org/kegg.reaction/R01775"
}
},
{
"id":"AST",
"name":"Arginine succinyltransferase",
"metabolites":{
"arg__L_c":-1.0,
"coa_c":1.0,
"h_c":1.0,
"sucarg_c":1.0,
"succoa_c":-1.0
},
"lower_bound":0,
"upper_bound":1000,
"gene_reaction_rule":"ABAYE0353",
"subsystem":"Arginine and proline metabolism",
"notes":{
"original_bigg_ids":[
"AST"
]
},
"annotation":{
"EC Number":"http://identifiers.org/ec-code/2.3.1.109",
"MetaNetX (MNX) Equation":"http://identifiers.org/metanetx.reaction/MNXR96115",
"BioCyc":"http://identifiers.org/biocyc/META:ARGININE-N-SUCCINYLTRANSFERASE-RXN",
"RHEA":"http://identifiers.org/rhea/15188",
"KEGG Reaction":"http://identifiers.org/kegg.reaction/R00832"
}
},
{
"id":"ARGTRS",
"name":"Arginyl-tRNA synthetase",
"metabolites":{
"amp_c":1.0,
"arg__L_c":-1.0,
"argtrna_c":1.0,
"atp_c":-1.0,
"ppi_c":1.0,
"trnaarg_c":-1.0
},
"lower_bound":-1000,
"upper_bound":1000,
"gene_reaction_rule":"ABAYE3732",
"subsystem":"Arginine and proline metabolism",
"notes":{
"original_bigg_ids":[
"ARGT",
"ARGTL_c",
"ARGTRS",
"ARGTRS_r"
]
},
"annotation":{
"EC Number":"http://identifiers.org/ec-code/6.1.1.19",
"MetaNetX (MNX) Equation":"http://identifiers.org/metanetx.reaction/MNXR95950",
"Reactome":"http://www.reactome.org/content/detail/R-ALL-REACT_R-HSA-380224",
"KEGG Reaction":"http://identifiers.org/kegg.reaction/R03646"
}
},
{
"id":"P5CD",
"name":"1-pyrroline-5-carboxylate dehydrogenase",
"metabolites":{
"1pyr5c_c":-1.0,
"glu__L_c":1.0,
"h2o_c":-2.0,
"h_c":1.0,
"nad_c":-1.0,
"nadh_c":1.0
},
"lower_bound":0,
"upper_bound":1000,
"gene_reaction_rule":"ABAYE2108",
"subsystem":"Arginine and proline metabolism",
"notes":{
"original_bigg_ids":[
"P5CD"
]
},
"annotation":{
"EC Number":"http://identifiers.org/ec-code/1.5.1.12",
"MetaNetX (MNX) Equation":"http://identifiers.org/metanetx.reaction/MNXR102301",
"BioCyc":"http://identifiers.org/biocyc/META:PYRROLINECARBDEHYDROG-RXN",
"RHEA":"http://identifiers.org/rhea/16420",
"KEGG Reaction":"http://identifiers.org/kegg.reaction/R00707"
}
},
{
"id":"PROD2",
"name":"Proline dehydrogenase",
"metabolites":{
"1pyr5c_c":1.0,
"fad_c":-1.0,
"fadh2_c":1.0,
"h_c":1.0,
"pro__L_c":-1.0
},
"lower_bound":0,
"upper_bound":1000,
"gene_reaction_rule":"ABAYE2108",
"subsystem":"Arginine and proline metabolism",
"notes":{
"original_bigg_ids":[
"PROD2"
]
},
"annotation":{
"EC Number":"http://identifiers.org/ec-code/1.5.99.8",
"MetaNetX (MNX) Equation":"http://identifiers.org/metanetx.reaction/MNXR103187",
"RHEA":"http://identifiers.org/rhea/26127",
"KEGG Reaction":"http://identifiers.org/kegg.reaction/R10507"
}
},
{
"id":"PROTRS",
"name":"Prolyl-tRNA synthetase",
"metabolites":{
"amp_c":1.0,
"atp_c":-1.0,
"ppi_c":1.0,
"pro__L_c":-1.0,
"protrna_c":1.0,
"trnapro_c":-1.0
},
"lower_bound":0,
"upper_bound":1000,
"gene_reaction_rule":"ABAYE0663",
"subsystem":"Arginine and proline metabolism",
"notes":{
"original_bigg_ids":[
"PROTL",
"PROTL_c",
"PROTRS"
]
},
"annotation":{
"EC Number":"http://identifiers.org/ec-code/6.1.1.15",
"MetaNetX (MNX) Equation":"http://identifiers.org/metanetx.reaction/MNXR103208",
"Reactome":"http://www.reactome.org/content/detail/R-ALL-REACT_R-HSA-380198",
"KEGG Reaction":"http://identifiers.org/kegg.reaction/R03661"
}
},
{
"id":"PHCD",
"name":"L-1-pyrroline-3-hydroxy-5-carboxylate dehydrogenase",
"metabolites":{
"1p3h5c_c":-1.0,
"e4hglu_c":1.0,
"h2o_c":-2.0,
"h_c":1.0,
"nad_c":-1.0,
"nadh_c":1.0
},
"lower_bound":0,
"upper_bound":1000,
"gene_reaction_rule":"ABAYE2108",
"subsystem":"Arginine and proline metabolism",
"notes":{
"original_bigg_ids":[
"PHCD"
]
},
"annotation":{
"EC Number":"http://identifiers.org/ec-code/1.5.1.12",
"MetaNetX (MNX) Equation":"http://identifiers.org/metanetx.reaction/MNXR102616",
"BioCyc":"http://identifiers.org/biocyc/META:HYDROXYPYRROLINEDEH-RXN",
"RHEA":"http://identifiers.org/rhea/31158",
"KEGG Reaction":"http://identifiers.org/kegg.reaction/R04444"
}
},
{
"id":"EHGLAT",
"name":"L erythro 4 Hydroxyglutamate2 oxoglutarate aminotransferase",
"metabolites":{
"4h2oglt_c":1.0,
"akg_c":-1.0,
"e4hglu_c":-1.0,
"glu__L_c":1.0
},
"lower_bound":0,
"upper_bound":1000,
"gene_reaction_rule":"ABAYE0951",
"subsystem":"Arginine and proline metabolism",
"notes":{
"original_bigg_ids":[
"EHGLAT"
]
},
"annotation":{
"EC Number":"http://identifiers.org/ec-code/2.6.1.23",
"MetaNetX (MNX) Equation":"http://identifiers.org/metanetx.reaction/MNXR97908",
"BioCyc":"http://identifiers.org/biocyc/META:4-HYDROXYGLUTAMATE-AMINOTRANSFERASE-RXN"
}
},
{
"id":"SGSAD",
"name":"Succinylglutamic semialdehyde dehydrogenase",
"metabolites":{
"h2o_c":-1.0,
"h_c":2.0,
"nad_c":-1.0,
"nadh_c":1.0,
"sucglu_c":1.0,
"sucgsa_c":-1.0
},
"lower_bound":0,
"upper_bound":1000,
"gene_reaction_rule":"ABAYE0354",
"subsystem":"Arginine and proline metabolism",
"notes":{
"original_bigg_ids":[
"SGSAD"
]
},
"annotation":{
"EC Number":"http://identifiers.org/ec-code/1.2.1.71",
"MetaNetX (MNX) Equation":"http://identifiers.org/metanetx.reaction/MNXR104368",
"BioCyc":"http://identifiers.org/biocyc/META:SUCCGLUALDDEHYD-RXN",
"RHEA":"http://identifiers.org/rhea/10815",
"KEGG Reaction":"http://identifiers.org/kegg.reaction/R05049"
}
},
{
"id":"SOTA",
"name":"Succinylornithine transaminase",
"metabolites":{
"akg_c":-1.0,
"glu__L_c":1.0,
"sucgsa_c":1.0,
"sucorn_c":-1.0
},
"lower_bound":0,
"upper_bound":1000,
"gene_reaction_rule":"ABAYE0352",
"subsystem":"Arginine and proline metabolism",
"notes":{
"original_bigg_ids":[
"SOTA"
]
},
"annotation":{
"EC Number":"http://identifiers.org/ec-code/2.6.1.81",
"MetaNetX (MNX) Equation":"http://identifiers.org/metanetx.reaction/MNXR104477",
"BioCyc":"http://identifiers.org/biocyc/META:SUCCORNTRANSAM-RXN",
"RHEA":"http://identifiers.org/rhea/16956",
"KEGG Reaction":"http://identifiers.org/kegg.reaction/R04217"
}
},
{
"id":"SGDS",
"name":"Succinylglutamate desuccinylase",
"metabolites":{
"glu__L_c":1.0,
"h2o_c":-1.0,
"succ_c":1.0,
"sucglu_c":-1.0
},
"lower_bound":0,
"upper_bound":1000,
"gene_reaction_rule":"ABAYE0356",
"subsystem":"Arginine and proline metabolism",
"notes":{
"original_bigg_ids":[
"SGDS"
]
},
"annotation":{
"EC Number":"http://identifiers.org/ec-code/3.5.1.96",
"MetaNetX (MNX) Equation":"http://identifiers.org/metanetx.reaction/MNXR104362",
"BioCyc":"http://identifiers.org/biocyc/META:SUCCGLUDESUCC-RXN",
"RHEA":"http://identifiers.org/rhea/15172",
"KEGG Reaction":"http://identifiers.org/kegg.reaction/R00411"
}
},
{
"id":"SADH",
"name":"Succinylarginine dihydrolase",
"metabolites":{
"co2_c":1.0,
"h2o_c":-2.0,
"h_c":-2.0,
"nh4_c":2.0,
"sucarg_c":-1.0,
"sucorn_c":1.0
},
"lower_bound":0,
"upper_bound":1000,
"gene_reaction_rule":"ABAYE0355",
"subsystem":"Arginine and proline metabolism",
"notes":{
"original_bigg_ids":[
"SADH"
]
},
"annotation":{
"EC Number":"http://identifiers.org/ec-code/3.5.3.23",
"MetaNetX (MNX) Equation":"http://identifiers.org/metanetx.reaction/MNXR104239",
"BioCyc":"http://identifiers.org/biocyc/META:SUCCARGDIHYDRO-RXN",
"RHEA":"http://identifiers.org/rhea/19536",
"KEGG Reaction":"http://identifiers.org/kegg.reaction/R04189"
}
},
{
"id":"ATPPRT",
"name":"ATP phosphoribosyltransferase",
"metabolites":{
"atp_c":-1.0,
"ppi_c":1.0,
"prbatp_c":1.0,
"prpp_c":-1.0
},
"lower_bound":0,
"upper_bound":1000,
"gene_reaction_rule":"ABAYE2593 or ABAYE3132",
"subsystem":"Histidine metabolism",
"notes":{
"original_bigg_ids":[
"ADPART",
"ATPPRT",
"ATPPRTr",
"PRAS_c"
]
},
"annotation":{
"EC Number":"http://identifiers.org/ec-code/2.4.2.17",
"MetaNetX (MNX) Equation":"http://identifiers.org/metanetx.reaction/MNXR96132",
"BioCyc":"http://identifiers.org/biocyc/META:ATPPHOSPHORIBOSYLTRANS-RXN",
"RHEA":"http://identifiers.org/rhea/18476",
"KEGG Reaction":"http://identifiers.org/kegg.reaction/R01071"
}
},
{
"id":"PRATPP",
"name":"Phosphoribosyl-ATP pyrophosphatase",
"metabolites":{
"h2o_c":-1.0,
"h_c":1.0,
"ppi_c":1.0,
"prbamp_c":1.0,
"prbatp_c":-1.0
},
"lower_bound":0,
"upper_bound":1000,
"gene_reaction_rule":"ABAYE3428",
"subsystem":"Histidine metabolism",
"notes":{
"original_bigg_ids":[
"PRADP",
"PRADP_c",
"PRATPP"
]
},
"annotation":{
"EC Number":"http://identifiers.org/ec-code/3.6.1.31",
"MetaNetX (MNX) Equation":"http://identifiers.org/metanetx.reaction/MNXR103155",
"BioCyc":"http://identifiers.org/biocyc/META:HISTPRATPHYD-RXN",
"RHEA":"http://identifiers.org/rhea/22831",
"KEGG Reaction":"http://identifiers.org/kegg.reaction/R04035"
}
},
{
"id":"PRAMPC",
"name":"Phosphoribosyl-AMP cyclohydrolase",
"metabolites":{
"h2o_c":-1.0,
"prbamp_c":-1.0,
"prfp_c":1.0
},
"lower_bound":0,
"upper_bound":1000,
"gene_reaction_rule":"ABAYE3428",
"subsystem":"Histidine metabolism",
"notes":{
"original_bigg_ids":[
"PRACH",
"PRAMPC",
"PRAMPCH_c"
]
},
"annotation":{
"EC Number":"http://identifiers.org/ec-code/3.5.4.19",
"MetaNetX (MNX) Equation":"http://identifiers.org/metanetx.reaction/MNXR103154",
"BioCyc":"http://identifiers.org/biocyc/META:HISTCYCLOHYD-RXN",
"RHEA":"http://identifiers.org/rhea/20052",
"KEGG Reaction":"http://identifiers.org/kegg.reaction/R04037"
}
},
{
"id":"PRMICI",
"name":"1-(5-phosphoribosyl)-5-[(5-phosphoribosylamino)methylideneamino)imidazole-4-carboxamide isomerase",
"metabolites":{
"prfp_c":-1.0,
"prlp_c":1.0
},
"lower_bound":0,
"upper_bound":1000,
"gene_reaction_rule":"ABAYE0250",
"subsystem":"Histidine metabolism",
"notes":{
"original_bigg_ids":[
"PRICI",
"PRICI_c",
"PRMICI",
"PRMICIi"
]
},
"annotation":{
"EC Number":"http://identifiers.org/ec-code/5.3.1.16",
"MetaNetX (MNX) Equation":"http://identifiers.org/metanetx.reaction/MNXR103169",
"BioCyc":"http://identifiers.org/biocyc/META:PRIBFAICARPISOM-RXN",
"RHEA":"http://identifiers.org/rhea/15472",
"KEGG Reaction":"http://identifiers.org/kegg.reaction/R04640"
}
},
{
"id":"IG3PS",
"name":"Imidazole-glycerol-3-phosphate synthase",
"metabolites":{
"aicar_c":1.0,
"eig3p_c":1.0,
"gln__L_c":-1.0,
"glu__L_c":1.0,
"h_c":1.0,
"prlp_c":-1.0
},
"lower_bound":0,
"upper_bound":1000,
"gene_reaction_rule":"ABAYE0243 or ABAYE0253",
"subsystem":"Histidine metabolism",
"notes":{
"original_bigg_ids":[
"IG3PS",
"IMGPS",
"IMGPS_c"
]
},
"annotation":{
"EC Number":"http://identifiers.org/ec-code/4.3.2.M2",
"MetaNetX (MNX) Equation":"http://identifiers.org/metanetx.reaction/MNXR100811",
"BioCyc":"http://identifiers.org/biocyc/META:GLUTAMIDOTRANS-RXN",
"RHEA":"http://identifiers.org/rhea/24796",
"KEGG Reaction":"http://identifiers.org/kegg.reaction/R04558"
}
},
{
"id":"IGPDH",
"name":"Imidazoleglycerol-phosphate dehydratase",
"metabolites":{
"eig3p_c":-1.0,
"h2o_c":1.0,
"imacp_c":1.0
},
"lower_bound":0,
"upper_bound":1000,
"gene_reaction_rule":"ABAYE0254",
"subsystem":"Histidine metabolism",
"notes":{
"original_bigg_ids":[
"IGPD",
"IGPDH",
"IGPDH_c"
]
},
"annotation":{
"EC Number":"http://identifiers.org/ec-code/4.2.1.19",
"MetaNetX (MNX) Equation":"http://identifiers.org/metanetx.reaction/MNXR100813",
"BioCyc":"http://identifiers.org/biocyc/META:IMIDPHOSDEHYD-RXN",
"RHEA":"http://identifiers.org/rhea/11043",
"KEGG Reaction":"http://identifiers.org/kegg.reaction/R03457"
}
},
{
"id":"HSTPT",
"name":"Histidinol-phosphate transaminase",
"metabolites":{
"akg_c":1.0,
"glu__L_c":-1.0,
"hisp_c":1.0,
"imacp_c":-1.0
},
"lower_bound":0,
"upper_bound":1000,
"gene_reaction_rule":"ABAYE3130",
"subsystem":"Histidine metabolism",
"notes":{
"original_bigg_ids":[
"AOOA",
"HSTPT",
"HSTPTr",
"IAPTA_c"
]
},
"annotation":{
"EC Number":"http://identifiers.org/ec-code/2.6.1.9",
"MetaNetX (MNX) Equation":"http://identifiers.org/metanetx.reaction/MNXR95852",
"BioCyc":"http://identifiers.org/biocyc/META:HISTAMINOTRANS-RXN",
"RHEA":"http://identifiers.org/rhea/23747",
"KEGG Reaction":"http://identifiers.org/kegg.reaction/R03243"
}
},
{
"id":"HISTP",
"name":"Histidinol-phosphatase",
"metabolites":{
"h2o_c":-1.0,
"hisp_c":-1.0,
"histd_c":1.0,
"pi_c":1.0
},
"lower_bound":0,
"upper_bound":1000,
"gene_reaction_rule":"",
"subsystem":"Histidine metabolism",
"notes":{
"original_bigg_ids":[
"HISTP",
"HPP_c"
]
},
"annotation":{
"EC Number":"http://identifiers.org/ec-code/3.1.3.15",
"MetaNetX (MNX) Equation":"http://identifiers.org/metanetx.reaction/MNXR100642",
"BioCyc":"http://identifiers.org/biocyc/META:HISTIDPHOS-RXN",
"RHEA":"http://identifiers.org/rhea/14468",
"KEGG Reaction":"http://identifiers.org/kegg.reaction/R03013"
}
},
{
"id":"HISTD",
"name":"Histidinol dehydrogenase",
"metabolites":{
"h2o_c":-1.0,
"h_c":3.0,
"his__L_c":1.0,
"histd_c":-1.0,
"nad_c":-2.0,
"nadh_c":2.0
},
"lower_bound":0,
"upper_bound":1000,
"gene_reaction_rule":"ABAYE3131",
"subsystem":"Histidine metabolism",
"notes":{
"original_bigg_ids":[
"HDH_c",
"HISTD"
]
},
"annotation":{
"EC Number":"http://identifiers.org/ec-code/1.1.1.23",
"MetaNetX (MNX) Equation":"http://identifiers.org/metanetx.reaction/MNXR100587",
"BioCyc":"http://identifiers.org/biocyc/META:RXN-8001",
"RHEA":"http://identifiers.org/rhea/20644",
"KEGG Reaction":"http://identifiers.org/kegg.reaction/R01158"
}
},
{
"id":"ARMT",
"name":"HnRNP arginine N methyltransferase",
"metabolites":{
"NPmehis_c":1.0,
"ahcys_c":1.0,
"amet_c":-1.0,
"h_c":1.0,
"his__L_c":-1.0
},
"lower_bound":0,
"upper_bound":1000,
"gene_reaction_rule":"ABAYE0624 or ABAYE2481 or ABAYE2566 or ABAYE2771 or ABAYE2871",
"subsystem":"Histidine metabolism",
"notes":{
"original_bigg_ids":[
"ARMT"
]
},
"annotation":{
"EC Number":"http://identifiers.org/ec-code/2.1.1.-",
"MetaNetX (MNX) Equation":"http://identifiers.org/metanetx.reaction/MNXR95957",
"KEGG Reaction":"http://identifiers.org/kegg.reaction/R01159"
}
},
{
"id":"HISTRS",
"name":"Histidyl-tRNA synthetase",
"metabolites":{
"amp_c":1.0,
"atp_c":-1.0,
"his__L_c":-1.0,
"histrna_c":1.0,
"ppi_c":1.0,
"trnahis_c":-1.0
},
"lower_bound":0,
"upper_bound":1000,
"gene_reaction_rule":"ABAYE3262",
"subsystem":"Histidine metabolism",
"notes":{
"original_bigg_ids":[
"HISTL",
"HISTL_c",
"HISTRS"
]
},
"annotation":{
"EC Number":"http://identifiers.org/ec-code/6.1.1.21",
"MetaNetX (MNX) Equation":"http://identifiers.org/metanetx.reaction/MNXR100643",
"Reactome":"http://www.reactome.org/content/detail/R-ALL-REACT_R-HSA-380234",
"KEGG Reaction":"http://identifiers.org/kegg.reaction/R03655"
}
},
{
"id":"HISNH4L",
"name":"Histidine ammonia lyase",
"metabolites":{
"his__L_c":-1.0,
"nh4_c":1.0,
"urcan_c":1.0
},
"lower_bound":0,
"upper_bound":1000,
"gene_reaction_rule":"ABAYE0076",
"subsystem":"Histidine metabolism",
"notes":{
"original_bigg_ids":[
"HISNH4L"
]
}
},
{
"id":"UROCANH",
"name":"Urocanate hydratase",
"metabolites":{
"4izp_c":1.0,
"h2o_c":-1.0,
"urcan_c":-1.0
},
"lower_bound":0,
"upper_bound":1000,
"gene_reaction_rule":"ABAYE0075",
"subsystem":"Histidine metabolism",
"notes":{
"original_bigg_ids":[
"UROCANH"
]
}
},
{
"id":"IZPN",
"name":"Imidazolonepropionase",
"metabolites":{
"4izp_c":-1.0,
"forglu_c":1.0,
"h2o_c":-1.0,
"h_c":1.0
},
"lower_bound":0,
"upper_bound":1000,
"gene_reaction_rule":"ABAYE0078",
"subsystem":"Histidine metabolism",
"notes":{
"original_bigg_ids":[
"IZPN"
]
},
"annotation":{
"BioCyc":"http://identifiers.org/biocyc/META:IMIDAZOLONEPROPIONASE-RXN",
"RHEA":"http://identifiers.org/rhea/23663",
"KEGG Reaction":"http://identifiers.org/kegg.reaction/R02288",
"EC Number":"http://identifiers.org/ec-code/3.5.2.7",
"MetaNetX (MNX) Equation":"http://identifiers.org/metanetx.reaction/MNXR100896",
"Reactome":"http://www.reactome.org/content/detail/R-ALL-REACT_R-XTR-70906"
}
},
{
"id":"FGLU",
"name":"Formimidoylglutamase",
"metabolites":{
"forglu_c":-1.0,
"frmd_c":1.0,
"glu__L_c":1.0,
"h2o_c":-1.0,
"h_c":-1.0
},
"lower_bound":0,
"upper_bound":1000,
"gene_reaction_rule":"ABAYE0079",
"subsystem":"Histidine metabolism",
"notes":{
"original_bigg_ids":[
"FGLU"
]
},
"annotation":{
"EC Number":"http://identifiers.org/ec-code/3.5.3.8",
"MetaNetX (MNX) Equation":"http://identifiers.org/metanetx.reaction/MNXR99593",
"BioCyc":"http://identifiers.org/biocyc/META:FORMIMINOGLUTAMASE-RXN",
"RHEA":"http://identifiers.org/rhea/22495",
"KEGG Reaction":"http://identifiers.org/kegg.reaction/R02285"
}
},
{
"id":"IMACTD",
"name":"Imidazole acetaldeyde dehydrogenase",
"metabolites":{
"h2o_c":-1.0,
"h_c":2.0,
"im4ac_c":1.0,
"im4act_c":-1.0,
"nad_c":-1.0,
"nadh_c":1.0
},
"lower_bound":0,
"upper_bound":1000,
"gene_reaction_rule":"ABAYE1028 or ABAYE1460 or ABAYE2333 or ABAYE2837",
"subsystem":"Histidine metabolism",
"notes":{
"original_bigg_ids":[
"ALDH_LPAREN_im4ac_RPAREN_",
"IMACTD"
]
},
"annotation":{
"EC Number":"http://identifiers.org/ec-code/1.2.1.3",
"MetaNetX (MNX) Equation":"http://identifiers.org/metanetx.reaction/MNXR95745",
"BioCyc":"http://identifiers.org/biocyc/META:RXN-10089",
"RHEA":"http://identifiers.org/rhea/31062",
"KEGG Reaction":"http://identifiers.org/kegg.reaction/R04065"
}
},
{
"id":"HDC",
"name":"Histidine decarboxylase",
"metabolites":{
"co2_c":1.0,
"h_c":-2.0,
"his__L_c":-1.0,
"hista_c":1.0
},
"lower_bound":-1000,
"upper_bound":1000,
"gene_reaction_rule":"ABAYE1098",
"subsystem":"Histidine metabolism",
"notes":{
"original_bigg_ids":[
"HDC"
]
},
"annotation":{
"BioCyc":"http://identifiers.org/biocyc/META:HISTIDINE-DECARBOXYLASE-RXN",
"RHEA":"http://identifiers.org/rhea/20843",
"KEGG Reaction":"http://identifiers.org/kegg.reaction/R01167",
"EC Number":"http://identifiers.org/ec-code/4.1.1.28",
"MetaNetX (MNX) Equation":"http://identifiers.org/metanetx.reaction/MNXR100581",
"Reactome":"http://www.reactome.org/content/detail/R-ALL-REACT_R-XTR-977301"
}
},
{
"id":"5CM2HMUDI",
"name":"5 carboxymethyl 2 hydroxymuconate delta isomerase",
"metabolites":{
"5cmhm_c":-1.0,
"5cohe_c":1.0
},
"lower_bound":0,
"upper_bound":1000,
"gene_reaction_rule":"ABAYE1465",
"subsystem":"Tyrosine metabolism",
"notes":{
"original_bigg_ids":[
"5CM2HMUDI"
]
}
},
{
"id":"MACACI",
"name":"Maleylacetoacetate isomerase",
"metabolites":{
"4fumacac_c":1.0,
"4mlacac_c":-1.0
},
"lower_bound":0,
"upper_bound":1000,
"gene_reaction_rule":"ABAYE0067",
"subsystem":"Tyrosine metabolism",
"notes":{
"original_bigg_ids":[
"MAAI",
"MACACI",
"MACACI_c",
"MACACIr"
]
},
"annotation":{
"BioCyc":"http://identifiers.org/biocyc/META:MALEYLACETOACETATE-ISOMERASE-RXN",
"RHEA":"http://identifiers.org/rhea/14820",
"KEGG Reaction":"http://identifiers.org/kegg.reaction/R03181",
"EC Number":"http://identifiers.org/ec-code/5.2.1.2",
"MetaNetX (MNX) Equation":"http://identifiers.org/metanetx.reaction/MNXR101325",
"Reactome":"http://www.reactome.org/content/detail/R-ALL-REACT_R-XTR-71173"
}
},
{
"id":"34DHOXPEGOX",
"name":"3,4-Dihydroxyphenylethyleneglycol NAD+ oxidoreductase",
"metabolites":{
"34dhmald_c":-1.0,
"34dhoxpeg_c":1.0,
"h_c":-1.0,
"nad_c":1.0,
"nadh_c":-1.0
},
"lower_bound":-1000,
"upper_bound":1000,
"gene_reaction_rule":"ABAYE0763 or ABAYE1463 or ABAYE1522 or ABAYE1861 or p2ABAYE0004 or p3ABAYE0020 or p3ABAYE0024",
"subsystem":"Tyrosine metabolism",
"notes":{
"original_bigg_ids":[
"34DHOXPEGOX"
]
},
"annotation":{
"EC Number":"http://identifiers.org/ec-code/1.1.1.1",
"MetaNetX (MNX) Equation":"http://identifiers.org/metanetx.reaction/MNXR94833",
"BioCyc":"http://identifiers.org/biocyc/META:RXN-10911",
"RHEA":"http://identifiers.org/rhea/31150",
"KEGG Reaction":"http://identifiers.org/kegg.reaction/R04880"
}
},
{
"id":"HPA3MO",
"name":"4 hydroxyphenylacetate 3 monooxygenase nadh",
"metabolites":{
"34dhpha_c":1.0,
"4hphac_c":-1.0,
"h2o_c":1.0,
"h_c":-1.0,
"nad_c":1.0,
"nadh_c":-1.0,
"o2_c":-1.0
},
"lower_bound":-1000,
"upper_bound":1000,
"gene_reaction_rule":"ABAYE3078",
"subsystem":"Tyrosine metabolism",
"notes":{
"original_bigg_ids":[
"HPA3MO"
]
},
"annotation":{
"EC Number":"http://identifiers.org/ec-code/1.14.14.9",
"MetaNetX (MNX) Equation":"http://identifiers.org/metanetx.reaction/MNXR95019",
"RHEA":"http://identifiers.org/rhea/16684",
"KEGG Reaction":"http://identifiers.org/kegg.reaction/R02698"
}
},
{
"id":"TYRTA",
"name":"Tyrosine transaminase",
"metabolites":{
"34hpp_c":1.0,
"akg_c":-1.0,
"glu__L_c":1.0,
"tyr__L_c":-1.0
},
"lower_bound":-1000,
"upper_bound":1000,
"gene_reaction_rule":"ABAYE3130 or ABAYE3795 or ABAYE0951",
"subsystem":"Tyrosine metabolism",
"notes":{
"original_bigg_ids":[
"ASPTA5",
"TAT",
"TYRTA",
"TYRTA_c"
]
},
"annotation":{
"BioCyc":"http://identifiers.org/biocyc/META:TYROSINE-AMINOTRANSFERASE-RXN",
"RHEA":"http://identifiers.org/rhea/15096",
"KEGG Reaction":"http://identifiers.org/kegg.reaction/R00734",
"EC Number":"http://identifiers.org/ec-code/2.6.1.9",
"MetaNetX (MNX) Equation":"http://identifiers.org/metanetx.reaction/MNXR105000",
"Reactome":"http://www.reactome.org/content/detail/R-ALL-REACT_R-XTR-71155"
}
},
{
"id":"FUMAC",
"name":"Fumarylacetoacetase",
"metabolites":{
"4fumacac_c":-1.0,
"acac_c":1.0,
"fum_c":1.0,
"h2o_c":-1.0,
"h_c":1.0
},
"lower_bound":-1000,
"upper_bound":1000,
"gene_reaction_rule":"ABAYE0068",
"subsystem":"Tyrosine metabolism",
"notes":{
"original_bigg_ids":[
"FAA",
"FUMAC",
"FUMAC_c"
]
},
"annotation":{
"BioCyc":"http://identifiers.org/biocyc/META:FUMARYLACETOACETASE-RXN",
"RHEA":"http://identifiers.org/rhea/10247",
"KEGG Reaction":"http://identifiers.org/kegg.reaction/R01364",
"EC Number":"http://identifiers.org/ec-code/3.7.1.2",
"MetaNetX (MNX) Equation":"http://identifiers.org/metanetx.reaction/MNXR99706",
"Reactome":"http://www.reactome.org/content/detail/R-ALL-REACT_R-XTR-71181"
}
},
{
"id":"POAT",
"name":"L-Phenylalanine:2-oxoglutarate aminotransferase",
"metabolites":{
"akg_c":1.0,
"glu__L_c":-1.0,
"phe__L_c":1.0,
"phpyr_c":-1.0
},
"lower_bound":-1000,
"upper_bound":1000,
"gene_reaction_rule":"ABAYE0951 or ABAYE3130 or ABAYE3795",
"subsystem":"Phenylalanine metabolism",
"notes":{
"original_bigg_ids":[
"POAT"
]
}
},
{
"id":"PPOR",
"name":"Phenylpyruvate:oxygen oxidoreductase (hydroxylating,decarboxylating)",
"metabolites":{
"2hyoxplac_c":1.0,
"co2_c":1.0,
"o2_c":-1.0,
"phpyr_c":-1.0
},
"lower_bound":0,
"upper_bound":1000,
"gene_reaction_rule":"ABAYE0064",
"subsystem":"Phenylalanine metabolism",
"notes":{
"original_bigg_ids":[
"PPOR"
]
},
"annotation":{
"EC Number":"http://identifiers.org/ec-code/1.13.11.27",
"MetaNetX (MNX) Equation":"http://identifiers.org/metanetx.reaction/MNXR103126",
"BioCyc":"http://identifiers.org/biocyc/META:RXN-10815",
"KEGG Reaction":"http://identifiers.org/kegg.reaction/R01372"
}
},
{
"id":"ALDD19xr",
"name":"Aldehyde dehydrogenase (phenylacetaldehyde, NAD)",
"metabolites":{
"h2o_c":-1.0,
"h_c":2.0,
"nad_c":-1.0,
"nadh_c":1.0,
"pac_c":1.0,
"pacald_c":-1.0
},
"lower_bound":-1000,
"upper_bound":1000,
"gene_reaction_rule":"ABAYE1712",
"subsystem":"Phenylalanine metabolism",
"notes":{
"original_bigg_ids":[
"ALDD19x",
"ALDD19xr"
]
},
"annotation":{
"EC Number":"http://identifiers.org/ec-code/1.2.1.5",
"MetaNetX (MNX) Equation":"http://identifiers.org/metanetx.reaction/MNXR95743",
"BioCyc":"http://identifiers.org/biocyc/META:PHENDEHYD-RXN",
"RHEA":"http://identifiers.org/rhea/21395",
"KEGG Reaction":"http://identifiers.org/kegg.reaction/R02536"
}
},
{
"id":"NBAH",
"name":"N-Benzoylglycine amidohydrolase",
"metabolites":{
"bgly_c":-1.0,
"bz_c":1.0,
"gly_c":1.0,
"h2o_c":-1.0
},
"lower_bound":-1000,
"upper_bound":1000,
"gene_reaction_rule":"ABAYE3086",
"subsystem":"Phenylalanine metabolism",
"notes":{
"original_bigg_ids":[
"NBAH"
]
},
"annotation":{
"EC Number":"http://identifiers.org/ec-code/3.5.1.32",
"MetaNetX (MNX) Equation":"http://identifiers.org/metanetx.reaction/MNXR101917",
"BioCyc":"http://identifiers.org/biocyc/META:HIPPURATE-HYDROLASE-RXN",
"RHEA":"http://identifiers.org/rhea/10427",
"KEGG Reaction":"http://identifiers.org/kegg.reaction/R01424"
}
},
{
"id":"AMID2",
"name":"Amidase",
"metabolites":{
"h2o_c":-1.0,
"nh4_c":1.0,
"pac_c":1.0,
"pad_c":-1.0
},
"lower_bound":-1000,
"upper_bound":1000,
"gene_reaction_rule":"ABAYE1700 or ABAYE2422",
"subsystem":"Phenylalanine metabolism",
"notes":{
"original_bigg_ids":[
"AMID2"
]
},
"annotation":{
"EC Number":"http://identifiers.org/ec-code/3.5.1.4",
"MetaNetX (MNX) Equation":"http://identifiers.org/metanetx.reaction/MNXR95813",
"BioCyc":"http://identifiers.org/biocyc/META:RXN-12492",
"KEGG Reaction":"http://identifiers.org/kegg.reaction/R02540"
}
},
{
"id":"PACCOAL",
"name":"Phenylacetate-CoA ligase",
"metabolites":{
"amp_c":1.0,
"atp_c":-1.0,
"coa_c":-1.0,
"pac_c":-1.0,
"phaccoa_c":1.0,
"ppi_c":1.0
},
"lower_bound":-1000,
"upper_bound":1000,
"gene_reaction_rule":"ABAYE2366",
"subsystem":"Phenylalanine metabolism",
"notes":{
"original_bigg_ids":[
"PACCOAL",
"PACCOALr"
]
},
"annotation":{
"BioCyc":"http://identifiers.org/biocyc/META:RXN-10819",
"RHEA":"http://identifiers.org/rhea/20959",
"KEGG Reaction":"http://identifiers.org/kegg.reaction/R02539",
"EC Number":"http://identifiers.org/ec-code/6.2.1.30",
"MetaNetX (MNX) Equation":"http://identifiers.org/metanetx.reaction/MNXR102315",
"Reactome":"http://www.reactome.org/content/detail/R-ALL-REACT_R-SSC-177157"
}
},
{
"id":"TRPTRS",
"name":"Tryptophanyl-tRNA synthetase",
"metabolites":{
"amp_c":1.0,
"atp_c":-1.0,
"ppi_c":1.0,
"trnatrp_c":-1.0,
"trp__L_c":-1.0,
"trptrna_c":1.0
},
"lower_bound":0,
"upper_bound":1000,
"gene_reaction_rule":"ABAYE0788",
"subsystem":"Tryptophan metabolism",
"notes":{
"original_bigg_ids":[
"TRPTL",
"TRPTL_c",
"TRPTRS"
]
},
"annotation":{
"EC Number":"http://identifiers.org/ec-code/6.1.1.2",
"MetaNetX (MNX) Equation":"http://identifiers.org/metanetx.reaction/MNXR104948",
"Reactome":"http://www.reactome.org/content/detail/R-ALL-REACT_R-HSA-380222",
"KEGG Reaction":"http://identifiers.org/kegg.reaction/R03664"
}
},
{
"id":"ALDD20x",
"name":"Aldehyde dehydrogenase (indole-3-acetaldehyde, NAD)",
"metabolites":{
"h2o_c":-1.0,
"h_c":2.0,
"id3acald_c":-1.0,
"ind3ac_c":1.0,
"nad_c":-1.0,
"nadh_c":1.0
},
"lower_bound":0,
"upper_bound":1000,
"gene_reaction_rule":"ABAYE1028 or ABAYE1460 or ABAYE2333 or ABAYE2837",
"subsystem":"Tryptophan metabolism",
"notes":{
"original_bigg_ids":[
"ALDD20x"
]
},
"annotation":{
"EC Number":"http://identifiers.org/ec-code/1.2.1.3",
"MetaNetX (MNX) Equation":"http://identifiers.org/metanetx.reaction/MNXR95744",
"BioCyc":"http://identifiers.org/biocyc/META:RXN-10715",
"RHEA":"http://identifiers.org/rhea/30870",
"KEGG Reaction":"http://identifiers.org/kegg.reaction/R02678"
}
},
{
"id":"ALDD20y",
"name":"Aldehyde dehydrogenase  indole 3 acetaldehyde  NADP ",
"metabolites":{
"h2o_c":-1.0,
"h_c":2.0,
"id3acald_c":-1.0,
"ind3ac_c":1.0,
"nadp_c":-1.0,
"nadph_c":1.0
},
"lower_bound":0,
"upper_bound":1000,
"gene_reaction_rule":"ABAYE1028 or ABAYE1460 or ABAYE2333 or ABAYE2837",
"subsystem":"Tryptophan metabolism",
"notes":{
"original_bigg_ids":[
"ALDD20y"
]
},
"annotation":{
"EC Number":"http://identifiers.org/ec-code/1.2.1.5",
"MetaNetX (MNX) Equation":"http://identifiers.org/metanetx.reaction/MNXR95746"
}
},
{
"id":"AMID3",
"name":"Amidase",
"metabolites":{
"h2o_c":-1.0,
"iad_c":-1.0,
"ind3ac_c":1.0,
"nh4_c":1.0
},
"lower_bound":-1000,
"upper_bound":1000,
"gene_reaction_rule":"ABAYE1700 or ABAYE2422",
"subsystem":"Tryptophan metabolism",
"notes":{
"original_bigg_ids":[
"AMID3"
]
},
"annotation":{
"EC Number":"http://identifiers.org/ec-code/3.5.1.4",
"MetaNetX (MNX) Equation":"http://identifiers.org/metanetx.reaction/MNXR95814",
"BioCyc":"http://identifiers.org/biocyc/META:RXNN-404",
"RHEA":"http://identifiers.org/rhea/34374",
"KEGG Reaction":"http://identifiers.org/kegg.reaction/R03096"
}
},
{
"id":"LFORKYNHYD",
"name":"L-Formylkynurenine hydrolase",
"metabolites":{
"Lfmkynr_c":-1.0,
"ala__L_c":1.0,
"h2o_c":-1.0,
"h_c":1.0,
"nformanth_c":1.0
},
"lower_bound":-1000,
"upper_bound":1000,
"gene_reaction_rule":"ABAYE1599",
"subsystem":"Tryptophan metabolism",
"notes":{
"original_bigg_ids":[
"LFORKYNHYD"
]
},
"annotation":{
"EC Number":"http://identifiers.org/ec-code/3.7.1.3",
"MetaNetX (MNX) Equation":"http://identifiers.org/metanetx.reaction/MNXR101060"
}
},
{
"id":"KYN",
"name":"Kynureninase",
"metabolites":{
"Lkynr_c":-1.0,
"ala__L_c":1.0,
"anth_c":1.0,
"h2o_c":-1.0,
"h_c":1.0
},
"lower_bound":-1000,
"upper_bound":1000,
"gene_reaction_rule":"ABAYE1599",
"subsystem":"Tryptophan metabolism",
"notes":{
"original_bigg_ids":[
"KYN"
]
},
"annotation":{
"EC Number":"http://identifiers.org/ec-code/3.7.1.3",
"MetaNetX (MNX) Equation":"http://identifiers.org/metanetx.reaction/MNXR100946",
"BioCyc":"http://identifiers.org/biocyc/META:KYNURENINASE-RXN",
"RHEA":"http://identifiers.org/rhea/16816",
"KEGG Reaction":"http://identifiers.org/kegg.reaction/R00987"
}
},
{
"id":"HKYNH",
"name":"3 Hydroxy L kynurenine hydrolase",
"metabolites":{
"3hanthrn_c":1.0,
"ala__L_c":1.0,
"h2o_c":-1.0,
"hLkynr_c":-1.0
},
"lower_bound":-1000,
"upper_bound":1000,
"gene_reaction_rule":"ABAYE1599",
"subsystem":"Tryptophan metabolism",
"notes":{
"original_bigg_ids":[
"HKYNH"
]
},
"annotation":{
"BioCyc":"http://identifiers.org/biocyc/META:3-HYDROXY-KYNURENINASE-RXN",
"RHEA":"http://identifiers.org/rhea/25146",
"KEGG Reaction":"http://identifiers.org/kegg.reaction/R02668",
"EC Number":"http://identifiers.org/ec-code/3.7.1.3",
"MetaNetX (MNX) Equation":"http://identifiers.org/metanetx.reaction/MNXR100656",
"Reactome":"http://www.reactome.org/content/detail/R-ALL-REACT_R-XTR-71217"
}
},
{
"id":"INDPYRD",
"name":"Indole 3 pyruvate decarboxylase",
"metabolites":{
"co2_c":1.0,
"h_c":-1.0,
"id3acald_c":1.0,
"indpyr_c":-1.0
},
"lower_bound":-1000,
"upper_bound":1000,
"gene_reaction_rule":"ABAYE1030",
"subsystem":"Tryptophan metabolism",
"notes":{
"original_bigg_ids":[
"INDPYRD"
]
},
"annotation":{
"EC Number":"http://identifiers.org/ec-code/4.1.1.74",
"MetaNetX (MNX) Equation":"http://identifiers.org/metanetx.reaction/MNXR100837",
"BioCyc":"http://identifiers.org/biocyc/META:4.1.1.74-RXN",
"RHEA":"http://identifiers.org/rhea/18020",
"KEGG Reaction":"http://identifiers.org/kegg.reaction/R01974"
}
},
{
"id":"DDPA",
"name":"3-deoxy-D-arabino-heptulosonate 7-phosphate synthetase",
"metabolites":{
"2dda7p_c":1.0,
"e4p_c":-1.0,
"h2o_c":-1.0,
"pep_c":-1.0,
"pi_c":1.0
},
"lower_bound":0,
"upper_bound":1000,
"gene_reaction_rule":"ABAYE1658 or ABAYE1989",
"subsystem":"Phenylalanine, tyrosine and tryptophan biosynthesis",
"notes":{
"original_bigg_ids":[
"DAHPS",
"DDPA"
]
},
"annotation":{
"EC Number":"http://identifiers.org/ec-code/2.5.1.54",
"MetaNetX (MNX) Equation":"http://identifiers.org/metanetx.reaction/MNXR97218",
"BioCyc":"http://identifiers.org/biocyc/META:DAHPSYN-RXN",
"RHEA":"http://identifiers.org/rhea/14720",
"KEGG Reaction":"http://identifiers.org/kegg.reaction/R01826"
}
},
{
"id":"DHQS",
"name":"3-dehydroquinate synthase",
"metabolites":{
"2dda7p_c":-1.0,
"3dhq_c":1.0,
"pi_c":1.0
},
"lower_bound":0,
"upper_bound":1000,
"gene_reaction_rule":"ABAYE0296",
"subsystem":"Phenylalanine, tyrosine and tryptophan biosynthesis",
"notes":{
"original_bigg_ids":[
"DHQS"
]
},
"annotation":{
"EC Number":"http://identifiers.org/ec-code/4.2.3.4",
"MetaNetX (MNX) Equation":"http://identifiers.org/metanetx.reaction/MNXR97447",
"BioCyc":"http://identifiers.org/biocyc/META:3-DEHYDROQUINATE-SYNTHASE-RXN",
"RHEA":"http://identifiers.org/rhea/21971",
"KEGG Reaction":"http://identifiers.org/kegg.reaction/R03083"
}
},
{
"id":"DHQTi",
"name":"3-dehydroquinate dehydratase, irreversible",
"metabolites":{
"3dhq_c":-1.0,
"3dhsk_c":1.0,
"h2o_c":1.0
},
"lower_bound":-1000,
"upper_bound":1000,
"gene_reaction_rule":"ABAYE1539 or ABAYE1682",
"subsystem":"Phenylalanine, tyrosine and tryptophan biosynthesis",
"notes":{
"original_bigg_ids":[
"DHQD",
"DHQD1",
"DHQTi"
]
},
"annotation":{
"EC Number":"http://identifiers.org/ec-code/4.2.1.10",
"MetaNetX (MNX) Equation":"http://identifiers.org/metanetx.reaction/MNXR97449",
"BioCyc":"http://identifiers.org/biocyc/META:3-DEHYDROQUINATE-DEHYDRATASE-RXN",
"RHEA":"http://identifiers.org/rhea/21099",
"KEGG Reaction":"http://identifiers.org/kegg.reaction/R03084"
}
},
{
"id":"SHK3Dr",
"name":"Shikimate dehydrogenase",
"metabolites":{
"3dhsk_c":-1.0,
"h_c":-1.0,
"nadp_c":1.0,
"nadph_c":-1.0,
"skm_c":1.0
},
"lower_bound":0,
"upper_bound":1000,
"gene_reaction_rule":"ABAYE0377",
"subsystem":"Phenylalanine, tyrosine and tryptophan biosynthesis",
"notes":{
"original_bigg_ids":[
"SHK3D",
"SHK3Dr"
]
},
"annotation":{
"BioCyc":"http://identifiers.org/biocyc/META:SHIKIMATE-5-DEHYDROGENASE-RXN",
"RHEA":"http://identifiers.org/rhea/17740",
"KEGG Reaction":"http://identifiers.org/kegg.reaction/R02413",
"EC Number":"http://identifiers.org/ec-code/1.1.1.282",
"MetaNetX (MNX) Equation":"http://identifiers.org/metanetx.reaction/MNXR104378",
"Reactome":"http://www.reactome.org/content/detail/R-ALL-REACT_R-MTU-964842"
}
},
{
"id":"SHKK",
"name":"Shikimate kinase",
"metabolites":{
"adp_c":1.0,
"atp_c":-1.0,
"h_c":1.0,
"skm5p_c":1.0,
"skm_c":-1.0
},
"lower_bound":0,
"upper_bound":1000,
"gene_reaction_rule":"ABAYE0295",
"subsystem":"Phenylalanine, tyrosine and tryptophan biosynthesis",
"notes":{
"original_bigg_ids":[
"SHKK"
]
},
"annotation":{
"BioCyc":"http://identifiers.org/biocyc/META:SHIKIMATE-KINASE-RXN",
"RHEA":"http://identifiers.org/rhea/13124",
"KEGG Reaction":"http://identifiers.org/kegg.reaction/R02412",
"EC Number":"http://identifiers.org/ec-code/2.7.1.71",
"MetaNetX (MNX) Equation":"http://identifiers.org/metanetx.reaction/MNXR104379",
"Reactome":"http://www.reactome.org/content/detail/R-ALL-REACT_R-MTU-964939"
}
},
{
"id":"PSCVT",
"name":"3-phosphoshikimate 1-carboxyvinyltransferase",
"metabolites":{
"3psme_c":1.0,
"pep_c":-1.0,
"pi_c":1.0,
"skm5p_c":-1.0
},
"lower_bound":0,
"upper_bound":1000,
"gene_reaction_rule":"ABAYE1207",
"subsystem":"Phenylalanine, tyrosine and tryptophan biosynthesis",
"notes":{
"original_bigg_ids":[
"PSCVT",
"PSCVTi"
]
},
"annotation":{
"EC Number":"http://identifiers.org/ec-code/2.5.1.19",
"MetaNetX (MNX) Equation":"http://identifiers.org/metanetx.reaction/MNXR103226",
"BioCyc":"http://identifiers.org/biocyc/META:2.5.1.19-RXN",
"RHEA":"http://identifiers.org/rhea/21259",
"KEGG Reaction":"http://identifiers.org/kegg.reaction/R03460"
}
},
{
"id":"CHORS",
"name":"Chorismate synthase",
"metabolites":{
"3psme_c":-1.0,
"chor_c":1.0,
"pi_c":1.0
},
"lower_bound":0,
"upper_bound":1000,
"gene_reaction_rule":"ABAYE1953",
"subsystem":"Phenylalanine, tyrosine and tryptophan biosynthesis",
"notes":{
"original_bigg_ids":[
"CHORS"
]
},
"annotation":{
"EC Number":"http://identifiers.org/ec-code/4.2.3.5",
"MetaNetX (MNX) Equation":"http://identifiers.org/metanetx.reaction/MNXR96709",
"BioCyc":"http://identifiers.org/biocyc/META:CHORISMATE-SYNTHASE-RXN",
"RHEA":"http://identifiers.org/rhea/21023",
"KEGG Reaction":"http://identifiers.org/kegg.reaction/R01714"
}
},
{
"id":"ANS",
"name":"Anthranilate synthase",
"metabolites":{
"anth_c":1.0,
"chor_c":-1.0,
"gln__L_c":-1.0,
"glu__L_c":1.0,
"h_c":1.0,
"pyr_c":1.0
},
"lower_bound":0,
"upper_bound":1000,
"gene_reaction_rule":"ABAYE1123 or ABAYE3497",
"subsystem":"Phenylalanine, tyrosine and tryptophan biosynthesis",
"notes":{
"original_bigg_ids":[
"ANS",
"ANS1"
]
},
"annotation":{
"EC Number":"http://identifiers.org/ec-code/4.1.3.27",
"MetaNetX (MNX) Equation":"http://identifiers.org/metanetx.reaction/MNXR95843",
"BioCyc":"http://identifiers.org/biocyc/META:ANTHRANSYN-RXN",
"RHEA":"http://identifiers.org/rhea/21735",
"KEGG Reaction":"http://identifiers.org/kegg.reaction/R00986"
}
},
{
"id":"ANS2",
"name":"Anthranilate synthase 2",
"metabolites":{
"anth_c":1.0,
"chor_c":-1.0,
"h2o_c":1.0,
"h_c":1.0,
"nh4_c":-1.0,
"pyr_c":1.0
},
"lower_bound":0,
"upper_bound":1000,
"gene_reaction_rule":"ABAYE1123 or ABAYE3497",
"subsystem":"Phenylalanine, tyrosine and tryptophan biosynthesis",
"notes":{
"original_bigg_ids":[
"ANS2"
]
},
"annotation":{
"EC Number":"http://identifiers.org/ec-code/4.1.3.27",
"MetaNetX (MNX) Equation":"http://identifiers.org/metanetx.reaction/MNXR95844",
"KEGG Reaction":"http://identifiers.org/kegg.reaction/R00985"
}
},
{
"id":"ANPRT",
"name":"Anthranilate phosphoribosyltransferase",
"metabolites":{
"anth_c":-1.0,
"ppi_c":1.0,
"pran_c":1.0,
"prpp_c":-1.0
},
"lower_bound":0,
"upper_bound":1000,
"gene_reaction_rule":"ABAYE1119",
"subsystem":"Phenylalanine, tyrosine and tryptophan biosynthesis ",
"notes":{
"original_bigg_ids":[
"ANPRT",
"ANPRT_c"
]
},
"annotation":{
"EC Number":"http://identifiers.org/ec-code/2.4.2.18",
"MetaNetX (MNX) Equation":"http://identifiers.org/metanetx.reaction/MNXR95842",
"BioCyc":"http://identifiers.org/biocyc/META:PRTRANS-RXN",
"RHEA":"http://identifiers.org/rhea/11771",
"KEGG Reaction":"http://identifiers.org/kegg.reaction/R01073"
}
},
{
"id":"PRAIi",
"name":"Phosphoribosylanthranilate isomerase (irreversible)",
"metabolites":{
"2cpr5p_c":1.0,
"pran_c":-1.0
},
"lower_bound":0,
"upper_bound":1000,
"gene_reaction_rule":"ABAYE0607",
"subsystem":"Phenylalanine, tyrosine and tryptophan biosynthesis ",
"notes":{
"original_bigg_ids":[
"PRAI",
"PRAI_c",
"PRAIi"
]
},
"annotation":{
"EC Number":"http://identifiers.org/ec-code/5.3.1.24",
"MetaNetX (MNX) Equation":"http://identifiers.org/metanetx.reaction/MNXR103156",
"BioCyc":"http://identifiers.org/biocyc/META:PRAISOM-RXN",
"RHEA":"http://identifiers.org/rhea/21543",
"KEGG Reaction":"http://identifiers.org/kegg.reaction/R03509"
}
},
{
"id":"IGPS",
"name":"Indole-3-glycerol-phosphate synthase",
"metabolites":{
"2cpr5p_c":-1.0,
"3ig3p_c":1.0,
"co2_c":1.0,
"h2o_c":1.0,
"h_c":-1.0
},
"lower_bound":0,
"upper_bound":1000,
"gene_reaction_rule":"ABAYE1118",
"subsystem":"Phenylalanine, tyrosine and tryptophan biosynthesis ",
"notes":{
"original_bigg_ids":[
"IGPS",
"IGPS_c"
]
},
"annotation":{
"EC Number":"http://identifiers.org/ec-code/4.1.1.48",
"MetaNetX (MNX) Equation":"http://identifiers.org/metanetx.reaction/MNXR100814",
"BioCyc":"http://identifiers.org/biocyc/META:IGPSYN-RXN",
"RHEA":"http://identifiers.org/rhea/23479",
"KEGG Reaction":"http://identifiers.org/kegg.reaction/R03508"
}
},
{
"id":"TRPS1",
"name":"Tryptophan synthase (indoleglycerol phosphate)",
"metabolites":{
"3ig3p_c":-1.0,
"g3p_c":1.0,
"h2o_c":1.0,
"ser__L_c":-1.0,
"trp__L_c":1.0
},
"lower_bound":0,
"upper_bound":1000,
"gene_reaction_rule":"ABAYE0608 or ABAYE0613 or ABAYE1955",
"subsystem":"Phenylalanine, tyrosine and tryptophan biosynthesis ",
"notes":{
"original_bigg_ids":[
"TRPS1",
"TRPS1_c",
"TRPS1r"
]
},
"annotation":{
"EC Number":"http://identifiers.org/ec-code/4.2.1.20",
"MetaNetX (MNX) Equation":"http://identifiers.org/metanetx.reaction/MNXR104343",
"BioCyc":"http://identifiers.org/biocyc/META:TRYPSYN-RXN",
"RHEA":"http://identifiers.org/rhea/10535",
"KEGG Reaction":"http://identifiers.org/kegg.reaction/R02722"
}
},
{
"id":"TRPS2",
"name":"Tryptophan synthase (indole)",
"metabolites":{
"h2o_c":1.0,
"indole_c":-1.0,
"ser__L_c":-1.0,
"trp__L_c":1.0
},
"lower_bound":0,
"upper_bound":1000,
"gene_reaction_rule":"ABAYE0608 or ABAYE1955",
"subsystem":"Phenylalanine, tyrosine and tryptophan biosynthesis",
"notes":{
"original_bigg_ids":[
"TRPS2",
"TRPS2_c"
]
},
"annotation":{
"EC Number":"http://identifiers.org/ec-code/4.2.1.20",
"MetaNetX (MNX) Equation":"http://identifiers.org/metanetx.reaction/MNXR104946",
"BioCyc":"http://identifiers.org/biocyc/META:RXN0-2382",
"RHEA":"http://identifiers.org/rhea/26437",
"KEGG Reaction":"http://identifiers.org/kegg.reaction/R00674"
}
},
{
"id":"TRPS3",
"name":"Tryptophan synthase (indoleglycerol phosphate)",
"metabolites":{
"3ig3p_c":-1.0,
"g3p_c":1.0,
"indole_c":1.0
},
"lower_bound":-1000,
"upper_bound":1000,
"gene_reaction_rule":"ABAYE0613",
"subsystem":"Phenylalanine, tyrosine and tryptophan biosynthesis",
"notes":{
"original_bigg_ids":[
"G3PL_c",
"TRPS3",
"TRPS3r"
]
},
"annotation":{
"EC Number":"http://identifiers.org/ec-code/4.2.1.20",
"MetaNetX (MNX) Equation":"http://identifiers.org/metanetx.reaction/MNXR99889",
"BioCyc":"http://identifiers.org/biocyc/META:RXN0-2381",
"RHEA":"http://identifiers.org/rhea/14084",
"KEGG Reaction":"http://identifiers.org/kegg.reaction/R02340"
}
},
{
"id":"CHORM",
"name":"Chorismate mutase",
"metabolites":{
"chor_c":-1.0,
"pphn_c":1.0
},
"lower_bound":-1000,
"upper_bound":1000,
"gene_reaction_rule":"ABAYE1206 or ABAYE1477",
"subsystem":"Phenylalanine, tyrosine and tryptophan biosynthesis",
"notes":{
"original_bigg_ids":[
"CHORM",
"CHORMr",
"CHRM_c"
]
},
"annotation":{
"EC Number":"http://identifiers.org/ec-code/5.4.99.5",
"MetaNetX (MNX) Equation":"http://identifiers.org/metanetx.reaction/MNXR96708",
"BioCyc":"http://identifiers.org/biocyc/META:CHORISMATEMUT-RXN",
"RHEA":"http://identifiers.org/rhea/13900",
"KEGG Reaction":"http://identifiers.org/kegg.reaction/R01715"
}
},
{
"id":"PPNDH",
"name":"Prephenate dehydratase",
"metabolites":{
"co2_c":1.0,
"h2o_c":1.0,
"h_c":-1.0,
"phpyr_c":1.0,
"pphn_c":-1.0
},
"lower_bound":0,
"upper_bound":1000,
"gene_reaction_rule":"ABAYE1206",
"subsystem":"Phenylalanine, tyrosine and tryptophan biosynthesis",
"notes":{
"original_bigg_ids":[
"PPDH",
"PPDH_c",
"PPNDH",
"PPNDHr"
]
},
"annotation":{
"EC Number":"http://identifiers.org/ec-code/4.2.1.91",
"MetaNetX (MNX) Equation":"http://identifiers.org/metanetx.reaction/MNXR103123",
"BioCyc":"http://identifiers.org/biocyc/META:PREPHENATEDEHYDRAT-RXN",
"KEGG Reaction":"http://identifiers.org/kegg.reaction/R01373"
}
},
{
"id":"PHETRS",
"name":"Phenylalanyl-tRNA synthetase",
"metabolites":{
"amp_c":1.0,
"atp_c":-1.0,
"phe__L_c":-1.0,
"phetrna_c":1.0,
"ppi_c":1.0,
"trnaphe_c":-1.0
},
"lower_bound":0,
"upper_bound":1000,
"gene_reaction_rule":"ABAYE3159 and ABAYE3160",
"subsystem":"Phenylalanine, tyrosine and tryptophan biosynthesis",
"notes":{
"original_bigg_ids":[
"PHETL_c",
"PHETRS"
]
},
"annotation":{
"EC Number":"http://identifiers.org/ec-code/6.1.1.20",
"MetaNetX (MNX) Equation":"http://identifiers.org/metanetx.reaction/MNXR102634",
"Reactome":"http://www.reactome.org/content/detail/R-ALL-REACT_R-HSA-380203",
"KEGG Reaction":"http://identifiers.org/kegg.reaction/R03660"
}
},
{
"id":"PPND",
"name":"Prephenate dehydrogenase",
"metabolites":{
"34hpp_c":1.0,
"co2_c":1.0,
"nad_c":-1.0,
"nadh_c":1.0,
"pphn_c":-1.0
},
"lower_bound":0,
"upper_bound":1000,
"gene_reaction_rule":"ABAYE1207",
"subsystem":"Phenylalanine, tyrosine and tryptophan biosynthesis",
"notes":{
"original_bigg_ids":[
"PPND",
"PPNDr",
"PPOR_c"
]
},
"annotation":{
"EC Number":"http://identifiers.org/ec-code/1.3.1.12",
"MetaNetX (MNX) Equation":"http://identifiers.org/metanetx.reaction/MNXR103121",
"BioCyc":"http://identifiers.org/biocyc/META:PREPHENATEDEHYDROG-RXN",
"RHEA":"http://identifiers.org/rhea/13872",
"KEGG Reaction":"http://identifiers.org/kegg.reaction/R01728"
}
},
{
"id":"TYRTRS",
"name":"Tyrosyl-tRNA synthetase",
"metabolites":{
"amp_c":1.0,
"atp_c":-1.0,
"ppi_c":1.0,
"trnatyr_c":-1.0,
"tyr__L_c":-1.0,
"tyrtrna_c":1.0
},
"lower_bound":0,
"upper_bound":1000,
"gene_reaction_rule":"ABAYE0014",
"subsystem":"Phenylalanine, tyrosine and tryptophan biosynthesis",
"notes":{
"original_bigg_ids":[
"TYRTL",
"TYRTL_c",
"TYRTRS"
]
},
"annotation":{
"EC Number":"http://identifiers.org/ec-code/6.1.1.1",
"MetaNetX (MNX) Equation":"http://identifiers.org/metanetx.reaction/MNXR105001",
"Reactome":"http://www.reactome.org/content/detail/R-ALL-REACT_R-HSA-380170",
"KEGG Reaction":"http://identifiers.org/kegg.reaction/R02918"
}
},
{
"id":"AROH",
"name":"L-Arogenate hydro-lyase",
"metabolites":{
"Largn_c":-1.0,
"co2_c":1.0,
"h2o_c":1.0,
"phe__L_c":1.0
},
"lower_bound":0,
"upper_bound":1000,
"gene_reaction_rule":"ABAYE1206",
"subsystem":"Phenylalanine, tyrosine and tryptophan biosynthesis",
"notes":{
"original_bigg_ids":[
"AROH"
]
},
"annotation":{
"EC Number":"http://identifiers.org/ec-code/4.2.1.91",
"MetaNetX (MNX) Equation":"http://identifiers.org/metanetx.reaction/MNXR95958",
"BioCyc":"http://identifiers.org/biocyc/META:CARBOXYCYCLOHEXADIENYL-DEHYDRATASE-RXN",
"RHEA":"http://identifiers.org/rhea/12539",
"KEGG Reaction":"http://identifiers.org/kegg.reaction/R00691"
}
},
{
"id":"QUIDH",
"name":"QUIDH",
"metabolites":{
"3dhq_c":1.0,
"pqq_c":-1.0,
"pqqh2_c":1.0,
"quin_c":-1.0
},
"lower_bound":-1000,
"upper_bound":1000,
"gene_reaction_rule":"ABAYE1685",
"subsystem":"Phenylalanine, tyrosine and tryptophan biosynthesis",
"notes":{
"original_bigg_ids":[
"QUIDH"
]
},
"annotation":{
"EC Number":"http://identifiers.org/ec-code/1.1.99.25",
"MetaNetX (MNX) Equation":"http://identifiers.org/metanetx.reaction/MNXR103395",
"KEGG Reaction":"http://identifiers.org/kegg.reaction/R01873"
}
},
{
"id":"GLU5K",
"name":"Glutamate 5-kinase",
"metabolites":{
"adp_c":1.0,
"atp_c":-1.0,
"glu5p_c":1.0,
"glu__L_c":-1.0
},
"lower_bound":0,
"upper_bound":1000,
"gene_reaction_rule":"ABAYE0962",
"subsystem":"Urea cycle and metabolism of amino groups",
"notes":{
"original_bigg_ids":[
"G5K_c",
"GLU5K"
]
},
"annotation":{
"EC Number":"http://identifiers.org/ec-code/2.7.2.11",
"MetaNetX (MNX) Equation":"http://identifiers.org/metanetx.reaction/MNXR100277",
"BioCyc":"http://identifiers.org/biocyc/META:GLUTKIN-RXN",
"RHEA":"http://identifiers.org/rhea/14880",
"KEGG Reaction":"http://identifiers.org/kegg.reaction/R00239"
}
},
{
"id":"G5SD",
"name":"Glutamate-5-semialdehyde dehydrogenase",
"metabolites":{
"glu5p_c":-1.0,
"glu5sa_c":1.0,
"h_c":-1.0,
"nadp_c":1.0,
"nadph_c":-1.0,
"pi_c":1.0
},
"lower_bound":0,
"upper_bound":1000,
"gene_reaction_rule":"ABAYE3276",
"subsystem":"Urea cycle and metabolism of amino groups",
"notes":{
"original_bigg_ids":[
"G5DH",
"G5DH_c",
"G5SD"
]
},
"annotation":{
"EC Number":"http://identifiers.org/ec-code/1.2.1.41",
"MetaNetX (MNX) Equation":"http://identifiers.org/metanetx.reaction/MNXR99896",
"BioCyc":"http://identifiers.org/biocyc/META:GLUTSEMIALDEHYDROG-RXN",
"RHEA":"http://identifiers.org/rhea/19544",
"KEGG Reaction":"http://identifiers.org/kegg.reaction/R03313"
}
},
{
"id":"G5SADs",
"name":"L-glutamate 5-semialdehyde dehydratase (spontaneous)",
"metabolites":{
"1pyr5c_c":1.0,
"glu5sa_c":-1.0,
"h2o_c":1.0,
"h_c":1.0
},
"lower_bound":-1000,
"upper_bound":1000,
"gene_reaction_rule":"",
"subsystem":"Urea cycle and metabolism of amino groups",
"notes":{
"original_bigg_ids":[
"G5SADr",
"G5SADs",
"GLUSA_c",
"GSC"
]
},
"annotation":{
"MetaNetX (MNX) Equation":"http://identifiers.org/metanetx.reaction/MNXR99897",
"Reactome":"http://www.reactome.org/content/detail/R-ALL-REACT_R-HSA-70667",
"BioCyc":"http://identifiers.org/biocyc/META:SPONTPRO-RXN",
"RHEA":"http://identifiers.org/rhea/28237",
"KEGG Reaction":"http://identifiers.org/kegg.reaction/R03314"
}
},
{
"id":"P5CR",
"name":"Pyrroline-5-carboxylate reductase",
"metabolites":{
"1pyr5c_c":-1.0,
"h_c":-2.0,
"nadp_c":1.0,
"nadph_c":-1.0,
"pro__L_c":1.0
},
"lower_bound":-1000,
"upper_bound":1000,
"gene_reaction_rule":"ABAYE2533 or ABAYE3151",
"subsystem":"Urea cycle and metabolism of amino groups",
"notes":{
"original_bigg_ids":[
"P5CR",
"P5CR_c",
"P5CRy",
"P5CRyr"
]
},
"annotation":{
"EC Number":"http://identifiers.org/ec-code/1.5.1.2",
"MetaNetX (MNX) Equation":"http://identifiers.org/metanetx.reaction/MNXR102302",
"Reactome":"http://www.reactome.org/content/detail/R-ALL-REACT_R-TGU-6783955",
"RHEA":"http://identifiers.org/rhea/14112",
"KEGG Reaction":"http://identifiers.org/kegg.reaction/R01251"
}
},
{
"id":"P5CRx",
"name":"Pyrroline-5-carboxylate reductase(nadh)",
"metabolites":{
"1pyr5c_c":-1.0,
"h_c":-2.0,
"nad_c":1.0,
"nadh_c":-1.0,
"pro__L_c":1.0
},
"lower_bound":0,
"upper_bound":1000,
"gene_reaction_rule":"ABAYE2533 or ABAYE3151",
"subsystem":"Urea cycle and metabolism of amino groups",
"notes":{
"original_bigg_ids":[
"P5CRx"
]
},
"annotation":{
"EC Number":"http://identifiers.org/ec-code/1.5.99.8",
"MetaNetX (MNX) Equation":"http://identifiers.org/metanetx.reaction/MNXR102303",
"Reactome":"http://www.reactome.org/content/detail/R-ALL-REACT_R-XTR-70664",
"RHEA":"http://identifiers.org/rhea/14108",
"KEGG Reaction":"http://identifiers.org/kegg.reaction/R01248"
}
},
{
"id":"ACGS",
"name":"N-acetylglutamate synthase",
"metabolites":{
"accoa_c":-1.0,
"acglu_c":1.0,
"coa_c":1.0,
"glu__L_c":-1.0,
"h_c":1.0
},
"lower_bound":0,
"upper_bound":1000,
"gene_reaction_rule":"ABAYE3105 or ABAYE3839",
"subsystem":"Urea cycle and metabolism of amino groups",
"notes":{
"original_bigg_ids":[
"AAAT",
"ACGS"
]
},
"annotation":{
"BioCyc":"http://identifiers.org/biocyc/META:N-ACETYLTRANSFER-RXN",
"RHEA":"http://identifiers.org/rhea/24295",
"KEGG Reaction":"http://identifiers.org/kegg.reaction/R00259",
"EC Number":"http://identifiers.org/ec-code/2.3.1.1",
"MetaNetX (MNX) Equation":"http://identifiers.org/metanetx.reaction/MNXR95259",
"Reactome":"http://www.reactome.org/content/detail/R-ALL-REACT_R-XTR-70542"
}
},
{
"id":"ACGK",
"name":"Acetylglutamate kinase",
"metabolites":{
"acg5p_c":1.0,
"acglu_c":-1.0,
"adp_c":1.0,
"atp_c":-1.0
},
"lower_bound":0,
"upper_bound":1000,
"gene_reaction_rule":"ABAYE2927",
"subsystem":"Urea cycle and metabolism of amino groups",
"notes":{
"original_bigg_ids":[
"ACGK",
"AGK"
]
},
"annotation":{
"EC Number":"http://identifiers.org/ec-code/2.7.2.8",
"MetaNetX (MNX) Equation":"http://identifiers.org/metanetx.reaction/MNXR95256",
"BioCyc":"http://identifiers.org/biocyc/META:ACETYLGLUTKIN-RXN",
"RHEA":"http://identifiers.org/rhea/14632",
"KEGG Reaction":"http://identifiers.org/kegg.reaction/R02649"
}
},
{
"id":"AGGPR",
"name":"N-acetyl-gamma-glutamyl-phosphate reductase",
"metabolites":{
"acg5p_c":-1.0,
"acg5sa_c":1.0,
"h_c":-1.0,
"nadp_c":1.0,
"nadph_c":-1.0,
"pi_c":1.0
},
"lower_bound":0,
"upper_bound":1000,
"gene_reaction_rule":"ABAYE1653",
"subsystem":"Urea cycle and metabolism of amino groups",
"notes":{
"original_bigg_ids":[
"AGGPR"
]
}
},
{
"id":"AOTA",
"name":"Acetylornithine transaminase",
"metabolites":{
"acg5sa_c":-1.0,
"acorn_c":1.0,
"akg_c":1.0,
"glu__L_c":-1.0
},
"lower_bound":0,
"upper_bound":1000,
"gene_reaction_rule":"ABAYE1625",
"subsystem":"Urea cycle and metabolism of amino groups",
"notes":{
"original_bigg_ids":[
"AOTA"
]
}
},
{
"id":"ORNTAC",
"name":"Ornithine transacetylase",
"metabolites":{
"acglu_c":1.0,
"acorn_c":-1.0,
"glu__L_c":-1.0,
"orn_c":1.0
},
"lower_bound":-1000,
"upper_bound":1000,
"gene_reaction_rule":"ABAYE3105",
"subsystem":"Urea cycle and metabolism of amino groups",
"notes":{
"original_bigg_ids":[
"GACT",
"ORNTAC",
"ORNTACr"
]
},
"annotation":{
"EC Number":"http://identifiers.org/ec-code/2.3.1.35",
"MetaNetX (MNX) Equation":"http://identifiers.org/metanetx.reaction/MNXR102221",
"BioCyc":"http://identifiers.org/biocyc/META:GLUTAMATE-N-ACETYLTRANSFERASE-RXN",
"RHEA":"http://identifiers.org/rhea/15352",
"KEGG Reaction":"http://identifiers.org/kegg.reaction/R02282"
}
},
{
"id":"OCBT",
"name":"Ornithine carbamoyltransferase",
"metabolites":{
"cbp_c":-1.0,
"citr__L_c":1.0,
"h_c":1.0,
"orn_c":-1.0,
"pi_c":1.0
},
"lower_bound":0,
"upper_bound":1000,
"gene_reaction_rule":"ABAYE1571",
"subsystem":"Urea cycle and metabolism of amino groups",
"notes":{
"original_bigg_ids":[
"OCBT",
"OCBTi"
]
},
"annotation":{
"BioCyc":"http://identifiers.org/biocyc/META:RXN-13482",
"RHEA":"http://identifiers.org/rhea/19516",
"KEGG Reaction":"http://identifiers.org/kegg.reaction/R01398",
"EC Number":"http://identifiers.org/ec-code/2.1.3.3",
"MetaNetX (MNX) Equation":"http://identifiers.org/metanetx.reaction/MNXR102137",
"Reactome":"http://www.reactome.org/content/detail/R-ALL-REACT_R-XTR-70560"
}
},
{
"id":"ARGSS",
"name":"Argininosuccinate synthase",
"metabolites":{
"amp_c":1.0,
"argsuc_c":1.0,
"asp__L_c":-1.0,
"atp_c":-1.0,
"citr__L_c":-1.0,
"h_c":1.0,
"ppi_c":1.0
},
"lower_bound":-1000,
"upper_bound":1000,
"gene_reaction_rule":"ABAYE2641",
"subsystem":"Urea cycle and metabolism of amino groups",
"notes":{
"original_bigg_ids":[
"ARGSS",
"ARGSS_c",
"ARGSSr"
]
},
"annotation":{
"BioCyc":"http://identifiers.org/biocyc/META:ARGSUCCINSYN-RXN",
"RHEA":"http://identifiers.org/rhea/10935",
"KEGG Reaction":"http://identifiers.org/kegg.reaction/R01954",
"EC Number":"http://identifiers.org/ec-code/6.3.4.5",
"MetaNetX (MNX) Equation":"http://identifiers.org/metanetx.reaction/MNXR95949",
"Reactome":"http://www.reactome.org/content/detail/R-ALL-REACT_R-XTR-70577"
}
},
{
"id":"ARGSL",
"name":"Argininosuccinate lyase",
"metabolites":{
"arg__L_c":1.0,
"argsuc_c":-1.0,
"fum_c":1.0
},
"lower_bound":-1000,
"upper_bound":1000,
"gene_reaction_rule":"ABAYE3511",
"subsystem":"Urea cycle and metabolism of amino groups",
"notes":{
"original_bigg_ids":[
"ARGSL",
"ASL_c"
]
},
"annotation":{
"BioCyc":"http://identifiers.org/biocyc/META:ARGSUCCINLYA-RXN",
"RHEA":"http://identifiers.org/rhea/24023",
"KEGG Reaction":"http://identifiers.org/kegg.reaction/R01086",
"EC Number":"http://identifiers.org/ec-code/4.3.2.1",
"MetaNetX (MNX) Equation":"http://identifiers.org/metanetx.reaction/MNXR95948",
"Reactome":"http://www.reactome.org/content/detail/R-ALL-REACT_R-XTR-70573"
}
},
{
"id":"NABTNO",
"name":"N4 AcetylaminobutanalNAD oxidoreductase",
"metabolites":{
"4aabutn_c":1.0,
"h2o_c":-1.0,
"h_c":2.0,
"n4abutn_c":-1.0,
"nad_c":-1.0,
"nadh_c":1.0
},
"lower_bound":-1000,
"upper_bound":1000,
"gene_reaction_rule":"ABAYE1028 or ABAYE1460 or ABAYE2333 or ABAYE2837",
"subsystem":"Urea cycle and metabolism of amino groups",
"notes":{
"original_bigg_ids":[
"NABTNO"
]
},
"annotation":{
"EC Number":"http://identifiers.org/ec-code/1.2.1.3",
"MetaNetX (MNX) Equation":"http://identifiers.org/metanetx.reaction/MNXR101805",
"BioCyc":"http://identifiers.org/biocyc/META:RXN-37",
"RHEA":"http://identifiers.org/rhea/31234",
"KEGG Reaction":"http://identifiers.org/kegg.reaction/R05050"
}
},
{
"id":"4ABUTD",
"name":"4-Aminobutyraldehyde:NAD+ oxidoreductase",
"metabolites":{
"4abut_c":1.0,
"4abutn_c":-1.0,
"h2o_c":-1.0,
"h_c":2.0,
"nadp_c":-1.0,
"nadph_c":1.0
},
"lower_bound":-1000,
"upper_bound":1000,
"gene_reaction_rule":"ABAYE1028 or ABAYE1460 or ABAYE2333 or ABAYE2837",
"subsystem":"Urea cycle and metabolism of amino groups",
"notes":{
"original_bigg_ids":[
"4ABUTD"
]
},
"annotation":{
"EC Number":"http://identifiers.org/ec-code/1.2.1.3",
"MetaNetX (MNX) Equation":"http://identifiers.org/metanetx.reaction/MNXR94991",
"BioCyc":"http://identifiers.org/biocyc/META:RXN-14209",
"RHEA":"http://identifiers.org/rhea/30806",
"KEGG Reaction":"http://identifiers.org/kegg.reaction/R01986"
}
},
{
"id":"MTAN",
"name":"Methylthioadenosine nucleosidase",
"metabolites":{
"5mta_c":-1.0,
"5mtr_c":1.0,
"ade_c":1.0,
"h2o_c":-1.0
},
"lower_bound":-1000,
"upper_bound":1000,
"gene_reaction_rule":"ABAYE3028 or ABAYE3846",
"subsystem":"Urea cycle and metabolism of amino groups",
"notes":{
"original_bigg_ids":[
"MTAN"
]
},
"annotation":{
"EC Number":"http://identifiers.org/ec-code/3.2.2.9",
"MetaNetX (MNX) Equation":"http://identifiers.org/metanetx.reaction/MNXR101744",
"BioCyc":"http://identifiers.org/biocyc/META:METHYLTHIOADENOSINE-NUCLEOSIDASE-RXN",
"RHEA":"http://identifiers.org/rhea/13620",
"KEGG Reaction":"http://identifiers.org/kegg.reaction/R01401"
}
},
{
"id":"AABHH",
"name":"Alpha-Aminobutyryl histidine hydrolase",
"metabolites":{
"4abut_c":-1.0,
"h2o_c":1.0,
"hcarn_c":1.0,
"his__L_c":-1.0
},
"lower_bound":-1000,
"upper_bound":1000,
"gene_reaction_rule":"ABAYE1209",
"subsystem":"Urea cycle and metabolism of amino groups",
"notes":{
"original_bigg_ids":[
"AABHH"
]
},
"annotation":{
"EC Number":"http://identifiers.org/ec-code/3.4.13.3",
"MetaNetX (MNX) Equation":"http://identifiers.org/metanetx.reaction/MNXR95133",
"KEGG Reaction":"http://identifiers.org/kegg.reaction/R01992"
}
},
{
"id":"AMID",
"name":"Amidase",
"metabolites":{
"4gudbd_c":-1.0,
"4gudbutn_c":1.0,
"h2o_c":-1.0,
"nh4_c":1.0
},
"lower_bound":-1000,
"upper_bound":1000,
"gene_reaction_rule":"ABAYE1700 or ABAYE2422",
"subsystem":"Urea cycle and metabolism of amino groups",
"notes":{
"original_bigg_ids":[
"AMID"
]
},
"annotation":{
"EC Number":"http://identifiers.org/ec-code/3.5.1.4",
"MetaNetX (MNX) Equation":"http://identifiers.org/metanetx.reaction/MNXR95812",
"BioCyc":"http://identifiers.org/biocyc/META:GUANIDINOBUTANAMIDE-NH3-RXN",
"RHEA":"http://identifiers.org/rhea/34378",
"KEGG Reaction":"http://identifiers.org/kegg.reaction/R03180"
}
},
{
"id":"UREA",
"name":"Urease",
"metabolites":{
"co2_c":1.0,
"h2o_c":-1.0,
"h_c":-2.0,
"nh4_c":2.0,
"urea_c":-1.0
},
"lower_bound":-1000,
"upper_bound":1000,
"gene_reaction_rule":"ABAYE2776 and ABAYE2777 and ABAYE2778",
"subsystem":"Urea cycle and metabolism of amino groups",
"notes":{
"original_bigg_ids":[
"UREA",
"UREA2"
]
},
"annotation":{
"EC Number":"http://identifiers.org/ec-code/3.5.1.5",
"MetaNetX (MNX) Equation":"http://identifiers.org/metanetx.reaction/MNXR105153",
"BioCyc":"http://identifiers.org/biocyc/META:UREASE-RXN",
"RHEA":"http://identifiers.org/rhea/20560",
"KEGG Reaction":"http://identifiers.org/kegg.reaction/R00131"
}
},
{
"id":"ALPHNH",
"name":"Allophanate hydrolase",
"metabolites":{
"allphn_c":-1.0,
"co2_c":2.0,
"h2o_c":-1.0,
"h_c":-3.0,
"nh4_c":2.0
},
"lower_bound":-1000,
"upper_bound":1000,
"gene_reaction_rule":"ABAYE2439",
"subsystem":"Urea cycle and metabolism of amino groups",
"notes":{
"original_bigg_ids":[
"ALPH",
"ALPHNH"
]
},
"annotation":{
"EC Number":"http://identifiers.org/ec-code/3.5.1.54",
"MetaNetX (MNX) Equation":"http://identifiers.org/metanetx.reaction/MNXR95786",
"BioCyc":"http://identifiers.org/biocyc/META:ALLOPHANATE-HYDROLASE-RXN",
"RHEA":"http://identifiers.org/rhea/19032",
"KEGG Reaction":"http://identifiers.org/kegg.reaction/R00005"
}
},
{
"id":"BAMPPALDOX",
"name":"Beta-Aminopropion aldehyde NAD+ oxidoreductase",
"metabolites":{
"ala_B_c":1.0,
"bamppald_c":-1.0,
"h2o_c":-1.0,
"h_c":2.0,
"nad_c":-1.0,
"nadh_c":1.0
},
"lower_bound":0,
"upper_bound":1000,
"gene_reaction_rule":"ABAYE1028 or ABAYE1460 or ABAYE2333 or ABAYE2837",
"subsystem":"beta-Alanine metabolism",
"notes":{
"original_bigg_ids":[
"BAMPPALDOX",
"BAMPPALDOX_c"
]
},
"annotation":{
"MetaNetX (MNX) Equation":"http://identifiers.org/metanetx.reaction/MNXR95891"
}
},
{
"id":"APATr",
"name":"APATr",
"metabolites":{
"ala_B_c":-1.0,
"ala__L_c":1.0,
"msa_c":1.0,
"pyr_c":-1.0
},
"lower_bound":-1000,
"upper_bound":1000,
"gene_reaction_rule":"ABAYE1295",
"subsystem":"beta-Alanine metabolism",
"notes":{
"original_bigg_ids":[
"APATr"
]
},
"annotation":{
"BioCyc":"http://identifiers.org/biocyc/META:2.6.1.18-RXN",
"RHEA":"http://identifiers.org/rhea/14080",
"KEGG Reaction":"http://identifiers.org/kegg.reaction/R00907",
"EC Number":"http://identifiers.org/ec-code/2.6.1.18",
"MetaNetX (MNX) Equation":"http://identifiers.org/metanetx.reaction/MNXR95865",
"Reactome":"http://www.reactome.org/content/detail/R-ALL-REACT_R-RNO-909762"
}
},
{
"id":"ASP1DC",
"name":"Aspartate 1-decarboxylase",
"metabolites":{
"ala_B_c":1.0,
"asp__L_c":-1.0,
"co2_c":1.0,
"h_c":-1.0
},
"lower_bound":0,
"upper_bound":1000,
"gene_reaction_rule":"ABAYE2984",
"subsystem":"beta-Alanine metabolism",
"notes":{
"original_bigg_ids":[
"ASP1DC"
]
},
"annotation":{
"EC Number":"http://identifiers.org/ec-code/4.1.1.15",
"MetaNetX (MNX) Equation":"http://identifiers.org/metanetx.reaction/MNXR96077",
"BioCyc":"http://identifiers.org/biocyc/META:ASPDECARBOX-RXN",
"RHEA":"http://identifiers.org/rhea/19500",
"KEGG Reaction":"http://identifiers.org/kegg.reaction/R00489"
}
},
{
"id":"TAUDO",
"name":"Taurine dioxygenase",
"metabolites":{
"aacald_c":1.0,
"akg_c":-1.0,
"co2_c":1.0,
"h_c":1.0,
"o2_c":-1.0,
"so3_c":1.0,
"succ_c":1.0,
"taur_c":-1.0
},
"lower_bound":0,
"upper_bound":1000,
"gene_reaction_rule":"ABAYE2209",
"subsystem":"Taurine and hypotaurine metabolism",
"notes":{
"original_bigg_ids":[
"TAUDO"
]
},
"annotation":{
"EC Number":"http://identifiers.org/ec-code/1.14.11.17",
"MetaNetX (MNX) Equation":"http://identifiers.org/metanetx.reaction/MNXR104730",
"BioCyc":"http://identifiers.org/biocyc/META:RXN0-299",
"RHEA":"http://identifiers.org/rhea/15912",
"KEGG Reaction":"http://identifiers.org/kegg.reaction/R05320"
}
},
{
"id":"AEPPYRTA",
"name":"2 aminoethylphosphonate pyruvate transaminase",
"metabolites":{
"2ameph_c":-1.0,
"Pald_c":1.0,
"ala__L_c":1.0,
"pyr_c":-1.0
},
"lower_bound":-1000,
"upper_bound":1000,
"gene_reaction_rule":"ABAYE2318",
"subsystem":"Aminophosphonate metabolism",
"notes":{
"original_bigg_ids":[
"AEPPYRTA"
]
},
"annotation":{
"EC Number":"http://identifiers.org/ec-code/2.6.1.37",
"MetaNetX (MNX) Equation":"http://identifiers.org/metanetx.reaction/MNXR95497",
"BioCyc":"http://identifiers.org/biocyc/META:2.6.1.37-RXN",
"RHEA":"http://identifiers.org/rhea/17024",
"KEGG Reaction":"http://identifiers.org/kegg.reaction/R04152"
}
},
{
"id":"PALDH",
"name":"Phosphonoacetaldehyde hydrolase",
"metabolites":{
"Pald_c":-1.0,
"acald_c":1.0,
"h2o_c":-1.0,
"pi_c":1.0
},
"lower_bound":-1000,
"upper_bound":1000,
"gene_reaction_rule":"ABAYE2317",
"subsystem":"Aminophosphonate metabolism",
"notes":{
"original_bigg_ids":[
"PALDH"
]
},
"annotation":{
"EC Number":"http://identifiers.org/ec-code/3.11.1.1",
"MetaNetX (MNX) Equation":"http://identifiers.org/metanetx.reaction/MNXR102340",
"BioCyc":"http://identifiers.org/biocyc/META:PHOSPHONOACETALDEHYDE-HYDROLASE-RXN",
"RHEA":"http://identifiers.org/rhea/18908",
"KEGG Reaction":"http://identifiers.org/kegg.reaction/R00747"
}
},
{
"id":"SELCYSTL",
"name":"Selenocystathionine L-homocysteine-lyase (deaminating), cytosol",
"metabolites":{
"h2o_c":-1.0,
"h_c":1.0,
"nh4_c":1.0,
"pyr_c":1.0,
"selcyst_c":-1.0,
"selhcys_c":1.0
},
"lower_bound":0,
"upper_bound":1000,
"gene_reaction_rule":"ABAYE0405",
"subsystem":"Selenoamino acid metabolism",
"notes":{
"original_bigg_ids":[
"SELCYSTL"
]
},
"annotation":{
"EC Number":"http://identifiers.org/ec-code/4.4.1.8",
"MetaNetX (MNX) Equation":"http://identifiers.org/metanetx.reaction/MNXR104316",
"BioCyc":"http://identifiers.org/biocyc/META:RXN-12729",
"KEGG Reaction":"http://identifiers.org/kegg.reaction/R04941"
}
},
{
"id":"SEAHCYSHYD",
"name":"Se-Adenosylselenohomocysteine hydrolase",
"metabolites":{
"adn_c":1.0,
"h2o_c":-1.0,
"seahcys_c":-1.0,
"selhcys_c":1.0
},
"lower_bound":0,
"upper_bound":1000,
"gene_reaction_rule":"",
"subsystem":"Selenoamino acid metabolism",
"notes":{
"original_bigg_ids":[
"SEAHCYSHYD",
"SEAHCYSHYD_c"
]
},
"annotation":{
"EC Number":"http://identifiers.org/ec-code/3.3.1.1",
"MetaNetX (MNX) Equation":"http://identifiers.org/metanetx.reaction/MNXR104302"
}
},
{
"id":"SELMETAT",
"name":"Selenomethionine adenosyltransferase",
"metabolites":{
"atp_c":-1.0,
"h2o_c":-1.0,
"pi_c":1.0,
"ppi_c":1.0,
"seasmet_c":1.0,
"selmeth_c":-1.0
},
"lower_bound":0,
"upper_bound":1000,
"gene_reaction_rule":"ABAYE2118",
"subsystem":"Selenoamino acid metabolism",
"notes":{
"original_bigg_ids":[
"SELMETAT"
]
},
"annotation":{
"EC Number":"http://identifiers.org/ec-code/2.5.1.6",
"MetaNetX (MNX) Equation":"http://identifiers.org/metanetx.reaction/MNXR104321",
"RHEA":"http://identifiers.org/rhea/31214",
"KEGG Reaction":"http://identifiers.org/kegg.reaction/R04771"
}
},
{
"id":"ACSERL",
"name":"O3-Acetyl-L-serine acetate-lyase (adding hydrogen sulfide), cytosol",
"metabolites":{
"ac_c":1.0,
"acser_c":-1.0,
"h_c":2.0,
"selcys_c":1.0,
"seln_c":-1.0
},
"lower_bound":0,
"upper_bound":1000,
"gene_reaction_rule":"ABAYE3184 or ABAYE3696",
"subsystem":"Selenoamino acid metabolism",
"notes":{
"original_bigg_ids":[
"ACSERL"
]
},
"annotation":{
"EC Number":"http://identifiers.org/ec-code/2.5.1.47",
"MetaNetX (MNX) Equation":"http://identifiers.org/metanetx.reaction/MNXR95414",
"BioCyc":"http://identifiers.org/biocyc/META:RXN-12726",
"KEGG Reaction":"http://identifiers.org/kegg.reaction/R03601"
}
},
{
"id":"SELADT",
"name":"Selenate adenylyltransferase",
"metabolites":{
"adsel_c":1.0,
"atp_c":-1.0,
"h_c":-1.0,
"ppi_c":1.0,
"sel_c":-1.0
},
"lower_bound":-1000,
"upper_bound":1000,
"gene_reaction_rule":"ABAYE2790 and ABAYE2791",
"subsystem":"Selenoamino acid metabolism",
"notes":{
"original_bigg_ids":[
"SELADT"
]
},
"annotation":{
"EC Number":"http://identifiers.org/ec-code/2.7.7.4",
"MetaNetX (MNX) Equation":"http://identifiers.org/metanetx.reaction/MNXR104310"
}
},
{
"id":"SEAHCYSHYD_1",
"name":"Se-Adenosylselenohomocysteine hydrolase",
"metabolites":{
"adn_c":1.0,
"h2o_c":-1.0,
"h_c":1.0,
"seahcys_c":-1.0,
"selhcys_c":1.0
},
"lower_bound":-1000,
"upper_bound":1000,
"gene_reaction_rule":"ABAYE1142",
"subsystem":"Selenoamino acid metabolism",
"notes":{
"original_bigg_ids":[
"SEAHCYSHYD"
]
},
"annotation":{
"EC Number":"http://identifiers.org/ec-code/3.3.1.1",
"MetaNetX (MNX) Equation":"http://identifiers.org/metanetx.reaction/MNXR104302"
}
},
{
"id":"SELCYSLY3",
"name":"Selenocysteine lyase (nadph)",
"metabolites":{
"ala__L_c":1.0,
"nadp_c":1.0,
"nadph_c":-1.0,
"selcys_c":-1.0,
"seln_c":1.0
},
"lower_bound":-1000,
"upper_bound":1000,
"gene_reaction_rule":"ABAYE2250",
"subsystem":"Selenoamino acid metabolism",
"notes":{
"original_bigg_ids":[
"SELCYSLY3"
]
},
"annotation":{
"MetaNetX (MNX) Equation":"http://identifiers.org/metanetx.reaction/MNXR104313"
}
},
{
"id":"GLUR",
"name":"Glutamate racemase",
"metabolites":{
"glu__D_c":-1.0,
"glu__L_c":1.0
},
"lower_bound":-1000,
"upper_bound":1000,
"gene_reaction_rule":"ABAYE0082 or ABAYE3395",
"subsystem":"D-Glutamine and D-glutamate metabolism",
"notes":{
"original_bigg_ids":[
"GLUR"
]
},
"annotation":{
"EC Number":"http://identifiers.org/ec-code/5.1.1.3",
"MetaNetX (MNX) Equation":"http://identifiers.org/metanetx.reaction/MNXR100288",
"BioCyc":"http://identifiers.org/biocyc/META:GLUTRACE-RXN",
"RHEA":"http://identifiers.org/rhea/12816",
"KEGG Reaction":"http://identifiers.org/kegg.reaction/R00260"
}
},
{
"id":"ALAR",
"name":"Alanine racemase",
"metabolites":{
"ala__D_c":1.0,
"ala__L_c":-1.0
},
"lower_bound":-1000,
"upper_bound":1000,
"gene_reaction_rule":"ABAYE1380 or ABAYE3773",
"subsystem":"D-Alanine metabolism",
"notes":{
"original_bigg_ids":[
"ALAR",
"ALARi"
]
},
"annotation":{
"EC Number":"http://identifiers.org/ec-code/5.1.1.1",
"MetaNetX (MNX) Equation":"http://identifiers.org/metanetx.reaction/MNXR95693",
"BioCyc":"http://identifiers.org/biocyc/META:ALARACECAT-RXN",
"RHEA":"http://identifiers.org/rhea/20252",
"KEGG Reaction":"http://identifiers.org/kegg.reaction/R00401"
}
},
{
"id":"ALAALAr",
"name":"D-alanine-D-alanine ligase (reversible)",
"metabolites":{
"adp_c":1.0,
"ala__D_c":-2.0,
"alaala_c":1.0,
"atp_c":-1.0,
"h_c":1.0,
"pi_c":1.0
},
"lower_bound":0,
"upper_bound":1000,
"gene_reaction_rule":"ABAYE0150",
"subsystem":"D-Alanine metabolism",
"notes":{
"original_bigg_ids":[
"ALAALA",
"ALAALAr"
]
},
"annotation":{
"EC Number":"http://identifiers.org/ec-code/6.3.2.4",
"MetaNetX (MNX) Equation":"http://identifiers.org/metanetx.reaction/MNXR95678",
"BioCyc":"http://identifiers.org/biocyc/META:DALADALALIG-RXN",
"RHEA":"http://identifiers.org/rhea/11227",
"KEGG Reaction":"http://identifiers.org/kegg.reaction/R01150"
}
},
{
"id":"AMPTASECG",
"name":"Alanyl aminopeptidase (cys-gly)",
"metabolites":{
"cgly_c":-1.0,
"cys__L_c":1.0,
"gly_c":1.0,
"h2o_c":-1.0
},
"lower_bound":0,
"upper_bound":1000,
"gene_reaction_rule":"ABAYE3540 or ABAYE1469 or ABAYE1209",
"subsystem":"Glutathione metabolism",
"notes":{
"original_bigg_ids":[
"AMPTASECG"
]
},
"annotation":{
"BioCyc":"http://identifiers.org/biocyc/META:RXN-6622",
"RHEA":"http://identifiers.org/rhea/28786",
"KEGG Reaction":"http://identifiers.org/kegg.reaction/R00899",
"EC Number":"http://identifiers.org/ec-code/3.4.13.18",
"MetaNetX (MNX) Equation":"http://identifiers.org/metanetx.reaction/MNXR95828",
"Reactome":"http://www.reactome.org/content/detail/R-ALL-REACT_R-XTR-1247910"
}
},
{
"id":"GTHPi",
"name":"Glutathione peridoxase",
"metabolites":{
"gthox_c":1.0,
"gthrd_c":-2.0,
"h2o2_c":-1.0,
"h2o_c":2.0
},
"lower_bound":-1000,
"upper_bound":1000,
"gene_reaction_rule":"ABAYE2184 or ABAYE3713",
"subsystem":"Glutathione metabolism",
"notes":{
"original_bigg_ids":[
"GSHPO",
"GTHP",
"GTHP_c",
"GTHPi"
]
},
"annotation":{
"BioCyc":"http://identifiers.org/biocyc/META:GLUTATHIONE-PEROXIDASE-RXN",
"RHEA":"http://identifiers.org/rhea/16836",
"KEGG Reaction":"http://identifiers.org/kegg.reaction/R00274",
"EC Number":"http://identifiers.org/ec-code/1.11.1.9",
"MetaNetX (MNX) Equation":"http://identifiers.org/metanetx.reaction/MNXR100446",
"Reactome":"http://www.reactome.org/content/detail/R-ALL-REACT_R-XTR-3343700"
}
},
{
"id":"GTHRDH_syn",
"name":"Glutathione hydralase (periplasmic)",
"metabolites":{
"cgly_c":1.0,
"glu__L_c":1.0,
"gthrd_c":-1.0,
"h2o_c":-1.0
},
"lower_bound":0,
"upper_bound":1000,
"gene_reaction_rule":"ABAYE2905",
"subsystem":"Glutathione metabolism",
"notes":{
"original_bigg_ids":[
"GTHRDH",
"GTHRDH_syn",
"r0129"
]
},
"annotation":{
"BioCyc":"http://identifiers.org/biocyc/META:RXN-15856",
"RHEA":"http://identifiers.org/rhea/28810",
"KEGG Reaction":"http://identifiers.org/kegg.reaction/R00494",
"EC Number":"http://identifiers.org/ec-code/3.4.19.13",
"MetaNetX (MNX) Equation":"http://identifiers.org/metanetx.reaction/MNXR100136",
"Reactome":"http://www.reactome.org/content/detail/R-ALL-REACT_R-XTR-8943279"
}
},
{
"id":"GLUCYS",
"name":"Gamma-glutamylcysteine synthetase",
"metabolites":{
"adp_c":1.0,
"atp_c":-1.0,
"cys__L_c":-1.0,
"glu__L_c":-1.0,
"glucys_c":1.0,
"h_c":1.0,
"pi_c":1.0
},
"lower_bound":-1000,
"upper_bound":1000,
"gene_reaction_rule":"ABAYE0116",
"subsystem":"Glutathione metabolism",
"notes":{
"original_bigg_ids":[
"GLUCYS"
]
},
"annotation":{
"EC Number":"http://identifiers.org/ec-code/6.3.2.2",
"MetaNetX (MNX) Equation":"http://identifiers.org/metanetx.reaction/MNXR100074",
"BioCyc":"http://identifiers.org/biocyc/META:GLUTCYSLIG-RXN",
"RHEA":"http://identifiers.org/rhea/13288",
"KEGG Reaction":"http://identifiers.org/kegg.reaction/R00894"
}
},
{
"id":"GTHS",
"name":"Glutathione synthetase",
"metabolites":{
"adp_c":1.0,
"atp_c":-1.0,
"glucys_c":-1.0,
"gly_c":-1.0,
"gthrd_c":1.0,
"h_c":1.0,
"pi_c":1.0
},
"lower_bound":-1000,
"upper_bound":1000,
"gene_reaction_rule":"ABAYE0147",
"subsystem":"Glutathione metabolism",
"notes":{
"original_bigg_ids":[
"GTHS"
]
},
"annotation":{
"EC Number":"http://identifiers.org/ec-code/6.3.2.3",
"MetaNetX (MNX) Equation":"http://identifiers.org/metanetx.reaction/MNXR100450",
"BioCyc":"http://identifiers.org/biocyc/META:GLUTATHIONE-SYN-RXN",
"RHEA":"http://identifiers.org/rhea/13560",
"KEGG Reaction":"http://identifiers.org/kegg.reaction/R00497"
}
},
{
"id":"UHGADA",
"name":"UDP-3-O-acetylglucosamine deacetylase",
"metabolites":{
"ac_c":1.0,
"h2o_c":-1.0,
"u3aga_c":-1.0,
"u3hga_c":1.0
},
"lower_bound":0,
"upper_bound":1000,
"gene_reaction_rule":"ABAYE0154",
"subsystem":"Lipopolysaccharide biosynthesis",
"notes":{
"original_bigg_ids":[
"UHGADA"
]
},
"annotation":{
"EC Number":"http://identifiers.org/ec-code/3.5.1.108",
"MetaNetX (MNX) Equation":"http://identifiers.org/metanetx.reaction/MNXR105110",
"BioCyc":"http://identifiers.org/biocyc/META:UDPACYLGLCNACDEACETYL-RXN",
"RHEA":"http://identifiers.org/rhea/25212",
"KEGG Reaction":"http://identifiers.org/kegg.reaction/R04587"
}
},
{
"id":"LPADSS",
"name":"Lipid A disaccaride synthase",
"metabolites":{
"h_c":1.0,
"lipidAds_c":1.0,
"lipidX_c":-1.0,
"u23ga_c":-1.0,
"udp_c":1.0
},
"lower_bound":0,
"upper_bound":1000,
"gene_reaction_rule":"ABAYE1983",
"subsystem":"Lipopolysaccharide biosynthesis",
"notes":{
"original_bigg_ids":[
"LPADSS"
]
},
"annotation":{
"EC Number":"http://identifiers.org/ec-code/2.4.1.182",
"MetaNetX (MNX) Equation":"http://identifiers.org/metanetx.reaction/MNXR101119",
"BioCyc":"http://identifiers.org/biocyc/META:LIPIDADISACCHARIDESYNTH-RXN",
"RHEA":"http://identifiers.org/rhea/22671",
"KEGG Reaction":"http://identifiers.org/kegg.reaction/R04606"
}
},
{
"id":"TDSK",
"name":"Tetraacyldisaccharide 4'kinase",
"metabolites":{
"adp_c":1.0,
"atp_c":-1.0,
"h_c":1.0,
"lipidA_c":1.0,
"lipidAds_c":-1.0
},
"lower_bound":0,
"upper_bound":1000,
"gene_reaction_rule":"ABAYE2077",
"subsystem":"Lipopolysaccharide biosynthesis",
"notes":{
"original_bigg_ids":[
"TDSK"
]
},
"annotation":{
"EC Number":"http://identifiers.org/ec-code/2.7.1.130",
"MetaNetX (MNX) Equation":"http://identifiers.org/metanetx.reaction/MNXR104762",
"BioCyc":"http://identifiers.org/biocyc/META:TETRAACYLDISACC4KIN-RXN",
"RHEA":"http://identifiers.org/rhea/20703",
"KEGG Reaction":"http://identifiers.org/kegg.reaction/R04657"
}
},
{
"id":"MOAT",
"name":"3-deoxy-D-manno-octulosonic acid transferase",
"metabolites":{
"ckdo_c":-1.0,
"cmp_c":1.0,
"h_c":1.0,
"kdolipid4_c":1.0,
"lipidA_c":-1.0
},
"lower_bound":0,
"upper_bound":1000,
"gene_reaction_rule":"ABAYE0175",
"subsystem":"Lipopolysaccharide biosynthesis",
"notes":{
"original_bigg_ids":[
"MOAT"
]
},
"annotation":{
"EC Number":"http://identifiers.org/ec-code/2.4.99.12",
"MetaNetX (MNX) Equation":"http://identifiers.org/metanetx.reaction/MNXR101683",
"BioCyc":"http://identifiers.org/biocyc/META:KDOTRANS-RXN",
"RHEA":"http://identifiers.org/rhea/28069",
"KEGG Reaction":"http://identifiers.org/kegg.reaction/R04658"
}
},
{
"id":"MOAT2",
"name":"3-deoxy-D-manno-octulosonic acid transferase",
"metabolites":{
"ckdo_c":-1.0,
"cmp_c":1.0,
"h_c":1.0,
"kdo2lipid4_c":1.0,
"kdolipid4_c":-1.0
},
"lower_bound":0,
"upper_bound":1000,
"gene_reaction_rule":"ABAYE0175",
"subsystem":"Lipopolysaccharide biosynthesis",
"notes":{
"original_bigg_ids":[
"MOAT2"
]
},
"annotation":{
"EC Number":"http://identifiers.org/ec-code/2.4.99.13",
"MetaNetX (MNX) Equation":"http://identifiers.org/metanetx.reaction/MNXR101684",
"BioCyc":"http://identifiers.org/biocyc/META:KDOTRANS2-RXN",
"RHEA":"http://identifiers.org/rhea/28065",
"KEGG Reaction":"http://identifiers.org/kegg.reaction/R06285"
}
},
{
"id":"A5PISO",
"name":"Arabinose-5-phosphate isomerase",
"metabolites":{
"ara5p_c":1.0,
"ru5p__D_c":-1.0
},
"lower_bound":-1000,
"upper_bound":1000,
"gene_reaction_rule":"ABAYE2492",
"subsystem":"Lipopolysaccharide biosynthesis",
"notes":{
"original_bigg_ids":[
"A5PISO"
]
},
"annotation":{
"EC Number":"http://identifiers.org/ec-code/5.3.1.13",
"MetaNetX (MNX) Equation":"http://identifiers.org/metanetx.reaction/MNXR95132",
"BioCyc":"http://identifiers.org/biocyc/META:DARAB5PISOM-RXN",
"RHEA":"http://identifiers.org/rhea/23107",
"KEGG Reaction":"http://identifiers.org/kegg.reaction/R01530"
}
},
{
"id":"KDOPS",
"name":"3-deoxy -D-manno-octulosonic -acid 8-phosphate synthase",
"metabolites":{
"ara5p_c":-1.0,
"h2o_c":-1.0,
"kdo8p_c":1.0,
"pep_c":-1.0,
"pi_c":1.0
},
"lower_bound":0,
"upper_bound":1000,
"gene_reaction_rule":"ABAYE1668",
"subsystem":"Lipopolysaccharide biosynthesis",
"notes":{
"original_bigg_ids":[
"KDOPS"
]
},
"annotation":{
"EC Number":"http://identifiers.org/ec-code/2.5.1.55",
"MetaNetX (MNX) Equation":"http://identifiers.org/metanetx.reaction/MNXR100934",
"RHEA":"http://identifiers.org/rhea/14056",
"KEGG Reaction":"http://identifiers.org/kegg.reaction/R03254"
}
},
{
"id":"KDOPP",
"name":"3-deoxy-manno-octulosonate-8-phosphatase",
"metabolites":{
"h2o_c":-1.0,
"kdo8p_c":-1.0,
"kdo_c":1.0,
"pi_c":1.0
},
"lower_bound":0,
"upper_bound":1000,
"gene_reaction_rule":"ABAYE2491",
"subsystem":"Lipopolysaccharide biosynthesis",
"notes":{
"original_bigg_ids":[
"KDOPP"
]
},
"annotation":{
"EC Number":"http://identifiers.org/ec-code/3.1.3.45",
"MetaNetX (MNX) Equation":"http://identifiers.org/metanetx.reaction/MNXR100933",
"BioCyc":"http://identifiers.org/biocyc/META:KDO-8PPHOSPHAT-RXN",
"RHEA":"http://identifiers.org/rhea/11503"
}
},
{
"id":"KDOCT2",
"name":"3-deoxy-manno-octulosonate cytidylyltransferase",
"metabolites":{
"ckdo_c":1.0,
"ctp_c":-1.0,
"kdo_c":-1.0,
"ppi_c":1.0
},
"lower_bound":0,
"upper_bound":1000,
"gene_reaction_rule":"ABAYE2076",
"subsystem":"Lipopolysaccharide biosynthesis",
"notes":{
"original_bigg_ids":[
"KDOCT",
"KDOCT2"
]
},
"annotation":{
"EC Number":"http://identifiers.org/ec-code/2.7.7.38",
"MetaNetX (MNX) Equation":"http://identifiers.org/metanetx.reaction/MNXR100932",
"BioCyc":"http://identifiers.org/biocyc/META:CPM-KDOSYNTH-RXN",
"RHEA":"http://identifiers.org/rhea/23451"
}
},
{
"id":"UAMAS",
"name":"UDP-N-acetylmuramoyl-L-alanine synthetase",
"metabolites":{
"adp_c":1.0,
"ala__L_c":-1.0,
"atp_c":-1.0,
"h_c":1.0,
"pi_c":1.0,
"uama_c":1.0,
"uamr_c":-1.0
},
"lower_bound":0,
"upper_bound":1000,
"gene_reaction_rule":"ABAYE0149",
"subsystem":"Peptidoglycan biosynthesis",
"notes":{
"original_bigg_ids":[
"UAMAS"
]
},
"annotation":{
"EC Number":"http://identifiers.org/ec-code/6.3.2.8",
"MetaNetX (MNX) Equation":"http://identifiers.org/metanetx.reaction/MNXR105039",
"BioCyc":"http://identifiers.org/biocyc/META:UDP-NACMUR-ALA-LIG-RXN",
"RHEA":"http://identifiers.org/rhea/23375",
"KEGG Reaction":"http://identifiers.org/kegg.reaction/R03193"
}
},
{
"id":"UAMAGS",
"name":"UDP-N-acetylmuramoyl-L-alanyl-D-glutamate synthetase",
"metabolites":{
"adp_c":1.0,
"atp_c":-1.0,
"glu__D_c":-1.0,
"h_c":1.0,
"pi_c":1.0,
"uama_c":-1.0,
"uamag_c":1.0
},
"lower_bound":0,
"upper_bound":1000,
"gene_reaction_rule":"ABAYE3524",
"subsystem":"Peptidoglycan biosynthesis",
"notes":{
"original_bigg_ids":[
"UAMAGS"
]
},
"annotation":{
"EC Number":"http://identifiers.org/ec-code/6.3.2.9",
"MetaNetX (MNX) Equation":"http://identifiers.org/metanetx.reaction/MNXR105038",
"BioCyc":"http://identifiers.org/biocyc/META:UDP-NACMURALA-GLU-LIG-RXN",
"RHEA":"http://identifiers.org/rhea/16432",
"KEGG Reaction":"http://identifiers.org/kegg.reaction/R02783"
}
},
{
"id":"UAAGDS",
"name":"UDP-N-acetylmuramoyl-L-alanyl-D-glutamyl-meso-2,6-diaminopimelate synthetase",
"metabolites":{
"26dap__M_c":-1.0,
"adp_c":1.0,
"atp_c":-1.0,
"h_c":1.0,
"pi_c":1.0,
"uamag_c":-1.0,
"ugmd_c":1.0
},
"lower_bound":0,
"upper_bound":1000,
"gene_reaction_rule":"ABAYE0283",
"subsystem":"Peptidoglycan biosynthesis",
"notes":{
"original_bigg_ids":[
"UAAGDS"
]
},
"annotation":{
"EC Number":"http://identifiers.org/ec-code/6.3.2.13",
"MetaNetX (MNX) Equation":"http://identifiers.org/metanetx.reaction/MNXR105013"
}
},
{
"id":"UGMDDS",
"name":"UDP-N-acetylmuramoyl-L-alanyl-D-glutamyl-meso-2,6-diaminopimeloyl-D-alanyl-D-alanine synthetase",
"metabolites":{
"adp_c":1.0,
"alaala_c":-1.0,
"atp_c":-1.0,
"h_c":1.0,
"pi_c":1.0,
"ugmd_c":-1.0,
"ugmda_c":1.0
},
"lower_bound":0,
"upper_bound":1000,
"gene_reaction_rule":"ABAYE0284",
"subsystem":"Peptidoglycan biosynthesis",
"notes":{
"original_bigg_ids":[
"UGMDDS"
]
},
"annotation":{
"EC Number":"http://identifiers.org/ec-code/6.3.2.10",
"MetaNetX (MNX) Equation":"http://identifiers.org/metanetx.reaction/MNXR105094"
}
},
{
"id":"PAPPT3",
"name":"Phospho-N-acetylmuramoyl-pentapeptide-transferase (meso-2,6-diaminopimelate)",
"metabolites":{
"uagmda_c":1.0,
"udcpp_c":-1.0,
"ugmda_c":-1.0,
"ump_c":1.0
},
"lower_bound":0,
"upper_bound":1000,
"gene_reaction_rule":"ABAYE0285",
"subsystem":"Peptidoglycan biosynthesis",
"notes":{
"original_bigg_ids":[
"PAPPT3"
]
},
"annotation":{
"EC Number":"http://identifiers.org/ec-code/2.7.8.13",
"MetaNetX (MNX) Equation":"http://identifiers.org/metanetx.reaction/MNXR102373"
}
},
{
"id":"UAGPT3",
"name":"UDP-N-acetylglucosamine-N-acetylmuramyl-(pentapeptide)pyrophosphoryl-undecaprenol N-acetylglucosamine transferase",
"metabolites":{
"h_c":1.0,
"uaagmda_c":1.0,
"uacgam_c":-1.0,
"uagmda_c":-1.0,
"udp_c":1.0
},
"lower_bound":0,
"upper_bound":1000,
"gene_reaction_rule":"ABAYE0148",
"subsystem":"Peptidoglycan biosynthesis",
"notes":{
"original_bigg_ids":[
"UAGPT3"
]
},
"annotation":{
"EC Number":"http://identifiers.org/ec-code/2.4.1.227",
"MetaNetX (MNX) Equation":"http://identifiers.org/metanetx.reaction/MNXR105037"
}
},
{
"id":"GLNSP3",
"name":"GLNSP3",
"metabolites":{
"adp_c":1.0,
"atp_c":-1.0,
"h_c":1.0,
"nh4_c":-1.0,
"pi_c":1.0,
"uaagmda_c":-1.0,
"uaagtmda_c":1.0
},
"lower_bound":0,
"upper_bound":1000,
"gene_reaction_rule":"ABAYE1126 or ABAYE1425",
"subsystem":"Peptidoglycan biosynthesis",
"notes":{
"original_bigg_ids":[
"GLNSP3"
]
},
"annotation":{
"EC Number":"http://identifiers.org/ec-code/6.3.1.2",
"MetaNetX (MNX) Equation":"http://identifiers.org/metanetx.reaction/MNXR100254"
}
},
{
"id":"UDCPDP",
"name":"Undecaprenyl-diphosphatase",
"metabolites":{
"h2o_c":-1.0,
"h_c":1.0,
"pi_c":1.0,
"udcpdp_c":-1.0,
"udcpp_c":1.0
},
"lower_bound":0,
"upper_bound":1000,
"gene_reaction_rule":"ABAYE0716",
"subsystem":"Peptidoglycan biosynthesis",
"notes":{
"original_bigg_ids":[
"UDCPDP"
]
},
"annotation":{
"MetaNetX (MNX) Equation":"http://identifiers.org/metanetx.reaction/MNXR105042",
"RHEA":"http://identifiers.org/rhea/17072"
}
},
{
"id":"HMPK1",
"name":"Hydroxymethylpyrimidine kinase (ATP)",
"metabolites":{
"4ahmmp_c":-1.0,
"4ampm_c":1.0,
"adp_c":1.0,
"atp_c":-1.0,
"h_c":1.0
},
"lower_bound":0,
"upper_bound":1000,
"gene_reaction_rule":"ABAYE2989",
"subsystem":"Thiamine metabolism",
"notes":{
"original_bigg_ids":[
"HMPK1"
]
},
"annotation":{
"EC Number":"http://identifiers.org/ec-code/2.7.1.49",
"MetaNetX (MNX) Equation":"http://identifiers.org/metanetx.reaction/MNXR100664",
"BioCyc":"http://identifiers.org/biocyc/META:OHMETPYRKIN-RXN",
"RHEA":"http://identifiers.org/rhea/23099",
"KEGG Reaction":"http://identifiers.org/kegg.reaction/R03471"
}
},
{
"id":"PMPK",
"name":"Phosphomethylpyrimidine kinase",
"metabolites":{
"2mahmp_c":1.0,
"4ampm_c":-1.0,
"adp_c":1.0,
"atp_c":-1.0
},
"lower_bound":0,
"upper_bound":1000,
"gene_reaction_rule":"ABAYE2989",
"subsystem":"Thiamine metabolism",
"notes":{
"original_bigg_ids":[
"PMPK"
]
},
"annotation":{
"EC Number":"http://identifiers.org/ec-code/2.7.4.7",
"MetaNetX (MNX) Equation":"http://identifiers.org/metanetx.reaction/MNXR103045",
"BioCyc":"http://identifiers.org/biocyc/META:PYRIMSYN3-RXN",
"RHEA":"http://identifiers.org/rhea/19896",
"KEGG Reaction":"http://identifiers.org/kegg.reaction/R04509"
}
},
{
"id":"TMPPP",
"name":"Thiamine-phosphate diphosphorylase",
"metabolites":{
"2mahmp_c":-1.0,
"4mpetz_c":-1.0,
"h_c":-1.0,
"ppi_c":1.0,
"thmmp_c":1.0
},
"lower_bound":0,
"upper_bound":1000,
"gene_reaction_rule":"ABAYE1010",
"subsystem":"Thiamine metabolism",
"notes":{
"original_bigg_ids":[
"TMPPP"
]
},
"annotation":{
"EC Number":"http://identifiers.org/ec-code/2.5.1.3",
"MetaNetX (MNX) Equation":"http://identifiers.org/metanetx.reaction/MNXR104908",
"BioCyc":"http://identifiers.org/biocyc/META:THI-P-SYN-RXN",
"RHEA":"http://identifiers.org/rhea/22331",
"KEGG Reaction":"http://identifiers.org/kegg.reaction/R03223"
}
},
{
"id":"TMPK",
"name":"Thiamine-phosphate kinase",
"metabolites":{
"adp_c":1.0,
"atp_c":-1.0,
"thmmp_c":-1.0,
"thmpp_c":1.0
},
"lower_bound":0,
"upper_bound":1000,
"gene_reaction_rule":"ABAYE0093",
"subsystem":"Thiamine metabolism",
"notes":{
"original_bigg_ids":[
"TMPK",
"TMPKr"
]
},
"annotation":{
"EC Number":"http://identifiers.org/ec-code/2.7.4.16",
"MetaNetX (MNX) Equation":"http://identifiers.org/metanetx.reaction/MNXR104907",
"BioCyc":"http://identifiers.org/biocyc/META:THI-P-KIN-RXN",
"RHEA":"http://identifiers.org/rhea/15916",
"KEGG Reaction":"http://identifiers.org/kegg.reaction/R00617"
}
},
{
"id":"HETZK",
"name":"Hydroxyethylthiazole kinase",
"metabolites":{
"4mhetz_c":-1.0,
"4mpetz_c":1.0,
"adp_c":1.0,
"atp_c":-1.0,
"h_c":1.0
},
"lower_bound":-1000,
"upper_bound":1000,
"gene_reaction_rule":"ABAYE1466",
"subsystem":"Thiamine metabolism",
"notes":{
"original_bigg_ids":[
"HETZK"
]
},
"annotation":{
"EC Number":"http://identifiers.org/ec-code/2.7.1.50",
"MetaNetX (MNX) Equation":"http://identifiers.org/metanetx.reaction/MNXR100611",
"BioCyc":"http://identifiers.org/biocyc/META:THIAZOLSYN3-RXN",
"RHEA":"http://identifiers.org/rhea/24215",
"KEGG Reaction":"http://identifiers.org/kegg.reaction/R04448"
}
},
{
"id":"TMN",
"name":"Thiaminase",
"metabolites":{
"4ahmmp_c":1.0,
"4mhetz_c":1.0,
"h2o_c":-1.0,
"h_c":1.0,
"thm_c":-1.0
},
"lower_bound":-1000,
"upper_bound":1000,
"gene_reaction_rule":"ABAYE0200",
"subsystem":"Thiamine metabolism",
"notes":{
"original_bigg_ids":[
"TMN"
]
},
"annotation":{
"EC Number":"http://identifiers.org/ec-code/3.5.99.2",
"MetaNetX (MNX) Equation":"http://identifiers.org/metanetx.reaction/MNXR104901",
"BioCyc":"http://identifiers.org/biocyc/META:THIAMINASE-RXN",
"RHEA":"http://identifiers.org/rhea/17512",
"KEGG Reaction":"http://identifiers.org/kegg.reaction/R02133"
}
},
{
"id":"TDP",
"name":"Thiamin pyrophosphatase",
"metabolites":{
"h2o_c":-1.0,
"h_c":1.0,
"pi_c":1.0,
"thmmp_c":1.0,
"thmpp_c":-1.0
},
"lower_bound":-1000,
"upper_bound":1000,
"gene_reaction_rule":"ABAYE3296",
"subsystem":"Thiamine metabolism",
"notes":{
"original_bigg_ids":[
"TDP"
]
},
"annotation":{
"EC Number":"http://identifiers.org/ec-code/3.6.1.15",
"MetaNetX (MNX) Equation":"http://identifiers.org/metanetx.reaction/MNXR104756",
"BioCyc":"http://identifiers.org/biocyc/META:RXN0-3542",
"RHEA":"http://identifiers.org/rhea/28001",
"KEGG Reaction":"http://identifiers.org/kegg.reaction/R00615"
}
},
{
"id":"GTPCII",
"name":"GTP cyclohydrolase II",
"metabolites":{
"25dhpp_c":1.0,
"for_c":1.0,
"gtp_c":-1.0,
"h2o_c":-3.0,
"h_c":2.0,
"ppi_c":1.0
},
"lower_bound":0,
"upper_bound":1000,
"gene_reaction_rule":"ABAYE0096 or ABAYE0379",
"subsystem":"Riboflavin metabolism",
"notes":{
"original_bigg_ids":[
"GTPCII"
]
},
"annotation":{
"MetaNetX (MNX) Equation":"http://identifiers.org/metanetx.reaction/MNXR100454"
}
},
{
"id":"DHPPDA",
"name":"Diaminohydroxyphosphoribosylaminopyrimidine deaminase",
"metabolites":{
"25dhpp_c":-1.0,
"5apru_c":1.0,
"h2o_c":-1.0,
"h_c":-1.0,
"nh4_c":1.0
},
"lower_bound":0,
"upper_bound":1000,
"gene_reaction_rule":"ABAYE3546",
"subsystem":"Riboflavin metabolism",
"notes":{
"original_bigg_ids":[
"DHPPDA",
"DHPPDA2",
"DHPPDA_1"
]
},
"annotation":{
"MetaNetX (MNX) Equation":"http://identifiers.org/metanetx.reaction/MNXR97430"
}
},
{
"id":"APRAUR",
"name":"5-amino-6-(5-phosphoribosylamino)uracil reductase",
"metabolites":{
"5aprbu_c":1.0,
"5apru_c":-1.0,
"h_c":-1.0,
"nadp_c":1.0,
"nadph_c":-1.0
},
"lower_bound":0,
"upper_bound":1000,
"gene_reaction_rule":"ABAYE3546",
"subsystem":"Riboflavin metabolism",
"notes":{
"original_bigg_ids":[
"APRAUR"
]
},
"annotation":{
"EC Number":"http://identifiers.org/ec-code/1.1.1.193",
"MetaNetX (MNX) Equation":"http://identifiers.org/metanetx.reaction/MNXR95898",
"BioCyc":"http://identifiers.org/biocyc/META:RIBOFLAVINSYNREDUC-RXN",
"RHEA":"http://identifiers.org/rhea/17848",
"KEGG Reaction":"http://identifiers.org/kegg.reaction/R03458"
}
},
{
"id":"DB4PS",
"name":"3,4-Dihydroxy-2-butanone-4-phosphate synthase",
"metabolites":{
"db4p_c":1.0,
"for_c":1.0,
"h_c":1.0,
"ru5p__D_c":-1.0
},
"lower_bound":0,
"upper_bound":1000,
"gene_reaction_rule":"ABAYE0096 or ABAYE2987",
"subsystem":"Riboflavin metabolism",
"notes":{
"original_bigg_ids":[
"DB4PS"
]
},
"annotation":{
"EC Number":"http://identifiers.org/ec-code/4.1.99.12",
"MetaNetX (MNX) Equation":"http://identifiers.org/metanetx.reaction/MNXR97178",
"KEGG Reaction":"http://identifiers.org/kegg.reaction/R07281"
}
},
{
"id":"RBFSa",
"name":"Riboflavin synthase",
"metabolites":{
"4r5au_c":-1.0,
"db4p_c":-1.0,
"dmlz_c":1.0,
"h2o_c":2.0,
"pi_c":1.0
},
"lower_bound":0,
"upper_bound":1000,
"gene_reaction_rule":"ABAYE0095",
"subsystem":"Riboflavin metabolism",
"notes":{
"original_bigg_ids":[
"RBFSa"
]
},
"annotation":{
"EC Number":"http://identifiers.org/ec-code/2.5.1.9",
"MetaNetX (MNX) Equation":"http://identifiers.org/metanetx.reaction/MNXR97501",
"KEGG Reaction":"http://identifiers.org/kegg.reaction/R04457"
}
},
{
"id":"RBFSb",
"name":"Riboflavin synthase",
"metabolites":{
"4r5au_c":1.0,
"dmlz_c":-2.0,
"ribflv_c":1.0
},
"lower_bound":0,
"upper_bound":1000,
"gene_reaction_rule":"ABAYE3544",
"subsystem":"Riboflavin metabolism",
"notes":{
"original_bigg_ids":[
"RBFSb"
]
},
"annotation":{
"EC Number":"http://identifiers.org/ec-code/2.5.1.9",
"MetaNetX (MNX) Equation":"http://identifiers.org/metanetx.reaction/MNXR103430",
"BioCyc":"http://identifiers.org/biocyc/META:RIBOFLAVIN-SYN-RXN",
"RHEA":"http://identifiers.org/rhea/20775",
"KEGG Reaction":"http://identifiers.org/kegg.reaction/R00066"
}
},
{
"id":"RBFK",
"name":"Riboflavin kinase",
"metabolites":{
"adp_c":1.0,
"atp_c":-1.0,
"fmn_c":1.0,
"h_c":1.0,
"ribflv_c":-1.0
},
"lower_bound":0,
"upper_bound":1000,
"gene_reaction_rule":"ABAYE3851",
"subsystem":"Riboflavin metabolism",
"notes":{
"original_bigg_ids":[
"ARPT",
"RBFK",
"RBFK_c"
]
},
"annotation":{
"EC Number":"http://identifiers.org/ec-code/2.7.1.26",
"MetaNetX (MNX) Equation":"http://identifiers.org/metanetx.reaction/MNXR103429",
"BioCyc":"http://identifiers.org/biocyc/META:RIBOFLAVINKIN-RXN",
"RHEA":"http://identifiers.org/rhea/14360",
"KEGG Reaction":"http://identifiers.org/kegg.reaction/R00549"
}
},
{
"id":"FMNAT",
"name":"FMN adenylyltransferase",
"metabolites":{
"atp_c":-1.0,
"fad_c":1.0,
"fmn_c":-1.0,
"h_c":-1.0,
"ppi_c":1.0
},
"lower_bound":0,
"upper_bound":1000,
"gene_reaction_rule":"ABAYE3851",
"subsystem":"Riboflavin metabolism",
"notes":{
"original_bigg_ids":[
"FMNAT",
"FMNATr"
]
},
"annotation":{
"EC Number":"http://identifiers.org/ec-code/2.7.7.2",
"MetaNetX (MNX) Equation":"http://identifiers.org/metanetx.reaction/MNXR95501",
"BioCyc":"http://identifiers.org/biocyc/META:FADSYN-RXN",
"RHEA":"http://identifiers.org/rhea/17240",
"KEGG Reaction":"http://identifiers.org/kegg.reaction/R00161"
}
},
{
"id":"NNDMBRT",
"name":"Nicotinate-nucleotide dimethylbenzimidazole phosphoribosyltransferase",
"metabolites":{
"5prdmbz_c":1.0,
"dmbzid_c":-1.0,
"h_c":1.0,
"nac_c":1.0,
"nicrnt_c":-1.0
},
"lower_bound":0,
"upper_bound":1000,
"gene_reaction_rule":"ABAYE1993",
"subsystem":"Riboflavin metabolism",
"notes":{
"original_bigg_ids":[
"NNDMBRT",
"NNPRT"
]
},
"annotation":{
"EC Number":"http://identifiers.org/ec-code/2.4.2.21",
"MetaNetX (MNX) Equation":"http://identifiers.org/metanetx.reaction/MNXR101979",
"BioCyc":"http://identifiers.org/biocyc/META:DMBPPRIBOSYLTRANS-RXN",
"RHEA":"http://identifiers.org/rhea/11199",
"KEGG Reaction":"http://identifiers.org/kegg.reaction/R04148"
}
},
{
"id":"E4PD",
"name":"Erythrose 4-phosphate dehydrogenase",
"metabolites":{
"4per_c":1.0,
"e4p_c":-1.0,
"h2o_c":-1.0,
"h_c":2.0,
"nad_c":-1.0,
"nadh_c":1.0
},
"lower_bound":-1000,
"upper_bound":1000,
"gene_reaction_rule":"ABAYE2594",
"subsystem":"Vitamin B6 metabolism",
"notes":{
"original_bigg_ids":[
"E4PD"
]
},
"annotation":{
"EC Number":"http://identifiers.org/ec-code/1.2.1.72",
"MetaNetX (MNX) Equation":"http://identifiers.org/metanetx.reaction/MNXR97842",
"BioCyc":"http://identifiers.org/biocyc/META:ERYTH4PDEHYDROG-RXN",
"RHEA":"http://identifiers.org/rhea/12059",
"KEGG Reaction":"http://identifiers.org/kegg.reaction/R01825"
}
},
{
"id":"PERD",
"name":"Erythronate 4-phosphate (4per) dehydrogenase",
"metabolites":{
"4per_c":-1.0,
"h_c":1.0,
"nad_c":-1.0,
"nadh_c":1.0,
"ohpb_c":1.0
},
"lower_bound":-1000,
"upper_bound":1000,
"gene_reaction_rule":"ABAYE0853",
"subsystem":"Vitamin B6 metabolism",
"notes":{
"original_bigg_ids":[
"PERD"
]
},
"annotation":{
"EC Number":"http://identifiers.org/ec-code/1.1.1.290",
"MetaNetX (MNX) Equation":"http://identifiers.org/metanetx.reaction/MNXR102495",
"BioCyc":"http://identifiers.org/biocyc/META:ERYTHRON4PDEHYDROG-RXN",
"RHEA":"http://identifiers.org/rhea/18832",
"KEGG Reaction":"http://identifiers.org/kegg.reaction/R04210"
}
},
{
"id":"OHPBAT",
"name":"O-Phospho-4-hydroxy-L-threonine:2-oxoglutarate aminotransferase",
"metabolites":{
"akg_c":1.0,
"glu__L_c":-1.0,
"ohpb_c":-1.0,
"phthr_c":1.0
},
"lower_bound":-1000,
"upper_bound":1000,
"gene_reaction_rule":"ABAYE0877",
"subsystem":"Vitamin B6 metabolism",
"notes":{
"original_bigg_ids":[
"OHPBAT"
]
},
"annotation":{
"EC Number":"http://identifiers.org/ec-code/2.6.1.52",
"MetaNetX (MNX) Equation":"http://identifiers.org/metanetx.reaction/MNXR102169",
"BioCyc":"http://identifiers.org/biocyc/META:PSERTRANSAMPYR-RXN",
"RHEA":"http://identifiers.org/rhea/16576",
"KEGG Reaction":"http://identifiers.org/kegg.reaction/R05085"
}
},
{
"id":"4HTHRS",
"name":"4-Hydroxy-L-threonine synthase",
"metabolites":{
"4hthr_c":1.0,
"h2o_c":-1.0,
"phthr_c":-1.0,
"pi_c":1.0
},
"lower_bound":0,
"upper_bound":1000,
"gene_reaction_rule":"ABAYE3531",
"subsystem":"Vitamin B6 metabolism",
"notes":{
"original_bigg_ids":[
"4HTHRS"
]
},
"annotation":{
"EC Number":"http://identifiers.org/ec-code/4.2.3.1",
"MetaNetX (MNX) Equation":"http://identifiers.org/metanetx.reaction/MNXR95024",
"BioCyc":"http://identifiers.org/biocyc/META:RXN-14125",
"RHEA":"http://identifiers.org/rhea/30662",
"KEGG Reaction":"http://identifiers.org/kegg.reaction/R05086"
}
},
{
"id":"PDX5POi",
"name":"Pyridoxine 5'-phosphate oxidase",
"metabolites":{
"h2o2_c":1.0,
"o2_c":-1.0,
"pdx5p_c":-1.0,
"pydx5p_c":1.0
},
"lower_bound":0,
"upper_bound":1000,
"gene_reaction_rule":"ABAYE0168",
"subsystem":"Vitamin B6 metabolism",
"notes":{
"original_bigg_ids":[
"PDX5PO",
"PDX5PO_c",
"PDX5POi"
]
},
"annotation":{
"BioCyc":"http://identifiers.org/biocyc/META:PNPOXI-RXN",
"RHEA":"http://identifiers.org/rhea/15152",
"KEGG Reaction":"http://identifiers.org/kegg.reaction/R00278",
"EC Number":"http://identifiers.org/ec-code/1.4.3.5",
"MetaNetX (MNX) Equation":"http://identifiers.org/metanetx.reaction/MNXR102438",
"Reactome":"http://www.reactome.org/content/detail/R-ALL-REACT_R-XTR-965019"
}
},
{
"id":"PYDXPP",
"name":"Pyridoxal 5-phosphate phosphatase",
"metabolites":{
"h2o_c":-1.0,
"pi_c":1.0,
"pydx5p_c":-1.0,
"pydx_c":1.0
},
"lower_bound":0,
"upper_bound":1000,
"gene_reaction_rule":"",
"subsystem":"Vitamin B6 metabolism",
"notes":{
"original_bigg_ids":[
"PYDXPP",
"PYDXPP_c"
]
},
"annotation":{
"EC Number":"http://identifiers.org/ec-code/3.1.3.74",
"MetaNetX (MNX) Equation":"http://identifiers.org/metanetx.reaction/MNXR103368",
"BioCyc":"http://identifiers.org/biocyc/META:3.1.3.74-RXN",
"RHEA":"http://identifiers.org/rhea/20536",
"KEGG Reaction":"http://identifiers.org/kegg.reaction/R00173"
}
},
{
"id":"PYAM5PO",
"name":"Pyridoxamine 5'-phosphate oxidase",
"metabolites":{
"h2o2_c":1.0,
"h2o_c":-1.0,
"nh4_c":1.0,
"o2_c":-1.0,
"pyam5p_c":-1.0,
"pydx5p_c":1.0
},
"lower_bound":0,
"upper_bound":1000,
"gene_reaction_rule":"ABAYE0168",
"subsystem":"Vitamin B6 metabolism",
"notes":{
"original_bigg_ids":[
"PYAM5PO",
"PYAM5PO_c",
"PYAM5POr"
]
},
"annotation":{
"BioCyc":"http://identifiers.org/biocyc/META:PMPOXI-RXN",
"RHEA":"http://identifiers.org/rhea/15820",
"KEGG Reaction":"http://identifiers.org/kegg.reaction/R00277",
"EC Number":"http://identifiers.org/ec-code/1.4.3.5",
"MetaNetX (MNX) Equation":"http://identifiers.org/metanetx.reaction/MNXR103355",
"Reactome":"http://www.reactome.org/content/detail/R-ALL-REACT_R-XTR-965079"
}
},
{
"id":"PYDXNO",
"name":"Pyridoxine oxidase",
"metabolites":{
"h2o2_c":1.0,
"o2_c":-1.0,
"pydx_c":1.0,
"pydxn_c":-1.0
},
"lower_bound":-1000,
"upper_bound":1000,
"gene_reaction_rule":"ABAYE0168",
"subsystem":"Vitamin B6 metabolism",
"notes":{
"original_bigg_ids":[
"PYDXNO",
"PYDXNO_c",
"r0389"
]
},
"annotation":{
"EC Number":"http://identifiers.org/ec-code/1.4.3.5",
"MetaNetX (MNX) Equation":"http://identifiers.org/metanetx.reaction/MNXR103363",
"BioCyc":"http://identifiers.org/biocyc/META:PYRIDOXINE-4-OXIDASE-RXN",
"RHEA":"http://identifiers.org/rhea/15036",
"KEGG Reaction":"http://identifiers.org/kegg.reaction/R01711"
}
},
{
"id":"PYDXO",
"name":"Pyridoxal oxidase",
"metabolites":{
"h2o2_c":2.0,
"h2o_c":-2.0,
"nh4_c":-1.0,
"o2_c":-0.5,
"pydam_c":1.0,
"pydx_c":-1.0
},
"lower_bound":-1000,
"upper_bound":1000,
"gene_reaction_rule":"ABAYE0168",
"subsystem":"Vitamin B6 metabolism",
"notes":{
"original_bigg_ids":[
"PYDXO"
]
},
"annotation":{
"EC Number":"http://identifiers.org/ec-code/1.4.3.5",
"MetaNetX (MNX) Equation":"http://identifiers.org/metanetx.reaction/MNXR103365"
}
},
{
"id":"ASPO5",
"name":"L-aspartate oxidase",
"metabolites":{
"asp__L_c":-1.0,
"fum_c":-1.0,
"h_c":1.0,
"iasp_c":1.0,
"succ_c":1.0
},
"lower_bound":0,
"upper_bound":1000,
"gene_reaction_rule":"ABAYE0935",
"subsystem":"Nicotinate and nicotinamide metabolism",
"notes":{
"original_bigg_ids":[
"ASPO5"
]
},
"annotation":{
"EC Number":"http://identifiers.org/ec-code/1.5.99",
"MetaNetX (MNX) Equation":"http://identifiers.org/metanetx.reaction/MNXR96093",
"RHEA":"http://identifiers.org/rhea/30046"
}
},
{
"id":"ASPO6",
"name":"L-aspartate oxidase",
"metabolites":{
"asp__L_c":-1.0,
"h2o2_c":1.0,
"h_c":1.0,
"iasp_c":1.0,
"o2_c":-1.0
},
"lower_bound":0,
"upper_bound":1000,
"gene_reaction_rule":"ABAYE0935",
"subsystem":"Nicotinate and nicotinamide metabolism",
"notes":{
"original_bigg_ids":[
"ASPO6"
]
},
"annotation":{
"EC Number":"http://identifiers.org/ec-code/1.4.3.16",
"MetaNetX (MNX) Equation":"http://identifiers.org/metanetx.reaction/MNXR96094",
"RHEA":"http://identifiers.org/rhea/25879",
"KEGG Reaction":"http://identifiers.org/kegg.reaction/R00481"
}
},
{
"id":"QULNS",
"name":"Quinolinate synthase",
"metabolites":{
"dhap_c":-1.0,
"h2o_c":2.0,
"iasp_c":-1.0,
"pi_c":1.0,
"quln_c":1.0
},
"lower_bound":0,
"upper_bound":1000,
"gene_reaction_rule":"ABAYE3104",
"subsystem":"Nicotinate and nicotinamide metabolism",
"notes":{
"original_bigg_ids":[
"QULNS"
]
},
"annotation":{
"EC Number":"http://identifiers.org/ec-code/2.5.1.72",
"MetaNetX (MNX) Equation":"http://identifiers.org/metanetx.reaction/MNXR103400",
"RHEA":"http://identifiers.org/rhea/25891",
"KEGG Reaction":"http://identifiers.org/kegg.reaction/R04292"
}
},
{
"id":"NNDPR",
"name":"Nicotinate-nucleotide diphosphorylase (carboxylating)",
"metabolites":{
"co2_c":1.0,
"h_c":-2.0,
"nicrnt_c":1.0,
"ppi_c":1.0,
"prpp_c":-1.0,
"quln_c":-1.0
},
"lower_bound":0,
"upper_bound":1000,
"gene_reaction_rule":"ABAYE3823",
"subsystem":"Nicotinate and nicotinamide metabolism",
"notes":{
"original_bigg_ids":[
"NNDPR",
"NNDPR_c"
]
},
"annotation":{
"BioCyc":"http://identifiers.org/biocyc/META:QUINOPRIBOTRANS-RXN",
"RHEA":"http://identifiers.org/rhea/12736",
"KEGG Reaction":"http://identifiers.org/kegg.reaction/R03348",
"EC Number":"http://identifiers.org/ec-code/2.4.2.19",
"MetaNetX (MNX) Equation":"http://identifiers.org/metanetx.reaction/MNXR101980",
"Reactome":"http://www.reactome.org/content/detail/R-ALL-REACT_R-XTR-197268"
}
},
{
"id":"NMNHYD",
"name":"Nicotinamide ribonucleotide phosphohydrolase",
"metabolites":{
"h2o_c":-1.0,
"nmn_c":-1.0,
"pi_c":1.0,
"rnam_c":1.0
},
"lower_bound":0,
"upper_bound":1000,
"gene_reaction_rule":"ABAYE1047 or ABAYE1886",
"subsystem":"Nicotinate and nicotinamide metabolism",
"notes":{
"original_bigg_ids":[
"NARP",
"NIRP",
"NMNHYD",
"NTD5_a"
]
},
"annotation":{
"BioCyc":"http://identifiers.org/biocyc/META:RXN-5841",
"RHEA":"http://identifiers.org/rhea/30818",
"KEGG Reaction":"http://identifiers.org/kegg.reaction/R02323",
"EC Number":"http://identifiers.org/ec-code/3.1.3.5",
"MetaNetX (MNX) Equation":"http://identifiers.org/metanetx.reaction/MNXR101970",
"Reactome":"http://www.reactome.org/content/detail/R-ALL-REACT_R-XTR-8940074"
}
},
{
"id":"NT5C",
"name":"5'-nucleotidase",
"metabolites":{
"h2o_c":-1.0,
"nicrns_c":1.0,
"nicrnt_c":-1.0,
"pi_c":1.0
},
"lower_bound":0,
"upper_bound":1000,
"gene_reaction_rule":"ABAYE1047 or ABAYE1886",
"subsystem":"Nicotinate and nicotinamide metabolism",
"notes":{
"original_bigg_ids":[
"NRPH",
"NT5C"
]
},
"annotation":{
"EC Number":"http://identifiers.org/ec-code/3.1.3.5",
"MetaNetX (MNX) Equation":"http://identifiers.org/metanetx.reaction/MNXR102027",
"BioCyc":"http://identifiers.org/biocyc/META:RXN-14227",
"RHEA":"http://identifiers.org/rhea/30938",
"KEGG Reaction":"http://identifiers.org/kegg.reaction/R03346"
}
},
{
"id":"NCTPPRT",
"name":"Nicotinate phosphoribosyltransferase",
"metabolites":{
"h_c":1.0,
"nac_c":1.0,
"nicrnt_c":-1.0,
"ppi_c":-1.0,
"prpp_c":1.0
},
"lower_bound":0,
"upper_bound":1000,
"gene_reaction_rule":"ABAYE0102",
"subsystem":"Nicotinate and nicotinamide metabolism",
"notes":{
"original_bigg_ids":[
"NCTPPRT"
]
}
},
{
"id":"NMNAT",
"name":"Nicotinamide-nucleotide adenylyltransferase",
"metabolites":{
"atp_c":-1.0,
"h_c":-1.0,
"nad_c":1.0,
"nmn_c":-1.0,
"ppi_c":1.0
},
"lower_bound":0,
"upper_bound":1000,
"gene_reaction_rule":"ABAYE0916 or ABAYE0916",
"subsystem":"Nicotinate and nicotinamide metabolism",
"notes":{
"original_bigg_ids":[
"NMNAT",
"NMNATr"
]
},
"annotation":{
"BioCyc":"http://identifiers.org/biocyc/META:2.7.7.1-RXN",
"RHEA":"http://identifiers.org/rhea/21363",
"KEGG Reaction":"http://identifiers.org/kegg.reaction/R00137",
"EC Number":"http://identifiers.org/ec-code/2.7.7.18",
"MetaNetX (MNX) Equation":"http://identifiers.org/metanetx.reaction/MNXR95841",
"Reactome":"http://www.reactome.org/content/detail/R-ALL-REACT_R-XTR-8939959"
}
},
{
"id":"NNATr",
"name":"Nicotinate-nucleotide adenylyltransferase",
"metabolites":{
"atp_c":-1.0,
"dnad_c":1.0,
"h_c":-1.0,
"nicrnt_c":-1.0,
"ppi_c":1.0
},
"lower_bound":0,
"upper_bound":1000,
"gene_reaction_rule":"ABAYE0916 or ABAYE0916",
"subsystem":"Nicotinate and nicotinamide metabolism",
"notes":{
"original_bigg_ids":[
"ANNA",
"NNAT",
"NNAT_c",
"NNATr"
]
},
"annotation":{
"BioCyc":"http://identifiers.org/biocyc/META:NICONUCADENYLYLTRAN-RXN",
"RHEA":"http://identifiers.org/rhea/22863",
"KEGG Reaction":"http://identifiers.org/kegg.reaction/R03005",
"EC Number":"http://identifiers.org/ec-code/2.7.7.18",
"MetaNetX (MNX) Equation":"http://identifiers.org/metanetx.reaction/MNXR101978",
"Reactome":"http://www.reactome.org/content/detail/R-ALL-REACT_R-XTR-200512"
}
},
{
"id":"NADS2",
"name":"Nicotinate-mononucleotide adenylyltransferase",
"metabolites":{
"amp_c":1.0,
"atp_c":-1.0,
"dnad_c":-1.0,
"gln__L_c":-1.0,
"glu__L_c":1.0,
"h2o_c":-1.0,
"h_c":1.0,
"nad_c":1.0,
"ppi_c":1.0
},
"lower_bound":0,
"upper_bound":1000,
"gene_reaction_rule":"ABAYE2955",
"subsystem":"Nicotinate and nicotinamide metabolism",
"notes":{
"original_bigg_ids":[
"DNGAL",
"NADS2",
"NADS_c"
]
},
"annotation":{
"BioCyc":"http://identifiers.org/biocyc/META:NAD-SYNTH-GLN-RXN",
"RHEA":"http://identifiers.org/rhea/24387",
"KEGG Reaction":"http://identifiers.org/kegg.reaction/R00257",
"EC Number":"http://identifiers.org/ec-code/6.3.5.1",
"MetaNetX (MNX) Equation":"http://identifiers.org/metanetx.reaction/MNXR97678",
"Reactome":"http://www.reactome.org/content/detail/R-ALL-REACT_R-XTR-197271"
}
},
{
"id":"NNAM",
"name":"Nicotinamidase",
"metabolites":{
"h2o_c":-1.0,
"nac_c":1.0,
"ncam_c":-1.0,
"nh4_c":1.0
},
"lower_bound":0,
"upper_bound":1000,
"gene_reaction_rule":"ABAYE0059",
"subsystem":"Nicotinate and nicotinamide metabolism",
"notes":{
"original_bigg_ids":[
"NAAH",
"NNAM",
"NNAMr"
]
},
"annotation":{
"EC Number":"http://identifiers.org/ec-code/3.5.1.19",
"MetaNetX (MNX) Equation":"http://identifiers.org/metanetx.reaction/MNXR101977",
"BioCyc":"http://identifiers.org/biocyc/META:NICOTINAMID-RXN",
"RHEA":"http://identifiers.org/rhea/14548",
"KEGG Reaction":"http://identifiers.org/kegg.reaction/R01268"
}
},
{
"id":"NADK",
"name":"NAD kinase",
"metabolites":{
"adp_c":1.0,
"atp_c":-1.0,
"h_c":1.0,
"nad_c":-1.0,
"nadp_c":1.0
},
"lower_bound":0,
"upper_bound":1000,
"gene_reaction_rule":"ABAYE1199",
"subsystem":"Nicotinate and nicotinamide metabolism",
"notes":{
"original_bigg_ids":[
"AN2PT",
"NADK"
]
},
"annotation":{
"BioCyc":"http://identifiers.org/biocyc/META:NAD-KIN-RXN",
"RHEA":"http://identifiers.org/rhea/18632",
"KEGG Reaction":"http://identifiers.org/kegg.reaction/R00104",
"EC Number":"http://identifiers.org/ec-code/2.7.1.23",
"MetaNetX (MNX) Equation":"http://identifiers.org/metanetx.reaction/MNXR101882",
"Reactome":"http://www.reactome.org/content/detail/R-ALL-REACT_R-XTR-197198"
}
},
{
"id":"THD2",
"name":"NAD(P) transhydrogenase",
"metabolites":{
"h_c":2.0,
"h_e":-2.0,
"nad_c":1.0,
"nadh_c":-1.0,
"nadp_c":-1.0,
"nadph_c":1.0
},
"lower_bound":0,
"upper_bound":1000,
"gene_reaction_rule":"ABAYE1147",
"subsystem":"Nicotinate and nicotinamide metabolism",
"notes":{
"original_bigg_ids":[
"THD2"
]
},
"annotation":{
"EC Number":"http://identifiers.org/ec-code/1.6.1.1",
"MetaNetX (MNX) Equation":"http://identifiers.org/metanetx.reaction/MNXR104805"
}
},
{
"id":"ASPO2",
"name":"L-aspartate oxidase",
"metabolites":{
"asp__L_c":-1.0,
"h_c":2.0,
"iasp_c":1.0,
"nad_c":-1.0,
"nadh_c":1.0
},
"lower_bound":-1000,
"upper_bound":1000,
"gene_reaction_rule":"ABAYE2838",
"subsystem":"Nicotinate and nicotinamide metabolism",
"notes":{
"original_bigg_ids":[
"ASPO1_TM",
"ASPO2"
]
},
"annotation":{
"EC Number":"http://identifiers.org/ec-code/1.4.1.21",
"MetaNetX (MNX) Equation":"http://identifiers.org/metanetx.reaction/MNXR96089",
"RHEA":"http://identifiers.org/rhea/42443",
"KEGG Reaction":"http://identifiers.org/kegg.reaction/R07410"
}
},
{
"id":"ASPO2y",
"name":"L-aspartate oxidase",
"metabolites":{
"asp__L_c":-1.0,
"h_c":2.0,
"iasp_c":1.0,
"nadp_c":-1.0,
"nadph_c":1.0
},
"lower_bound":-1000,
"upper_bound":1000,
"gene_reaction_rule":"ABAYE2838",
"subsystem":"Nicotinate and nicotinamide metabolism",
"notes":{
"original_bigg_ids":[
"ASPO2y"
]
},
"annotation":{
"EC Number":"http://identifiers.org/ec-code/1.4.1.21",
"MetaNetX (MNX) Equation":"http://identifiers.org/metanetx.reaction/MNXR96090",
"RHEA":"http://identifiers.org/rhea/42447",
"KEGG Reaction":"http://identifiers.org/kegg.reaction/R07407"
}
},
{
"id":"NADDP",
"name":"NAD diphosphatase",
"metabolites":{
"amp_c":1.0,
"h2o_c":-1.0,
"h_c":2.0,
"nad_c":-1.0,
"nmn_c":1.0
},
"lower_bound":0,
"upper_bound":1000,
"gene_reaction_rule":"ABAYE2666",
"subsystem":"Nicotinate and nicotinamide metabolism",
"notes":{
"original_bigg_ids":[
"NADDP"
]
},
"annotation":{
"EC Number":"http://identifiers.org/ec-code/3.6.1.9",
"MetaNetX (MNX) Equation":"http://identifiers.org/metanetx.reaction/MNXR101861",
"BioCyc":"http://identifiers.org/biocyc/META:NADPYROPHOSPHAT-RXN",
"RHEA":"http://identifiers.org/rhea/11803",
"KEGG Reaction":"http://identifiers.org/kegg.reaction/R00103"
}
},
{
"id":"DNADDP",
"name":"Deamino-NAD+ nucleotidohydrolase",
"metabolites":{
"amp_c":1.0,
"dnad_c":-1.0,
"h2o_c":-1.0,
"h_c":2.0,
"nicrnt_c":1.0
},
"lower_bound":-1000,
"upper_bound":1000,
"gene_reaction_rule":"ABAYE2666",
"subsystem":"Nicotinate and nicotinamide metabolism",
"notes":{
"original_bigg_ids":[
"DNADDP",
"DNADDP_c",
"DNNH"
]
},
"annotation":{
"EC Number":"http://identifiers.org/ec-code/3.6.1.9",
"MetaNetX (MNX) Equation":"http://identifiers.org/metanetx.reaction/MNXR97624",
"KEGG Reaction":"http://identifiers.org/kegg.reaction/R03004"
}
},
{
"id":"ACLS",
"name":"Acetolactate synthase",
"metabolites":{
"alac__S_c":1.0,
"co2_c":1.0,
"h_c":-1.0,
"pyr_c":-2.0
},
"lower_bound":0,
"upper_bound":1000,
"gene_reaction_rule":"ABAYE2836 or (ABAYE3239 and ABAYE3240)",
"subsystem":"Pantothenate and CoA biosynthesis",
"notes":{
"original_bigg_ids":[
"ACLS"
]
},
"annotation":{
"EC Number":"http://identifiers.org/ec-code/2.2.1.6",
"MetaNetX (MNX) Equation":"http://identifiers.org/metanetx.reaction/MNXR95271",
"BioCyc":"http://identifiers.org/biocyc/META:ACETOLACTSYN-RXN",
"RHEA":"http://identifiers.org/rhea/25252",
"KEGG Reaction":"http://identifiers.org/kegg.reaction/R00226"
}
},
{
"id":"MOHMT",
"name":"3-methyl-2-oxobutanoate hydroxymethyltransferase",
"metabolites":{
"2dhp_c":1.0,
"3mob_c":-1.0,
"h2o_c":-1.0,
"mlthf_c":-1.0,
"thf_c":1.0
},
"lower_bound":0,
"upper_bound":1000,
"gene_reaction_rule":"ABAYE3175",
"subsystem":"Pantothenate and CoA biosynthesis",
"notes":{
"original_bigg_ids":[
"MOHMT"
]
},
"annotation":{
"EC Number":"http://identifiers.org/ec-code/2.1.2.11",
"MetaNetX (MNX) Equation":"http://identifiers.org/metanetx.reaction/MNXR101702",
"RHEA":"http://identifiers.org/rhea/11827",
"KEGG Reaction":"http://identifiers.org/kegg.reaction/R01226"
}
},
{
"id":"DPR",
"name":"2-dehydropantoate 2-reductase",
"metabolites":{
"2dhp_c":-1.0,
"h_c":-1.0,
"nadp_c":1.0,
"nadph_c":-1.0,
"pant__R_c":1.0
},
"lower_bound":0,
"upper_bound":1000,
"gene_reaction_rule":"ABAYE3238",
"subsystem":"Pantothenate and CoA biosynthesis",
"notes":{
"original_bigg_ids":[
"DPR",
"DPRr"
]
},
"annotation":{
"EC Number":"http://identifiers.org/ec-code/1.1.1.169",
"MetaNetX (MNX) Equation":"http://identifiers.org/metanetx.reaction/MNXR97779",
"BioCyc":"http://identifiers.org/biocyc/META:2-DEHYDROPANTOATE-REDUCT-RXN",
"RHEA":"http://identifiers.org/rhea/16236",
"KEGG Reaction":"http://identifiers.org/kegg.reaction/R02472"
}
},
{
"id":"PBAL",
"name":"Pantoate---beta-alanine ligase",
"metabolites":{
"ala_B_c":-1.0,
"amp_c":1.0,
"atp_c":-1.0,
"h_c":2.0,
"pant__R_c":-1.0,
"pnto__R_c":1.0,
"ppi_c":1.0
},
"lower_bound":0,
"upper_bound":1000,
"gene_reaction_rule":"ABAYE3174",
"subsystem":"Pantothenate and CoA biosynthesis",
"notes":{
"original_bigg_ids":[
"PBAL"
]
},
"annotation":{
"EC Number":"http://identifiers.org/ec-code/6.3.2.1",
"MetaNetX (MNX) Equation":"http://identifiers.org/metanetx.reaction/MNXR102345",
"BioCyc":"http://identifiers.org/biocyc/META:PANTOATE-BETA-ALANINE-LIG-RXN",
"RHEA":"http://identifiers.org/rhea/10915",
"KEGG Reaction":"http://identifiers.org/kegg.reaction/R02473"
}
},
{
"id":"PNTK",
"name":"Pantothenate kinase",
"metabolites":{
"4ppan_c":1.0,
"adp_c":1.0,
"atp_c":-1.0,
"h_c":1.0,
"pnto__R_c":-1.0
},
"lower_bound":0,
"upper_bound":1000,
"gene_reaction_rule":"ABAYE3016",
"subsystem":"Pantothenate and CoA biosynthesis",
"notes":{
"original_bigg_ids":[
"APPT",
"PNTK"
]
},
"annotation":{
"BioCyc":"http://identifiers.org/biocyc/META:PANTOTHENATE-KIN-RXN",
"RHEA":"http://identifiers.org/rhea/16376",
"KEGG Reaction":"http://identifiers.org/kegg.reaction/R03018",
"EC Number":"http://identifiers.org/ec-code/2.7.1.33",
"MetaNetX (MNX) Equation":"http://identifiers.org/metanetx.reaction/MNXR103050",
"Reactome":"http://www.reactome.org/content/detail/R-ALL-REACT_R-XTR-199203"
}
},
{
"id":"APCPT",
"name":"ATP:pantothenoyl-L-cysteine 4'-phosphotransferase",
"metabolites":{
"4ppcys_c":1.0,
"adp_c":1.0,
"atp_c":-1.0,
"h_c":1.0,
"ptcys_c":-1.0
},
"lower_bound":0,
"upper_bound":1000,
"gene_reaction_rule":"ABAYE3016",
"subsystem":"Pantothenate and CoA biosynthesis",
"notes":{
"original_bigg_ids":[
"APCPT"
]
},
"annotation":{
"EC Number":"http://identifiers.org/ec-code/2.7.1.33",
"MetaNetX (MNX) Equation":"http://identifiers.org/metanetx.reaction/MNXR95866",
"KEGG Reaction":"http://identifiers.org/kegg.reaction/R04391"
}
},
{
"id":"APNPT",
"name":"ATP:pantetheine 4'-phosphotransferase",
"metabolites":{
"adp_c":1.0,
"atp_c":-1.0,
"h_c":1.0,
"pan4p_c":1.0,
"ptth_c":-1.0
},
"lower_bound":0,
"upper_bound":1000,
"gene_reaction_rule":"ABAYE3016",
"subsystem":"Pantothenate and CoA biosynthesis",
"notes":{
"original_bigg_ids":[
"APNPT",
"PTHKr",
"r0578"
]
},
"annotation":{
"EC Number":"http://identifiers.org/ec-code/2.7.1.34",
"MetaNetX (MNX) Equation":"http://identifiers.org/metanetx.reaction/MNXR95885",
"BioCyc":"http://identifiers.org/biocyc/META:PANTETHEINE-KINASE-RXN",
"RHEA":"http://identifiers.org/rhea/22475",
"KEGG Reaction":"http://identifiers.org/kegg.reaction/R02971"
}
},
{
"id":"PPNCL2",
"name":"Phosphopantothenate-cysteine ligase",
"metabolites":{
"4ppan_c":-1.0,
"4ppcys_c":1.0,
"cmp_c":1.0,
"ctp_c":-1.0,
"cys__L_c":-1.0,
"h_c":1.0,
"ppi_c":1.0
},
"lower_bound":0,
"upper_bound":1000,
"gene_reaction_rule":"ABAYE0524",
"subsystem":"Pantothenate and CoA biosynthesis",
"notes":{
"original_bigg_ids":[
"PPCL_LPAREN_CTP_RPAREN_",
"PPNCL2",
"r0671"
]
},
"annotation":{
"EC Number":"http://identifiers.org/ec-code/6.3.2.5",
"MetaNetX (MNX) Equation":"http://identifiers.org/metanetx.reaction/MNXR103119",
"BioCyc":"http://identifiers.org/biocyc/META:P-PANTOCYSLIG-RXN",
"RHEA":"http://identifiers.org/rhea/19400",
"KEGG Reaction":"http://identifiers.org/kegg.reaction/R04231"
}
},
{
"id":"PPCDC",
"name":"Phosphopantothenoylcysteine decarboxylase",
"metabolites":{
"4ppcys_c":-1.0,
"co2_c":1.0,
"h_c":-1.0,
"pan4p_c":1.0
},
"lower_bound":0,
"upper_bound":1000,
"gene_reaction_rule":"ABAYE0524",
"subsystem":"Pantothenate and CoA biosynthesis",
"notes":{
"original_bigg_ids":[
"CYSCL",
"PPCDC"
]
},
"annotation":{
"BioCyc":"http://identifiers.org/biocyc/META:P-PANTOCYSDECARB-RXN",
"RHEA":"http://identifiers.org/rhea/16796",
"KEGG Reaction":"http://identifiers.org/kegg.reaction/R03269",
"EC Number":"http://identifiers.org/ec-code/4.1.1.36",
"MetaNetX (MNX) Equation":"http://identifiers.org/metanetx.reaction/MNXR103098",
"Reactome":"http://www.reactome.org/content/detail/R-ALL-REACT_R-XTR-196840"
}
},
{
"id":"PTPATi",
"name":"Pantetheine-phosphate adenylyltransferase",
"metabolites":{
"atp_c":-1.0,
"dpcoa_c":1.0,
"h_c":-1.0,
"pan4p_c":-1.0,
"ppi_c":1.0
},
"lower_bound":0,
"upper_bound":1000,
"gene_reaction_rule":"ABAYE2969",
"subsystem":"Pantothenate and CoA biosynthesis",
"notes":{
"original_bigg_ids":[
"PTPAT",
"PTPATi"
]
},
"annotation":{
"BioCyc":"http://identifiers.org/biocyc/META:PANTEPADENYLYLTRAN-RXN",
"RHEA":"http://identifiers.org/rhea/19804",
"KEGG Reaction":"http://identifiers.org/kegg.reaction/R03035",
"EC Number":"http://identifiers.org/ec-code/2.7.7.3",
"MetaNetX (MNX) Equation":"http://identifiers.org/metanetx.reaction/MNXR95892",
"Reactome":"http://www.reactome.org/content/detail/R-ALL-REACT_R-XTR-196754"
}
},
{
"id":"DPCOAK",
"name":"Dephospho-CoA kinase",
"metabolites":{
"adp_c":1.0,
"atp_c":-1.0,
"coa_c":1.0,
"dpcoa_c":-1.0,
"h_c":1.0
},
"lower_bound":0,
"upper_bound":1000,
"gene_reaction_rule":"ABAYE3447",
"subsystem":"Pantothenate and CoA biosynthesis",
"notes":{
"original_bigg_ids":[
"ADCPT",
"DPCOAK",
"DPCOAK_c"
]
},
"annotation":{
"BioCyc":"http://identifiers.org/biocyc/META:DEPHOSPHOCOAKIN-RXN",
"RHEA":"http://identifiers.org/rhea/18248",
"KEGG Reaction":"http://identifiers.org/kegg.reaction/R00130",
"EC Number":"http://identifiers.org/ec-code/2.7.1.24",
"MetaNetX (MNX) Equation":"http://identifiers.org/metanetx.reaction/MNXR97762",
"Reactome":"http://www.reactome.org/content/detail/R-ALL-REACT_R-XTR-196773"
}
},
{
"id":"AOXSr",
"name":"8-amino-7-oxononanoate synthase",
"metabolites":{
"8aonn_c":1.0,
"ala__L_c":-1.0,
"co2_c":1.0,
"coa_c":1.0,
"h_c":-1.0,
"pmcoa_c":-1.0
},
"lower_bound":-1000,
"upper_bound":1000,
"gene_reaction_rule":"ABAYE3003",
"subsystem":"Biotin metabolism",
"notes":{
"original_bigg_ids":[
"AOXSir",
"AOXSr"
]
},
"annotation":{
"EC Number":"http://identifiers.org/ec-code/2.3.1.47",
"MetaNetX (MNX) Equation":"http://identifiers.org/metanetx.reaction/MNXR95854",
"BioCyc":"http://identifiers.org/biocyc/META:7KAPSYN-RXN",
"RHEA":"http://identifiers.org/rhea/20715",
"KEGG Reaction":"http://identifiers.org/kegg.reaction/R03210"
}
},
{
"id":"AMAOTr",
"name":"Adenosylmethionine-8-amino-7-oxononanoate transaminase",
"metabolites":{
"8aonn_c":-1.0,
"amet_c":-1.0,
"amob_c":1.0,
"dann_c":1.0
},
"lower_bound":-1000,
"upper_bound":1000,
"gene_reaction_rule":"ABAYE3004",
"subsystem":"Biotin metabolism",
"notes":{
"original_bigg_ids":[
"AMAOT",
"AMAOTr"
]
},
"annotation":{
"EC Number":"http://identifiers.org/ec-code/2.6.1.62",
"MetaNetX (MNX) Equation":"http://identifiers.org/metanetx.reaction/MNXR95806",
"BioCyc":"http://identifiers.org/biocyc/META:DAPASYN-RXN",
"RHEA":"http://identifiers.org/rhea/16864",
"KEGG Reaction":"http://identifiers.org/kegg.reaction/R03231"
}
},
{
"id":"DBTS",
"name":"Dethiobiotin synthase",
"metabolites":{
"adp_c":1.0,
"atp_c":-1.0,
"co2_c":-1.0,
"dann_c":-1.0,
"dtbt_c":1.0,
"h_c":3.0,
"pi_c":1.0
},
"lower_bound":0,
"upper_bound":1000,
"gene_reaction_rule":"ABAYE3001",
"subsystem":"Biotin metabolism",
"notes":{
"original_bigg_ids":[
"DBTS",
"DBTSr"
]
},
"annotation":{
"EC Number":"http://identifiers.org/ec-code/6.3.3.3",
"MetaNetX (MNX) Equation":"http://identifiers.org/metanetx.reaction/MNXR97180",
"BioCyc":"http://identifiers.org/biocyc/META:DETHIOBIOTIN-SYN-RXN",
"RHEA":"http://identifiers.org/rhea/15808",
"KEGG Reaction":"http://identifiers.org/kegg.reaction/R03182"
}
},
{
"id":"BTS3r",
"name":"Biotin synthase",
"metabolites":{
"btn_c":1.0,
"dtbt_c":-1.0,
"h2s_c":1.0,
"s_c":-2.0
},
"lower_bound":0,
"upper_bound":1000,
"gene_reaction_rule":"ABAYE2129",
"subsystem":"Biotin metabolism",
"notes":{
"original_bigg_ids":[
"BTS3",
"BTS3r"
]
},
"annotation":{
"EC Number":"http://identifiers.org/ec-code/2.8.1.6",
"MetaNetX (MNX) Equation":"http://identifiers.org/metanetx.reaction/MNXR96342"
}
},
{
"id":"BACCL",
"name":"Biotin acetyl CoA carboxylase ligase",
"metabolites":{
"atp_c":-1.0,
"btamp_c":1.0,
"btn_c":-1.0,
"h_c":-1.0,
"ppi_c":1.0
},
"lower_bound":0,
"upper_bound":1000,
"gene_reaction_rule":"ABAYE3015",
"subsystem":"Biotin metabolism",
"notes":{
"original_bigg_ids":[
"BACCL"
]
},
"annotation":{
"EC Number":"http://identifiers.org/ec-code/6.3.4.9",
"MetaNetX (MNX) Equation":"http://identifiers.org/metanetx.reaction/MNXR96208",
"BioCyc":"http://identifiers.org/biocyc/META:RXN0-7192",
"RHEA":"http://identifiers.org/rhea/31118",
"KEGG Reaction":"http://identifiers.org/kegg.reaction/R01074"
}
},
{
"id":"GTPCI",
"name":"GTP cyclohydrolase I",
"metabolites":{
"ahdt_c":1.0,
"for_c":1.0,
"gtp_c":-1.0,
"h2o_c":-1.0,
"h_c":1.0
},
"lower_bound":0,
"upper_bound":1000,
"gene_reaction_rule":"ABAYE1113",
"subsystem":"Folate biosynthesis",
"notes":{
"original_bigg_ids":[
"GTPCH_c",
"GTPCI"
]
},
"annotation":{
"BioCyc":"http://identifiers.org/biocyc/META:GTP-CYCLOHYDRO-I-RXN",
"RHEA":"http://identifiers.org/rhea/17476",
"KEGG Reaction":"http://identifiers.org/kegg.reaction/R00424",
"EC Number":"http://identifiers.org/ec-code/3.5.4.16",
"MetaNetX (MNX) Equation":"http://identifiers.org/metanetx.reaction/MNXR100453",
"Reactome":"http://www.reactome.org/content/detail/R-ALL-REACT_R-XTR-1474146"
}
},
{
"id":"DNMPPA",
"name":"Dihydroneopterin monophosphate dephosphorylase",
"metabolites":{
"dhnpt_c":1.0,
"dhpmp_c":-1.0,
"h2o_c":-1.0,
"pi_c":1.0
},
"lower_bound":0,
"upper_bound":1000,
"gene_reaction_rule":"ABAYE3429",
"subsystem":"Folate biosynthesis",
"notes":{
"original_bigg_ids":[
"DNMPPA"
]
},
"annotation":{
"EC Number":"http://identifiers.org/ec-code/3.6.1.-",
"MetaNetX (MNX) Equation":"http://identifiers.org/metanetx.reaction/MNXR97679",
"BioCyc":"http://identifiers.org/biocyc/META:DIHYDRONEOPTERIN-MONO-P-DEPHOS-RXN",
"KEGG Reaction":"http://identifiers.org/kegg.reaction/R04621"
}
},
{
"id":"DHNPA_1",
"name":"Dihydroneopterin aldolase",
"metabolites":{
"2ahhmp_c":1.0,
"dhnpt_c":-1.0,
"gcald_c":1.0
},
"lower_bound":-1000,
"upper_bound":1000,
"gene_reaction_rule":"ABAYE1417",
"subsystem":"Folate biosynthesis",
"notes":{
"original_bigg_ids":[
"DHNPA",
"DHNPA3",
"DHNPA_1",
"DHNPAr"
]
},
"annotation":{
"MetaNetX (MNX) Equation":"http://identifiers.org/metanetx.reaction/MNXR97414"
}
},
{
"id":"HPPK",
"name":"2-amino-4-hydroxy-6-hydroxymethyldihydropteridine diphosphokinase",
"metabolites":{
"2ahhmd_c":1.0,
"2ahhmp_c":-1.0,
"amp_c":1.0,
"atp_c":-1.0,
"h_c":1.0
},
"lower_bound":0,
"upper_bound":1000,
"gene_reaction_rule":"ABAYE1418 or ABAYE3176",
"subsystem":"Folate biosynthesis",
"notes":{
"original_bigg_ids":[
"HPPK"
]
},
"annotation":{
"MetaNetX (MNX) Equation":"http://identifiers.org/metanetx.reaction/MNXR100693"
}
},
{
"id":"ADCL",
"name":"4-aminobenzoate synthase",
"metabolites":{
"4abz_c":1.0,
"4adcho_c":-1.0,
"h_c":1.0,
"pyr_c":1.0
},
"lower_bound":0,
"upper_bound":1000,
"gene_reaction_rule":"ABAYE3129",
"subsystem":"Folate biosynthesis",
"notes":{
"original_bigg_ids":[
"ADCL",
"ADCL_c"
]
},
"annotation":{
"EC Number":"http://identifiers.org/ec-code/4.1.3.38",
"MetaNetX (MNX) Equation":"http://identifiers.org/metanetx.reaction/MNXR95436",
"BioCyc":"http://identifiers.org/biocyc/META:ADCLY-RXN",
"RHEA":"http://identifiers.org/rhea/16204",
"KEGG Reaction":"http://identifiers.org/kegg.reaction/R05553"
}
},
{
"id":"ADCS",
"name":"4-amino-4-deoxychorismate synthase",
"metabolites":{
"4adcho_c":1.0,
"chor_c":-1.0,
"gln__L_c":-1.0,
"glu__L_c":1.0
},
"lower_bound":0,
"upper_bound":1000,
"gene_reaction_rule":"ABAYE0931",
"subsystem":"Folate biosynthesis",
"notes":{
"original_bigg_ids":[
"ADCS",
"ADCS_c"
]
},
"annotation":{
"EC Number":"http://identifiers.org/ec-code/2.6.1.85",
"MetaNetX (MNX) Equation":"http://identifiers.org/metanetx.reaction/MNXR95440",
"BioCyc":"http://identifiers.org/biocyc/META:PABASYN-RXN",
"RHEA":"http://identifiers.org/rhea/11675",
"KEGG Reaction":"http://identifiers.org/kegg.reaction/R01716"
}
},
{
"id":"DHPS",
"name":"Dihydropteroate synthase",
"metabolites":{
"2ahhmp_c":-1.0,
"4abz_c":-1.0,
"dhpt_c":1.0,
"h2o_c":1.0
},
"lower_bound":0,
"upper_bound":1000,
"gene_reaction_rule":"ABAYE0807 or ABAYE3568 or ABAYE3612 or ABAYE3616",
"subsystem":"Folate biosynthesis",
"notes":{
"original_bigg_ids":[
"DHPS"
]
},
"annotation":{
"MetaNetX (MNX) Equation":"http://identifiers.org/metanetx.reaction/MNXR97438"
}
},
{
"id":"DHFS",
"name":"Dihydrofolate synthase",
"metabolites":{
"adp_c":1.0,
"atp_c":-1.0,
"dhf_c":1.0,
"dhpt_c":-1.0,
"glu__L_c":-1.0,
"h_c":1.0,
"pi_c":1.0
},
"lower_bound":0,
"upper_bound":1000,
"gene_reaction_rule":"ABAYE0615",
"subsystem":"Folate biosynthesis",
"notes":{
"original_bigg_ids":[
"DHFS",
"DHFS_c"
]
},
"annotation":{
"EC Number":"http://identifiers.org/ec-code/6.3.2.17",
"MetaNetX (MNX) Equation":"http://identifiers.org/metanetx.reaction/MNXR97403",
"BioCyc":"http://identifiers.org/biocyc/META:DIHYDROFOLATESYNTH-RXN",
"RHEA":"http://identifiers.org/rhea/23587",
"KEGG Reaction":"http://identifiers.org/kegg.reaction/R02237"
}
},
{
"id":"DHFR",
"name":"Dihydrofolate reductase",
"metabolites":{
"dhf_c":-1.0,
"h_c":-1.0,
"nadp_c":1.0,
"nadph_c":-1.0,
"thf_c":1.0
},
"lower_bound":-1000,
"upper_bound":1000,
"gene_reaction_rule":"ABAYE3315 or ABAYE3614 or ABAYE3644",
"subsystem":"One carbon pool by folate",
"notes":{
"original_bigg_ids":[
"DHFR",
"DHFR2_c",
"DHFRi"
]
},
"annotation":{
"EC Number":"http://identifiers.org/ec-code/1.5.1.3",
"MetaNetX (MNX) Equation":"http://identifiers.org/metanetx.reaction/MNXR97401",
"Reactome":"http://www.reactome.org/content/detail/R-ALL-REACT_R-XTR-197972",
"RHEA":"http://identifiers.org/rhea/15012",
"KEGG Reaction":"http://identifiers.org/kegg.reaction/R00939"
}
},
{
"id":"DHFR2i",
"name":"Dihydrofolate reductase (NAD+)",
"metabolites":{
"dhf_c":-1.0,
"h_c":-1.0,
"nad_c":1.0,
"nadh_c":-1.0,
"thf_c":1.0
},
"lower_bound":0,
"upper_bound":1000,
"gene_reaction_rule":"ABAYE3315 or ABAYE3614 or ABAYE3644",
"subsystem":"One carbon pool by folate",
"notes":{
"original_bigg_ids":[
"DHFR1_c",
"DHFR2i",
"r0224"
]
},
"annotation":{
"EC Number":"http://identifiers.org/ec-code/1.5.1.3",
"MetaNetX (MNX) Equation":"http://identifiers.org/metanetx.reaction/MNXR97402",
"KEGG Reaction":"http://identifiers.org/kegg.reaction/R00936"
}
},
{
"id":"DHFOR",
"name":"Dihydrofolate:NAD+ oxidoreductase",
"metabolites":{
"dhf_c":1.0,
"fol_c":-1.0,
"h_c":-1.0,
"nad_c":1.0,
"nadh_c":-1.0
},
"lower_bound":0,
"upper_bound":1000,
"gene_reaction_rule":"ABAYE3315 or ABAYE3614 or ABAYE3644",
"subsystem":"Folate biosynthesis",
"notes":{
"original_bigg_ids":[
"DHFOR",
"DHFOR1_c"
]
},
"annotation":{
"EC Number":"http://identifiers.org/ec-code/1.5.1.3",
"MetaNetX (MNX) Equation":"http://identifiers.org/metanetx.reaction/MNXR97399",
"KEGG Reaction":"http://identifiers.org/kegg.reaction/R02235"
}
},
{
"id":"DHFOR2",
"name":"Dihydrofolate reductase",
"metabolites":{
"dhf_c":-1.0,
"fol_c":1.0,
"nadp_c":-1.0,
"nadph_c":1.0
},
"lower_bound":0,
"upper_bound":1000,
"gene_reaction_rule":"ABAYE3315 or ABAYE3614 or ABAYE3644",
"subsystem":"S_Coenzymes_and_prosthetic_groups",
"notes":{
"original_bigg_ids":[
"DHFOR2"
]
}
},
{
"id":"THFOR1",
"name":"5,6,7,8-Tetrahydrofolate:NAD+ oxidoreductase",
"metabolites":{
"fol_c":-1.0,
"h_c":-2.0,
"nad_c":2.0,
"nadh_c":-2.0,
"thf_c":1.0
},
"lower_bound":0,
"upper_bound":1000,
"gene_reaction_rule":"ABAYE3315 or ABAYE3614 or ABAYE3644",
"subsystem":"Folate biosynthesis",
"notes":{
"original_bigg_ids":[
"THFOR1",
"THFOR1_c"
]
},
"annotation":{
"EC Number":"http://identifiers.org/ec-code/1.5.1.3",
"MetaNetX (MNX) Equation":"http://identifiers.org/metanetx.reaction/MNXR104809",
"KEGG Reaction":"http://identifiers.org/kegg.reaction/R00937"
}
},
{
"id":"THFOR2",
"name":"5,6,7,8-Tetrahydrofolate:NADP+ oxidoreductase",
"metabolites":{
"fol_c":-1.0,
"h_c":-2.0,
"nadp_c":2.0,
"nadph_c":-2.0,
"thf_c":1.0
},
"lower_bound":0,
"upper_bound":1000,
"gene_reaction_rule":"ABAYE3315 or ABAYE3614 or ABAYE3644",
"subsystem":"Folate biosynthesis",
"notes":{
"original_bigg_ids":[
"THFOR2",
"THFOR2_c"
]
},
"annotation":{
"EC Number":"http://identifiers.org/ec-code/1.5.1.3",
"MetaNetX (MNX) Equation":"http://identifiers.org/metanetx.reaction/MNXR104810",
"KEGG Reaction":"http://identifiers.org/kegg.reaction/R00940"
}
},
{
"id":"PTHPS",
"name":"6-pyruvoyltetrahydropterin synthase",
"metabolites":{
"6pthp_c":1.0,
"ahdt_c":-1.0,
"pppi_c":1.0
},
"lower_bound":0,
"upper_bound":1000,
"gene_reaction_rule":"ABAYE2067",
"subsystem":"Folate biosynthesis",
"notes":{
"original_bigg_ids":[
"PTHPS",
"PTPS_c"
]
},
"annotation":{
"EC Number":"http://identifiers.org/ec-code/4.2.3.12",
"MetaNetX (MNX) Equation":"http://identifiers.org/metanetx.reaction/MNXR103331",
"BioCyc":"http://identifiers.org/biocyc/META:4.2.3.12-RXN",
"RHEA":"http://identifiers.org/rhea/22051",
"KEGG Reaction":"http://identifiers.org/kegg.reaction/R04286"
}
},
{
"id":"AKP1",
"name":"Alkaline phosphatase  Dihydroneopterin ",
"metabolites":{
"ahdt_c":-1.0,
"dhnpt_c":1.0,
"h2o_c":-3.0,
"h_c":2.0,
"pi_c":3.0
},
"lower_bound":-1000,
"upper_bound":1000,
"gene_reaction_rule":"ABAYE0811",
"subsystem":"Folate biosynthesis",
"notes":{
"original_bigg_ids":[
"AKP1"
]
},
"annotation":{
"EC Number":"http://identifiers.org/ec-code/3.1.3.1",
"MetaNetX (MNX) Equation":"http://identifiers.org/metanetx.reaction/MNXR95665",
"KEGG Reaction":"http://identifiers.org/kegg.reaction/R04620"
}
},
{
"id":"MTHFC",
"name":"Methenyltetrahydrofolate cyclohydrolase",
"metabolites":{
"10fthf_c":1.0,
"h2o_c":-1.0,
"h_c":1.0,
"methf_c":-1.0
},
"lower_bound":0,
"upper_bound":1000,
"gene_reaction_rule":"ABAYE0812",
"subsystem":"One carbon pool by folate",
"notes":{
"original_bigg_ids":[
"MTHFC",
"MTHFC_c"
]
},
"annotation":{
"EC Number":"http://identifiers.org/ec-code/3.5.4.9",
"MetaNetX (MNX) Equation":"http://identifiers.org/metanetx.reaction/MNXR101748",
"Reactome":"http://www.reactome.org/content/detail/R-ALL-REACT_R-XTR-6801462",
"RHEA":"http://identifiers.org/rhea/23703",
"KEGG Reaction":"http://identifiers.org/kegg.reaction/R01655"
}
},
{
"id":"MTHFD",
"name":"Methylenetetrahydrofolate dehydrogenase (NADP)",
"metabolites":{
"methf_c":1.0,
"mlthf_c":-1.0,
"nadp_c":-1.0,
"nadph_c":1.0
},
"lower_bound":-1000,
"upper_bound":1000,
"gene_reaction_rule":"ABAYE0812",
"subsystem":"One carbon pool by folate",
"notes":{
"original_bigg_ids":[
"MTHFD",
"MTHFD_c"
]
},
"annotation":{
"EC Number":"http://identifiers.org/ec-code/1.5.1.5",
"MetaNetX (MNX) Equation":"http://identifiers.org/metanetx.reaction/MNXR101749",
"RHEA":"http://identifiers.org/rhea/22815",
"KEGG Reaction":"http://identifiers.org/kegg.reaction/R01220"
}
},
{
"id":"MTHFC_1",
"name":"Methenyltetrahydrofolate cyclohydrolase",
"metabolites":{
"10fthf_c":1.0,
"h2o_c":-1.0,
"methf_c":-1.0
},
"lower_bound":-1000,
"upper_bound":1000,
"gene_reaction_rule":"ABAYE0812",
"subsystem":"One carbon pool by folate",
"notes":{
"original_bigg_ids":[
"MTHFC"
]
},
"annotation":{
"EC Number":"http://identifiers.org/ec-code/3.5.4.9",
"MetaNetX (MNX) Equation":"http://identifiers.org/metanetx.reaction/MNXR101748",
"Reactome":"http://www.reactome.org/content/detail/R-ALL-REACT_R-XTR-6801462",
"RHEA":"http://identifiers.org/rhea/23703",
"KEGG Reaction":"http://identifiers.org/kegg.reaction/R01655"
}
},
{
"id":"MTHFR3",
"name":"5 10 methylenetetrahydrofolatereductase  NADPH ",
"metabolites":{
"5mthf_c":1.0,
"h_c":-2.0,
"mlthf_c":-1.0,
"nadp_c":1.0,
"nadph_c":-1.0
},
"lower_bound":0,
"upper_bound":1000,
"gene_reaction_rule":"ABAYE1141 or ABAYE1792",
"subsystem":"One carbon pool by folate",
"notes":{
"original_bigg_ids":[
"METFR",
"MTHFR1",
"MTHFR3"
]
},
"annotation":{
"EC Number":"http://identifiers.org/ec-code/1.5.1.20",
"MetaNetX (MNX) Equation":"http://identifiers.org/metanetx.reaction/MNXR101752",
"RHEA":"http://identifiers.org/rhea/19820",
"KEGG Reaction":"http://identifiers.org/kegg.reaction/R01224"
}
},
{
"id":"MTHFR2",
"name":"5,10-methylenetetrahydrofolate reductase (NADH)",
"metabolites":{
"5mthf_c":1.0,
"h_c":-2.0,
"mlthf_c":-1.0,
"nad_c":1.0,
"nadh_c":-1.0
},
"lower_bound":-1000,
"upper_bound":1000,
"gene_reaction_rule":"ABAYE1141 or ABAYE1792",
"subsystem":"One carbon pool by folate",
"notes":{
"original_bigg_ids":[
"MTHFR2",
"MTHFR2_r",
"r0792"
]
},
"annotation":{
"EC Number":"http://identifiers.org/ec-code/1.5.1.20",
"MetaNetX (MNX) Equation":"http://identifiers.org/metanetx.reaction/MNXR101751",
"RHEA":"http://identifiers.org/rhea/19824",
"KEGG Reaction":"http://identifiers.org/kegg.reaction/R07168"
}
},
{
"id":"TMDS",
"name":"Thymidylate synthase",
"metabolites":{
"dhf_c":1.0,
"dtmp_c":1.0,
"dump_c":-1.0,
"mlthf_c":-1.0
},
"lower_bound":0,
"upper_bound":1000,
"gene_reaction_rule":"ABAYE3314",
"subsystem":"One carbon pool by folate",
"notes":{
"original_bigg_ids":[
"MDUMT",
"MDUMT_c",
"TMDS",
"TMDS_1"
]
},
"annotation":{
"EC Number":"http://identifiers.org/ec-code/2.1.1.45",
"MetaNetX (MNX) Equation":"http://identifiers.org/metanetx.reaction/MNXR104889",
"RHEA":"http://identifiers.org/rhea/12107",
"KEGG Reaction":"http://identifiers.org/kegg.reaction/R02101"
}
},
{
"id":"FTHFD",
"name":"Formyltetrahydrofolate deformylase",
"metabolites":{
"10fthf_c":-1.0,
"for_c":1.0,
"h2o_c":-1.0,
"h_c":1.0,
"thf_c":1.0
},
"lower_bound":0,
"upper_bound":1000,
"gene_reaction_rule":"ABAYE3322",
"subsystem":"One carbon pool by folate",
"notes":{
"original_bigg_ids":[
"FTHDF",
"FTHDF_c",
"FTHFD"
]
},
"annotation":{
"EC Number":"http://identifiers.org/ec-code/3.5.1.10",
"MetaNetX (MNX) Equation":"http://identifiers.org/metanetx.reaction/MNXR99669",
"RHEA":"http://identifiers.org/rhea/19836",
"KEGG Reaction":"http://identifiers.org/kegg.reaction/R00944"
}
},
{
"id":"GLUTRR",
"name":"Glutamyl-tRNA reductase",
"metabolites":{
"glu1sa_c":1.0,
"glutrna_c":-1.0,
"h_c":-1.0,
"nadp_c":1.0,
"nadph_c":-1.0,
"trnaglu_c":1.0
},
"lower_bound":0,
"upper_bound":1000,
"gene_reaction_rule":"ABAYE2976",
"subsystem":"Porphyrin and chlorophyll metabolism",
"notes":{
"original_bigg_ids":[
"GLUTRR"
]
},
"annotation":{
"EC Number":"http://identifiers.org/ec-code/1.2.1.70",
"MetaNetX (MNX) Equation":"http://identifiers.org/metanetx.reaction/MNXR100294",
"KEGG Reaction":"http://identifiers.org/kegg.reaction/R04109"
}
},
{
"id":"G1SAT",
"name":"Glutamate-1-semialdehyde aminotransferase",
"metabolites":{
"5aop_c":1.0,
"glu1sa_c":-1.0
},
"lower_bound":0,
"upper_bound":1000,
"gene_reaction_rule":"ABAYE1011",
"subsystem":"Porphyrin and chlorophyll metabolism",
"notes":{
"original_bigg_ids":[
"G1SAT",
"G1SATi"
]
},
"annotation":{
"EC Number":"http://identifiers.org/ec-code/5.4.3.8",
"MetaNetX (MNX) Equation":"http://identifiers.org/metanetx.reaction/MNXR99850",
"BioCyc":"http://identifiers.org/biocyc/META:GSAAMINOTRANS-RXN",
"RHEA":"http://identifiers.org/rhea/14268",
"KEGG Reaction":"http://identifiers.org/kegg.reaction/R02272"
}
},
{
"id":"PPBNGS",
"name":"Porphobilinogen synthase",
"metabolites":{
"5aop_c":-2.0,
"h2o_c":2.0,
"h_c":1.0,
"ppbng_c":1.0
},
"lower_bound":0,
"upper_bound":1000,
"gene_reaction_rule":"ABAYE2909",
"subsystem":"Porphyrin and chlorophyll metabolism",
"notes":{
"original_bigg_ids":[
"PPBNGS"
]
},
"annotation":{
"BioCyc":"http://identifiers.org/biocyc/META:PORPHOBILSYNTH-RXN",
"RHEA":"http://identifiers.org/rhea/24067",
"KEGG Reaction":"http://identifiers.org/kegg.reaction/R00036",
"EC Number":"http://identifiers.org/ec-code/4.2.1.24",
"MetaNetX (MNX) Equation":"http://identifiers.org/metanetx.reaction/MNXR103095",
"Reactome":"http://www.reactome.org/content/detail/R-ALL-REACT_R-XTR-189439"
}
},
{
"id":"HMBS",
"name":"Hydroxymethylbilane synthase",
"metabolites":{
"h2o_c":-1.0,
"hmbil_c":1.0,
"nh4_c":4.0,
"ppbng_c":-4.0
},
"lower_bound":0,
"upper_bound":1000,
"gene_reaction_rule":"ABAYE3508",
"subsystem":"Porphyrin and chlorophyll metabolism",
"notes":{
"original_bigg_ids":[
"HMBS"
]
},
"annotation":{
"BioCyc":"http://identifiers.org/biocyc/META:OHMETHYLBILANESYN-RXN",
"RHEA":"http://identifiers.org/rhea/13188",
"KEGG Reaction":"http://identifiers.org/kegg.reaction/R00084",
"EC Number":"http://identifiers.org/ec-code/4.3.1.8",
"MetaNetX (MNX) Equation":"http://identifiers.org/metanetx.reaction/MNXR100658",
"Reactome":"http://www.reactome.org/content/detail/R-ALL-REACT_R-XTR-189406"
}
},
{
"id":"UPP3S",
"name":"Uroporphyrinogen-III synthase",
"metabolites":{
"h2o_c":1.0,
"hmbil_c":-1.0,
"uppg3_c":1.0
},
"lower_bound":0,
"upper_bound":1000,
"gene_reaction_rule":"ABAYE3507",
"subsystem":"Porphyrin and chlorophyll metabolism",
"notes":{
"original_bigg_ids":[
"UPP3S"
]
},
"annotation":{
"BioCyc":"http://identifiers.org/biocyc/META:UROGENIIISYN-RXN",
"RHEA":"http://identifiers.org/rhea/18968",
"KEGG Reaction":"http://identifiers.org/kegg.reaction/R03165",
"EC Number":"http://identifiers.org/ec-code/4.2.1.75",
"MetaNetX (MNX) Equation":"http://identifiers.org/metanetx.reaction/MNXR105139",
"Reactome":"http://www.reactome.org/content/detail/R-ALL-REACT_R-XTR-189488"
}
},
{
"id":"UPP3MT",
"name":"Uroporphyrinogen methyltransferase",
"metabolites":{
"ahcys_c":2.0,
"amet_c":-2.0,
"dscl_c":1.0,
"h_c":1.0,
"uppg3_c":-1.0
},
"lower_bound":-1000,
"upper_bound":1000,
"gene_reaction_rule":"ABAYE0758",
"subsystem":"Porphyrin and chlorophyll metabolism",
"notes":{
"original_bigg_ids":[
"UPP3MT"
]
},
"annotation":{
"EC Number":"http://identifiers.org/ec-code/2.1.1.107",
"MetaNetX (MNX) Equation":"http://identifiers.org/metanetx.reaction/MNXR105137",
"BioCyc":"http://identifiers.org/biocyc/META:RXN-13403",
"RHEA":"http://identifiers.org/rhea/32462",
"KEGG Reaction":"http://identifiers.org/kegg.reaction/R03194"
}
},
{
"id":"SHCHF",
"name":"Sirohydrochlorin ferrochelatase",
"metabolites":{
"fe2_c":-1.0,
"h_c":3.0,
"scl_c":-1.0,
"sheme_c":1.0
},
"lower_bound":0,
"upper_bound":1000,
"gene_reaction_rule":"ABAYE0758",
"subsystem":"Porphyrin and chlorophyll metabolism",
"notes":{
"original_bigg_ids":[
"SHCHF"
]
},
"annotation":{
"EC Number":"http://identifiers.org/ec-code/4.99.1.4",
"MetaNetX (MNX) Equation":"http://identifiers.org/metanetx.reaction/MNXR104375",
"BioCyc":"http://identifiers.org/biocyc/META:SIROHEME-FERROCHELAT-RXN",
"RHEA":"http://identifiers.org/rhea/24363",
"KEGG Reaction":"http://identifiers.org/kegg.reaction/R02864"
}
},
{
"id":"UPPDC1",
"name":"Uroporphyrinogen decarboxylase (uroporphyrinogen III)",
"metabolites":{
"co2_c":4.0,
"cpppg3_c":1.0,
"h_c":-4.0,
"uppg3_c":-1.0
},
"lower_bound":0,
"upper_bound":1000,
"gene_reaction_rule":"ABAYE1106",
"subsystem":"Porphyrin and chlorophyll metabolism",
"notes":{
"original_bigg_ids":[
"UPP3DC_c",
"UPPDC1"
]
},
"annotation":{
"BioCyc":"http://identifiers.org/biocyc/META:UROGENDECARBOX-RXN",
"RHEA":"http://identifiers.org/rhea/19868",
"KEGG Reaction":"http://identifiers.org/kegg.reaction/R03197",
"EC Number":"http://identifiers.org/ec-code/4.1.1.37",
"MetaNetX (MNX) Equation":"http://identifiers.org/metanetx.reaction/MNXR105140",
"Reactome":"http://www.reactome.org/content/detail/R-ALL-REACT_R-XTR-189425"
}
},
{
"id":"CPPPGO2",
"name":"Oxygen Independent coproporphyrinogen-III oxidase",
"metabolites":{
"amet_c":-2.0,
"co2_c":2.0,
"cpppg3_c":-1.0,
"dad_5_c":2.0,
"met__L_c":2.0,
"pppg9_c":1.0
},
"lower_bound":0,
"upper_bound":1000,
"gene_reaction_rule":"ABAYE0674 or ABAYE3379",
"subsystem":"Porphyrin and chlorophyll metabolism",
"notes":{
"original_bigg_ids":[
"CPPPGO2"
]
},
"annotation":{
"EC Number":"http://identifiers.org/ec-code/1.3.99.22",
"MetaNetX (MNX) Equation":"http://identifiers.org/metanetx.reaction/MNXR96881",
"BioCyc":"http://identifiers.org/biocyc/META:HEMN-RXN",
"RHEA":"http://identifiers.org/rhea/15428",
"KEGG Reaction":"http://identifiers.org/kegg.reaction/R06895"
}
},
{
"id":"CPPPGO",
"name":"Coproporphyrinogen oxidase (O2 required)",
"metabolites":{
"co2_c":2.0,
"cpppg3_c":-1.0,
"h2o_c":2.0,
"h_c":-2.0,
"o2_c":-1.0,
"pppg9_c":1.0
},
"lower_bound":0,
"upper_bound":1000,
"gene_reaction_rule":"ABAYE0378",
"notes":{
"original_bigg_ids":[
"CPPPGO"
]
},
"annotation":{
"EC Number":"http://identifiers.org/ec-code/1.3.3.3",
"MetaNetX (MNX) Equation":"http://identifiers.org/metanetx.reaction/MNXR96880",
"BioCyc":"http://identifiers.org/biocyc/META:RXN0-1461",
"RHEA":"http://identifiers.org/rhea/18260",
"KEGG Reaction":"http://identifiers.org/kegg.reaction/R03220"
}
},
{
"id":"FCLT",
"name":"Ferrochelatase",
"metabolites":{
"fe2_c":-1.0,
"h_c":2.0,
"pheme_c":1.0,
"ppp9_c":-1.0
},
"lower_bound":0,
"upper_bound":1000,
"gene_reaction_rule":"ABAYE3393",
"subsystem":"Porphyrin and chlorophyll metabolism",
"notes":{
"original_bigg_ids":[
"FCLT"
]
},
"annotation":{
"EC Number":"http://identifiers.org/ec-code/4.99.1.1",
"MetaNetX (MNX) Equation":"http://identifiers.org/metanetx.reaction/MNXR99471",
"BioCyc":"http://identifiers.org/biocyc/META:PROTOHEMEFERROCHELAT-RXN",
"RHEA":"http://identifiers.org/rhea/22587",
"KEGG Reaction":"http://identifiers.org/kegg.reaction/R00310"
}
},
{
"id":"CBLAT",
"name":"Cob(I)alamin adenosyltransferase",
"metabolites":{
"adocbl_c":1.0,
"atp_c":-1.0,
"cbl1_c":-1.0,
"h_c":-1.0,
"pppi_c":1.0
},
"lower_bound":0,
"upper_bound":1000,
"gene_reaction_rule":"ABAYE0605",
"subsystem":"Porphyrin and chlorophyll metabolism",
"notes":{
"original_bigg_ids":[
"CBLAT"
]
},
"annotation":{
"EC Number":"http://identifiers.org/ec-code/2.5.1.17",
"MetaNetX (MNX) Equation":"http://identifiers.org/metanetx.reaction/MNXR96476",
"BioCyc":"http://identifiers.org/biocyc/META:COBALADENOSYLTRANS-RXN",
"KEGG Reaction":"http://identifiers.org/kegg.reaction/R01492"
}
},
{
"id":"ADOCBIK",
"name":"Adenosyl cobinamide kinase",
"metabolites":{
"adocbi_c":-1.0,
"adocbip_c":1.0,
"adp_c":1.0,
"atp_c":-1.0,
"h_c":1.0
},
"lower_bound":0,
"upper_bound":1000,
"gene_reaction_rule":"ABAYE1994",
"subsystem":"Porphyrin and chlorophyll metabolism",
"notes":{
"original_bigg_ids":[
"ADOCBIK"
]
},
"annotation":{
"EC Number":"http://identifiers.org/ec-code/2.7.1.156",
"MetaNetX (MNX) Equation":"http://identifiers.org/metanetx.reaction/MNXR95465",
"BioCyc":"http://identifiers.org/biocyc/META:COBINAMIDEKIN-RXN",
"KEGG Reaction":"http://identifiers.org/kegg.reaction/R05221"
}
},
{
"id":"ACBIPGT",
"name":"Adenosyl cobinamide phosphate guanyltransferase",
"metabolites":{
"adocbip_c":-1.0,
"agdpcbi_c":1.0,
"gtp_c":-1.0,
"h_c":-1.0,
"ppi_c":1.0
},
"lower_bound":0,
"upper_bound":1000,
"gene_reaction_rule":"ABAYE1994",
"subsystem":"Porphyrin and chlorophyll metabolism",
"notes":{
"original_bigg_ids":[
"ACBIPGT"
]
},
"annotation":{
"EC Number":"http://identifiers.org/ec-code/2.7.7.62",
"MetaNetX (MNX) Equation":"http://identifiers.org/metanetx.reaction/MNXR95216",
"BioCyc":"http://identifiers.org/biocyc/META:COBINPGUANYLYLTRANS-RXN",
"RHEA":"http://identifiers.org/rhea/22715",
"KEGG Reaction":"http://identifiers.org/kegg.reaction/R05222"
}
},
{
"id":"ADOCBLS",
"name":"Adenosylcobalamin 5'-phosphate synthase",
"metabolites":{
"adocbl_c":1.0,
"agdpcbi_c":-1.0,
"gmp_c":1.0,
"h_c":1.0,
"rdmbzi_c":-1.0
},
"lower_bound":0,
"upper_bound":1000,
"gene_reaction_rule":"ABAYE1990",
"subsystem":"Porphyrin and chlorophyll metabolism",
"notes":{
"original_bigg_ids":[
"ADOCBLS"
]
},
"annotation":{
"EC Number":"http://identifiers.org/ec-code/2.7.8.26",
"MetaNetX (MNX) Equation":"http://identifiers.org/metanetx.reaction/MNXR95469",
"BioCyc":"http://identifiers.org/biocyc/META:COBALAMINSYN-RXN",
"KEGG Reaction":"http://identifiers.org/kegg.reaction/R05223"
}
},
{
"id":"CBIAT",
"name":"Cobinamide adenyltransferase",
"metabolites":{
"adocbi_c":1.0,
"atp_c":-1.0,
"cbi_c":-1.0,
"h_c":-1.0,
"pppi_c":1.0
},
"lower_bound":-1000,
"upper_bound":1000,
"gene_reaction_rule":"ABAYE0605",
"subsystem":"Porphyrin and chlorophyll metabolism",
"notes":{
"original_bigg_ids":[
"CBIAT"
]
},
"annotation":{
"EC Number":"http://identifiers.org/ec-code/2.5.1.17",
"MetaNetX (MNX) Equation":"http://identifiers.org/metanetx.reaction/MNXR96465",
"BioCyc":"http://identifiers.org/biocyc/META:BTUR2-RXN"
}
},
{
"id":"CYRDAAT",
"name":"Cob(I)yrinic acid a,c-diamide adenosyltransferase",
"metabolites":{
"adcobdam_c":1.0,
"atp_c":-1.0,
"co1dam_c":-1.0,
"h_c":-1.0,
"pppi_c":1.0
},
"lower_bound":-1000,
"upper_bound":1000,
"gene_reaction_rule":"ABAYE0605",
"subsystem":"Porphyrin and chlorophyll metabolism",
"notes":{
"original_bigg_ids":[
"CYRDAAT"
]
},
"annotation":{
"EC Number":"http://identifiers.org/ec-code/2.5.1.17",
"MetaNetX (MNX) Equation":"http://identifiers.org/metanetx.reaction/MNXR96982"
}
},
{
"id":"UPPDC2",
"name":"Uroporphyrinogen decarboxylase (uroporphyrinogen I)",
"metabolites":{
"co2_c":4.0,
"cpppg1_c":1.0,
"h_c":-4.0,
"uppg1_c":-1.0
},
"lower_bound":-1000,
"upper_bound":1000,
"gene_reaction_rule":"ABAYE1106",
"subsystem":"Porphyrin and chlorophyll metabolism",
"notes":{
"original_bigg_ids":[
"UPPDC2"
]
},
"annotation":{
"BioCyc":"http://identifiers.org/biocyc/META:RXN-10642",
"RHEA":"http://identifiers.org/rhea/31242",
"KEGG Reaction":"http://identifiers.org/kegg.reaction/R04972",
"EC Number":"http://identifiers.org/ec-code/4.1.1.37",
"MetaNetX (MNX) Equation":"http://identifiers.org/metanetx.reaction/MNXR105141",
"Reactome":"http://www.reactome.org/content/detail/R-ALL-REACT_R-XTR-190182"
}
},
{
"id":"HEMEOS",
"name":"Heme O synthase",
"metabolites":{
"frdp_c":-1.0,
"h2o_c":-1.0,
"hemeO_c":1.0,
"pheme_c":-1.0,
"ppi_c":1.0
},
"lower_bound":-1000,
"upper_bound":1000,
"gene_reaction_rule":"ABAYE1385",
"subsystem":"Porphyrin and chlorophyll metabolism",
"notes":{
"original_bigg_ids":[
"HEMEOS",
"PHEMEFT_c"
]
},
"annotation":{
"EC Number":"http://identifiers.org/ec-code/2.5.1.-",
"MetaNetX (MNX) Equation":"http://identifiers.org/metanetx.reaction/MNXR100596",
"Reactome":"http://www.reactome.org/content/detail/R-ALL-REACT_R-XTR-2995330",
"RHEA":"http://identifiers.org/rhea/28073",
"KEGG Reaction":"http://identifiers.org/kegg.reaction/R07411"
}
},
{
"id":"ICHORS",
"name":"Isochorismate synthase",
"metabolites":{
"chor_c":-1.0,
"ichor_c":1.0
},
"lower_bound":-1000,
"upper_bound":1000,
"gene_reaction_rule":"ABAYE1104",
"subsystem":"Ubiquinone biosynthesis",
"notes":{
"original_bigg_ids":[
"ICHORS",
"ICHORS_copy1",
"ICHORS_copy2",
"ICHORSi"
]
},
"annotation":{
"EC Number":"http://identifiers.org/ec-code/5.4.4.2",
"MetaNetX (MNX) Equation":"http://identifiers.org/metanetx.reaction/MNXR100784",
"BioCyc":"http://identifiers.org/biocyc/META:ISOCHORSYN-RXN",
"RHEA":"http://identifiers.org/rhea/18988",
"KEGG Reaction":"http://identifiers.org/kegg.reaction/R01717"
}
},
{
"id":"CHRPL",
"name":"Chorismate pyruvate lyase",
"metabolites":{
"4hbz_c":1.0,
"chor_c":-1.0,
"pyr_c":1.0
},
"lower_bound":-1000,
"upper_bound":1000,
"gene_reaction_rule":"ABAYE1127",
"subsystem":"Ubiquinone biosynthesis",
"notes":{
"original_bigg_ids":[
"CHRPL"
]
},
"annotation":{
"EC Number":"http://identifiers.org/ec-code/4.1.3.40",
"MetaNetX (MNX) Equation":"http://identifiers.org/metanetx.reaction/MNXR96711",
"BioCyc":"http://identifiers.org/biocyc/META:CHORPYRLY-RXN",
"RHEA":"http://identifiers.org/rhea/16508",
"KEGG Reaction":"http://identifiers.org/kegg.reaction/R01302"
}
},
{
"id":"HBZOPT",
"name":"Hydroxybenzoate octaprenyltransferase",
"metabolites":{
"3ophb_c":1.0,
"4hbz_c":-1.0,
"octdp_c":-1.0,
"ppi_c":1.0
},
"lower_bound":0,
"upper_bound":1000,
"gene_reaction_rule":"ABAYE1128",
"subsystem":"Ubiquinone biosynthesis",
"notes":{
"original_bigg_ids":[
"HBZOPT"
]
},
"annotation":{
"EC Number":"http://identifiers.org/ec-code/2.5.1.39",
"MetaNetX (MNX) Equation":"http://identifiers.org/metanetx.reaction/MNXR100566",
"BioCyc":"http://identifiers.org/biocyc/META:4OHBENZOATE-OCTAPRENYLTRANSFER-RXN",
"RHEA":"http://identifiers.org/rhea/27785",
"KEGG Reaction":"http://identifiers.org/kegg.reaction/R05615"
}
},
{
"id":"OPHHX",
"name":"2-Octaprenylphenol hydroxylase",
"metabolites":{
"2ohph_c":1.0,
"2oph_c":-1.0,
"o2_c":-0.5
},
"lower_bound":0,
"upper_bound":1000,
"gene_reaction_rule":"ABAYE3426",
"subsystem":"Ubiquinone biosynthesis",
"notes":{
"original_bigg_ids":[
"OPHHX"
]
},
"annotation":{
"MetaNetX (MNX) Equation":"http://identifiers.org/metanetx.reaction/MNXR102203"
}
},
{
"id":"OHPHM",
"name":"2-octaprenyl-6-hydroxyphenol methylase",
"metabolites":{
"2ohph_c":-1.0,
"2omph_c":1.0,
"ahcys_c":1.0,
"amet_c":-1.0,
"h_c":1.0
},
"lower_bound":-1000,
"upper_bound":1000,
"gene_reaction_rule":"ABAYE3834",
"subsystem":"Ubiquinone biosynthesis",
"notes":{
"original_bigg_ids":[
"OHPHM"
]
},
"annotation":{
"EC Number":"http://identifiers.org/ec-code/2.1.1.222",
"MetaNetX (MNX) Equation":"http://identifiers.org/metanetx.reaction/MNXR102170",
"BioCyc":"http://identifiers.org/biocyc/META:2-OCTAPRENYL-6-OHPHENOL-METHY-RXN",
"RHEA":"http://identifiers.org/rhea/27773",
"KEGG Reaction":"http://identifiers.org/kegg.reaction/R04988"
}
},
{
"id":"OMPHHX",
"name":"2-octaprenyl-6-methoxyphenol hydroxylase",
"metabolites":{
"2ombzl_c":1.0,
"2omph_c":-1.0,
"o2_c":-0.5
},
"lower_bound":0,
"upper_bound":1000,
"gene_reaction_rule":"ABAYE2678",
"subsystem":"Ubiquinone biosynthesis",
"notes":{
"original_bigg_ids":[
"OMPHHX"
]
},
"annotation":{
"MetaNetX (MNX) Equation":"http://identifiers.org/metanetx.reaction/MNXR102191"
}
},
{
"id":"OMBZLM",
"name":"2-Octaprenyl-6-methoxy-benzoquinol methylase",
"metabolites":{
"2ombzl_c":-1.0,
"2ommbl_c":1.0,
"ahcys_c":1.0,
"amet_c":-1.0,
"h_c":1.0
},
"lower_bound":0,
"upper_bound":1000,
"gene_reaction_rule":"ABAYE3424",
"subsystem":"Ubiquinone biosynthesis",
"notes":{
"original_bigg_ids":[
"OMBZLM"
]
},
"annotation":{
"MetaNetX (MNX) Equation":"http://identifiers.org/metanetx.reaction/MNXR102178"
}
},
{
"id":"DMQMT",
"name":"3-Dimethylubiquinonol 3-methyltransferase",
"metabolites":{
"2omhmbl_c":-1.0,
"ahcys_c":1.0,
"amet_c":-1.0,
"h_c":1.0,
"q8h2_c":1.0
},
"lower_bound":0,
"upper_bound":1000,
"gene_reaction_rule":"ABAYE3834",
"subsystem":"Ubiquinone biosynthesis",
"notes":{
"original_bigg_ids":[
"DMQMT"
]
},
"annotation":{
"EC Number":"http://identifiers.org/ec-code/2.1.1.64",
"MetaNetX (MNX) Equation":"http://identifiers.org/metanetx.reaction/MNXR97527",
"BioCyc":"http://identifiers.org/biocyc/META:DHHB-METHYLTRANSFER-RXN",
"RHEA":"http://identifiers.org/rhea/28682"
}
},
{
"id":"2S6HCCi",
"name":"2 succinyl 6 hydroxy 2 4 cyclohexadiene 1 carboxylate synthase",
"metabolites":{
"2shchc_c":1.0,
"akg_c":-1.0,
"co2_c":1.0,
"h_c":-1.0,
"ichor_c":-1.0,
"pyr_c":1.0
},
"lower_bound":0,
"upper_bound":1000,
"gene_reaction_rule":"",
"subsystem":"Ubiquinone biosynthesis",
"notes":{
"original_bigg_ids":[
"2S6HCC",
"2S6HCCi"
]
},
"annotation":{
"EC Number":"http://identifiers.org/ec-code/4.2.99.20",
"MetaNetX (MNX) Equation":"http://identifiers.org/metanetx.reaction/MNXR94830"
}
},
{
"id":"SUCBZS",
"name":"O-succinylbenzoate-CoA synthase",
"metabolites":{
"2shchc_c":-1.0,
"h2o_c":1.0,
"sucbz_c":1.0
},
"lower_bound":0,
"upper_bound":1000,
"gene_reaction_rule":"",
"subsystem":"Ubiquinone biosynthesis",
"notes":{
"original_bigg_ids":[
"SUCBZS"
]
},
"annotation":{
"EC Number":"http://identifiers.org/ec-code/4.2.1.113",
"MetaNetX (MNX) Equation":"http://identifiers.org/metanetx.reaction/MNXR104613"
}
},
{
"id":"SUCBZL",
"name":"O-succinylbenzoate-CoA ligase",
"metabolites":{
"amp_c":1.0,
"atp_c":-1.0,
"coa_c":-1.0,
"ppi_c":1.0,
"sbzcoa_c":1.0,
"sucbz_c":-1.0
},
"lower_bound":0,
"upper_bound":1000,
"gene_reaction_rule":"",
"subsystem":"Ubiquinone biosynthesis",
"notes":{
"original_bigg_ids":[
"SUCBZL"
]
},
"annotation":{
"EC Number":"http://identifiers.org/ec-code/6.2.1.26",
"MetaNetX (MNX) Equation":"http://identifiers.org/metanetx.reaction/MNXR104612",
"BioCyc":"http://identifiers.org/biocyc/META:O-SUCCINYLBENZOATE-COA-LIG-RXN",
"RHEA":"http://identifiers.org/rhea/17012",
"KEGG Reaction":"http://identifiers.org/kegg.reaction/R04030"
}
},
{
"id":"NPHS",
"name":"Naphthoate synthase",
"metabolites":{
"coa_c":1.0,
"dhna_c":1.0,
"sbzcoa_c":-1.0
},
"lower_bound":0,
"upper_bound":1000,
"gene_reaction_rule":"",
"subsystem":"Ubiquinone biosynthesis",
"notes":{
"original_bigg_ids":[
"NPHS",
"NPHSr"
]
},
"annotation":{
"EC Number":"http://identifiers.org/ec-code/4.1.3.36",
"MetaNetX (MNX) Equation":"http://identifiers.org/metanetx.reaction/MNXR102012",
"RHEA":"http://identifiers.org/rhea/15528",
"KEGG Reaction":"http://identifiers.org/kegg.reaction/R04150"
}
},
{
"id":"DHNAOT",
"name":"1,4-dihydroxy-2-naphthoate octaprenyltransferase",
"metabolites":{
"2dmmq8_c":1.0,
"co2_c":1.0,
"dhna_c":-1.0,
"h_c":1.0,
"octdp_c":-1.0,
"ppi_c":1.0
},
"lower_bound":0,
"upper_bound":1000,
"gene_reaction_rule":"ABAYE1128",
"subsystem":"Ubiquinone biosynthesis",
"notes":{
"original_bigg_ids":[
"DHNAOT"
]
},
"annotation":{
"MetaNetX (MNX) Equation":"http://identifiers.org/metanetx.reaction/MNXR97406"
}
},
{
"id":"AMMQT8",
"name":"AMMQT8",
"metabolites":{
"2dmmq8_c":-1.0,
"ahcys_c":1.0,
"amet_c":-1.0,
"h_c":-1.0,
"mql8_c":1.0
},
"lower_bound":0,
"upper_bound":1000,
"gene_reaction_rule":"ABAYE3424",
"subsystem":"Ubiquinone biosynthesis",
"notes":{
"original_bigg_ids":[
"AMMQT8"
]
},
"annotation":{
"MetaNetX (MNX) Equation":"http://identifiers.org/metanetx.reaction/MNXR95822"
}
},
{
"id":"URFGTT",
"name":"UDP-L-rhamnose:flavonol-3-O-D-glucoside L-rhamnosyltransferase",
"metabolites":{
"2ombz_c":-1.0,
"2ommb_c":1.0,
"ahcys_c":1.0,
"amet_c":-1.0,
"h_c":1.0
},
"lower_bound":0,
"upper_bound":1000,
"gene_reaction_rule":"ABAYE3424",
"subsystem":"Ubiquinone biosynthesis",
"notes":{
"original_bigg_ids":[
"URFGTT"
]
},
"annotation":{
"EC Number":"http://identifiers.org/ec-code/2.1.1.201",
"MetaNetX (MNX) Equation":"http://identifiers.org/metanetx.reaction/MNXR105158",
"BioCyc":"http://identifiers.org/biocyc/META:RXN-14177",
"RHEA":"http://identifiers.org/rhea/26465",
"KEGG Reaction":"http://identifiers.org/kegg.reaction/R04990"
}
},
{
"id":"OMMBLHX3",
"name":"2-Octaprenyl-3-methyl-6-methoxy-1,4-benzoquinol hydroxylase (anaerobic)",
"metabolites":{
"2omhmbl_c":1.0,
"2ommbl_c":-1.0,
"adp_c":2.0,
"atp_c":-2.0,
"h2o_c":-3.0,
"h_c":3.0,
"nad_c":-1.0,
"nadh_c":1.0,
"pi_c":2.0
},
"lower_bound":-1000,
"upper_bound":1000,
"gene_reaction_rule":"ABAYE1427",
"subsystem":"Ubiquinone biosynthesis",
"notes":{
"original_bigg_ids":[
"OMMBLHX3"
]
},
"annotation":{
"MetaNetX (MNX) Equation":"http://identifiers.org/metanetx.reaction/MNXR102188"
}
},
{
"id":"NTP1",
"name":"Nucleoside-triphosphatase (ATP)",
"metabolites":{
"adp_c":1.0,
"atp_c":-1.0,
"h2o_c":-1.0,
"h_c":1.0,
"pi_c":1.0
},
"lower_bound":0,
"upper_bound":1000,
"gene_reaction_rule":"",
"subsystem":"Maintenance",
"notes":{
"original_bigg_ids":[
"ATPPH",
"NTP1"
]
},
"annotation":{
"EC Number":"http://identifiers.org/ec-code/3.6.4.9",
"MetaNetX (MNX) Equation":"http://identifiers.org/metanetx.reaction/MNXR96131",
"BioCyc":"http://identifiers.org/biocyc/META:ATPASE-RXN",
"RHEA":"http://identifiers.org/rhea/13068",
"KEGG Reaction":"http://identifiers.org/kegg.reaction/R00086"
}
},
{
"id":"MALTt2",
"name":"Maltose transport in via proton symport",
"metabolites":{
"h_c":1.0,
"h_e":-1.0,
"malt_c":1.0,
"malt_e":-1.0
},
"lower_bound":0,
"upper_bound":1000,
"gene_reaction_rule":"",
"subsystem":"IMAL_transport",
"notes":{
"original_bigg_ids":[
"MALTt2"
]
},
"annotation":{
"MetaNetX (MNX) Equation":"http://identifiers.org/metanetx.reaction/MNXR101365",
"BioCyc":"http://identifiers.org/biocyc/META:TRANS-RXN-245"
}
},
{
"id":"FRUpts",
"name":"D-fructose transport via PEP:Pyr PTS",
"metabolites":{
"f1p_c":1.0,
"fru_e":-1.0,
"pep_c":-1.0,
"pyr_c":1.0
},
"lower_bound":0,
"upper_bound":1000,
"gene_reaction_rule":"",
"subsystem":"FRU_transport",
"notes":{
"original_bigg_ids":[
"FRUpts"
]
},
"annotation":{
"MetaNetX (MNX) Equation":"http://identifiers.org/metanetx.reaction/MNXR99661"
}
},
{
"id":"GLCabc",
"name":"D-glucose transport via ABC system",
"metabolites":{
"adp_c":1.0,
"atp_c":-1.0,
"glc__D_c":1.0,
"glc__D_e":-1.0,
"h2o_c":-1.0,
"h_c":1.0,
"pi_c":1.0
},
"lower_bound":0,
"upper_bound":1000,
"gene_reaction_rule":"",
"subsystem":"GLC_transport",
"notes":{
"original_bigg_ids":[
"GLCabc"
]
},
"annotation":{
"EC Number":"http://identifiers.org/ec-code/3.6.3.17",
"MetaNetX (MNX) Equation":"http://identifiers.org/metanetx.reaction/MNXR100236",
"BioCyc":"http://identifiers.org/biocyc/META:TRANS-RXN-320"
}
},
{
"id":"GLCNt2ir",
"name":"D gluconate transport via proton symport",
"metabolites":{
"glcn__D_c":1.0,
"glcn__D_e":-1.0,
"h_c":1.0,
"h_e":-1.0
},
"lower_bound":0,
"upper_bound":1000,
"gene_reaction_rule":"",
"subsystem":"GLUC_transport",
"notes":{
"original_bigg_ids":[
"GLCNt2",
"GLCNt2ir"
]
},
"annotation":{
"MetaNetX (MNX) Equation":"http://identifiers.org/metanetx.reaction/MNXR100209",
"BioCyc":"http://identifiers.org/biocyc/META:TRANS-RXN0-209",
"RHEA":"http://identifiers.org/rhea/28834"
}
},
{
"id":"MALTabc",
"name":"Maltose transport via ABC system",
"metabolites":{
"adp_c":1.0,
"atp_c":-1.0,
"h2o_c":-1.0,
"h_c":1.0,
"malt_c":1.0,
"malt_e":-1.0,
"pi_c":1.0
},
"lower_bound":0,
"upper_bound":1000,
"gene_reaction_rule":"",
"subsystem":"MLT_transport",
"notes":{
"original_bigg_ids":[
"MALTabc"
]
},
"annotation":{
"EC Number":"http://identifiers.org/ec-code/3.6.3.19",
"MetaNetX (MNX) Equation":"http://identifiers.org/metanetx.reaction/MNXR101362",
"BioCyc":"http://identifiers.org/biocyc/META:ABC-16-RXN",
"RHEA":"http://identifiers.org/rhea/22135#1"
}
},
{
"id":"MNLpts",
"name":"Mannitol transport via PEP:Pyr PTS",
"metabolites":{
"mnl1p_c":1.0,
"mnl_e":-1.0,
"pep_c":-1.0,
"pyr_c":1.0
},
"lower_bound":0,
"upper_bound":1000,
"gene_reaction_rule":"",
"subsystem":"MNT_transport",
"notes":{
"original_bigg_ids":[
"MNLpts"
]
},
"annotation":{
"MetaNetX (MNX) Equation":"http://identifiers.org/metanetx.reaction/MNXR101677"
}
},
{
"id":"ACGApts",
"name":"N-Acetyl-D-glucosamine transport via PEP:Pyr PTS",
"metabolites":{
"acgam6p_c":1.0,
"acgam_e":-1.0,
"pep_c":-1.0,
"pyr_c":1.0
},
"lower_bound":0,
"upper_bound":1000,
"gene_reaction_rule":"",
"subsystem":"NAGA_transport",
"notes":{
"original_bigg_ids":[
"ACGApts"
]
},
"annotation":{
"MetaNetX (MNX) Equation":"http://identifiers.org/metanetx.reaction/MNXR95253"
}
},
{
"id":"SUCRabc",
"name":"Sucrose transport in via ABC transport",
"metabolites":{
"adp_c":1.0,
"atp_c":-1.0,
"h2o_c":-1.0,
"h_c":1.0,
"pi_c":1.0,
"sucr_c":1.0,
"sucr_e":-1.0
},
"lower_bound":0,
"upper_bound":1000,
"gene_reaction_rule":"",
"subsystem":"SUC_transport",
"notes":{
"original_bigg_ids":[
"SUCRabc"
]
},
"annotation":{
"MetaNetX (MNX) Equation":"http://identifiers.org/metanetx.reaction/MNXR104639"
}
},
{
"id":"TREt2",
"name":"Trehalose transport in via proton symporter",
"metabolites":{
"h_c":1.0,
"h_e":-1.0,
"tre_c":1.0,
"tre_e":-1.0
},
"lower_bound":0,
"upper_bound":1000,
"gene_reaction_rule":"",
"subsystem":"TRE_transport",
"notes":{
"original_bigg_ids":[
"TREt2"
]
},
"annotation":{
"MetaNetX (MNX) Equation":"http://identifiers.org/metanetx.reaction/MNXR104932"
}
},
{
"id":"2PGt6",
"name":"D Glycerate 2 phosphate transport inout via proton symport",
"metabolites":{
"2pg_c":1.0,
"2pg_e":-1.0,
"h_c":1.0,
"h_e":-1.0
},
"lower_bound":0,
"upper_bound":1000,
"gene_reaction_rule":"",
"subsystem":"2PG_transport",
"notes":{
"original_bigg_ids":[
"2PGt6"
]
},
"annotation":{
"MetaNetX (MNX) Equation":"http://identifiers.org/metanetx.reaction/MNXR94824"
}
},
{
"id":"3PGt6",
"name":"3 Phospho D glycerate transport inout via proton symport",
"metabolites":{
"3pg_c":1.0,
"3pg_e":-1.0,
"h_c":1.0,
"h_e":-1.0
},
"lower_bound":0,
"upper_bound":1000,
"gene_reaction_rule":"",
"subsystem":"3PG_transport",
"notes":{
"original_bigg_ids":[
"3PGt6"
]
},
"annotation":{
"MetaNetX (MNX) Equation":"http://identifiers.org/metanetx.reaction/MNXR94973"
}
},
{
"id":"ACtr",
"name":"Acetate transporter",
"metabolites":{
"ac_c":1.0,
"ac_e":-1.0
},
"lower_bound":0,
"upper_bound":1000,
"gene_reaction_rule":"",
"notes":{
"original_bigg_ids":[
"ACt",
"ACtr"
]
},
"annotation":{
"MetaNetX (MNX) Equation":"http://identifiers.org/metanetx.reaction/MNXR95431",
"BioCyc":"http://identifiers.org/biocyc/META:TRANS-RXN0-567",
"RHEA":"http://identifiers.org/rhea/27817"
}
},
{
"id":"AKGt2r",
"name":"2 oxoglutarate reversible transport via symport",
"metabolites":{
"akg_c":1.0,
"akg_e":-1.0,
"h_c":1.0,
"h_e":-1.0
},
"lower_bound":0,
"upper_bound":1000,
"gene_reaction_rule":"ABAYE0815",
"subsystem":"AKG_transport",
"notes":{
"original_bigg_ids":[
"AKGt2",
"AKGt2r",
"AKGt6"
]
},
"annotation":{
"MetaNetX (MNX) Equation":"http://identifiers.org/metanetx.reaction/MNXR95661",
"BioCyc":"http://identifiers.org/biocyc/META:TRANS-RXN-23",
"RHEA":"http://identifiers.org/rhea/29014"
}
},
{
"id":"CITt2r",
"name":"Citrate reversible transport via symport",
"metabolites":{
"cit_c":1.0,
"cit_e":-1.0,
"h_c":1.0,
"h_e":-1.0
},
"lower_bound":0,
"upper_bound":1000,
"gene_reaction_rule":"",
"subsystem":"CIT_transport",
"notes":{
"original_bigg_ids":[
"CITt2",
"CITt2r",
"CITt6",
"r1088"
]
},
"annotation":{
"MetaNetX (MNX) Equation":"http://identifiers.org/metanetx.reaction/MNXR96746",
"RHEA":"http://identifiers.org/rhea/32126"
}
},
{
"id":"FORt",
"name":"Formate transport via diffusion",
"metabolites":{
"for_c":1.0,
"for_e":-1.0
},
"lower_bound":0,
"upper_bound":1000,
"gene_reaction_rule":"",
"subsystem":"FORMATE_transport",
"notes":{
"original_bigg_ids":[
"FORt",
"FORti"
]
},
"annotation":{
"MetaNetX (MNX) Equation":"http://identifiers.org/metanetx.reaction/MNXR99620",
"Reactome":"http://www.reactome.org/content/detail/R-ALL-REACT_R-HSA-6803255",
"BioCyc":"http://identifiers.org/biocyc/META:TRANS-RXN-1",
"RHEA":"http://identifiers.org/rhea/29682"
}
},
{
"id":"FUMt2r",
"name":"Fumarate reversible transport via symport",
"metabolites":{
"fum_c":1.0,
"fum_e":-1.0,
"h_c":1.0,
"h_e":-1.0
},
"lower_bound":0,
"upper_bound":1000,
"gene_reaction_rule":"ABAYE2858",
"subsystem":"FUM_transport",
"notes":{
"original_bigg_ids":[
"FUMt2r",
"FUMt6"
]
},
"annotation":{
"MetaNetX (MNX) Equation":"http://identifiers.org/metanetx.reaction/MNXR99713"
}
},
{
"id":"FUMt2_2",
"name":"Fumarate transport via proton symport (2 H)",
"metabolites":{
"fum_c":1.0,
"fum_e":-1.0,
"h_c":2.0,
"h_e":-2.0
},
"lower_bound":0,
"upper_bound":1000,
"gene_reaction_rule":"ABAYE1360 or ABAYE1202",
"subsystem":"FUM_transport",
"notes":{
"original_bigg_ids":[
"FUMt2_2"
]
},
"annotation":{
"MetaNetX (MNX) Equation":"http://identifiers.org/metanetx.reaction/MNXR99711",
"BioCyc":"http://identifiers.org/biocyc/META:TRANS-RXN-121B",
"RHEA":"http://identifiers.org/rhea/29334"
}
},
{
"id":"SUCFUMt",
"name":"Succinate:fumarate antiporter",
"metabolites":{
"fum_c":1.0,
"fum_e":-1.0,
"succ_c":-1.0,
"succ_e":1.0
},
"lower_bound":0,
"upper_bound":1000,
"gene_reaction_rule":"",
"subsystem":"FUM_transport",
"notes":{
"original_bigg_ids":[
"SUCFUMt"
]
},
"annotation":{
"MetaNetX (MNX) Equation":"http://identifiers.org/metanetx.reaction/MNXR104633",
"BioCyc":"http://identifiers.org/biocyc/META:TRANS-RXN-106",
"RHEA":"http://identifiers.org/rhea/29326"
}
},
{
"id":"ICITt2",
"name":"Isocitrate transport inout via proton symport",
"metabolites":{
"h_c":1.0,
"h_e":-1.0,
"icit_c":1.0,
"icit_e":-1.0
},
"lower_bound":0,
"upper_bound":1000,
"gene_reaction_rule":"",
"subsystem":"ICIT_transport",
"notes":{
"original_bigg_ids":[
"ICITt2"
]
},
"annotation":{
"MetaNetX (MNX) Equation":"http://identifiers.org/metanetx.reaction/MNXR100787"
}
},
{
"id":"MALt2_2",
"name":"Malate transport via proton symport (2 H)",
"metabolites":{
"h_c":2.0,
"h_e":-2.0,
"mal__L_c":1.0,
"mal__L_e":-1.0
},
"lower_bound":0,
"upper_bound":1000,
"gene_reaction_rule":"ABAYE1360 or ABAYE1202",
"subsystem":"MAL_transport",
"notes":{
"original_bigg_ids":[
"MALt2_2"
]
},
"annotation":{
"MetaNetX (MNX) Equation":"http://identifiers.org/metanetx.reaction/MNXR101370",
"BioCyc":"http://identifiers.org/biocyc/META:TRANS-RXN-121A",
"RHEA":"http://identifiers.org/rhea/29342"
}
},
{
"id":"SUCCt2r",
"name":"Succinate transport via proton symport",
"metabolites":{
"h_c":1.0,
"h_e":-1.0,
"succ_c":1.0,
"succ_e":-1.0
},
"lower_bound":0,
"upper_bound":1000,
"gene_reaction_rule":"ABAYE2858",
"subsystem":"SUCC_transport",
"notes":{
"original_bigg_ids":[
"SUCCt2b",
"SUCCt2r",
"SUCCt6"
]
},
"annotation":{
"MetaNetX (MNX) Equation":"http://identifiers.org/metanetx.reaction/MNXR104622"
}
},
{
"id":"SUCCabc",
"name":"Succinate transport via ABC system",
"metabolites":{
"adp_c":1.0,
"atp_c":-1.0,
"h2o_c":-1.0,
"h_c":1.0,
"pi_c":1.0,
"succ_c":1.0,
"succ_e":-1.0
},
"lower_bound":0,
"upper_bound":1000,
"gene_reaction_rule":"",
"subsystem":"SUCC_transport",
"notes":{
"original_bigg_ids":[
"SUCCabc"
]
},
"annotation":{
"MetaNetX (MNX) Equation":"http://identifiers.org/metanetx.reaction/MNXR104618"
}
},
{
"id":"GLYCLTt",
"name":"Glycolate transport via diffusion",
"metabolites":{
"glyclt_c":1.0,
"glyclt_e":-1.0
},
"lower_bound":0,
"upper_bound":1000,
"gene_reaction_rule":"",
"subsystem":"GLYCOLATE_transport",
"notes":{
"original_bigg_ids":[
"GLYCLTt",
"GLYCLTt_e"
]
},
"annotation":{
"MetaNetX (MNX) Equation":"http://identifiers.org/metanetx.reaction/MNXR100333",
"BioCyc":"http://identifiers.org/biocyc/META:RXN0-5111",
"RHEA":"http://identifiers.org/rhea/29450"
}
},
{
"id":"EX_co2_e",
"name":"CO2 exchange",
"metabolites":{
"co2_e":-1.0
},
"lower_bound":-10,
"upper_bound":1000,
"gene_reaction_rule":"",
"subsystem":"CO2_transport",
"notes":{
"original_bigg_ids":[
"EX_co2(e)",
"EX_co2_LPAREN_e_RPAREN_",
"EX_co2_e",
"EX_co2_e_"
]
},
"annotation":{
"MetaNetX (MNX) Equation":"http://identifiers.org/metanetx.reaction/MNXR98353"
}
},
{
"id":"EX_na1_e",
"name":"Sodium exchange",
"metabolites":{
"na1_e":-1.0
},
"lower_bound":-10,
"upper_bound":1000,
"gene_reaction_rule":"",
"subsystem":"Na_transport",
"notes":{
"original_bigg_ids":[
"EX_na1(e)",
"EX_na1_LPAREN_e_RPAREN_",
"EX_na1_e",
"EX_na1_e_"
]
},
"annotation":{
"MetaNetX (MNX) Equation":"http://identifiers.org/metanetx.reaction/MNXR97601"
}
},
{
"id":"EX_no2_e",
"name":"Nitrite exchange",
"metabolites":{
"no2_e":-1.0
},
"lower_bound":-10,
"upper_bound":1000,
"gene_reaction_rule":"",
"subsystem":"NO2_transport",
"notes":{
"original_bigg_ids":[
"EX_no2(e)",
"EX_no2_LPAREN_e_RPAREN_",
"EX_no2_e",
"EX_no2_e_"
]
},
"annotation":{
"MetaNetX (MNX) Equation":"http://identifiers.org/metanetx.reaction/MNXR98790"
}
},
{
"id":"NO3t",
"name":"Nitrate transport, extracellular",
"metabolites":{
"no3_c":1.0,
"no3_e":-1.0
},
"lower_bound":0,
"upper_bound":1000,
"gene_reaction_rule":"ABAYE1150 or ABAYE1725 or ABAYE1768 or ABAYE1785",
"subsystem":"NO3_transport",
"notes":{
"original_bigg_ids":[
"NO3t",
"NO3t_e"
]
},
"annotation":{
"MetaNetX (MNX) Equation":"http://identifiers.org/metanetx.reaction/MNXR101992",
"RHEA":"http://identifiers.org/rhea/34926"
}
},
{
"id":"EX_o2_e",
"name":"O2 exchange",
"metabolites":{
"o2_e":-1.0
},
"lower_bound":-10,
"upper_bound":1000,
"gene_reaction_rule":"",
"subsystem":"O2_transport",
"notes":{
"original_bigg_ids":[
"EX_o2_LPAREN_e_RPAREN_",
"EX_o2_e",
"EX_o2_e_"
]
},
"annotation":{
"MetaNetX (MNX) Equation":"http://identifiers.org/metanetx.reaction/MNXR98799"
}
},
{
"id":"PIt",
"name":"Inorganic phosphate exchange, diffusion",
"metabolites":{
"pi_c":-1.0,
"pi_e":1.0
},
"lower_bound":0,
"upper_bound":1000,
"gene_reaction_rule":"ABAYE2820",
"notes":{
"original_bigg_ids":[
"PIt",
"r1423"
]
},
"annotation":{
"MetaNetX (MNX) Equation":"http://identifiers.org/metanetx.reaction/MNXR102871",
"BioCyc":"http://identifiers.org/biocyc/META:TRANS-RXN0-470",
"RHEA":"http://identifiers.org/rhea/32826"
}
},
{
"id":"PIt7",
"name":"Phosphate transport in/out via three Na+ symporter",
"metabolites":{
"na1_c":3.0,
"na1_e":-3.0,
"pi_c":1.0,
"pi_e":-1.0
},
"lower_bound":0,
"upper_bound":1000,
"gene_reaction_rule":"ABAYE3171",
"subsystem":"PI_transport",
"notes":{
"original_bigg_ids":[
"PIt7",
"PIt7ir",
"PIt8"
]
},
"annotation":{
"MetaNetX (MNX) Equation":"http://identifiers.org/metanetx.reaction/MNXR102874"
}
},
{
"id":"SULabc",
"name":"Sulfate transport via ABC system",
"metabolites":{
"adp_c":1.0,
"atp_c":-1.0,
"h2o_c":-1.0,
"h_c":1.0,
"pi_c":1.0,
"so4_c":1.0,
"so4_e":-1.0
},
"lower_bound":0,
"upper_bound":1000,
"gene_reaction_rule":"(ABAYE0928 and ABAYE0926 and ABAYE0930 and ABAYE0927)",
"subsystem":"SLF_transport",
"notes":{
"original_bigg_ids":[
"SULabc"
]
},
"annotation":{
"EC Number":"http://identifiers.org/ec-code/3.6.3.25",
"MetaNetX (MNX) Equation":"http://identifiers.org/metanetx.reaction/MNXR104655",
"BioCyc":"http://identifiers.org/biocyc/META:ABC-70-RXN",
"RHEA":"http://identifiers.org/rhea/10195#1"
}
},
{
"id":"ALAabc",
"name":"L-alanine transport via ABC system",
"metabolites":{
"adp_c":1.0,
"ala__L_c":1.0,
"ala__L_e":-1.0,
"atp_c":-1.0,
"h2o_c":-1.0,
"h_c":1.0,
"pi_c":1.0
},
"lower_bound":0,
"upper_bound":1000,
"gene_reaction_rule":"",
"subsystem":"ALA_transport",
"notes":{
"original_bigg_ids":[
"ALAabc"
]
},
"annotation":{
"MetaNetX (MNX) Equation":"http://identifiers.org/metanetx.reaction/MNXR95703"
}
},
{
"id":"ALAt2r",
"name":"L alanine reversible transport via proton symport",
"metabolites":{
"ala__L_c":1.0,
"ala__L_e":-1.0,
"h_c":1.0,
"h_e":-1.0
},
"lower_bound":0,
"upper_bound":1000,
"gene_reaction_rule":"",
"subsystem":"ALA_transport",
"notes":{
"original_bigg_ids":[
"ALA_Lt6",
"ALAt2",
"ALAt2r"
]
},
"annotation":{
"MetaNetX (MNX) Equation":"http://identifiers.org/metanetx.reaction/MNXR95704",
"BioCyc":"http://identifiers.org/biocyc/META:RXN0-5202",
"RHEA":"http://identifiers.org/rhea/29446"
}
},
{
"id":"ALAt4",
"name":"Alanine-Sodium symporter",
"metabolites":{
"ala__L_c":1.0,
"ala__L_e":-1.0,
"na1_c":1.0,
"na1_e":-1.0
},
"lower_bound":0,
"upper_bound":1000,
"gene_reaction_rule":"ABAYE0689",
"subsystem":"ALA_transport",
"notes":{
"original_bigg_ids":[
"ALAt4",
"ALAt4r"
]
},
"annotation":{
"MetaNetX (MNX) Equation":"http://identifiers.org/metanetx.reaction/MNXR95692",
"BioCyc":"http://identifiers.org/biocyc/META:TRANS-RXN-125",
"RHEA":"http://identifiers.org/rhea/29286"
}
},
{
"id":"ARGt2r",
"name":"L arganine reversible transport via proton symport",
"metabolites":{
"arg__L_c":1.0,
"arg__L_e":-1.0,
"h_c":1.0,
"h_e":-1.0
},
"lower_bound":0,
"upper_bound":1000,
"gene_reaction_rule":"",
"subsystem":"ARG_transport",
"notes":{
"original_bigg_ids":[
"ARGt2",
"ARGt2r"
]
},
"annotation":{
"MetaNetX (MNX) Equation":"http://identifiers.org/metanetx.reaction/MNXR95953"
}
},
{
"id":"ARGabc",
"name":"L-arginine transport via ABC system",
"metabolites":{
"adp_c":1.0,
"arg__L_c":1.0,
"arg__L_e":-1.0,
"atp_c":-1.0,
"h2o_c":-1.0,
"h_c":1.0,
"pi_c":1.0
},
"lower_bound":0,
"upper_bound":1000,
"gene_reaction_rule":"",
"subsystem":"ARG_transport",
"notes":{
"original_bigg_ids":[
"ARGabc"
]
},
"annotation":{
"EC Number":"http://identifiers.org/ec-code/3.6.3.21",
"MetaNetX (MNX) Equation":"http://identifiers.org/metanetx.reaction/MNXR95952",
"BioCyc":"http://identifiers.org/biocyc/META:ABC-4-RXN",
"RHEA":"http://identifiers.org/rhea/29882#1"
}
},
{
"id":"ASNt2r",
"name":"L asparagine reversible transport via proton symport",
"metabolites":{
"asn__L_c":1.0,
"asn__L_e":-1.0,
"h_c":1.0,
"h_e":-1.0
},
"lower_bound":0,
"upper_bound":1000,
"gene_reaction_rule":"",
"subsystem":"ASN_transport",
"notes":{
"original_bigg_ids":[
"ASNt2",
"ASNt2r"
]
},
"annotation":{
"MetaNetX (MNX) Equation":"http://identifiers.org/metanetx.reaction/MNXR96066",
"BioCyc":"http://identifiers.org/biocyc/META:TRANS-RXN-262"
}
},
{
"id":"ASNabc",
"name":"L-asparagine transport via ABC system",
"metabolites":{
"adp_c":1.0,
"asn__L_c":1.0,
"asn__L_e":-1.0,
"atp_c":-1.0,
"h2o_c":-1.0,
"h_c":1.0,
"pi_c":1.0
},
"lower_bound":0,
"upper_bound":1000,
"gene_reaction_rule":"",
"subsystem":"ASN_transport",
"notes":{
"original_bigg_ids":[
"ASNabc"
]
},
"annotation":{
"MetaNetX (MNX) Equation":"http://identifiers.org/metanetx.reaction/MNXR96065"
}
},
{
"id":"ASNt4",
"name":"L-asparagine transport in via sodium symport",
"metabolites":{
"asn__L_c":1.0,
"asn__L_e":-1.0,
"na1_c":1.0,
"na1_e":-1.0
},
"lower_bound":0,
"upper_bound":1000,
"gene_reaction_rule":"",
"subsystem":"ASN_transport",
"notes":{
"original_bigg_ids":[
"ASNt4"
]
},
"annotation":{
"MetaNetX (MNX) Equation":"http://identifiers.org/metanetx.reaction/MNXR96057"
}
},
{
"id":"ASPabc",
"name":"L-aspartate transport via ABC system",
"metabolites":{
"adp_c":1.0,
"asp__L_c":1.0,
"asp__L_e":-1.0,
"atp_c":-1.0,
"h2o_c":-1.0,
"h_c":1.0,
"pi_c":1.0
},
"lower_bound":0,
"upper_bound":1000,
"gene_reaction_rule":"(ABAYE2158 and ABAYE2160 and ABAYE2161 and ABAYE2159)",
"subsystem":"ASP_transport",
"notes":{
"original_bigg_ids":[
"ASPabc"
]
},
"annotation":{
"EC Number":"http://identifiers.org/ec-code/3.6.3.21",
"MetaNetX (MNX) Equation":"http://identifiers.org/metanetx.reaction/MNXR96103",
"BioCyc":"http://identifiers.org/biocyc/META:TRANS-RXN0-222",
"RHEA":"http://identifiers.org/rhea/29042#1"
}
},
{
"id":"ASPt2r",
"name":"L aspartate reversible transport via proton symport",
"metabolites":{
"asp__L_c":1.0,
"asp__L_e":-1.0,
"h_c":1.0,
"h_e":-1.0
},
"lower_bound":0,
"upper_bound":1000,
"gene_reaction_rule":"ABAYE3346",
"subsystem":"ASP_transport",
"notes":{
"original_bigg_ids":[
"ASPt2",
"ASPt2r"
]
},
"annotation":{
"MetaNetX (MNX) Equation":"http://identifiers.org/metanetx.reaction/MNXR96106"
}
},
{
"id":"CYSabc",
"name":"L-cysteine transport via ABC system",
"metabolites":{
"adp_c":1.0,
"atp_c":-1.0,
"cys__L_c":1.0,
"cys__L_e":-1.0,
"h2o_c":-1.0,
"h_c":1.0,
"pi_c":1.0
},
"lower_bound":0,
"upper_bound":1000,
"gene_reaction_rule":"",
"subsystem":"CYS_transport",
"notes":{
"original_bigg_ids":[
"CYSabc"
]
},
"annotation":{
"EC Number":"http://identifiers.org/ec-code/3.6.3.21",
"MetaNetX (MNX) Equation":"http://identifiers.org/metanetx.reaction/MNXR97025",
"BioCyc":"http://identifiers.org/biocyc/META:TRANS-RXN-265",
"RHEA":"http://identifiers.org/rhea/32798#1"
}
},
{
"id":"CYSt2r",
"name":"L cysteine reversible transport via proton symport",
"metabolites":{
"cys__L_c":1.0,
"cys__L_e":-1.0,
"h_c":1.0,
"h_e":-1.0
},
"lower_bound":0,
"upper_bound":1000,
"gene_reaction_rule":"",
"subsystem":"CYS_transport",
"notes":{
"original_bigg_ids":[
"CYSt2",
"CYSt2r"
]
},
"annotation":{
"MetaNetX (MNX) Equation":"http://identifiers.org/metanetx.reaction/MNXR97027",
"BioCyc":"http://identifiers.org/biocyc/META:TRANS-RXN-287"
}
},
{
"id":"DALAt2r",
"name":"D-alanine transport via proton symport",
"metabolites":{
"ala__D_c":1.0,
"ala__D_e":-1.0,
"h_c":1.0,
"h_e":-1.0
},
"lower_bound":0,
"upper_bound":1000,
"gene_reaction_rule":"",
"subsystem":"DALA_transport",
"notes":{
"original_bigg_ids":[
"ALA_Dt2",
"ALA_Dt6",
"DALAt2",
"DALAt2r"
]
},
"annotation":{
"MetaNetX (MNX) Equation":"http://identifiers.org/metanetx.reaction/MNXR97135",
"BioCyc":"http://identifiers.org/biocyc/META:TRANS-RXN-62A",
"RHEA":"http://identifiers.org/rhea/28906"
}
},
{
"id":"GLU_Dt2",
"name":"D glutamate transport in via proton symport",
"metabolites":{
"glu__D_c":1.0,
"glu__D_e":-1.0,
"h_c":1.0,
"h_e":-1.0
},
"lower_bound":0,
"upper_bound":1000,
"gene_reaction_rule":"",
"subsystem":"DGLU_transport",
"notes":{
"original_bigg_ids":[
"GLU_Dt2"
]
},
"annotation":{
"MetaNetX (MNX) Equation":"http://identifiers.org/metanetx.reaction/MNXR100298"
}
},
{
"id":"GLNt",
"name":"L-glutamine transport via diffusion",
"metabolites":{
"gln__L_c":1.0,
"gln__L_e":-1.0
},
"lower_bound":0,
"upper_bound":1000,
"gene_reaction_rule":"",
"subsystem":"GLN_transport",
"notes":{
"original_bigg_ids":[
"GLNt",
"r2525"
]
},
"annotation":{
"MetaNetX (MNX) Equation":"http://identifiers.org/metanetx.reaction/MNXR100259",
"Reactome":"http://www.reactome.org/content/detail/R-ALL-REACT_R-TGU-212614",
"BioCyc":"http://identifiers.org/biocyc/META:TRANS-RXN-233"
}
},
{
"id":"GLNabc",
"name":"L-glutamine transport via ABC system",
"metabolites":{
"adp_c":1.0,
"atp_c":-1.0,
"gln__L_c":1.0,
"gln__L_e":-1.0,
"h2o_c":-1.0,
"h_c":1.0,
"pi_c":1.0
},
"lower_bound":0,
"upper_bound":1000,
"gene_reaction_rule":"",
"subsystem":"GLN_transport",
"notes":{
"original_bigg_ids":[
"GLNabc"
]
},
"annotation":{
"EC Number":"http://identifiers.org/ec-code/3.6.3.21",
"MetaNetX (MNX) Equation":"http://identifiers.org/metanetx.reaction/MNXR100258",
"BioCyc":"http://identifiers.org/biocyc/META:ABC-12-RXN",
"RHEA":"http://identifiers.org/rhea/29898#1"
}
},
{
"id":"GLNt2r",
"name":"L glutamine reversible transport via proton symport",
"metabolites":{
"gln__L_c":1.0,
"gln__L_e":-1.0,
"h_c":1.0,
"h_e":-1.0
},
"lower_bound":0,
"upper_bound":1000,
"gene_reaction_rule":"",
"subsystem":"GLN_transport",
"notes":{
"original_bigg_ids":[
"GLNt2r"
]
},
"annotation":{
"MetaNetX (MNX) Equation":"http://identifiers.org/metanetx.reaction/MNXR100260"
}
},
{
"id":"GLUabc",
"name":"L-glutamate transport via ABC system",
"metabolites":{
"adp_c":1.0,
"atp_c":-1.0,
"glu__L_c":1.0,
"glu__L_e":-1.0,
"h2o_c":-1.0,
"h_c":1.0,
"pi_c":1.0
},
"lower_bound":0,
"upper_bound":1000,
"gene_reaction_rule":"(ABAYE2158 and ABAYE2160 and ABAYE2161 and ABAYE2159)",
"subsystem":"GLU_transport",
"notes":{
"original_bigg_ids":[
"GLUabc"
]
},
"annotation":{
"EC Number":"http://identifiers.org/ec-code/3.6.3.21",
"MetaNetX (MNX) Equation":"http://identifiers.org/metanetx.reaction/MNXR100299",
"BioCyc":"http://identifiers.org/biocyc/META:ABC-13-RXN",
"RHEA":"http://identifiers.org/rhea/29038#1"
}
},
{
"id":"GLUtr",
"name":"Intracellular transport",
"metabolites":{
"glu__L_c":-1.0,
"glu__L_r":1.0
},
"lower_bound":0,
"upper_bound":1000,
"gene_reaction_rule":"",
"subsystem":"GLU_transport",
"notes":{
"original_bigg_ids":[
"GLUtr"
]
},
"annotation":{
"MetaNetX (MNX) Equation":"http://identifiers.org/metanetx.reaction/MNXR100301",
"Reactome":"http://www.reactome.org/content/detail/R-ALL-REACT_R-XTR-210439",
"BioCyc":"http://identifiers.org/biocyc/META:TRANS-RXN-234"
}
},
{
"id":"GLUt4",
"name":"Na+/glutamate symport",
"metabolites":{
"glu__L_c":1.0,
"glu__L_e":-1.0,
"na1_c":1.0,
"na1_e":-1.0
},
"lower_bound":0,
"upper_bound":1000,
"gene_reaction_rule":"ABAYE1309 or ABAYE2187",
"subsystem":"GLU_transport",
"notes":{
"original_bigg_ids":[
"GLUt4",
"GLUt4i",
"r1144"
]
},
"annotation":{
"MetaNetX (MNX) Equation":"http://identifiers.org/metanetx.reaction/MNXR100285",
"RHEA":"http://identifiers.org/rhea/29034"
}
},
{
"id":"GLYabc",
"name":"Glycine transport via ABC system",
"metabolites":{
"adp_c":1.0,
"atp_c":-1.0,
"gly_c":1.0,
"gly_e":-1.0,
"h2o_c":-1.0,
"h_c":1.0,
"pi_c":1.0
},
"lower_bound":0,
"upper_bound":1000,
"gene_reaction_rule":"",
"subsystem":"GLY_transport",
"notes":{
"original_bigg_ids":[
"GLYabc"
]
},
"annotation":{
"MetaNetX (MNX) Equation":"http://identifiers.org/metanetx.reaction/MNXR100367"
}
},
{
"id":"GLYt2r",
"name":"Glycine reversible transport via proton symport",
"metabolites":{
"gly_c":1.0,
"gly_e":-1.0,
"h_c":1.0,
"h_e":-1.0
},
"lower_bound":0,
"upper_bound":1000,
"gene_reaction_rule":"",
"subsystem":"GLY_transport",
"notes":{
"original_bigg_ids":[
"GLYt2",
"GLYt2r",
"GLYt6"
]
},
"annotation":{
"MetaNetX (MNX) Equation":"http://identifiers.org/metanetx.reaction/MNXR100368",
"BioCyc":"http://identifiers.org/biocyc/META:TRANS-RXN-62B",
"RHEA":"http://identifiers.org/rhea/28902"
}
},
{
"id":"GLYt4",
"name":"Glycine transport via sodium symport",
"metabolites":{
"gly_c":1.0,
"gly_e":-1.0,
"na1_c":1.0,
"na1_e":-1.0
},
"lower_bound":0,
"upper_bound":1000,
"gene_reaction_rule":"",
"subsystem":"GLY_transport",
"notes":{
"original_bigg_ids":[
"GLYt4",
"GLYt4r"
]
},
"annotation":{
"MetaNetX (MNX) Equation":"http://identifiers.org/metanetx.reaction/MNXR100351"
}
},
{
"id":"HISabc",
"name":"L-histidine transport via ABC system",
"metabolites":{
"adp_c":1.0,
"atp_c":-1.0,
"h2o_c":-1.0,
"h_c":1.0,
"his__L_c":1.0,
"his__L_e":-1.0,
"pi_c":1.0
},
"lower_bound":0,
"upper_bound":1000,
"gene_reaction_rule":"ABAYE1177 or ABAYE1180 or ABAYE1179 or ABAYE1178",
"subsystem":"HIS_transport",
"notes":{
"original_bigg_ids":[
"HISabc"
]
},
"annotation":{
"EC Number":"http://identifiers.org/ec-code/3.6.3.21",
"MetaNetX (MNX) Equation":"http://identifiers.org/metanetx.reaction/MNXR100644",
"BioCyc":"http://identifiers.org/biocyc/META:ABC-14-RXN",
"RHEA":"http://identifiers.org/rhea/29894#1"
}
},
{
"id":"HISt2r",
"name":"L histidine reversible transport via proton symport",
"metabolites":{
"h_c":1.0,
"h_e":-1.0,
"his__L_c":1.0,
"his__L_e":-1.0
},
"lower_bound":0,
"upper_bound":1000,
"gene_reaction_rule":"",
"subsystem":"HIS_transport",
"notes":{
"original_bigg_ids":[
"HISt",
"HISt2",
"HISt2r"
]
},
"annotation":{
"MetaNetX (MNX) Equation":"http://identifiers.org/metanetx.reaction/MNXR100645",
"RHEA":"http://identifiers.org/rhea/37050"
}
},
{
"id":"ILEabc",
"name":"L-isoleucine transport via ABC system",
"metabolites":{
"adp_c":1.0,
"atp_c":-1.0,
"h2o_c":-1.0,
"h_c":1.0,
"ile__L_c":1.0,
"ile__L_e":-1.0,
"pi_c":1.0
},
"lower_bound":0,
"upper_bound":1000,
"gene_reaction_rule":"",
"subsystem":"ILE_transport",
"notes":{
"original_bigg_ids":[
"ILEabc"
]
},
"annotation":{
"MetaNetX (MNX) Equation":"http://identifiers.org/metanetx.reaction/MNXR100821",
"BioCyc":"http://identifiers.org/biocyc/META:ABC-15-RXN",
"RHEA":"http://identifiers.org/rhea/29822#1"
}
},
{
"id":"ILEt2r",
"name":"L isoleucine reversible transport via proton symport",
"metabolites":{
"h_c":1.0,
"h_e":-1.0,
"ile__L_c":1.0,
"ile__L_e":-1.0
},
"lower_bound":0,
"upper_bound":1000,
"gene_reaction_rule":"ABAYE1619",
"subsystem":"ILE_transport",
"notes":{
"original_bigg_ids":[
"ILEt2",
"ILEt2r",
"ILEt6"
]
},
"annotation":{
"MetaNetX (MNX) Equation":"http://identifiers.org/metanetx.reaction/MNXR100822"
}
},
{
"id":"LEUabc",
"name":"L-leucine transport via ABC system",
"metabolites":{
"adp_c":1.0,
"atp_c":-1.0,
"h2o_c":-1.0,
"h_c":1.0,
"leu__L_c":1.0,
"leu__L_e":-1.0,
"pi_c":1.0
},
"lower_bound":0,
"upper_bound":1000,
"gene_reaction_rule":"",
"subsystem":"LEU_transport",
"notes":{
"original_bigg_ids":[
"LEUabc"
]
},
"annotation":{
"MetaNetX (MNX) Equation":"http://identifiers.org/metanetx.reaction/MNXR101054",
"BioCyc":"http://identifiers.org/biocyc/META:ABC-35-RXN",
"RHEA":"http://identifiers.org/rhea/29810#1"
}
},
{
"id":"LEUt2r",
"name":"L leucine reversible transport via proton symport",
"metabolites":{
"h_c":1.0,
"h_e":-1.0,
"leu__L_c":1.0,
"leu__L_e":-1.0
},
"lower_bound":0,
"upper_bound":1000,
"gene_reaction_rule":"ABAYE1619",
"subsystem":"LEU_transport",
"notes":{
"original_bigg_ids":[
"LEUt2",
"LEUt2r",
"LEUt6"
]
},
"annotation":{
"MetaNetX (MNX) Equation":"http://identifiers.org/metanetx.reaction/MNXR101055"
}
},
{
"id":"LYSabc",
"name":"L-lysine transport via ABC system",
"metabolites":{
"adp_c":1.0,
"atp_c":-1.0,
"h2o_c":-1.0,
"h_c":1.0,
"lys__L_c":1.0,
"lys__L_e":-1.0,
"pi_c":1.0
},
"lower_bound":0,
"upper_bound":1000,
"gene_reaction_rule":"ABAYE2253",
"subsystem":"LYS_transport",
"notes":{
"original_bigg_ids":[
"LYSabc"
]
},
"annotation":{
"EC Number":"http://identifiers.org/ec-code/3.6.3.21",
"MetaNetX (MNX) Equation":"http://identifiers.org/metanetx.reaction/MNXR101265",
"BioCyc":"http://identifiers.org/biocyc/META:ABC-3-RXN",
"RHEA":"http://identifiers.org/rhea/29890#1"
}
},
{
"id":"LYSt3r",
"name":"L lysine transport out via proton antiport reversible",
"metabolites":{
"h_c":1.0,
"h_e":-1.0,
"lys__L_c":-1.0,
"lys__L_e":1.0
},
"lower_bound":-1000,
"upper_bound":1000,
"gene_reaction_rule":"ABAYE0237 or ABAYE2263 or ABAYE2673 or ABAYE1306",
"subsystem":"LYS_transport",
"notes":{
"original_bigg_ids":[
"LYSt3r"
]
},
"annotation":{
"MetaNetX (MNX) Equation":"http://identifiers.org/metanetx.reaction/MNXR101267"
}
},
{
"id":"METabc",
"name":"L-methionine transport via ABC system",
"metabolites":{
"adp_c":1.0,
"atp_c":-1.0,
"h2o_c":-1.0,
"h_c":1.0,
"met__L_c":1.0,
"met__L_e":-1.0,
"pi_c":1.0
},
"lower_bound":0,
"upper_bound":1000,
"gene_reaction_rule":"(ABAYE1365 or ABAYE2168 or ABAYE2167 or ABAYE2638) and (ABAYE2170 or ABAYE1363)",
"subsystem":"MET_transport",
"notes":{
"original_bigg_ids":[
"METabc"
]
},
"annotation":{
"MetaNetX (MNX) Equation":"http://identifiers.org/metanetx.reaction/MNXR101489",
"BioCyc":"http://identifiers.org/biocyc/META:RXN0-4522",
"RHEA":"http://identifiers.org/rhea/32830#1"
}
},
{
"id":"METt2r",
"name":"L methionine reversible transport via proton symport",
"metabolites":{
"h_c":1.0,
"h_e":-1.0,
"met__L_c":1.0,
"met__L_e":-1.0
},
"lower_bound":0,
"upper_bound":1000,
"gene_reaction_rule":"",
"subsystem":"MET_transport",
"notes":{
"original_bigg_ids":[
"METt2",
"METt2r"
]
},
"annotation":{
"MetaNetX (MNX) Equation":"http://identifiers.org/metanetx.reaction/MNXR101490"
}
},
{
"id":"PHEt2r",
"name":"L phenylalanine reversible transport via proton symport",
"metabolites":{
"h_c":1.0,
"h_e":-1.0,
"phe__L_c":1.0,
"phe__L_e":-1.0
},
"lower_bound":0,
"upper_bound":1000,
"gene_reaction_rule":"(ABAYE1600 and (ABAYE1031 or ABAYE0069 or ABAYE0720))",
"subsystem":"PHE_transport",
"notes":{
"original_bigg_ids":[
"PHEt2r",
"PHEt6"
]
},
"annotation":{
"MetaNetX (MNX) Equation":"http://identifiers.org/metanetx.reaction/MNXR102635",
"BioCyc":"http://identifiers.org/biocyc/META:TRANS-RXN-56",
"RHEA":"http://identifiers.org/rhea/28926"
}
},
{
"id":"PHEtec",
"name":"L-phenylalanine transport via diffusion (extracellular to cytosol)",
"metabolites":{
"phe__L_c":1.0,
"phe__L_e":-1.0
},
"lower_bound":0,
"upper_bound":1000,
"gene_reaction_rule":"",
"subsystem":"PHE_transport",
"notes":{
"original_bigg_ids":[
"PHEtec"
]
},
"annotation":{
"MetaNetX (MNX) Equation":"http://identifiers.org/metanetx.reaction/MNXR102637",
"BioCyc":"http://identifiers.org/biocyc/META:RXN66-445",
"RHEA":"http://identifiers.org/rhea/27953"
}
},
{
"id":"PROabc",
"name":"L-proline transport via ABC system",
"metabolites":{
"adp_c":1.0,
"atp_c":-1.0,
"h2o_c":-1.0,
"h_c":1.0,
"pi_c":1.0,
"pro__L_c":1.0,
"pro__L_e":-1.0
},
"lower_bound":0,
"upper_bound":1000,
"gene_reaction_rule":"ABAYE3090",
"subsystem":"PRO_transport",
"notes":{
"original_bigg_ids":[
"PROabc"
]
},
"annotation":{
"MetaNetX (MNX) Equation":"http://identifiers.org/metanetx.reaction/MNXR103210",
"BioCyc":"http://identifiers.org/biocyc/META:ABC-26-RXN",
"RHEA":"http://identifiers.org/rhea/29818#1"
}
},
{
"id":"PROt2r",
"name":"L proline reversible transport via proton symport",
"metabolites":{
"h_c":1.0,
"h_e":-1.0,
"pro__L_c":1.0,
"pro__L_e":-1.0
},
"lower_bound":0,
"upper_bound":1000,
"gene_reaction_rule":"ABAYE1328 or ABAYE2834",
"subsystem":"PRO_transport",
"notes":{
"original_bigg_ids":[
"PROt2",
"PROt2r"
]
},
"annotation":{
"MetaNetX (MNX) Equation":"http://identifiers.org/metanetx.reaction/MNXR103211",
"BioCyc":"http://identifiers.org/biocyc/META:TRANS-RXN-29",
"RHEA":"http://identifiers.org/rhea/28966"
}
},
{
"id":"PROt4",
"name":"Na+/Proline-L symporter",
"metabolites":{
"na1_c":1.0,
"na1_e":-1.0,
"pro__L_c":1.0,
"pro__L_e":-1.0
},
"lower_bound":0,
"upper_bound":1000,
"gene_reaction_rule":"ABAYE2105",
"subsystem":"PRO_transport",
"notes":{
"original_bigg_ids":[
"PROt4",
"PROt4r"
]
},
"annotation":{
"MetaNetX (MNX) Equation":"http://identifiers.org/metanetx.reaction/MNXR103197",
"Reactome":"http://www.reactome.org/content/detail/R-ALL-REACT_R-TGU-352052",
"BioCyc":"http://identifiers.org/biocyc/META:TRANS-RXN-118",
"RHEA":"http://identifiers.org/rhea/28970"
}
},
{
"id":"SERabc",
"name":"L-serine transport via ABC system",
"metabolites":{
"adp_c":1.0,
"atp_c":-1.0,
"h2o_c":-1.0,
"h_c":1.0,
"pi_c":1.0,
"ser__L_c":1.0,
"ser__L_e":-1.0
},
"lower_bound":0,
"upper_bound":1000,
"gene_reaction_rule":"",
"subsystem":"SER_transport",
"notes":{
"original_bigg_ids":[
"SERabc"
]
},
"annotation":{
"MetaNetX (MNX) Equation":"http://identifiers.org/metanetx.reaction/MNXR104351"
}
},
{
"id":"SERt2r",
"name":"L serine reversible transport via proton symport",
"metabolites":{
"h_c":1.0,
"h_e":-1.0,
"ser__L_c":1.0,
"ser__L_e":-1.0
},
"lower_bound":0,
"upper_bound":1000,
"gene_reaction_rule":"",
"subsystem":"SER_transport",
"notes":{
"original_bigg_ids":[
"SERt2",
"SERt2r",
"SERt6",
"r2471"
]
},
"annotation":{
"MetaNetX (MNX) Equation":"http://identifiers.org/metanetx.reaction/MNXR104352",
"BioCyc":"http://identifiers.org/biocyc/META:TRANS-RXN-71",
"RHEA":"http://identifiers.org/rhea/28890"
}
},
{
"id":"THRabc",
"name":"L-threonine transport via ABC system",
"metabolites":{
"adp_c":1.0,
"atp_c":-1.0,
"h2o_c":-1.0,
"h_c":1.0,
"pi_c":1.0,
"thr__L_c":1.0,
"thr__L_e":-1.0
},
"lower_bound":0,
"upper_bound":1000,
"gene_reaction_rule":"",
"subsystem":"THR_transport",
"notes":{
"original_bigg_ids":[
"THRabc"
]
},
"annotation":{
"MetaNetX (MNX) Equation":"http://identifiers.org/metanetx.reaction/MNXR104849"
}
},
{
"id":"THRt2r",
"name":"L threonine reversible transport via proton symport",
"metabolites":{
"h_c":1.0,
"h_e":-1.0,
"thr__L_c":1.0,
"thr__L_e":-1.0
},
"lower_bound":0,
"upper_bound":1000,
"gene_reaction_rule":"",
"subsystem":"THR_transport",
"notes":{
"original_bigg_ids":[
"THRt2",
"THRt2r",
"THRt6"
]
},
"annotation":{
"MetaNetX (MNX) Equation":"http://identifiers.org/metanetx.reaction/MNXR104850",
"BioCyc":"http://identifiers.org/biocyc/META:TRANS-RXN-72",
"RHEA":"http://identifiers.org/rhea/28886"
}
},
{
"id":"TRPt2r",
"name":"L tryptophan reversible transport via proton symport",
"metabolites":{
"h_c":1.0,
"h_e":-1.0,
"trp__L_c":1.0,
"trp__L_e":-1.0
},
"lower_bound":0,
"upper_bound":1000,
"gene_reaction_rule":"(ABAYE1031 or ABAYE0069 or ABAYE0720)",
"subsystem":"TRP_transport",
"notes":{
"original_bigg_ids":[
"TRPt2",
"TRPt2r",
"TRPt6"
]
},
"annotation":{
"MetaNetX (MNX) Equation":"http://identifiers.org/metanetx.reaction/MNXR104950",
"BioCyc":"http://identifiers.org/biocyc/META:TRANS-RXN-76",
"RHEA":"http://identifiers.org/rhea/28882"
}
},
{
"id":"TYRt2r",
"name":"L tyrosine reversible transport via proton symport",
"metabolites":{
"h_c":1.0,
"h_e":-1.0,
"tyr__L_c":1.0,
"tyr__L_e":-1.0
},
"lower_bound":0,
"upper_bound":1000,
"gene_reaction_rule":"(ABAYE1031 or ABAYE0069 or ABAYE0720)",
"subsystem":"TYR_transport",
"notes":{
"original_bigg_ids":[
"TYRt2r",
"TYRt6"
]
},
"annotation":{
"MetaNetX (MNX) Equation":"http://identifiers.org/metanetx.reaction/MNXR105003",
"BioCyc":"http://identifiers.org/biocyc/META:TRANS-RXN-77",
"RHEA":"http://identifiers.org/rhea/28878"
}
},
{
"id":"TYRt",
"name":"L-tyrosine transport",
"metabolites":{
"tyr__L_c":1.0,
"tyr__L_e":-1.0
},
"lower_bound":0,
"upper_bound":1000,
"gene_reaction_rule":"",
"subsystem":"TYR_transport",
"notes":{
"original_bigg_ids":[
"TYRt"
]
},
"annotation":{
"MetaNetX (MNX) Equation":"http://identifiers.org/metanetx.reaction/MNXR105002",
"BioCyc":"http://identifiers.org/biocyc/META:RXN66-446"
}
},
{
"id":"VALabc",
"name":"L-valine transport via ABC system",
"metabolites":{
"adp_c":1.0,
"atp_c":-1.0,
"h2o_c":-1.0,
"h_c":1.0,
"pi_c":1.0,
"val__L_c":1.0,
"val__L_e":-1.0
},
"lower_bound":0,
"upper_bound":1000,
"gene_reaction_rule":"",
"subsystem":"VAL_transport",
"notes":{
"original_bigg_ids":[
"VALabc"
]
},
"annotation":{
"MetaNetX (MNX) Equation":"http://identifiers.org/metanetx.reaction/MNXR105187",
"BioCyc":"http://identifiers.org/biocyc/META:ABC-36-RXN",
"RHEA":"http://identifiers.org/rhea/29806#2"
}
},
{
"id":"VALt2r",
"name":"L valine reversible transport via proton symport",
"metabolites":{
"h_c":1.0,
"h_e":-1.0,
"val__L_c":1.0,
"val__L_e":-1.0
},
"lower_bound":0,
"upper_bound":1000,
"gene_reaction_rule":"ABAYE1619",
"subsystem":"VAL_transport",
"notes":{
"original_bigg_ids":[
"VALt2",
"VALt2r",
"VALt6"
]
},
"annotation":{
"MetaNetX (MNX) Equation":"http://identifiers.org/metanetx.reaction/MNXR105188"
}
},
{
"id":"DSERt2",
"name":"D-serine transport via proton symport",
"metabolites":{
"h_c":1.0,
"h_e":-1.0,
"ser__D_c":1.0,
"ser__D_e":-1.0
},
"lower_bound":0,
"upper_bound":1000,
"gene_reaction_rule":"",
"subsystem":"DSER_transport",
"notes":{
"original_bigg_ids":[
"DSERt2",
"DSERt2r",
"SER_Dt6"
]
},
"annotation":{
"MetaNetX (MNX) Equation":"http://identifiers.org/metanetx.reaction/MNXR97798",
"BioCyc":"http://identifiers.org/biocyc/META:RXN0-5130"
}
},
{
"id":"ARGORNt7",
"name":"Arginine/ornithine antiporter",
"metabolites":{
"arg__L_c":1.0,
"arg__L_e":-1.0,
"orn_c":-1.0,
"orn_e":1.0
},
"lower_bound":0,
"upper_bound":1000,
"gene_reaction_rule":"ABAYE2872",
"subsystem":"ARG_transport",
"notes":{
"original_bigg_ids":[
"ARGORNt7",
"r1667"
]
},
"annotation":{
"MetaNetX (MNX) Equation":"http://identifiers.org/metanetx.reaction/MNXR95946",
"RHEA":"http://identifiers.org/rhea/34994"
}
},
{
"id":"ORNabc",
"name":"Ornithine transport via ABC system",
"metabolites":{
"adp_c":1.0,
"atp_c":-1.0,
"h2o_c":-1.0,
"h_c":1.0,
"orn_c":1.0,
"orn_e":-1.0,
"pi_c":1.0
},
"lower_bound":0,
"upper_bound":1000,
"gene_reaction_rule":"ABAYE2253",
"subsystem":"ORN_transport",
"notes":{
"original_bigg_ids":[
"ORNabc"
]
},
"annotation":{
"EC Number":"http://identifiers.org/ec-code/3.6.3.21",
"MetaNetX (MNX) Equation":"http://identifiers.org/metanetx.reaction/MNXR102222",
"BioCyc":"http://identifiers.org/biocyc/META:ABC-37-RXN",
"RHEA":"http://identifiers.org/rhea/29886#1"
}
},
{
"id":"PTRCabc",
"name":"Putrescine transport via ABC system",
"metabolites":{
"adp_c":1.0,
"atp_c":-1.0,
"h2o_c":-1.0,
"h_c":1.0,
"pi_c":1.0,
"ptrc_c":1.0,
"ptrc_e":-1.0
},
"lower_bound":0,
"upper_bound":1000,
"gene_reaction_rule":"",
"subsystem":"PTRC_transport",
"notes":{
"original_bigg_ids":[
"PTRCabc"
]
},
"annotation":{
"EC Number":"http://identifiers.org/ec-code/3.6.3.31",
"MetaNetX (MNX) Equation":"http://identifiers.org/metanetx.reaction/MNXR103338",
"BioCyc":"http://identifiers.org/biocyc/META:ABC-25-RXN",
"RHEA":"http://identifiers.org/rhea/29998#1"
}
},
{
"id":"SPMDabc",
"name":"Spermidine transport via ABC system",
"metabolites":{
"adp_c":1.0,
"atp_c":-1.0,
"h2o_c":-1.0,
"h_c":1.0,
"pi_c":1.0,
"spmd_c":1.0,
"spmd_e":-1.0
},
"lower_bound":0,
"upper_bound":1000,
"gene_reaction_rule":"",
"subsystem":"SPRMD_transport",
"notes":{
"original_bigg_ids":[
"SPMDabc"
]
},
"annotation":{
"EC Number":"http://identifiers.org/ec-code/3.6.3.31",
"MetaNetX (MNX) Equation":"http://identifiers.org/metanetx.reaction/MNXR104494",
"BioCyc":"http://identifiers.org/biocyc/META:ABC-24-RXN",
"RHEA":"http://identifiers.org/rhea/30002#1"
}
},
{
"id":"UREAt",
"name":"Urea transport via facilitate diffusion",
"metabolites":{
"urea_c":1.0,
"urea_e":-1.0
},
"lower_bound":0,
"upper_bound":1000,
"gene_reaction_rule":"",
"subsystem":"UREA_transport",
"notes":{
"original_bigg_ids":[
"UREAt"
]
},
"annotation":{
"MetaNetX (MNX) Equation":"http://identifiers.org/metanetx.reaction/MNXR105156",
"Reactome":"http://www.reactome.org/content/detail/R-ALL-REACT_R-XTR-507875",
"BioCyc":"http://identifiers.org/biocyc/META:TRANS-RXN0-460",
"RHEA":"http://identifiers.org/rhea/32802"
}
},
{
"id":"CHLt2",
"name":"Choline transport via proton symport",
"metabolites":{
"chol_c":1.0,
"chol_e":-1.0,
"h_c":1.0,
"h_e":-1.0
},
"lower_bound":0,
"upper_bound":1000,
"gene_reaction_rule":"(ABAYE2963 or (ABAYE2864 or ABAYE2865 or ABAYE0190))",
"subsystem":"CHOLINE_transport",
"notes":{
"original_bigg_ids":[
"CHLt2",
"CHLt2r"
]
},
"annotation":{
"MetaNetX (MNX) Equation":"http://identifiers.org/metanetx.reaction/MNXR96692",
"BioCyc":"http://identifiers.org/biocyc/META:TRANS-RXN-99",
"RHEA":"http://identifiers.org/rhea/28846"
}
},
{
"id":"ADNt2",
"name":"Adenosine transport in via proton symport",
"metabolites":{
"adn_c":1.0,
"adn_e":-1.0,
"h_c":1.0,
"h_e":-1.0
},
"lower_bound":0,
"upper_bound":1000,
"gene_reaction_rule":"",
"subsystem":"ADN_transport",
"notes":{
"original_bigg_ids":[
"ADNt2",
"ADNt2r"
]
},
"annotation":{
"MetaNetX (MNX) Equation":"http://identifiers.org/metanetx.reaction/MNXR95461",
"BioCyc":"http://identifiers.org/biocyc/META:TRANS-RXN-203",
"RHEA":"http://identifiers.org/rhea/29990"
}
},
{
"id":"CYTDt2",
"name":"Cytidine transport in via proton symport",
"metabolites":{
"cytd_c":1.0,
"cytd_e":-1.0,
"h_c":1.0,
"h_e":-1.0
},
"lower_bound":0,
"upper_bound":1000,
"gene_reaction_rule":"",
"subsystem":"CYTD_transport",
"notes":{
"original_bigg_ids":[
"CYTDt2",
"CYTDt2r"
]
},
"annotation":{
"MetaNetX (MNX) Equation":"http://identifiers.org/metanetx.reaction/MNXR97044",
"BioCyc":"http://identifiers.org/biocyc/META:TRANS-RXN-108B",
"RHEA":"http://identifiers.org/rhea/29986"
}
},
{
"id":"DADNt2",
"name":"Deoxyadenosine transport in via proton symport",
"metabolites":{
"dad_2_c":1.0,
"dad_2_e":-1.0,
"h_c":1.0,
"h_e":-1.0
},
"lower_bound":0,
"upper_bound":1000,
"gene_reaction_rule":"",
"subsystem":"DA_transport",
"notes":{
"original_bigg_ids":[
"DADNt2"
]
},
"annotation":{
"MetaNetX (MNX) Equation":"http://identifiers.org/metanetx.reaction/MNXR97080",
"BioCyc":"http://identifiers.org/biocyc/META:TRANS-RXN-108C",
"RHEA":"http://identifiers.org/rhea/29982"
}
},
{
"id":"DCYTt2",
"name":"Deoxycytidine transport in via proton symport",
"metabolites":{
"dcyt_c":1.0,
"dcyt_e":-1.0,
"h_c":1.0,
"h_e":-1.0
},
"lower_bound":0,
"upper_bound":1000,
"gene_reaction_rule":"",
"subsystem":"DC_transport",
"notes":{
"original_bigg_ids":[
"DCYTt2"
]
},
"annotation":{
"MetaNetX (MNX) Equation":"http://identifiers.org/metanetx.reaction/MNXR97209",
"BioCyc":"http://identifiers.org/biocyc/META:TRANS-RXN-108D",
"RHEA":"http://identifiers.org/rhea/29978"
}
},
{
"id":"DGSNt2",
"name":"Deoxyguanosine transport in via proton symport",
"metabolites":{
"dgsn_c":1.0,
"dgsn_e":-1.0,
"h_c":1.0,
"h_e":-1.0
},
"lower_bound":0,
"upper_bound":1000,
"gene_reaction_rule":"",
"subsystem":"DG_transport",
"notes":{
"original_bigg_ids":[
"DGSNt2"
]
},
"annotation":{
"MetaNetX (MNX) Equation":"http://identifiers.org/metanetx.reaction/MNXR97325"
}
},
{
"id":"THMDt2",
"name":"Thymidine transport in via proton symport",
"metabolites":{
"h_c":1.0,
"h_e":-1.0,
"thymd_c":1.0,
"thymd_e":-1.0
},
"lower_bound":0,
"upper_bound":1000,
"gene_reaction_rule":"",
"subsystem":"DT_transport",
"notes":{
"original_bigg_ids":[
"THMDt2",
"THMDt2r"
]
},
"annotation":{
"MetaNetX (MNX) Equation":"http://identifiers.org/metanetx.reaction/MNXR104818",
"BioCyc":"http://identifiers.org/biocyc/META:TRANS-RXN-108H",
"RHEA":"http://identifiers.org/rhea/29958"
}
},
{
"id":"DURIt2",
"name":"Deoxyuridine transport in via proton symport",
"metabolites":{
"duri_c":1.0,
"duri_e":-1.0,
"h_c":1.0,
"h_e":-1.0
},
"lower_bound":0,
"upper_bound":1000,
"gene_reaction_rule":"",
"subsystem":"DU_transport",
"notes":{
"original_bigg_ids":[
"DURIt2"
]
},
"annotation":{
"MetaNetX (MNX) Equation":"http://identifiers.org/metanetx.reaction/MNXR97820",
"BioCyc":"http://identifiers.org/biocyc/META:TRANS-RXN-108F",
"RHEA":"http://identifiers.org/rhea/29970"
}
},
{
"id":"GSNt2",
"name":"Guanosine transport in via proton symport",
"metabolites":{
"gsn_c":1.0,
"gsn_e":-1.0,
"h_c":1.0,
"h_e":-1.0
},
"lower_bound":0,
"upper_bound":1000,
"gene_reaction_rule":"",
"subsystem":"GSN_transport",
"notes":{
"original_bigg_ids":[
"GSNt2",
"GSNt2r"
]
},
"annotation":{
"MetaNetX (MNX) Equation":"http://identifiers.org/metanetx.reaction/MNXR100434"
}
},
{
"id":"URIt2",
"name":"Uridine transport in via proton symport",
"metabolites":{
"h_c":1.0,
"h_e":-1.0,
"uri_c":1.0,
"uri_e":-1.0
},
"lower_bound":0,
"upper_bound":1000,
"gene_reaction_rule":"",
"subsystem":"URI_transport",
"notes":{
"original_bigg_ids":[
"URIt2",
"URIt2r"
]
},
"annotation":{
"MetaNetX (MNX) Equation":"http://identifiers.org/metanetx.reaction/MNXR105166",
"BioCyc":"http://identifiers.org/biocyc/META:TRANS-RXN-108I",
"RHEA":"http://identifiers.org/rhea/29954"
}
},
{
"id":"CSNt2",
"name":"Cytosine transport in via proton symport",
"metabolites":{
"csn_c":1.0,
"csn_e":-1.0,
"h_c":1.0,
"h_e":-1.0
},
"lower_bound":0,
"upper_bound":1000,
"gene_reaction_rule":"ABAYE2331 or ABAYE2145",
"subsystem":"CT_transport",
"notes":{
"original_bigg_ids":[
"CSNt2"
]
},
"annotation":{
"MetaNetX (MNX) Equation":"http://identifiers.org/metanetx.reaction/MNXR96929",
"BioCyc":"http://identifiers.org/biocyc/META:TRANS-RXN-199",
"RHEA":"http://identifiers.org/rhea/29938"
}
},
{
"id":"XANt2",
"name":"Xanthine transport in via proton symport",
"metabolites":{
"h_c":1.0,
"h_e":-1.0,
"xan_c":1.0,
"xan_e":-1.0
},
"lower_bound":0,
"upper_bound":1000,
"gene_reaction_rule":"ABAYE0645",
"subsystem":"XAN_transport",
"notes":{
"original_bigg_ids":[
"XANt2",
"XANt6"
]
},
"annotation":{
"MetaNetX (MNX) Equation":"http://identifiers.org/metanetx.reaction/MNXR105227",
"BioCyc":"http://identifiers.org/biocyc/META:TRANS-RXN-206",
"RHEA":"http://identifiers.org/rhea/29666"
}
},
{
"id":"URAt2",
"name":"Uracil transport in via proton symport",
"metabolites":{
"h_c":1.0,
"h_e":-1.0,
"ura_c":1.0,
"ura_e":-1.0
},
"lower_bound":0,
"upper_bound":1000,
"gene_reaction_rule":"(ABAYE0027 or (ABAYE2331 or ABAYE2145))",
"subsystem":"URA_transport",
"notes":{
"original_bigg_ids":[
"URAt2",
"URAt2r",
"URAt6"
]
},
"annotation":{
"MetaNetX (MNX) Equation":"http://identifiers.org/metanetx.reaction/MNXR105148",
"BioCyc":"http://identifiers.org/biocyc/META:TRANS-RXN-132",
"RHEA":"http://identifiers.org/rhea/29242"
}
},
{
"id":"TAURabc",
"name":"Taurine transport via ABC system",
"metabolites":{
"adp_c":1.0,
"atp_c":-1.0,
"h2o_c":-1.0,
"h_c":1.0,
"pi_c":1.0,
"taur_c":1.0,
"taur_e":-1.0
},
"lower_bound":0,
"upper_bound":1000,
"gene_reaction_rule":"(ABAYE2211 or ABAYE2210 or ABAYE2212 or ((ABAYE3841 or ABAYE3840) and (ABAYE3843) and ABAYE3844))",
"subsystem":"TR_transport",
"notes":{
"original_bigg_ids":[
"TAURabc"
]
},
"annotation":{
"EC Number":"http://identifiers.org/ec-code/3.6.3.36",
"MetaNetX (MNX) Equation":"http://identifiers.org/metanetx.reaction/MNXR104732",
"BioCyc":"http://identifiers.org/biocyc/META:ABC-64-RXN",
"RHEA":"http://identifiers.org/rhea/14616#1"
}
},
{
"id":"ETHAt6",
"name":"Ethanolamine transport inout via proton symport",
"metabolites":{
"etha_c":1.0,
"etha_e":-1.0,
"h_c":1.0,
"h_e":-1.0
},
"lower_bound":0,
"upper_bound":1000,
"gene_reaction_rule":"",
"subsystem":"ETHA_transport",
"notes":{
"original_bigg_ids":[
"ETHAt6"
]
},
"annotation":{
"MetaNetX (MNX) Equation":"http://identifiers.org/metanetx.reaction/MNXR97975"
}
},
{
"id":"GLYBabc",
"name":"Glycine betaine transport via ABC system",
"metabolites":{
"adp_c":1.0,
"atp_c":-1.0,
"glyb_c":1.0,
"glyb_e":-1.0,
"h2o_c":-1.0,
"h_c":1.0,
"pi_c":1.0
},
"lower_bound":0,
"upper_bound":1000,
"gene_reaction_rule":"ABAYE3090",
"subsystem":"BETAINE_transport",
"notes":{
"original_bigg_ids":[
"GLYBabc"
]
},
"annotation":{
"MetaNetX (MNX) Equation":"http://identifiers.org/metanetx.reaction/MNXR100314",
"BioCyc":"http://identifiers.org/biocyc/META:TRANS-RXN-283",
"RHEA":"http://identifiers.org/rhea/32786#1"
}
},
{
"id":"BZt",
"name":"Benzoate transport (diffusion)",
"metabolites":{
"bz_c":1.0,
"bz_e":-1.0
},
"lower_bound":0,
"upper_bound":1000,
"gene_reaction_rule":"",
"subsystem":"BZ_transport",
"notes":{
"original_bigg_ids":[
"BZt"
]
},
"annotation":{
"MetaNetX (MNX) Equation":"http://identifiers.org/metanetx.reaction/MNXR96370",
"RHEA":"http://identifiers.org/rhea/32814"
}
},
{
"id":"UDG4EP",
"name":"",
"metabolites":{
"dtdpgal_c":1.0,
"dtdpglu_c":-1.0
},
"lower_bound":-1000,
"upper_bound":1000.0,
"gene_reaction_rule":"ABAYE1562 or ABAYE3804",
"subsystem":"Nucleotide sugars metabolism"
},
{
"id":"AADa",
"name":"",
"metabolites":{
"aad_c":-1.0,
"accoa_c":1.0,
"amp_c":1.0,
"coa_c":-1.0
},
"lower_bound":-1000,
"upper_bound":1000.0,
"gene_reaction_rule":"ABAYE0179 or ABAYE1413 or ABAYE3766",
"subsystem":"Pyruvate metabolism"
},
{
"id":"AADb",
"name":"",
"metabolites":{
"aad_c":1.0,
"ac_c":-1.0,
"atp_c":-1.0,
"ppi_c":1.0
},
"lower_bound":-1000,
"upper_bound":1000.0,
"gene_reaction_rule":"ABAYE0179 or ABAYE1413 or ABAYE3766",
"subsystem":"Pyruvate metabolism"
},
{
"id":"PDHE1",
"name":"",
"metabolites":{
"adhlam_c":-1.0,
"hethmpp_c":1.0,
"lpam_c":1.0,
"thmpp_c":-1.0
},
"lower_bound":-1000,
"upper_bound":1000.0,
"gene_reaction_rule":"ABAYE0157 or (ABAYE1947 or ABAYE1948)",
"subsystem":"Pyruvate metabolism"
},
{
"id":"L24DC",
"name":"",
"metabolites":{
"co2_c":-1.0,
"eoaa_c":1.0,
"pyr_c":-1.0
},
"lower_bound":-1000,
"upper_bound":1000.0,
"gene_reaction_rule":"ABAYE1027",
"subsystem":"Pyruvate metabolism"
},
{
"id":"TSRARb",
"name":"",
"metabolites":{
"2h3oppan_c":1.0,
"glyc__R_c":-1.0,
"h_c":1.0,
"nadp_c":-1.0,
"nadph_c":1.0
},
"lower_bound":-1000,
"upper_bound":1000.0,
"gene_reaction_rule":"ABAYE1786",
"subsystem":"Glyoxylate and dicarboxylate metabolism"
},
{
"id":"FACT",
"name":"",
"metabolites":{
"2obut_c":-1.0,
"coa_c":-1.0,
"for_c":1.0,
"ppcoa_c":2.0
},
"lower_bound":-1000,
"upper_bound":1000.0,
"gene_reaction_rule":"",
"subsystem":"Propanoate metabolism"
},
{
"id":"MMSADP",
"name":"",
"metabolites":{
"co2_c":1.0,
"coa_c":-1.0,
"mmtsa_c":-1.0,
"nad_c":-1.0,
"nadh_c":1.0,
"ppcoa_c":1.0
},
"lower_bound":0.0,
"upper_bound":1000.0,
"gene_reaction_rule":"ABAYE1296 or ABAYE3768",
"subsystem":"Propanoate metabolism"
},
{
"id":"PPDH",
"name":"",
"metabolites":{
"fad_c":-1.0,
"fadh2_c":1.0,
"ppcoa_c":-1.0,
"prpncoa_c":1.0
},
"lower_bound":-1000,
"upper_bound":1000.0,
"gene_reaction_rule":"ABAYE1296 or ABAYE3768",
"subsystem":"Propanoate metabolism"
},
{
"id":"HBCE",
"name":"",
"metabolites":{
"3hbcoa__R_c":1.0,
"3hbcoa_c":-1.0
},
"lower_bound":-1000,
"upper_bound":1000.0,
"gene_reaction_rule":"ABAYE0628 or ABAYE3470",
"subsystem":"Butanoate metabolism"
},
{
"id":"ANDO1",
"name":"",
"metabolites":{
"anth_c":-1.0,
"catechol_c":1.0,
"co2_c":1.0,
"nad_c":1.0,
"nadh_c":-1.0,
"nh3_c":1.0,
"o2_c":-1.0
},
"lower_bound":0,
"upper_bound":1000.0,
"gene_reaction_rule":"ABAYE1896 and ABAYE1897",
"subsystem":"Nitrogen metabolism"
},
{
"id":"ANDO2",
"name":"",
"metabolites":{
"anth_c":-1.0,
"catechol_c":1.0,
"co2_c":1.0,
"nadp_c":1.0,
"nadph_c":-1.0,
"nh3_c":1.0,
"o2_c":-1.0
},
"lower_bound":0,
"upper_bound":1000.0,
"gene_reaction_rule":"ABAYE1896 and ABAYE1897",
"subsystem":"Nitrogen metabolism"
},
{
"id":"SULRSI",
"name":"",
"metabolites":{
"h2o_c":-3.0,
"h_c":4.0,
"nadp_c":-3.0,
"nadph_c":3.0,
"sel_c":1.0,
"slnt_c":-1.0
},
"lower_bound":0.0,
"upper_bound":1000.0,
"gene_reaction_rule":"ABAYE0634",
"subsystem":"Sulfur metabolism"
},
{
"id":"ATPB",
"name":"",
"metabolites":{
"adp_c":1.0,
"atp_c":-1.0,
"pi_c":1.0
},
"lower_bound":0,
"upper_bound":1000.0,
"gene_reaction_rule":"ABAYE3296",
"subsystem":"Purine metabolism"
},
{
"id":"AHDPD",
"name":"",
"metabolites":{
"ala_B_c":1.0,
"carn_c":-1.0,
"h2o_c":-1.0,
"his__L_c":1.0
},
"lower_bound":0.0,
"upper_bound":1000.0,
"gene_reaction_rule":"ABAYE1209",
"subsystem":"Alanine and aspartate metabolism"
},
{
"id":"BEF",
"name":"",
"metabolites":{
"betald_c":-1.0,
"fad_c":-1.0,
"fadh2_c":1.0,
"glyb_c":1.0,
"h2o_c":-1.0,
"h_c":2.0
},
"lower_bound":0.0,
"upper_bound":1000.0,
"gene_reaction_rule":"ABAYE2868",
"subsystem":"Glycine, serine and threonine metabolism"
},
{
"id":"CAOPT",
"name":"",
"metabolites":{
"aact_c":-1.0,
"h2o2_c":1.0,
"mthgxl_c":1.0,
"nh3_c":1.0,
"o2_c":-1.0
},
"lower_bound":-1000,
"upper_bound":1000.0,
"gene_reaction_rule":"ABAYE1710",
"subsystem":"Glycine, serine and threonine metabolism"
},
{
"id":"HCYSS1",
"name":"",
"metabolites":{
"ac_c":1.0,
"achms_c":-1.0,
"h2s_c":-1.0,
"hcys__L_c":1.0
},
"lower_bound":-1000,
"upper_bound":1000.0,
"gene_reaction_rule":"ABAYE0264",
"subsystem":"Methionine metabolism"
},
{
"id":"HCYSS2",
"name":"",
"metabolites":{
"ac_c":1.0,
"achms_c":-1.0,
"h_c":1.0,
"hcys__L_c":1.0,
[truncated: 560,601 more chars]
