# Supplementary material for: iCN718, an Updated and Improved Genome-Scale Metabolic Network Reconstruction of Acinetobacter baumannii AYE
Source: Front Genet. 2018 Apr 10;9:121. doi: 10.3389/fgene.2018.00121 (PMC5902709; doi:10.3389/fgene.2018.00121)
Supplement: DATA SHEET S3 — iCN718.sbml: Reconstruction in SBML format. [file Data_Sheet_3.ZIP]

Archive with 2 entries (1 files):
- Supplementary File 3/
- Supplementary File 3/iCN718.sbml
