# Supplementary material for: iCN718, an Updated and Improved Genome-Scale Metabolic Network Reconstruction of Acinetobacter baumannii AYE
Source: Front Genet. 2018 Apr 10;9:121. doi: 10.3389/fgene.2018.00121 (PMC5902709; doi:10.3389/fgene.2018.00121)
Supplement: DATA SHEET S3 — iCN718.sbml: Reconstruction in SBML format. [file Data_Sheet_3.ZIP › Supplementary File 3/iCN718.sbml]

<?xml version='1.0' encoding='UTF-8'?>
<sbml xmlns:fbc="http://www.sbml.org/sbml/level3/version1/fbc/version2" level="3" sboTerm="SBO:0000624" version="1" xmlns="http://www.sbml.org/sbml/level3/version1/core" fbc:required="false">
  <model fbc:strict="true" id="iCN718" name="iCN652">
    <listOfUnitDefinitions>
      <unitDefinition id="mmol_per_gDW_per_hr">
        <listOfUnits>
          <unit exponent="1" kind="mole" multiplier="1" scale="-3"/>
          <unit exponent="-1" kind="gram" multiplier="1" scale="0"/>
          <unit exponent="-1" kind="second" multiplier="3600" scale="0"/>
        </listOfUnits>
      </unitDefinition>
    </listOfUnitDefinitions>
    <fbc:listOfObjectives fbc:activeObjective="obj">
      <fbc:objective fbc:id="obj" fbc:type="maximize">
        <fbc:listOfFluxObjectives>
          <fbc:fluxObjective fbc:reaction="R_BIOMASS" fbc:coefficient="1"/>
        </fbc:listOfFluxObjectives>
      </fbc:objective>
    </fbc:listOfObjectives>
    <listOfParameters>
      <parameter constant="true" id="cobra_default_lb" sboTerm="SBO:0000626" units="mmol_per_gDW_per_hr" value="-999999"/>
      <parameter constant="true" id="cobra_default_ub" sboTerm="SBO:0000626" units="mmol_per_gDW_per_hr" value="999999"/>
      <parameter constant="true" id="cobra_0_bound" sboTerm="SBO:0000626" units="mmol_per_gDW_per_hr" value="0"/>
      <parameter constant="true" id="R_GALM1_upper_bound" sboTerm="SBO:0000625" units="mmol_per_gDW_per_hr" value="1000"/>
      <parameter constant="true" id="R_GALM1_lower_bound" sboTerm="SBO:0000625" units="mmol_per_gDW_per_hr" value="-1000"/>
      <parameter constant="true" id="R_G6PI_upper_bound" sboTerm="SBO:0000625" units="mmol_per_gDW_per_hr" value="1000"/>
      <parameter constant="true" id="R_G6PI_lower_bound" sboTerm="SBO:0000625" units="mmol_per_gDW_per_hr" value="-1000"/>
      <parameter constant="true" id="R_PGI_upper_bound" sboTerm="SBO:0000625" units="mmol_per_gDW_per_hr" value="1000"/>
      <parameter constant="true" id="R_PGI_lower_bound" sboTerm="SBO:0000625" units="mmol_per_gDW_per_hr" value="-1000"/>
      <parameter constant="true" id="R_G6PI3_upper_bound" sboTerm="SBO:0000625" units="mmol_per_gDW_per_hr" value="1000"/>
      <parameter constant="true" id="R_G6PI3_lower_bound" sboTerm="SBO:0000625" units="mmol_per_gDW_per_hr" value="-1000"/>
      <parameter constant="true" id="R_PGMT_upper_bound" sboTerm="SBO:0000625" units="mmol_per_gDW_per_hr" value="1000"/>
      <parameter constant="true" id="R_PGMT_lower_bound" sboTerm="SBO:0000625" units="mmol_per_gDW_per_hr" value="-1000"/>
      <parameter constant="true" id="R_FBP_upper_bound" sboTerm="SBO:0000625" units="mmol_per_gDW_per_hr" value="1000"/>
      <parameter constant="true" id="R_FBA_upper_bound" sboTerm="SBO:0000625" units="mmol_per_gDW_per_hr" value="1000"/>
      <parameter constant="true" id="R_FBA_lower_bound" sboTerm="SBO:0000625" units="mmol_per_gDW_per_hr" value="-1000"/>
      <parameter constant="true" id="R_TPI_upper_bound" sboTerm="SBO:0000625" units="mmol_per_gDW_per_hr" value="1000"/>
      <parameter constant="true" id="R_TPI_lower_bound" sboTerm="SBO:0000625" units="mmol_per_gDW_per_hr" value="-1000"/>
      <parameter constant="true" id="R_GAPD_upper_bound" sboTerm="SBO:0000625" units="mmol_per_gDW_per_hr" value="1000"/>
      <parameter constant="true" id="R_GAPD_lower_bound" sboTerm="SBO:0000625" units="mmol_per_gDW_per_hr" value="-1000"/>
      <parameter constant="true" id="R_PGK_upper_bound" sboTerm="SBO:0000625" units="mmol_per_gDW_per_hr" value="1000"/>
      <parameter constant="true" id="R_PGK_lower_bound" sboTerm="SBO:0000625" units="mmol_per_gDW_per_hr" value="-1000"/>
      <parameter constant="true" id="R_PGM_1_upper_bound" sboTerm="SBO:0000625" units="mmol_per_gDW_per_hr" value="1000"/>
      <parameter constant="true" id="R_PGM_1_lower_bound" sboTerm="SBO:0000625" units="mmol_per_gDW_per_hr" value="-1000"/>
      <parameter constant="true" id="R_ENO_upper_bound" sboTerm="SBO:0000625" units="mmol_per_gDW_per_hr" value="1000"/>
      <parameter constant="true" id="R_ENO_lower_bound" sboTerm="SBO:0000625" units="mmol_per_gDW_per_hr" value="-1000"/>
      <parameter constant="true" id="R_ACS_upper_bound" sboTerm="SBO:0000625" units="mmol_per_gDW_per_hr" value="1000"/>
      <parameter constant="true" id="R_ACS_lower_bound" sboTerm="SBO:0000625" units="mmol_per_gDW_per_hr" value="-1000"/>
      <parameter constant="true" id="R_ALDD2x_upper_bound" sboTerm="SBO:0000625" units="mmol_per_gDW_per_hr" value="1000"/>
      <parameter constant="true" id="R_ALCD2x_upper_bound" sboTerm="SBO:0000625" units="mmol_per_gDW_per_hr" value="1000"/>
      <parameter constant="true" id="R_ALCD2x_lower_bound" sboTerm="SBO:0000625" units="mmol_per_gDW_per_hr" value="-1000"/>
      <parameter constant="true" id="R_CS_upper_bound" sboTerm="SBO:0000625" units="mmol_per_gDW_per_hr" value="1000"/>
      <parameter constant="true" id="R_ACONT_upper_bound" sboTerm="SBO:0000625" units="mmol_per_gDW_per_hr" value="1000"/>
      <parameter constant="true" id="R_ACONT_lower_bound" sboTerm="SBO:0000625" units="mmol_per_gDW_per_hr" value="-1000"/>
      <parameter constant="true" id="R_ICDHyr_upper_bound" sboTerm="SBO:0000625" units="mmol_per_gDW_per_hr" value="1000"/>
      <parameter constant="true" id="R_AKGDa_upper_bound" sboTerm="SBO:0000625" units="mmol_per_gDW_per_hr" value="1000"/>
      <parameter constant="true" id="R_AKGDb_upper_bound" sboTerm="SBO:0000625" units="mmol_per_gDW_per_hr" value="1000"/>
      <parameter constant="true" id="R_SUCOAS_upper_bound" sboTerm="SBO:0000625" units="mmol_per_gDW_per_hr" value="1000"/>
      <parameter constant="true" id="R_SUCOAS_lower_bound" sboTerm="SBO:0000625" units="mmol_per_gDW_per_hr" value="-1000"/>
      <parameter constant="true" id="R_SUCD1_upper_bound" sboTerm="SBO:0000625" units="mmol_per_gDW_per_hr" value="1000"/>
      <parameter constant="true" id="R_FRD2_upper_bound" sboTerm="SBO:0000625" units="mmol_per_gDW_per_hr" value="1000"/>
      <parameter constant="true" id="R_FRD3_upper_bound" sboTerm="SBO:0000625" units="mmol_per_gDW_per_hr" value="1000"/>
      <parameter constant="true" id="R_FUM_upper_bound" sboTerm="SBO:0000625" units="mmol_per_gDW_per_hr" value="1000"/>
      <parameter constant="true" id="R_FUM_lower_bound" sboTerm="SBO:0000625" units="mmol_per_gDW_per_hr" value="-1000"/>
      <parameter constant="true" id="R_MDH_upper_bound" sboTerm="SBO:0000625" units="mmol_per_gDW_per_hr" value="1000"/>
      <parameter constant="true" id="R_MDH_lower_bound" sboTerm="SBO:0000625" units="mmol_per_gDW_per_hr" value="-1000"/>
      <parameter constant="true" id="R_RPE_upper_bound" sboTerm="SBO:0000625" units="mmol_per_gDW_per_hr" value="1000"/>
      <parameter constant="true" id="R_RPE_lower_bound" sboTerm="SBO:0000625" units="mmol_per_gDW_per_hr" value="-1000"/>
      <parameter constant="true" id="R_RPI_upper_bound" sboTerm="SBO:0000625" units="mmol_per_gDW_per_hr" value="1000"/>
      <parameter constant="true" id="R_RPI_lower_bound" sboTerm="SBO:0000625" units="mmol_per_gDW_per_hr" value="-1000"/>
      <parameter constant="true" id="R_TKT1_upper_bound" sboTerm="SBO:0000625" units="mmol_per_gDW_per_hr" value="1000"/>
      <parameter constant="true" id="R_TKT1_lower_bound" sboTerm="SBO:0000625" units="mmol_per_gDW_per_hr" value="-1000"/>
      <parameter constant="true" id="R_TKT2_upper_bound" sboTerm="SBO:0000625" units="mmol_per_gDW_per_hr" value="1000"/>
      <parameter constant="true" id="R_TKT2_lower_bound" sboTerm="SBO:0000625" units="mmol_per_gDW_per_hr" value="-1000"/>
      <parameter constant="true" id="R_TALA_upper_bound" sboTerm="SBO:0000625" units="mmol_per_gDW_per_hr" value="1000"/>
      <parameter constant="true" id="R_TALA_lower_bound" sboTerm="SBO:0000625" units="mmol_per_gDW_per_hr" value="-1000"/>
      <parameter constant="true" id="R_DRPA_upper_bound" sboTerm="SBO:0000625" units="mmol_per_gDW_per_hr" value="1000"/>
      <parameter constant="true" id="R_PPM2_upper_bound" sboTerm="SBO:0000625" units="mmol_per_gDW_per_hr" value="1000"/>
      <parameter constant="true" id="R_PPM2_lower_bound" sboTerm="SBO:0000625" units="mmol_per_gDW_per_hr" value="-1000"/>
      <parameter constant="true" id="R_EDA_upper_bound" sboTerm="SBO:0000625" units="mmol_per_gDW_per_hr" value="1000"/>
      <parameter constant="true" id="R_GNK_upper_bound" sboTerm="SBO:0000625" units="mmol_per_gDW_per_hr" value="1000"/>
      <parameter constant="true" id="R_EDD_upper_bound" sboTerm="SBO:0000625" units="mmol_per_gDW_per_hr" value="1000"/>
      <parameter constant="true" id="R_PPM_upper_bound" sboTerm="SBO:0000625" units="mmol_per_gDW_per_hr" value="1000"/>
      <parameter constant="true" id="R_PPM_lower_bound" sboTerm="SBO:0000625" units="mmol_per_gDW_per_hr" value="-1000"/>
      <parameter constant="true" id="R_UDPGD_upper_bound" sboTerm="SBO:0000625" units="mmol_per_gDW_per_hr" value="1000"/>
      <parameter constant="true" id="R_UDPGD_lower_bound" sboTerm="SBO:0000625" units="mmol_per_gDW_per_hr" value="-1000"/>
      <parameter constant="true" id="R_FRUK_upper_bound" sboTerm="SBO:0000625" units="mmol_per_gDW_per_hr" value="1000"/>
      <parameter constant="true" id="R_FBA2_upper_bound" sboTerm="SBO:0000625" units="mmol_per_gDW_per_hr" value="1000"/>
      <parameter constant="true" id="R_MAN6PI_upper_bound" sboTerm="SBO:0000625" units="mmol_per_gDW_per_hr" value="1000"/>
      <parameter constant="true" id="R_MAN6PI_lower_bound" sboTerm="SBO:0000625" units="mmol_per_gDW_per_hr" value="-1000"/>
      <parameter constant="true" id="R_PMANM_upper_bound" sboTerm="SBO:0000625" units="mmol_per_gDW_per_hr" value="1000"/>
      <parameter constant="true" id="R_PMANM_lower_bound" sboTerm="SBO:0000625" units="mmol_per_gDW_per_hr" value="-1000"/>
      <parameter constant="true" id="R_MAN1PT_upper_bound" sboTerm="SBO:0000625" units="mmol_per_gDW_per_hr" value="1000"/>
      <parameter constant="true" id="R_MAN1PT_lower_bound" sboTerm="SBO:0000625" units="mmol_per_gDW_per_hr" value="-1000"/>
      <parameter constant="true" id="R_SBDH_upper_bound" sboTerm="SBO:0000625" units="mmol_per_gDW_per_hr" value="1000"/>
      <parameter constant="true" id="R_SBDH_lower_bound" sboTerm="SBO:0000625" units="mmol_per_gDW_per_hr" value="-1000"/>
      <parameter constant="true" id="R_FCLPA_upper_bound" sboTerm="SBO:0000625" units="mmol_per_gDW_per_hr" value="1000"/>
      <parameter constant="true" id="R_FCLPA_lower_bound" sboTerm="SBO:0000625" units="mmol_per_gDW_per_hr" value="-1000"/>
      <parameter constant="true" id="R_UDPG4E_upper_bound" sboTerm="SBO:0000625" units="mmol_per_gDW_per_hr" value="1000"/>
      <parameter constant="true" id="R_UDPG4E_lower_bound" sboTerm="SBO:0000625" units="mmol_per_gDW_per_hr" value="-1000"/>
      <parameter constant="true" id="R_GALUi_upper_bound" sboTerm="SBO:0000625" units="mmol_per_gDW_per_hr" value="1000"/>
      <parameter constant="true" id="R_GALUi_lower_bound" sboTerm="SBO:0000625" units="mmol_per_gDW_per_hr" value="-1000"/>
      <parameter constant="true" id="R_ALDD32_upper_bound" sboTerm="SBO:0000625" units="mmol_per_gDW_per_hr" value="1000"/>
      <parameter constant="true" id="R_ALDD32_lower_bound" sboTerm="SBO:0000625" units="mmol_per_gDW_per_hr" value="-1000"/>
      <parameter constant="true" id="R_TRE6PH_upper_bound" sboTerm="SBO:0000625" units="mmol_per_gDW_per_hr" value="1000"/>
      <parameter constant="true" id="R_TRE6PS_upper_bound" sboTerm="SBO:0000625" units="mmol_per_gDW_per_hr" value="1000"/>
      <parameter constant="true" id="R_TRE6PS_lower_bound" sboTerm="SBO:0000625" units="mmol_per_gDW_per_hr" value="-1000"/>
      <parameter constant="true" id="R_TRE6PP_upper_bound" sboTerm="SBO:0000625" units="mmol_per_gDW_per_hr" value="1000"/>
      <parameter constant="true" id="R_GF6PTA_upper_bound" sboTerm="SBO:0000625" units="mmol_per_gDW_per_hr" value="1000"/>
      <parameter constant="true" id="R_PGAMT_upper_bound" sboTerm="SBO:0000625" units="mmol_per_gDW_per_hr" value="1000"/>
      <parameter constant="true" id="R_PGAMT_lower_bound" sboTerm="SBO:0000625" units="mmol_per_gDW_per_hr" value="-1000"/>
      <parameter constant="true" id="R_G1PACT_upper_bound" sboTerm="SBO:0000625" units="mmol_per_gDW_per_hr" value="1000"/>
      <parameter constant="true" id="R_UAGDP_upper_bound" sboTerm="SBO:0000625" units="mmol_per_gDW_per_hr" value="1000"/>
      <parameter constant="true" id="R_UAGDP_lower_bound" sboTerm="SBO:0000625" units="mmol_per_gDW_per_hr" value="-1000"/>
      <parameter constant="true" id="R_UAG2EMA_upper_bound" sboTerm="SBO:0000625" units="mmol_per_gDW_per_hr" value="1000"/>
      <parameter constant="true" id="R_UAG2EMA_lower_bound" sboTerm="SBO:0000625" units="mmol_per_gDW_per_hr" value="-1000"/>
      <parameter constant="true" id="R_UAG2E_upper_bound" sboTerm="SBO:0000625" units="mmol_per_gDW_per_hr" value="1000"/>
      <parameter constant="true" id="R_UAG2E_lower_bound" sboTerm="SBO:0000625" units="mmol_per_gDW_per_hr" value="-1000"/>
      <parameter constant="true" id="R_UACMAMO_upper_bound" sboTerm="SBO:0000625" units="mmol_per_gDW_per_hr" value="1000"/>
      <parameter constant="true" id="R_UAGCVT_upper_bound" sboTerm="SBO:0000625" units="mmol_per_gDW_per_hr" value="1000"/>
      <parameter constant="true" id="R_UAPGR_upper_bound" sboTerm="SBO:0000625" units="mmol_per_gDW_per_hr" value="1000"/>
      <parameter constant="true" id="R_AHEXASE3_upper_bound" sboTerm="SBO:0000625" units="mmol_per_gDW_per_hr" value="1000"/>
      <parameter constant="true" id="R_UAG4E_upper_bound" sboTerm="SBO:0000625" units="mmol_per_gDW_per_hr" value="1000"/>
      <parameter constant="true" id="R_UAG4E_lower_bound" sboTerm="SBO:0000625" units="mmol_per_gDW_per_hr" value="-1000"/>
      <parameter constant="true" id="R_G1PTT_upper_bound" sboTerm="SBO:0000625" units="mmol_per_gDW_per_hr" value="1000"/>
      <parameter constant="true" id="R_TDPGDH_upper_bound" sboTerm="SBO:0000625" units="mmol_per_gDW_per_hr" value="1000"/>
      <parameter constant="true" id="R_TDPDRE_upper_bound" sboTerm="SBO:0000625" units="mmol_per_gDW_per_hr" value="1000"/>
      <parameter constant="true" id="R_TDPDRR_upper_bound" sboTerm="SBO:0000625" units="mmol_per_gDW_per_hr" value="1000"/>
      <parameter constant="true" id="R_PPS_upper_bound" sboTerm="SBO:0000625" units="mmol_per_gDW_per_hr" value="1000"/>
      <parameter constant="true" id="R_LDH_D_upper_bound" sboTerm="SBO:0000625" units="mmol_per_gDW_per_hr" value="1000"/>
      <parameter constant="true" id="R_LDH_D_lower_bound" sboTerm="SBO:0000625" units="mmol_per_gDW_per_hr" value="-1000"/>
      <parameter constant="true" id="R_PTAr_upper_bound" sboTerm="SBO:0000625" units="mmol_per_gDW_per_hr" value="1000"/>
      <parameter constant="true" id="R_PTAr_lower_bound" sboTerm="SBO:0000625" units="mmol_per_gDW_per_hr" value="-1000"/>
      <parameter constant="true" id="R_ACKr_upper_bound" sboTerm="SBO:0000625" units="mmol_per_gDW_per_hr" value="1000"/>
      <parameter constant="true" id="R_ACKr_lower_bound" sboTerm="SBO:0000625" units="mmol_per_gDW_per_hr" value="-1000"/>
      <parameter constant="true" id="R_PPC_upper_bound" sboTerm="SBO:0000625" units="mmol_per_gDW_per_hr" value="1000"/>
      <parameter constant="true" id="R_ME1_upper_bound" sboTerm="SBO:0000625" units="mmol_per_gDW_per_hr" value="1000"/>
      <parameter constant="true" id="R_ME2_upper_bound" sboTerm="SBO:0000625" units="mmol_per_gDW_per_hr" value="1000"/>
      <parameter constant="true" id="R_MALS_upper_bound" sboTerm="SBO:0000625" units="mmol_per_gDW_per_hr" value="1000"/>
      <parameter constant="true" id="R_ACACT1r_upper_bound" sboTerm="SBO:0000625" units="mmol_per_gDW_per_hr" value="1000"/>
      <parameter constant="true" id="R_LGTHL_upper_bound" sboTerm="SBO:0000625" units="mmol_per_gDW_per_hr" value="1000"/>
      <parameter constant="true" id="R_LGTHL_lower_bound" sboTerm="SBO:0000625" units="mmol_per_gDW_per_hr" value="-1000"/>
      <parameter constant="true" id="R_GLYOX_upper_bound" sboTerm="SBO:0000625" units="mmol_per_gDW_per_hr" value="1000"/>
      <parameter constant="true" id="R_LDH_L_upper_bound" sboTerm="SBO:0000625" units="mmol_per_gDW_per_hr" value="1000"/>
      <parameter constant="true" id="R_LDH_L_lower_bound" sboTerm="SBO:0000625" units="mmol_per_gDW_per_hr" value="-1000"/>
      <parameter constant="true" id="R_DMALRED_upper_bound" sboTerm="SBO:0000625" units="mmol_per_gDW_per_hr" value="1000"/>
      <parameter constant="true" id="R_ALDD2y_upper_bound" sboTerm="SBO:0000625" units="mmol_per_gDW_per_hr" value="1000"/>
      <parameter constant="true" id="R_ALDD2y_lower_bound" sboTerm="SBO:0000625" units="mmol_per_gDW_per_hr" value="-1000"/>
      <parameter constant="true" id="R_IPPS_upper_bound" sboTerm="SBO:0000625" units="mmol_per_gDW_per_hr" value="1000"/>
      <parameter constant="true" id="R_IPPS_lower_bound" sboTerm="SBO:0000625" units="mmol_per_gDW_per_hr" value="-1000"/>
      <parameter constant="true" id="R_PEPCK_re_upper_bound" sboTerm="SBO:0000625" units="mmol_per_gDW_per_hr" value="1000"/>
      <parameter constant="true" id="R_PEPCK_re_lower_bound" sboTerm="SBO:0000625" units="mmol_per_gDW_per_hr" value="-1000"/>
      <parameter constant="true" id="R_ICL_upper_bound" sboTerm="SBO:0000625" units="mmol_per_gDW_per_hr" value="1000"/>
      <parameter constant="true" id="R_ICL_lower_bound" sboTerm="SBO:0000625" units="mmol_per_gDW_per_hr" value="-1000"/>
      <parameter constant="true" id="R_FDH_upper_bound" sboTerm="SBO:0000625" units="mmol_per_gDW_per_hr" value="1000"/>
      <parameter constant="true" id="R_GCALDD_upper_bound" sboTerm="SBO:0000625" units="mmol_per_gDW_per_hr" value="1000"/>
      <parameter constant="true" id="R_PGLYCP_upper_bound" sboTerm="SBO:0000625" units="mmol_per_gDW_per_hr" value="1000"/>
      <parameter constant="true" id="R_TRSARr_upper_bound" sboTerm="SBO:0000625" units="mmol_per_gDW_per_hr" value="1000"/>
      <parameter constant="true" id="R_TRSARr_lower_bound" sboTerm="SBO:0000625" units="mmol_per_gDW_per_hr" value="-1000"/>
      <parameter constant="true" id="R_TARTRDH_upper_bound" sboTerm="SBO:0000625" units="mmol_per_gDW_per_hr" value="1000"/>
      <parameter constant="true" id="R_TARTRDH_lower_bound" sboTerm="SBO:0000625" units="mmol_per_gDW_per_hr" value="-1000"/>
      <parameter constant="true" id="R_TARTRDH2_upper_bound" sboTerm="SBO:0000625" units="mmol_per_gDW_per_hr" value="1000"/>
      <parameter constant="true" id="R_TARTRDH2_lower_bound" sboTerm="SBO:0000625" units="mmol_per_gDW_per_hr" value="-1000"/>
      <parameter constant="true" id="R_HPYRI_upper_bound" sboTerm="SBO:0000625" units="mmol_per_gDW_per_hr" value="1000"/>
      <parameter constant="true" id="R_HPYRI_lower_bound" sboTerm="SBO:0000625" units="mmol_per_gDW_per_hr" value="-1000"/>
      <parameter constant="true" id="R_HPHL_upper_bound" sboTerm="SBO:0000625" units="mmol_per_gDW_per_hr" value="1000"/>
      <parameter constant="true" id="R_HPHL_lower_bound" sboTerm="SBO:0000625" units="mmol_per_gDW_per_hr" value="-1000"/>
      <parameter constant="true" id="R_PPAKr_upper_bound" sboTerm="SBO:0000625" units="mmol_per_gDW_per_hr" value="1000"/>
      <parameter constant="true" id="R_PPAKr_lower_bound" sboTerm="SBO:0000625" units="mmol_per_gDW_per_hr" value="-1000"/>
      <parameter constant="true" id="R_PTA2_upper_bound" sboTerm="SBO:0000625" units="mmol_per_gDW_per_hr" value="1000"/>
      <parameter constant="true" id="R_PTA2_lower_bound" sboTerm="SBO:0000625" units="mmol_per_gDW_per_hr" value="-1000"/>
      <parameter constant="true" id="R_MCITS_upper_bound" sboTerm="SBO:0000625" units="mmol_per_gDW_per_hr" value="1000"/>
      <parameter constant="true" id="R_MCITL2_upper_bound" sboTerm="SBO:0000625" units="mmol_per_gDW_per_hr" value="1000"/>
      <parameter constant="true" id="R_MCITL2_lower_bound" sboTerm="SBO:0000625" units="mmol_per_gDW_per_hr" value="-1000"/>
      <parameter constant="true" id="R_ACLDC_upper_bound" sboTerm="SBO:0000625" units="mmol_per_gDW_per_hr" value="1000"/>
      <parameter constant="true" id="R_PPCOAC_upper_bound" sboTerm="SBO:0000625" units="mmol_per_gDW_per_hr" value="1000"/>
      <parameter constant="true" id="R_PPCOAC_lower_bound" sboTerm="SBO:0000625" units="mmol_per_gDW_per_hr" value="-1000"/>
      <parameter constant="true" id="R_HACD1_upper_bound" sboTerm="SBO:0000625" units="mmol_per_gDW_per_hr" value="1000"/>
      <parameter constant="true" id="R_HACD1_lower_bound" sboTerm="SBO:0000625" units="mmol_per_gDW_per_hr" value="-1000"/>
      <parameter constant="true" id="R_BTS_upper_bound" sboTerm="SBO:0000625" units="mmol_per_gDW_per_hr" value="1000"/>
      <parameter constant="true" id="R_BTS_lower_bound" sboTerm="SBO:0000625" units="mmol_per_gDW_per_hr" value="-1000"/>
      <parameter constant="true" id="R_SSALx_upper_bound" sboTerm="SBO:0000625" units="mmol_per_gDW_per_hr" value="1000"/>
      <parameter constant="true" id="R_SSALy_upper_bound" sboTerm="SBO:0000625" units="mmol_per_gDW_per_hr" value="1000"/>
      <parameter constant="true" id="R_ABTA_upper_bound" sboTerm="SBO:0000625" units="mmol_per_gDW_per_hr" value="1000"/>
      <parameter constant="true" id="R_ABTA_lower_bound" sboTerm="SBO:0000625" units="mmol_per_gDW_per_hr" value="-1000"/>
      <parameter constant="true" id="R_ABUTD_upper_bound" sboTerm="SBO:0000625" units="mmol_per_gDW_per_hr" value="1000"/>
      <parameter constant="true" id="R_HBCO_nadp_upper_bound" sboTerm="SBO:0000625" units="mmol_per_gDW_per_hr" value="1000"/>
      <parameter constant="true" id="R_HBCO_nadp_lower_bound" sboTerm="SBO:0000625" units="mmol_per_gDW_per_hr" value="-1000"/>
      <parameter constant="true" id="R_BDH_upper_bound" sboTerm="SBO:0000625" units="mmol_per_gDW_per_hr" value="1000"/>
      <parameter constant="true" id="R_BDH_lower_bound" sboTerm="SBO:0000625" units="mmol_per_gDW_per_hr" value="-1000"/>
      <parameter constant="true" id="R_BTDD_RR_upper_bound" sboTerm="SBO:0000625" units="mmol_per_gDW_per_hr" value="1000"/>
      <parameter constant="true" id="R_BTDD_RR_lower_bound" sboTerm="SBO:0000625" units="mmol_per_gDW_per_hr" value="-1000"/>
      <parameter constant="true" id="R_ACTD_upper_bound" sboTerm="SBO:0000625" units="mmol_per_gDW_per_hr" value="1000"/>
      <parameter constant="true" id="R_ACTDa_upper_bound" sboTerm="SBO:0000625" units="mmol_per_gDW_per_hr" value="1000"/>
      <parameter constant="true" id="R_MALDDH_upper_bound" sboTerm="SBO:0000625" units="mmol_per_gDW_per_hr" value="1000"/>
      <parameter constant="true" id="R_OCOAT1_upper_bound" sboTerm="SBO:0000625" units="mmol_per_gDW_per_hr" value="1000"/>
      <parameter constant="true" id="R_OCOAT1_lower_bound" sboTerm="SBO:0000625" units="mmol_per_gDW_per_hr" value="-1000"/>
      <parameter constant="true" id="R_MMSAD3_upper_bound" sboTerm="SBO:0000625" units="mmol_per_gDW_per_hr" value="1000"/>
      <parameter constant="true" id="R_NADH5_upper_bound" sboTerm="SBO:0000625" units="mmol_per_gDW_per_hr" value="1000"/>
      <parameter constant="true" id="R_NADH10_upper_bound" sboTerm="SBO:0000625" units="mmol_per_gDW_per_hr" value="1000"/>
      <parameter constant="true" id="R_NADH9_upper_bound" sboTerm="SBO:0000625" units="mmol_per_gDW_per_hr" value="1000"/>
      <parameter constant="true" id="R_SUCD4_upper_bound" sboTerm="SBO:0000625" units="mmol_per_gDW_per_hr" value="1000"/>
      <parameter constant="true" id="R_CYTBD_upper_bound" sboTerm="SBO:0000625" units="mmol_per_gDW_per_hr" value="1000"/>
      <parameter constant="true" id="R_PPA_upper_bound" sboTerm="SBO:0000625" units="mmol_per_gDW_per_hr" value="1000"/>
      <parameter constant="true" id="R_PPKr_upper_bound" sboTerm="SBO:0000625" units="mmol_per_gDW_per_hr" value="1000"/>
      <parameter constant="true" id="R_PPKr_lower_bound" sboTerm="SBO:0000625" units="mmol_per_gDW_per_hr" value="-1000"/>
      <parameter constant="true" id="R_HCO3E_upper_bound" sboTerm="SBO:0000625" units="mmol_per_gDW_per_hr" value="1000"/>
      <parameter constant="true" id="R_NO3R2_upper_bound" sboTerm="SBO:0000625" units="mmol_per_gDW_per_hr" value="1000"/>
      <parameter constant="true" id="R_NTRIR2x_upper_bound" sboTerm="SBO:0000625" units="mmol_per_gDW_per_hr" value="1000"/>
      <parameter constant="true" id="R_NTRIR2y_upper_bound" sboTerm="SBO:0000625" units="mmol_per_gDW_per_hr" value="1000"/>
      <parameter constant="true" id="R_ASPT_upper_bound" sboTerm="SBO:0000625" units="mmol_per_gDW_per_hr" value="1000"/>
      <parameter constant="true" id="R_ASPT_lower_bound" sboTerm="SBO:0000625" units="mmol_per_gDW_per_hr" value="-1000"/>
      <parameter constant="true" id="R_NPPDO_upper_bound" sboTerm="SBO:0000625" units="mmol_per_gDW_per_hr" value="1000"/>
      <parameter constant="true" id="R_NPPDO_lower_bound" sboTerm="SBO:0000625" units="mmol_per_gDW_per_hr" value="-1000"/>
      <parameter constant="true" id="R_GLUSy_upper_bound" sboTerm="SBO:0000625" units="mmol_per_gDW_per_hr" value="1000"/>
      <parameter constant="true" id="R_GLUSy_lower_bound" sboTerm="SBO:0000625" units="mmol_per_gDW_per_hr" value="-1000"/>
      <parameter constant="true" id="R_GLUSx_upper_bound" sboTerm="SBO:0000625" units="mmol_per_gDW_per_hr" value="1000"/>
      <parameter constant="true" id="R_GLUSx_lower_bound" sboTerm="SBO:0000625" units="mmol_per_gDW_per_hr" value="-1000"/>
      <parameter constant="true" id="R_GDH1_upper_bound" sboTerm="SBO:0000625" units="mmol_per_gDW_per_hr" value="1000"/>
      <parameter constant="true" id="R_GDH1_lower_bound" sboTerm="SBO:0000625" units="mmol_per_gDW_per_hr" value="-1000"/>
      <parameter constant="true" id="R_GLUDy_upper_bound" sboTerm="SBO:0000625" units="mmol_per_gDW_per_hr" value="1000"/>
      <parameter constant="true" id="R_GLUDy_lower_bound" sboTerm="SBO:0000625" units="mmol_per_gDW_per_hr" value="-1000"/>
      <parameter constant="true" id="R_DAAD_upper_bound" sboTerm="SBO:0000625" units="mmol_per_gDW_per_hr" value="1000"/>
      <parameter constant="true" id="R_DAAD_lower_bound" sboTerm="SBO:0000625" units="mmol_per_gDW_per_hr" value="-1000"/>
      <parameter constant="true" id="R_SADT_upper_bound" sboTerm="SBO:0000625" units="mmol_per_gDW_per_hr" value="1000"/>
      <parameter constant="true" id="R_ADSK_upper_bound" sboTerm="SBO:0000625" units="mmol_per_gDW_per_hr" value="1000"/>
      <parameter constant="true" id="R_PAPSR_upper_bound" sboTerm="SBO:0000625" units="mmol_per_gDW_per_hr" value="1000"/>
      <parameter constant="true" id="R_SULR_upper_bound" sboTerm="SBO:0000625" units="mmol_per_gDW_per_hr" value="1000"/>
      <parameter constant="true" id="R_BPNT_upper_bound" sboTerm="SBO:0000625" units="mmol_per_gDW_per_hr" value="1000"/>
      <parameter constant="true" id="R_ACCOAC_upper_bound" sboTerm="SBO:0000625" units="mmol_per_gDW_per_hr" value="1000"/>
      <parameter constant="true" id="R_MCOATA_upper_bound" sboTerm="SBO:0000625" units="mmol_per_gDW_per_hr" value="1000"/>
      <parameter constant="true" id="R_ACOATA_upper_bound" sboTerm="SBO:0000625" units="mmol_per_gDW_per_hr" value="1000"/>
      <parameter constant="true" id="R_RDXR_upper_bound" sboTerm="SBO:0000625" units="mmol_per_gDW_per_hr" value="1000"/>
      <parameter constant="true" id="R_RDXR_lower_bound" sboTerm="SBO:0000625" units="mmol_per_gDW_per_hr" value="-1000"/>
      <parameter constant="true" id="R_DXPS_upper_bound" sboTerm="SBO:0000625" units="mmol_per_gDW_per_hr" value="1000"/>
      <parameter constant="true" id="R_DXPRIi_upper_bound" sboTerm="SBO:0000625" units="mmol_per_gDW_per_hr" value="1000"/>
      <parameter constant="true" id="R_MEPCT_upper_bound" sboTerm="SBO:0000625" units="mmol_per_gDW_per_hr" value="1000"/>
      <parameter constant="true" id="R_MECDPS_upper_bound" sboTerm="SBO:0000625" units="mmol_per_gDW_per_hr" value="1000"/>
      <parameter constant="true" id="R_MECDPDH2_upper_bound" sboTerm="SBO:0000625" units="mmol_per_gDW_per_hr" value="1000"/>
      <parameter constant="true" id="R_IPDPS_upper_bound" sboTerm="SBO:0000625" units="mmol_per_gDW_per_hr" value="1000"/>
      <parameter constant="true" id="R_DMATT_upper_bound" sboTerm="SBO:0000625" units="mmol_per_gDW_per_hr" value="1000"/>
      <parameter constant="true" id="R_GRTT_upper_bound" sboTerm="SBO:0000625" units="mmol_per_gDW_per_hr" value="1000"/>
      <parameter constant="true" id="R_GGTT_upper_bound" sboTerm="SBO:0000625" units="mmol_per_gDW_per_hr" value="1000"/>
      <parameter constant="true" id="R_HEXTT_upper_bound" sboTerm="SBO:0000625" units="mmol_per_gDW_per_hr" value="1000"/>
      <parameter constant="true" id="R_GLYCK_upper_bound" sboTerm="SBO:0000625" units="mmol_per_gDW_per_hr" value="1000"/>
      <parameter constant="true" id="R_GLYCK_lower_bound" sboTerm="SBO:0000625" units="mmol_per_gDW_per_hr" value="-1000"/>
      <parameter constant="true" id="R_GLYALDOR_upper_bound" sboTerm="SBO:0000625" units="mmol_per_gDW_per_hr" value="1000"/>
      <parameter constant="true" id="R_GLYALDOR_lower_bound" sboTerm="SBO:0000625" units="mmol_per_gDW_per_hr" value="-1000"/>
      <parameter constant="true" id="R_GLYK_upper_bound" sboTerm="SBO:0000625" units="mmol_per_gDW_per_hr" value="1000"/>
      <parameter constant="true" id="R_G3PD2_upper_bound" sboTerm="SBO:0000625" units="mmol_per_gDW_per_hr" value="1000"/>
      <parameter constant="true" id="R_G3PD5_upper_bound" sboTerm="SBO:0000625" units="mmol_per_gDW_per_hr" value="1000"/>
      <parameter constant="true" id="R_G3PD6_upper_bound" sboTerm="SBO:0000625" units="mmol_per_gDW_per_hr" value="1000"/>
      <parameter constant="true" id="R_G3PD6_lower_bound" sboTerm="SBO:0000625" units="mmol_per_gDW_per_hr" value="-1000"/>
      <parameter constant="true" id="R_G3PD4_upper_bound" sboTerm="SBO:0000625" units="mmol_per_gDW_per_hr" value="1000"/>
      <parameter constant="true" id="R_G3PD4_lower_bound" sboTerm="SBO:0000625" units="mmol_per_gDW_per_hr" value="-1000"/>
      <parameter constant="true" id="R_DAGK160_upper_bound" sboTerm="SBO:0000625" units="mmol_per_gDW_per_hr" value="1000"/>
      <parameter constant="true" id="R_GPDDA1_upper_bound" sboTerm="SBO:0000625" units="mmol_per_gDW_per_hr" value="1000"/>
      <parameter constant="true" id="R_DASYN160_upper_bound" sboTerm="SBO:0000625" units="mmol_per_gDW_per_hr" value="1000"/>
      <parameter constant="true" id="R_DASYN160_lower_bound" sboTerm="SBO:0000625" units="mmol_per_gDW_per_hr" value="-1000"/>
      <parameter constant="true" id="R_PSSA160_upper_bound" sboTerm="SBO:0000625" units="mmol_per_gDW_per_hr" value="1000"/>
      <parameter constant="true" id="R_PSSA160_lower_bound" sboTerm="SBO:0000625" units="mmol_per_gDW_per_hr" value="-1000"/>
      <parameter constant="true" id="R_PSD160_upper_bound" sboTerm="SBO:0000625" units="mmol_per_gDW_per_hr" value="1000"/>
      <parameter constant="true" id="R_GPDDA2_upper_bound" sboTerm="SBO:0000625" units="mmol_per_gDW_per_hr" value="1000"/>
      <parameter constant="true" id="R_PGSA160_upper_bound" sboTerm="SBO:0000625" units="mmol_per_gDW_per_hr" value="1000"/>
      <parameter constant="true" id="R_PGSA160_lower_bound" sboTerm="SBO:0000625" units="mmol_per_gDW_per_hr" value="-1000"/>
      <parameter constant="true" id="R_PGPP160_upper_bound" sboTerm="SBO:0000625" units="mmol_per_gDW_per_hr" value="1000"/>
      <parameter constant="true" id="R_ETHAAL_upper_bound" sboTerm="SBO:0000625" units="mmol_per_gDW_per_hr" value="1000"/>
      <parameter constant="true" id="R_PRPPS_upper_bound" sboTerm="SBO:0000625" units="mmol_per_gDW_per_hr" value="1000"/>
      <parameter constant="true" id="R_PRPPS_lower_bound" sboTerm="SBO:0000625" units="mmol_per_gDW_per_hr" value="-1000"/>
      <parameter constant="true" id="R_GLUPRT_upper_bound" sboTerm="SBO:0000625" units="mmol_per_gDW_per_hr" value="1000"/>
      <parameter constant="true" id="R_PPRGL_upper_bound" sboTerm="SBO:0000625" units="mmol_per_gDW_per_hr" value="1000"/>
      <parameter constant="true" id="R_PPRGL_lower_bound" sboTerm="SBO:0000625" units="mmol_per_gDW_per_hr" value="-1000"/>
      <parameter constant="true" id="R_GARFT_upper_bound" sboTerm="SBO:0000625" units="mmol_per_gDW_per_hr" value="1000"/>
      <parameter constant="true" id="R_PRFGS_upper_bound" sboTerm="SBO:0000625" units="mmol_per_gDW_per_hr" value="1000"/>
      <parameter constant="true" id="R_PRFGCL_upper_bound" sboTerm="SBO:0000625" units="mmol_per_gDW_per_hr" value="1000"/>
      <parameter constant="true" id="R_AIRC1_upper_bound" sboTerm="SBO:0000625" units="mmol_per_gDW_per_hr" value="1000"/>
      <parameter constant="true" id="R_PRASCSi_upper_bound" sboTerm="SBO:0000625" units="mmol_per_gDW_per_hr" value="1000"/>
      <parameter constant="true" id="R_PRASCSi_lower_bound" sboTerm="SBO:0000625" units="mmol_per_gDW_per_hr" value="-1000"/>
      <parameter constant="true" id="R_ADSL2r_upper_bound" sboTerm="SBO:0000625" units="mmol_per_gDW_per_hr" value="1000"/>
      <parameter constant="true" id="R_ADSL2r_lower_bound" sboTerm="SBO:0000625" units="mmol_per_gDW_per_hr" value="-1000"/>
      <parameter constant="true" id="R_AICART_upper_bound" sboTerm="SBO:0000625" units="mmol_per_gDW_per_hr" value="1000"/>
      <parameter constant="true" id="R_AICART_lower_bound" sboTerm="SBO:0000625" units="mmol_per_gDW_per_hr" value="-1000"/>
      <parameter constant="true" id="R_ICH_upper_bound" sboTerm="SBO:0000625" units="mmol_per_gDW_per_hr" value="1000"/>
      <parameter constant="true" id="R_ICH_lower_bound" sboTerm="SBO:0000625" units="mmol_per_gDW_per_hr" value="-1000"/>
      <parameter constant="true" id="R_ADSS_upper_bound" sboTerm="SBO:0000625" units="mmol_per_gDW_per_hr" value="1000"/>
      <parameter constant="true" id="R_ADSL1r_upper_bound" sboTerm="SBO:0000625" units="mmol_per_gDW_per_hr" value="1000"/>
      <parameter constant="true" id="R_ADSL1r_lower_bound" sboTerm="SBO:0000625" units="mmol_per_gDW_per_hr" value="-1000"/>
      <parameter constant="true" id="R_IMPD_upper_bound" sboTerm="SBO:0000625" units="mmol_per_gDW_per_hr" value="1000"/>
      <parameter constant="true" id="R_GMPS2_upper_bound" sboTerm="SBO:0000625" units="mmol_per_gDW_per_hr" value="1000"/>
      <parameter constant="true" id="R_ADA_upper_bound" sboTerm="SBO:0000625" units="mmol_per_gDW_per_hr" value="1000"/>
      <parameter constant="true" id="R_DADA_upper_bound" sboTerm="SBO:0000625" units="mmol_per_gDW_per_hr" value="1000"/>
      <parameter constant="true" id="R_DADA_lower_bound" sboTerm="SBO:0000625" units="mmol_per_gDW_per_hr" value="-1000"/>
      <parameter constant="true" id="R_NTD11_upper_bound" sboTerm="SBO:0000625" units="mmol_per_gDW_per_hr" value="1000"/>
      <parameter constant="true" id="R_NTD7_upper_bound" sboTerm="SBO:0000625" units="mmol_per_gDW_per_hr" value="1000"/>
      <parameter constant="true" id="R_NTD10_upper_bound" sboTerm="SBO:0000625" units="mmol_per_gDW_per_hr" value="1000"/>
      <parameter constant="true" id="R_NTD9_upper_bound" sboTerm="SBO:0000625" units="mmol_per_gDW_per_hr" value="1000"/>
      <parameter constant="true" id="R_NTD6_upper_bound" sboTerm="SBO:0000625" units="mmol_per_gDW_per_hr" value="1000"/>
      <parameter constant="true" id="R_NTD6_lower_bound" sboTerm="SBO:0000625" units="mmol_per_gDW_per_hr" value="-1000"/>
      <parameter constant="true" id="R_NTD8_upper_bound" sboTerm="SBO:0000625" units="mmol_per_gDW_per_hr" value="1000"/>
      <parameter constant="true" id="R_NTD8_lower_bound" sboTerm="SBO:0000625" units="mmol_per_gDW_per_hr" value="-1000"/>
      <parameter constant="true" id="R_DGK1_upper_bound" sboTerm="SBO:0000625" units="mmol_per_gDW_per_hr" value="1000"/>
      <parameter constant="true" id="R_DGK1_lower_bound" sboTerm="SBO:0000625" units="mmol_per_gDW_per_hr" value="-1000"/>
      <parameter constant="true" id="R_NDPK9_upper_bound" sboTerm="SBO:0000625" units="mmol_per_gDW_per_hr" value="1000"/>
      <parameter constant="true" id="R_NDPK9_lower_bound" sboTerm="SBO:0000625" units="mmol_per_gDW_per_hr" value="-1000"/>
      <parameter constant="true" id="R_NDPK10_upper_bound" sboTerm="SBO:0000625" units="mmol_per_gDW_per_hr" value="1000"/>
      <parameter constant="true" id="R_NDPK10_lower_bound" sboTerm="SBO:0000625" units="mmol_per_gDW_per_hr" value="-1000"/>
      <parameter constant="true" id="R_HXPRT_upper_bound" sboTerm="SBO:0000625" units="mmol_per_gDW_per_hr" value="1000"/>
      <parameter constant="true" id="R_XPPT_upper_bound" sboTerm="SBO:0000625" units="mmol_per_gDW_per_hr" value="1000"/>
      <parameter constant="true" id="R_ADPT_upper_bound" sboTerm="SBO:0000625" units="mmol_per_gDW_per_hr" value="1000"/>
      <parameter constant="true" id="R_ADPT_lower_bound" sboTerm="SBO:0000625" units="mmol_per_gDW_per_hr" value="-1000"/>
      <parameter constant="true" id="R_NTPTP1_upper_bound" sboTerm="SBO:0000625" units="mmol_per_gDW_per_hr" value="1000"/>
      <parameter constant="true" id="R_GTPDPK_upper_bound" sboTerm="SBO:0000625" units="mmol_per_gDW_per_hr" value="1000"/>
      <parameter constant="true" id="R_PPGPPDP_upper_bound" sboTerm="SBO:0000625" units="mmol_per_gDW_per_hr" value="1000"/>
      <parameter constant="true" id="R_PPGPPDP_lower_bound" sboTerm="SBO:0000625" units="mmol_per_gDW_per_hr" value="-1000"/>
      <parameter constant="true" id="R_ADK1_upper_bound" sboTerm="SBO:0000625" units="mmol_per_gDW_per_hr" value="1000"/>
      <parameter constant="true" id="R_ADK1_lower_bound" sboTerm="SBO:0000625" units="mmol_per_gDW_per_hr" value="-1000"/>
      <parameter constant="true" id="R_RNDR1_upper_bound" sboTerm="SBO:0000625" units="mmol_per_gDW_per_hr" value="1000"/>
      <parameter constant="true" id="R_NDPK8_upper_bound" sboTerm="SBO:0000625" units="mmol_per_gDW_per_hr" value="1000"/>
      <parameter constant="true" id="R_NDPK8_lower_bound" sboTerm="SBO:0000625" units="mmol_per_gDW_per_hr" value="-1000"/>
      <parameter constant="true" id="R_GK2_upper_bound" sboTerm="SBO:0000625" units="mmol_per_gDW_per_hr" value="1000"/>
      <parameter constant="true" id="R_GK2_lower_bound" sboTerm="SBO:0000625" units="mmol_per_gDW_per_hr" value="-1000"/>
      <parameter constant="true" id="R_NDPK1_upper_bound" sboTerm="SBO:0000625" units="mmol_per_gDW_per_hr" value="1000"/>
      <parameter constant="true" id="R_NDPK1_lower_bound" sboTerm="SBO:0000625" units="mmol_per_gDW_per_hr" value="-1000"/>
      <parameter constant="true" id="R_RNDR2_upper_bound" sboTerm="SBO:0000625" units="mmol_per_gDW_per_hr" value="1000"/>
      <parameter constant="true" id="R_NDPK5_upper_bound" sboTerm="SBO:0000625" units="mmol_per_gDW_per_hr" value="1000"/>
      <parameter constant="true" id="R_NDPK5_lower_bound" sboTerm="SBO:0000625" units="mmol_per_gDW_per_hr" value="-1000"/>
      <parameter constant="true" id="R_ADPRDP_upper_bound" sboTerm="SBO:0000625" units="mmol_per_gDW_per_hr" value="1000"/>
      <parameter constant="true" id="R_DADK_upper_bound" sboTerm="SBO:0000625" units="mmol_per_gDW_per_hr" value="1000"/>
      <parameter constant="true" id="R_DADK_lower_bound" sboTerm="SBO:0000625" units="mmol_per_gDW_per_hr" value="-1000"/>
      <parameter constant="true" id="R_AP4AH_upper_bound" sboTerm="SBO:0000625" units="mmol_per_gDW_per_hr" value="1000"/>
      <parameter constant="true" id="R_HXAND_upper_bound" sboTerm="SBO:0000625" units="mmol_per_gDW_per_hr" value="1000"/>
      <parameter constant="true" id="R_HXAND_lower_bound" sboTerm="SBO:0000625" units="mmol_per_gDW_per_hr" value="-1000"/>
      <parameter constant="true" id="R_XAND_upper_bound" sboTerm="SBO:0000625" units="mmol_per_gDW_per_hr" value="1000"/>
      <parameter constant="true" id="R_XAND_lower_bound" sboTerm="SBO:0000625" units="mmol_per_gDW_per_hr" value="-1000"/>
      <parameter constant="true" id="R_UGLYCH_upper_bound" sboTerm="SBO:0000625" units="mmol_per_gDW_per_hr" value="1000"/>
      <parameter constant="true" id="R_GUAD_upper_bound" sboTerm="SBO:0000625" units="mmol_per_gDW_per_hr" value="1000"/>
      <parameter constant="true" id="R_GUAD_lower_bound" sboTerm="SBO:0000625" units="mmol_per_gDW_per_hr" value="-1000"/>
      <parameter constant="true" id="R_PPPPH_upper_bound" sboTerm="SBO:0000625" units="mmol_per_gDW_per_hr" value="1000"/>
      <parameter constant="true" id="R_NTPP10_upper_bound" sboTerm="SBO:0000625" units="mmol_per_gDW_per_hr" value="1000"/>
      <parameter constant="true" id="R_NTPP2_upper_bound" sboTerm="SBO:0000625" units="mmol_per_gDW_per_hr" value="1000"/>
      <parameter constant="true" id="R_NTPP9_upper_bound" sboTerm="SBO:0000625" units="mmol_per_gDW_per_hr" value="1000"/>
      <parameter constant="true" id="R_NTPP11_upper_bound" sboTerm="SBO:0000625" units="mmol_per_gDW_per_hr" value="1000"/>
      <parameter constant="true" id="R_NTPP1_upper_bound" sboTerm="SBO:0000625" units="mmol_per_gDW_per_hr" value="1000"/>
      <parameter constant="true" id="R_AIRCr_upper_bound" sboTerm="SBO:0000625" units="mmol_per_gDW_per_hr" value="1000"/>
      <parameter constant="true" id="R_AIRCr_lower_bound" sboTerm="SBO:0000625" units="mmol_per_gDW_per_hr" value="-1000"/>
      <parameter constant="true" id="R_ASPCT_upper_bound" sboTerm="SBO:0000625" units="mmol_per_gDW_per_hr" value="1000"/>
      <parameter constant="true" id="R_ASPCT_lower_bound" sboTerm="SBO:0000625" units="mmol_per_gDW_per_hr" value="-1000"/>
      <parameter constant="true" id="R_DHORD2_upper_bound" sboTerm="SBO:0000625" units="mmol_per_gDW_per_hr" value="1000"/>
      <parameter constant="true" id="R_DHORD5_upper_bound" sboTerm="SBO:0000625" units="mmol_per_gDW_per_hr" value="1000"/>
      <parameter constant="true" id="R_ORPT_upper_bound" sboTerm="SBO:0000625" units="mmol_per_gDW_per_hr" value="1000"/>
      <parameter constant="true" id="R_ORPT_lower_bound" sboTerm="SBO:0000625" units="mmol_per_gDW_per_hr" value="-1000"/>
      <parameter constant="true" id="R_OMPDC_upper_bound" sboTerm="SBO:0000625" units="mmol_per_gDW_per_hr" value="1000"/>
      <parameter constant="true" id="R_NDPK2_upper_bound" sboTerm="SBO:0000625" units="mmol_per_gDW_per_hr" value="1000"/>
      <parameter constant="true" id="R_NDPK2_lower_bound" sboTerm="SBO:0000625" units="mmol_per_gDW_per_hr" value="-1000"/>
      <parameter constant="true" id="R_CTPS1_upper_bound" sboTerm="SBO:0000625" units="mmol_per_gDW_per_hr" value="1000"/>
      <parameter constant="true" id="R_CTPS2_upper_bound" sboTerm="SBO:0000625" units="mmol_per_gDW_per_hr" value="1000"/>
      <parameter constant="true" id="R_NDPK3_upper_bound" sboTerm="SBO:0000625" units="mmol_per_gDW_per_hr" value="1000"/>
      <parameter constant="true" id="R_NDPK3_lower_bound" sboTerm="SBO:0000625" units="mmol_per_gDW_per_hr" value="-1000"/>
      <parameter constant="true" id="R_RNDR3_upper_bound" sboTerm="SBO:0000625" units="mmol_per_gDW_per_hr" value="1000"/>
      <parameter constant="true" id="R_NDPK7_upper_bound" sboTerm="SBO:0000625" units="mmol_per_gDW_per_hr" value="1000"/>
      <parameter constant="true" id="R_NDPK7_lower_bound" sboTerm="SBO:0000625" units="mmol_per_gDW_per_hr" value="-1000"/>
      <parameter constant="true" id="R_DTMPK_upper_bound" sboTerm="SBO:0000625" units="mmol_per_gDW_per_hr" value="1000"/>
      <parameter constant="true" id="R_DTMPK_lower_bound" sboTerm="SBO:0000625" units="mmol_per_gDW_per_hr" value="-1000"/>
      <parameter constant="true" id="R_NDPK4_upper_bound" sboTerm="SBO:0000625" units="mmol_per_gDW_per_hr" value="1000"/>
      <parameter constant="true" id="R_NDPK4_lower_bound" sboTerm="SBO:0000625" units="mmol_per_gDW_per_hr" value="-1000"/>
      <parameter constant="true" id="R_CYTK1_upper_bound" sboTerm="SBO:0000625" units="mmol_per_gDW_per_hr" value="1000"/>
      <parameter constant="true" id="R_CYTK1_lower_bound" sboTerm="SBO:0000625" units="mmol_per_gDW_per_hr" value="-1000"/>
      <parameter constant="true" id="R_TRDR_upper_bound" sboTerm="SBO:0000625" units="mmol_per_gDW_per_hr" value="1000"/>
      <parameter constant="true" id="R_CYTK2_upper_bound" sboTerm="SBO:0000625" units="mmol_per_gDW_per_hr" value="1000"/>
      <parameter constant="true" id="R_CYTK2_lower_bound" sboTerm="SBO:0000625" units="mmol_per_gDW_per_hr" value="-1000"/>
      <parameter constant="true" id="R_UPRT_upper_bound" sboTerm="SBO:0000625" units="mmol_per_gDW_per_hr" value="1000"/>
      <parameter constant="true" id="R_UPRT_lower_bound" sboTerm="SBO:0000625" units="mmol_per_gDW_per_hr" value="-1000"/>
      <parameter constant="true" id="R_PSUDS_upper_bound" sboTerm="SBO:0000625" units="mmol_per_gDW_per_hr" value="1000"/>
      <parameter constant="true" id="R_PSUDS_lower_bound" sboTerm="SBO:0000625" units="mmol_per_gDW_per_hr" value="-1000"/>
      <parameter constant="true" id="R_DURIPP_upper_bound" sboTerm="SBO:0000625" units="mmol_per_gDW_per_hr" value="1000"/>
      <parameter constant="true" id="R_TMDPP_upper_bound" sboTerm="SBO:0000625" units="mmol_per_gDW_per_hr" value="1000"/>
      <parameter constant="true" id="R_NDPK6_upper_bound" sboTerm="SBO:0000625" units="mmol_per_gDW_per_hr" value="1000"/>
      <parameter constant="true" id="R_NDPK6_lower_bound" sboTerm="SBO:0000625" units="mmol_per_gDW_per_hr" value="-1000"/>
      <parameter constant="true" id="R_RNDR4_upper_bound" sboTerm="SBO:0000625" units="mmol_per_gDW_per_hr" value="1000"/>
      <parameter constant="true" id="R_URIDK2r_upper_bound" sboTerm="SBO:0000625" units="mmol_per_gDW_per_hr" value="1000"/>
      <parameter constant="true" id="R_URIDK2r_lower_bound" sboTerm="SBO:0000625" units="mmol_per_gDW_per_hr" value="-1000"/>
      <parameter constant="true" id="R_NTD2_upper_bound" sboTerm="SBO:0000625" units="mmol_per_gDW_per_hr" value="1000"/>
      <parameter constant="true" id="R_NTD4_upper_bound" sboTerm="SBO:0000625" units="mmol_per_gDW_per_hr" value="1000"/>
      <parameter constant="true" id="R_NTD3_upper_bound" sboTerm="SBO:0000625" units="mmol_per_gDW_per_hr" value="1000"/>
      <parameter constant="true" id="R_NTD5_upper_bound" sboTerm="SBO:0000625" units="mmol_per_gDW_per_hr" value="1000"/>
      <parameter constant="true" id="R_CSND_upper_bound" sboTerm="SBO:0000625" units="mmol_per_gDW_per_hr" value="1000"/>
      <parameter constant="true" id="R_CSND_lower_bound" sboTerm="SBO:0000625" units="mmol_per_gDW_per_hr" value="-1000"/>
      <parameter constant="true" id="R_MCSNAH_upper_bound" sboTerm="SBO:0000625" units="mmol_per_gDW_per_hr" value="1000"/>
      <parameter constant="true" id="R_CYTD_upper_bound" sboTerm="SBO:0000625" units="mmol_per_gDW_per_hr" value="1000"/>
      <parameter constant="true" id="R_UMPK_upper_bound" sboTerm="SBO:0000625" units="mmol_per_gDW_per_hr" value="1000"/>
      <parameter constant="true" id="R_UMPK_lower_bound" sboTerm="SBO:0000625" units="mmol_per_gDW_per_hr" value="-1000"/>
      <parameter constant="true" id="R_DCTPD_upper_bound" sboTerm="SBO:0000625" units="mmol_per_gDW_per_hr" value="1000"/>
      <parameter constant="true" id="R_DCTPD2_upper_bound" sboTerm="SBO:0000625" units="mmol_per_gDW_per_hr" value="1000"/>
      <parameter constant="true" id="R_NTPP8_upper_bound" sboTerm="SBO:0000625" units="mmol_per_gDW_per_hr" value="1000"/>
      <parameter constant="true" id="R_DUTPDP_upper_bound" sboTerm="SBO:0000625" units="mmol_per_gDW_per_hr" value="1000"/>
      <parameter constant="true" id="R_GLNS_upper_bound" sboTerm="SBO:0000625" units="mmol_per_gDW_per_hr" value="1000"/>
      <parameter constant="true" id="R_CBPS_upper_bound" sboTerm="SBO:0000625" units="mmol_per_gDW_per_hr" value="1000"/>
      <parameter constant="true" id="R_GLUTRS_upper_bound" sboTerm="SBO:0000625" units="mmol_per_gDW_per_hr" value="1000"/>
      <parameter constant="true" id="R_GLNTRS_upper_bound" sboTerm="SBO:0000625" units="mmol_per_gDW_per_hr" value="1000"/>
      <parameter constant="true" id="R_GLUN_upper_bound" sboTerm="SBO:0000625" units="mmol_per_gDW_per_hr" value="1000"/>
      <parameter constant="true" id="R_GLNTRAT_upper_bound" sboTerm="SBO:0000625" units="mmol_per_gDW_per_hr" value="1000"/>
      <parameter constant="true" id="R_GLNTRAT_lower_bound" sboTerm="SBO:0000625" units="mmol_per_gDW_per_hr" value="-1000"/>
      <parameter constant="true" id="R_ASPTA_upper_bound" sboTerm="SBO:0000625" units="mmol_per_gDW_per_hr" value="1000"/>
      <parameter constant="true" id="R_ASPTA_lower_bound" sboTerm="SBO:0000625" units="mmol_per_gDW_per_hr" value="-1000"/>
      <parameter constant="true" id="R_ASPTRS_upper_bound" sboTerm="SBO:0000625" units="mmol_per_gDW_per_hr" value="1000"/>
      <parameter constant="true" id="R_ALATRS_upper_bound" sboTerm="SBO:0000625" units="mmol_per_gDW_per_hr" value="1000"/>
      <parameter constant="true" id="R_ALATRS_lower_bound" sboTerm="SBO:0000625" units="mmol_per_gDW_per_hr" value="-1000"/>
      <parameter constant="true" id="R_ASNS1_upper_bound" sboTerm="SBO:0000625" units="mmol_per_gDW_per_hr" value="1000"/>
      <parameter constant="true" id="R_ASNN_upper_bound" sboTerm="SBO:0000625" units="mmol_per_gDW_per_hr" value="1000"/>
      <parameter constant="true" id="R_ASPO1_upper_bound" sboTerm="SBO:0000625" units="mmol_per_gDW_per_hr" value="1000"/>
      <parameter constant="true" id="R_ASPR_upper_bound" sboTerm="SBO:0000625" units="mmol_per_gDW_per_hr" value="1000"/>
      <parameter constant="true" id="R_ASPR_lower_bound" sboTerm="SBO:0000625" units="mmol_per_gDW_per_hr" value="-1000"/>
      <parameter constant="true" id="R_ASNTRAT_upper_bound" sboTerm="SBO:0000625" units="mmol_per_gDW_per_hr" value="1000"/>
      <parameter constant="true" id="R_ASNTRAT_lower_bound" sboTerm="SBO:0000625" units="mmol_per_gDW_per_hr" value="-1000"/>
      <parameter constant="true" id="R_ASPK_upper_bound" sboTerm="SBO:0000625" units="mmol_per_gDW_per_hr" value="1000"/>
      <parameter constant="true" id="R_ASADi_upper_bound" sboTerm="SBO:0000625" units="mmol_per_gDW_per_hr" value="1000"/>
      <parameter constant="true" id="R_HSK_upper_bound" sboTerm="SBO:0000625" units="mmol_per_gDW_per_hr" value="1000"/>
      <parameter constant="true" id="R_THRS_upper_bound" sboTerm="SBO:0000625" units="mmol_per_gDW_per_hr" value="1000"/>
      <parameter constant="true" id="R_PGCD_upper_bound" sboTerm="SBO:0000625" units="mmol_per_gDW_per_hr" value="1000"/>
      <parameter constant="true" id="R_LPD5_upper_bound" sboTerm="SBO:0000625" units="mmol_per_gDW_per_hr" value="1000"/>
      <parameter constant="true" id="R_SERD_L_upper_bound" sboTerm="SBO:0000625" units="mmol_per_gDW_per_hr" value="1000"/>
      <parameter constant="true" id="R_SERD_L_lower_bound" sboTerm="SBO:0000625" units="mmol_per_gDW_per_hr" value="-1000"/>
      <parameter constant="true" id="R_THRD_L_upper_bound" sboTerm="SBO:0000625" units="mmol_per_gDW_per_hr" value="1000"/>
      <parameter constant="true" id="R_THRTRS_upper_bound" sboTerm="SBO:0000625" units="mmol_per_gDW_per_hr" value="1000"/>
      <parameter constant="true" id="R_SERTRS_upper_bound" sboTerm="SBO:0000625" units="mmol_per_gDW_per_hr" value="1000"/>
      <parameter constant="true" id="R_GLYTRS_upper_bound" sboTerm="SBO:0000625" units="mmol_per_gDW_per_hr" value="1000"/>
      <parameter constant="true" id="R_DABAAT_upper_bound" sboTerm="SBO:0000625" units="mmol_per_gDW_per_hr" value="1000"/>
      <parameter constant="true" id="R_BETALDHx_upper_bound" sboTerm="SBO:0000625" units="mmol_per_gDW_per_hr" value="1000"/>
      <parameter constant="true" id="R_ALR2_upper_bound" sboTerm="SBO:0000625" units="mmol_per_gDW_per_hr" value="1000"/>
      <parameter constant="true" id="R_SERD_D_upper_bound" sboTerm="SBO:0000625" units="mmol_per_gDW_per_hr" value="1000"/>
      <parameter constant="true" id="R_SERD_D_lower_bound" sboTerm="SBO:0000625" units="mmol_per_gDW_per_hr" value="-1000"/>
      <parameter constant="true" id="R_CYSTL_upper_bound" sboTerm="SBO:0000625" units="mmol_per_gDW_per_hr" value="1000"/>
      <parameter constant="true" id="R_METS_upper_bound" sboTerm="SBO:0000625" units="mmol_per_gDW_per_hr" value="1000"/>
      <parameter constant="true" id="R_METS_lower_bound" sboTerm="SBO:0000625" units="mmol_per_gDW_per_hr" value="-1000"/>
      <parameter constant="true" id="R_METTRS_upper_bound" sboTerm="SBO:0000625" units="mmol_per_gDW_per_hr" value="1000"/>
      <parameter constant="true" id="R_FMETTRS_upper_bound" sboTerm="SBO:0000625" units="mmol_per_gDW_per_hr" value="1000"/>
      <parameter constant="true" id="R_METAT_upper_bound" sboTerm="SBO:0000625" units="mmol_per_gDW_per_hr" value="1000"/>
      <parameter constant="true" id="R_AHCYSNS_upper_bound" sboTerm="SBO:0000625" units="mmol_per_gDW_per_hr" value="1000"/>
      <parameter constant="true" id="R_AHCYSNS_lower_bound" sboTerm="SBO:0000625" units="mmol_per_gDW_per_hr" value="-1000"/>
      <parameter constant="true" id="R_CYTOM_upper_bound" sboTerm="SBO:0000625" units="mmol_per_gDW_per_hr" value="1000"/>
      <parameter constant="true" id="R_CYTOM_lower_bound" sboTerm="SBO:0000625" units="mmol_per_gDW_per_hr" value="-1000"/>
      <parameter constant="true" id="R_HSERTA_upper_bound" sboTerm="SBO:0000625" units="mmol_per_gDW_per_hr" value="1000"/>
      <parameter constant="true" id="R_HSERTA_lower_bound" sboTerm="SBO:0000625" units="mmol_per_gDW_per_hr" value="-1000"/>
      <parameter constant="true" id="R_SHSL2_upper_bound" sboTerm="SBO:0000625" units="mmol_per_gDW_per_hr" value="1000"/>
      <parameter constant="true" id="R_SHSL2_lower_bound" sboTerm="SBO:0000625" units="mmol_per_gDW_per_hr" value="-1000"/>
      <parameter constant="true" id="R_CYSDS_upper_bound" sboTerm="SBO:0000625" units="mmol_per_gDW_per_hr" value="1000"/>
      <parameter constant="true" id="R_CYSLYSL_upper_bound" sboTerm="SBO:0000625" units="mmol_per_gDW_per_hr" value="1000"/>
      <parameter constant="true" id="R_SERAT_upper_bound" sboTerm="SBO:0000625" units="mmol_per_gDW_per_hr" value="1000"/>
      <parameter constant="true" id="R_SERAT_lower_bound" sboTerm="SBO:0000625" units="mmol_per_gDW_per_hr" value="-1000"/>
      <parameter constant="true" id="R_CYSS_upper_bound" sboTerm="SBO:0000625" units="mmol_per_gDW_per_hr" value="1000"/>
      <parameter constant="true" id="R_SLCYSS_upper_bound" sboTerm="SBO:0000625" units="mmol_per_gDW_per_hr" value="1000"/>
      <parameter constant="true" id="R_SERHL_upper_bound" sboTerm="SBO:0000625" units="mmol_per_gDW_per_hr" value="1000"/>
      <parameter constant="true" id="R_CYSTRS_upper_bound" sboTerm="SBO:0000625" units="mmol_per_gDW_per_hr" value="1000"/>
      <parameter constant="true" id="R_CYSDDS_upper_bound" sboTerm="SBO:0000625" units="mmol_per_gDW_per_hr" value="1000"/>
      <parameter constant="true" id="R_CYSDDS_lower_bound" sboTerm="SBO:0000625" units="mmol_per_gDW_per_hr" value="-1000"/>
      <parameter constant="true" id="R_ECOAH12_upper_bound" sboTerm="SBO:0000625" units="mmol_per_gDW_per_hr" value="1000"/>
      <parameter constant="true" id="R_ECOAH9ir_upper_bound" sboTerm="SBO:0000625" units="mmol_per_gDW_per_hr" value="1000"/>
      <parameter constant="true" id="R_HACD9_upper_bound" sboTerm="SBO:0000625" units="mmol_per_gDW_per_hr" value="1000"/>
      <parameter constant="true" id="R_HACD9_lower_bound" sboTerm="SBO:0000625" units="mmol_per_gDW_per_hr" value="-1000"/>
      <parameter constant="true" id="R_BCTA_upper_bound" sboTerm="SBO:0000625" units="mmol_per_gDW_per_hr" value="1000"/>
      <parameter constant="true" id="R_BCTA_lower_bound" sboTerm="SBO:0000625" units="mmol_per_gDW_per_hr" value="-1000"/>
      <parameter constant="true" id="R_LEUTA_upper_bound" sboTerm="SBO:0000625" units="mmol_per_gDW_per_hr" value="1000"/>
      <parameter constant="true" id="R_LEUTA_lower_bound" sboTerm="SBO:0000625" units="mmol_per_gDW_per_hr" value="-1000"/>
      <parameter constant="true" id="R_KARA1i_upper_bound" sboTerm="SBO:0000625" units="mmol_per_gDW_per_hr" value="1000"/>
      <parameter constant="true" id="R_DHAD1_upper_bound" sboTerm="SBO:0000625" units="mmol_per_gDW_per_hr" value="1000"/>
      <parameter constant="true" id="R_ACHBS_upper_bound" sboTerm="SBO:0000625" units="mmol_per_gDW_per_hr" value="1000"/>
      <parameter constant="true" id="R_KARA2_upper_bound" sboTerm="SBO:0000625" units="mmol_per_gDW_per_hr" value="1000"/>
      <parameter constant="true" id="R_DHAD2_upper_bound" sboTerm="SBO:0000625" units="mmol_per_gDW_per_hr" value="1000"/>
      <parameter constant="true" id="R_ILETA_upper_bound" sboTerm="SBO:0000625" units="mmol_per_gDW_per_hr" value="1000"/>
      <parameter constant="true" id="R_ILETA_lower_bound" sboTerm="SBO:0000625" units="mmol_per_gDW_per_hr" value="-1000"/>
      <parameter constant="true" id="R_IPMD_upper_bound" sboTerm="SBO:0000625" units="mmol_per_gDW_per_hr" value="1000"/>
      <parameter constant="true" id="R_OMCDC_upper_bound" sboTerm="SBO:0000625" units="mmol_per_gDW_per_hr" value="1000"/>
      <parameter constant="true" id="R_LEUTRS_upper_bound" sboTerm="SBO:0000625" units="mmol_per_gDW_per_hr" value="1000"/>
      <parameter constant="true" id="R_VALTRS_upper_bound" sboTerm="SBO:0000625" units="mmol_per_gDW_per_hr" value="1000"/>
      <parameter constant="true" id="R_ILETRS_upper_bound" sboTerm="SBO:0000625" units="mmol_per_gDW_per_hr" value="1000"/>
      <parameter constant="true" id="R_DHDPS_upper_bound" sboTerm="SBO:0000625" units="mmol_per_gDW_per_hr" value="1000"/>
      <parameter constant="true" id="R_DHDPRx_r_upper_bound" sboTerm="SBO:0000625" units="mmol_per_gDW_per_hr" value="1000"/>
      <parameter constant="true" id="R_DHDPRy_upper_bound" sboTerm="SBO:0000625" units="mmol_per_gDW_per_hr" value="1000"/>
      <parameter constant="true" id="R_THDPS_upper_bound" sboTerm="SBO:0000625" units="mmol_per_gDW_per_hr" value="1000"/>
      <parameter constant="true" id="R_SDPTA_upper_bound" sboTerm="SBO:0000625" units="mmol_per_gDW_per_hr" value="1000"/>
      <parameter constant="true" id="R_SDPTA_lower_bound" sboTerm="SBO:0000625" units="mmol_per_gDW_per_hr" value="-1000"/>
      <parameter constant="true" id="R_SDPDS_upper_bound" sboTerm="SBO:0000625" units="mmol_per_gDW_per_hr" value="1000"/>
      <parameter constant="true" id="R_DAPE_upper_bound" sboTerm="SBO:0000625" units="mmol_per_gDW_per_hr" value="1000"/>
      <parameter constant="true" id="R_DAPE_lower_bound" sboTerm="SBO:0000625" units="mmol_per_gDW_per_hr" value="-1000"/>
      <parameter constant="true" id="R_DAPDC_upper_bound" sboTerm="SBO:0000625" units="mmol_per_gDW_per_hr" value="1000"/>
      <parameter constant="true" id="R_LYSTRS_upper_bound" sboTerm="SBO:0000625" units="mmol_per_gDW_per_hr" value="1000"/>
      <parameter constant="true" id="R_HSDx_upper_bound" sboTerm="SBO:0000625" units="mmol_per_gDW_per_hr" value="1000"/>
      <parameter constant="true" id="R_HSDx_lower_bound" sboTerm="SBO:0000625" units="mmol_per_gDW_per_hr" value="-1000"/>
      <parameter constant="true" id="R_HSDy_upper_bound" sboTerm="SBO:0000625" units="mmol_per_gDW_per_hr" value="1000"/>
      <parameter constant="true" id="R_HSDy_lower_bound" sboTerm="SBO:0000625" units="mmol_per_gDW_per_hr" value="-1000"/>
      <parameter constant="true" id="R_AST_upper_bound" sboTerm="SBO:0000625" units="mmol_per_gDW_per_hr" value="1000"/>
      <parameter constant="true" id="R_ARGTRS_upper_bound" sboTerm="SBO:0000625" units="mmol_per_gDW_per_hr" value="1000"/>
      <parameter constant="true" id="R_ARGTRS_lower_bound" sboTerm="SBO:0000625" units="mmol_per_gDW_per_hr" value="-1000"/>
      <parameter constant="true" id="R_P5CD_upper_bound" sboTerm="SBO:0000625" units="mmol_per_gDW_per_hr" value="1000"/>
      <parameter constant="true" id="R_PROD2_upper_bound" sboTerm="SBO:0000625" units="mmol_per_gDW_per_hr" value="1000"/>
      <parameter constant="true" id="R_PROTRS_upper_bound" sboTerm="SBO:0000625" units="mmol_per_gDW_per_hr" value="1000"/>
      <parameter constant="true" id="R_PHCD_upper_bound" sboTerm="SBO:0000625" units="mmol_per_gDW_per_hr" value="1000"/>
      <parameter constant="true" id="R_EHGLAT_upper_bound" sboTerm="SBO:0000625" units="mmol_per_gDW_per_hr" value="1000"/>
      <parameter constant="true" id="R_SGSAD_upper_bound" sboTerm="SBO:0000625" units="mmol_per_gDW_per_hr" value="1000"/>
      <parameter constant="true" id="R_SOTA_upper_bound" sboTerm="SBO:0000625" units="mmol_per_gDW_per_hr" value="1000"/>
      <parameter constant="true" id="R_SGDS_upper_bound" sboTerm="SBO:0000625" units="mmol_per_gDW_per_hr" value="1000"/>
      <parameter constant="true" id="R_SADH_upper_bound" sboTerm="SBO:0000625" units="mmol_per_gDW_per_hr" value="1000"/>
      <parameter constant="true" id="R_ATPPRT_upper_bound" sboTerm="SBO:0000625" units="mmol_per_gDW_per_hr" value="1000"/>
      <parameter constant="true" id="R_PRATPP_upper_bound" sboTerm="SBO:0000625" units="mmol_per_gDW_per_hr" value="1000"/>
      <parameter constant="true" id="R_PRAMPC_upper_bound" sboTerm="SBO:0000625" units="mmol_per_gDW_per_hr" value="1000"/>
      <parameter constant="true" id="R_PRMICI_upper_bound" sboTerm="SBO:0000625" units="mmol_per_gDW_per_hr" value="1000"/>
      <parameter constant="true" id="R_IG3PS_upper_bound" sboTerm="SBO:0000625" units="mmol_per_gDW_per_hr" value="1000"/>
      <parameter constant="true" id="R_IGPDH_upper_bound" sboTerm="SBO:0000625" units="mmol_per_gDW_per_hr" value="1000"/>
      <parameter constant="true" id="R_HSTPT_upper_bound" sboTerm="SBO:0000625" units="mmol_per_gDW_per_hr" value="1000"/>
      <parameter constant="true" id="R_HISTP_upper_bound" sboTerm="SBO:0000625" units="mmol_per_gDW_per_hr" value="1000"/>
      <parameter constant="true" id="R_HISTD_upper_bound" sboTerm="SBO:0000625" units="mmol_per_gDW_per_hr" value="1000"/>
      <parameter constant="true" id="R_ARMT_upper_bound" sboTerm="SBO:0000625" units="mmol_per_gDW_per_hr" value="1000"/>
      <parameter constant="true" id="R_HISTRS_upper_bound" sboTerm="SBO:0000625" units="mmol_per_gDW_per_hr" value="1000"/>
      <parameter constant="true" id="R_HISNH4L_upper_bound" sboTerm="SBO:0000625" units="mmol_per_gDW_per_hr" value="1000"/>
      <parameter constant="true" id="R_UROCANH_upper_bound" sboTerm="SBO:0000625" units="mmol_per_gDW_per_hr" value="1000"/>
      <parameter constant="true" id="R_IZPN_upper_bound" sboTerm="SBO:0000625" units="mmol_per_gDW_per_hr" value="1000"/>
      <parameter constant="true" id="R_FGLU_upper_bound" sboTerm="SBO:0000625" units="mmol_per_gDW_per_hr" value="1000"/>
      <parameter constant="true" id="R_IMACTD_upper_bound" sboTerm="SBO:0000625" units="mmol_per_gDW_per_hr" value="1000"/>
      <parameter constant="true" id="R_HDC_upper_bound" sboTerm="SBO:0000625" units="mmol_per_gDW_per_hr" value="1000"/>
      <parameter constant="true" id="R_HDC_lower_bound" sboTerm="SBO:0000625" units="mmol_per_gDW_per_hr" value="-1000"/>
      <parameter constant="true" id="R_5CM2HMUDI_upper_bound" sboTerm="SBO:0000625" units="mmol_per_gDW_per_hr" value="1000"/>
      <parameter constant="true" id="R_MACACI_upper_bound" sboTerm="SBO:0000625" units="mmol_per_gDW_per_hr" value="1000"/>
      <parameter constant="true" id="R_34DHOXPEGOX_upper_bound" sboTerm="SBO:0000625" units="mmol_per_gDW_per_hr" value="1000"/>
      <parameter constant="true" id="R_34DHOXPEGOX_lower_bound" sboTerm="SBO:0000625" units="mmol_per_gDW_per_hr" value="-1000"/>
      <parameter constant="true" id="R_HPA3MO_upper_bound" sboTerm="SBO:0000625" units="mmol_per_gDW_per_hr" value="1000"/>
      <parameter constant="true" id="R_HPA3MO_lower_bound" sboTerm="SBO:0000625" units="mmol_per_gDW_per_hr" value="-1000"/>
      <parameter constant="true" id="R_TYRTA_upper_bound" sboTerm="SBO:0000625" units="mmol_per_gDW_per_hr" value="1000"/>
      <parameter constant="true" id="R_TYRTA_lower_bound" sboTerm="SBO:0000625" units="mmol_per_gDW_per_hr" value="-1000"/>
      <parameter constant="true" id="R_FUMAC_upper_bound" sboTerm="SBO:0000625" units="mmol_per_gDW_per_hr" value="1000"/>
      <parameter constant="true" id="R_FUMAC_lower_bound" sboTerm="SBO:0000625" units="mmol_per_gDW_per_hr" value="-1000"/>
      <parameter constant="true" id="R_POAT_upper_bound" sboTerm="SBO:0000625" units="mmol_per_gDW_per_hr" value="1000"/>
      <parameter constant="true" id="R_POAT_lower_bound" sboTerm="SBO:0000625" units="mmol_per_gDW_per_hr" value="-1000"/>
      <parameter constant="true" id="R_PPOR_upper_bound" sboTerm="SBO:0000625" units="mmol_per_gDW_per_hr" value="1000"/>
      <parameter constant="true" id="R_ALDD19xr_upper_bound" sboTerm="SBO:0000625" units="mmol_per_gDW_per_hr" value="1000"/>
      <parameter constant="true" id="R_ALDD19xr_lower_bound" sboTerm="SBO:0000625" units="mmol_per_gDW_per_hr" value="-1000"/>
      <parameter constant="true" id="R_NBAH_upper_bound" sboTerm="SBO:0000625" units="mmol_per_gDW_per_hr" value="1000"/>
      <parameter constant="true" id="R_NBAH_lower_bound" sboTerm="SBO:0000625" units="mmol_per_gDW_per_hr" value="-1000"/>
      <parameter constant="true" id="R_AMID2_upper_bound" sboTerm="SBO:0000625" units="mmol_per_gDW_per_hr" value="1000"/>
      <parameter constant="true" id="R_AMID2_lower_bound" sboTerm="SBO:0000625" units="mmol_per_gDW_per_hr" value="-1000"/>
      <parameter constant="true" id="R_PACCOAL_upper_bound" sboTerm="SBO:0000625" units="mmol_per_gDW_per_hr" value="1000"/>
      <parameter constant="true" id="R_PACCOAL_lower_bound" sboTerm="SBO:0000625" units="mmol_per_gDW_per_hr" value="-1000"/>
      <parameter constant="true" id="R_TRPTRS_upper_bound" sboTerm="SBO:0000625" units="mmol_per_gDW_per_hr" value="1000"/>
      <parameter constant="true" id="R_ALDD20x_upper_bound" sboTerm="SBO:0000625" units="mmol_per_gDW_per_hr" value="1000"/>
      <parameter constant="true" id="R_ALDD20y_upper_bound" sboTerm="SBO:0000625" units="mmol_per_gDW_per_hr" value="1000"/>
      <parameter constant="true" id="R_AMID3_upper_bound" sboTerm="SBO:0000625" units="mmol_per_gDW_per_hr" value="1000"/>
      <parameter constant="true" id="R_AMID3_lower_bound" sboTerm="SBO:0000625" units="mmol_per_gDW_per_hr" value="-1000"/>
      <parameter constant="true" id="R_LFORKYNHYD_upper_bound" sboTerm="SBO:0000625" units="mmol_per_gDW_per_hr" value="1000"/>
      <parameter constant="true" id="R_LFORKYNHYD_lower_bound" sboTerm="SBO:0000625" units="mmol_per_gDW_per_hr" value="-1000"/>
      <parameter constant="true" id="R_KYN_upper_bound" sboTerm="SBO:0000625" units="mmol_per_gDW_per_hr" value="1000"/>
      <parameter constant="true" id="R_KYN_lower_bound" sboTerm="SBO:0000625" units="mmol_per_gDW_per_hr" value="-1000"/>
      <parameter constant="true" id="R_HKYNH_upper_bound" sboTerm="SBO:0000625" units="mmol_per_gDW_per_hr" value="1000"/>
      <parameter constant="true" id="R_HKYNH_lower_bound" sboTerm="SBO:0000625" units="mmol_per_gDW_per_hr" value="-1000"/>
      <parameter constant="true" id="R_INDPYRD_upper_bound" sboTerm="SBO:0000625" units="mmol_per_gDW_per_hr" value="1000"/>
      <parameter constant="true" id="R_INDPYRD_lower_bound" sboTerm="SBO:0000625" units="mmol_per_gDW_per_hr" value="-1000"/>
      <parameter constant="true" id="R_DDPA_upper_bound" sboTerm="SBO:0000625" units="mmol_per_gDW_per_hr" value="1000"/>
      <parameter constant="true" id="R_DHQS_upper_bound" sboTerm="SBO:0000625" units="mmol_per_gDW_per_hr" value="1000"/>
      <parameter constant="true" id="R_DHQTi_upper_bound" sboTerm="SBO:0000625" units="mmol_per_gDW_per_hr" value="1000"/>
      <parameter constant="true" id="R_DHQTi_lower_bound" sboTerm="SBO:0000625" units="mmol_per_gDW_per_hr" value="-1000"/>
      <parameter constant="true" id="R_SHK3Dr_upper_bound" sboTerm="SBO:0000625" units="mmol_per_gDW_per_hr" value="1000"/>
      <parameter constant="true" id="R_SHKK_upper_bound" sboTerm="SBO:0000625" units="mmol_per_gDW_per_hr" value="1000"/>
      <parameter constant="true" id="R_PSCVT_upper_bound" sboTerm="SBO:0000625" units="mmol_per_gDW_per_hr" value="1000"/>
      <parameter constant="true" id="R_CHORS_upper_bound" sboTerm="SBO:0000625" units="mmol_per_gDW_per_hr" value="1000"/>
      <parameter constant="true" id="R_ANS_upper_bound" sboTerm="SBO:0000625" units="mmol_per_gDW_per_hr" value="1000"/>
      <parameter constant="true" id="R_ANS2_upper_bound" sboTerm="SBO:0000625" units="mmol_per_gDW_per_hr" value="1000"/>
      <parameter constant="true" id="R_ANPRT_upper_bound" sboTerm="SBO:0000625" units="mmol_per_gDW_per_hr" value="1000"/>
      <parameter constant="true" id="R_PRAIi_upper_bound" sboTerm="SBO:0000625" units="mmol_per_gDW_per_hr" value="1000"/>
      <parameter constant="true" id="R_IGPS_upper_bound" sboTerm="SBO:0000625" units="mmol_per_gDW_per_hr" value="1000"/>
      <parameter constant="true" id="R_TRPS1_upper_bound" sboTerm="SBO:0000625" units="mmol_per_gDW_per_hr" value="1000"/>
      <parameter constant="true" id="R_TRPS2_upper_bound" sboTerm="SBO:0000625" units="mmol_per_gDW_per_hr" value="1000"/>
      <parameter constant="true" id="R_TRPS3_upper_bound" sboTerm="SBO:0000625" units="mmol_per_gDW_per_hr" value="1000"/>
      <parameter constant="true" id="R_TRPS3_lower_bound" sboTerm="SBO:0000625" units="mmol_per_gDW_per_hr" value="-1000"/>
      <parameter constant="true" id="R_CHORM_upper_bound" sboTerm="SBO:0000625" units="mmol_per_gDW_per_hr" value="1000"/>
      <parameter constant="true" id="R_CHORM_lower_bound" sboTerm="SBO:0000625" units="mmol_per_gDW_per_hr" value="-1000"/>
      <parameter constant="true" id="R_PPNDH_upper_bound" sboTerm="SBO:0000625" units="mmol_per_gDW_per_hr" value="1000"/>
      <parameter constant="true" id="R_PHETRS_upper_bound" sboTerm="SBO:0000625" units="mmol_per_gDW_per_hr" value="1000"/>
      <parameter constant="true" id="R_PPND_upper_bound" sboTerm="SBO:0000625" units="mmol_per_gDW_per_hr" value="1000"/>
      <parameter constant="true" id="R_TYRTRS_upper_bound" sboTerm="SBO:0000625" units="mmol_per_gDW_per_hr" value="1000"/>
      <parameter constant="true" id="R_AROH_upper_bound" sboTerm="SBO:0000625" units="mmol_per_gDW_per_hr" value="1000"/>
      <parameter constant="true" id="R_QUIDH_upper_bound" sboTerm="SBO:0000625" units="mmol_per_gDW_per_hr" value="1000"/>
      <parameter constant="true" id="R_QUIDH_lower_bound" sboTerm="SBO:0000625" units="mmol_per_gDW_per_hr" value="-1000"/>
      <parameter constant="true" id="R_GLU5K_upper_bound" sboTerm="SBO:0000625" units="mmol_per_gDW_per_hr" value="1000"/>
      <parameter constant="true" id="R_G5SD_upper_bound" sboTerm="SBO:0000625" units="mmol_per_gDW_per_hr" value="1000"/>
      <parameter constant="true" id="R_G5SADs_upper_bound" sboTerm="SBO:0000625" units="mmol_per_gDW_per_hr" value="1000"/>
      <parameter constant="true" id="R_G5SADs_lower_bound" sboTerm="SBO:0000625" units="mmol_per_gDW_per_hr" value="-1000"/>
      <parameter constant="true" id="R_P5CR_upper_bound" sboTerm="SBO:0000625" units="mmol_per_gDW_per_hr" value="1000"/>
      <parameter constant="true" id="R_P5CR_lower_bound" sboTerm="SBO:0000625" units="mmol_per_gDW_per_hr" value="-1000"/>
      <parameter constant="true" id="R_P5CRx_upper_bound" sboTerm="SBO:0000625" units="mmol_per_gDW_per_hr" value="1000"/>
      <parameter constant="true" id="R_ACGS_upper_bound" sboTerm="SBO:0000625" units="mmol_per_gDW_per_hr" value="1000"/>
      <parameter constant="true" id="R_ACGK_upper_bound" sboTerm="SBO:0000625" units="mmol_per_gDW_per_hr" value="1000"/>
      <parameter constant="true" id="R_AGGPR_upper_bound" sboTerm="SBO:0000625" units="mmol_per_gDW_per_hr" value="1000"/>
      <parameter constant="true" id="R_AOTA_upper_bound" sboTerm="SBO:0000625" units="mmol_per_gDW_per_hr" value="1000"/>
      <parameter constant="true" id="R_ORNTAC_upper_bound" sboTerm="SBO:0000625" units="mmol_per_gDW_per_hr" value="1000"/>
      <parameter constant="true" id="R_ORNTAC_lower_bound" sboTerm="SBO:0000625" units="mmol_per_gDW_per_hr" value="-1000"/>
      <parameter constant="true" id="R_OCBT_upper_bound" sboTerm="SBO:0000625" units="mmol_per_gDW_per_hr" value="1000"/>
      <parameter constant="true" id="R_ARGSS_upper_bound" sboTerm="SBO:0000625" units="mmol_per_gDW_per_hr" value="1000"/>
      <parameter constant="true" id="R_ARGSS_lower_bound" sboTerm="SBO:0000625" units="mmol_per_gDW_per_hr" value="-1000"/>
      <parameter constant="true" id="R_ARGSL_upper_bound" sboTerm="SBO:0000625" units="mmol_per_gDW_per_hr" value="1000"/>
      <parameter constant="true" id="R_ARGSL_lower_bound" sboTerm="SBO:0000625" units="mmol_per_gDW_per_hr" value="-1000"/>
      <parameter constant="true" id="R_NABTNO_upper_bound" sboTerm="SBO:0000625" units="mmol_per_gDW_per_hr" value="1000"/>
      <parameter constant="true" id="R_NABTNO_lower_bound" sboTerm="SBO:0000625" units="mmol_per_gDW_per_hr" value="-1000"/>
      <parameter constant="true" id="R_4ABUTD_upper_bound" sboTerm="SBO:0000625" units="mmol_per_gDW_per_hr" value="1000"/>
      <parameter constant="true" id="R_4ABUTD_lower_bound" sboTerm="SBO:0000625" units="mmol_per_gDW_per_hr" value="-1000"/>
      <parameter constant="true" id="R_MTAN_upper_bound" sboTerm="SBO:0000625" units="mmol_per_gDW_per_hr" value="1000"/>
      <parameter constant="true" id="R_MTAN_lower_bound" sboTerm="SBO:0000625" units="mmol_per_gDW_per_hr" value="-1000"/>
      <parameter constant="true" id="R_AABHH_upper_bound" sboTerm="SBO:0000625" units="mmol_per_gDW_per_hr" value="1000"/>
      <parameter constant="true" id="R_AABHH_lower_bound" sboTerm="SBO:0000625" units="mmol_per_gDW_per_hr" value="-1000"/>
      <parameter constant="true" id="R_AMID_upper_bound" sboTerm="SBO:0000625" units="mmol_per_gDW_per_hr" value="1000"/>
      <parameter constant="true" id="R_AMID_lower_bound" sboTerm="SBO:0000625" units="mmol_per_gDW_per_hr" value="-1000"/>
      <parameter constant="true" id="R_UREA_upper_bound" sboTerm="SBO:0000625" units="mmol_per_gDW_per_hr" value="1000"/>
      <parameter constant="true" id="R_UREA_lower_bound" sboTerm="SBO:0000625" units="mmol_per_gDW_per_hr" value="-1000"/>
      <parameter constant="true" id="R_ALPHNH_upper_bound" sboTerm="SBO:0000625" units="mmol_per_gDW_per_hr" value="1000"/>
      <parameter constant="true" id="R_ALPHNH_lower_bound" sboTerm="SBO:0000625" units="mmol_per_gDW_per_hr" value="-1000"/>
      <parameter constant="true" id="R_BAMPPALDOX_upper_bound" sboTerm="SBO:0000625" units="mmol_per_gDW_per_hr" value="1000"/>
      <parameter constant="true" id="R_APATr_upper_bound" sboTerm="SBO:0000625" units="mmol_per_gDW_per_hr" value="1000"/>
      <parameter constant="true" id="R_APATr_lower_bound" sboTerm="SBO:0000625" units="mmol_per_gDW_per_hr" value="-1000"/>
      <parameter constant="true" id="R_ASP1DC_upper_bound" sboTerm="SBO:0000625" units="mmol_per_gDW_per_hr" value="1000"/>
      <parameter constant="true" id="R_TAUDO_upper_bound" sboTerm="SBO:0000625" units="mmol_per_gDW_per_hr" value="1000"/>
      <parameter constant="true" id="R_AEPPYRTA_upper_bound" sboTerm="SBO:0000625" units="mmol_per_gDW_per_hr" value="1000"/>
      <parameter constant="true" id="R_AEPPYRTA_lower_bound" sboTerm="SBO:0000625" units="mmol_per_gDW_per_hr" value="-1000"/>
      <parameter constant="true" id="R_PALDH_upper_bound" sboTerm="SBO:0000625" units="mmol_per_gDW_per_hr" value="1000"/>
      <parameter constant="true" id="R_PALDH_lower_bound" sboTerm="SBO:0000625" units="mmol_per_gDW_per_hr" value="-1000"/>
      <parameter constant="true" id="R_SELCYSTL_upper_bound" sboTerm="SBO:0000625" units="mmol_per_gDW_per_hr" value="1000"/>
      <parameter constant="true" id="R_SEAHCYSHYD_upper_bound" sboTerm="SBO:0000625" units="mmol_per_gDW_per_hr" value="1000"/>
      <parameter constant="true" id="R_SELMETAT_upper_bound" sboTerm="SBO:0000625" units="mmol_per_gDW_per_hr" value="1000"/>
      <parameter constant="true" id="R_ACSERL_upper_bound" sboTerm="SBO:0000625" units="mmol_per_gDW_per_hr" value="1000"/>
      <parameter constant="true" id="R_SELADT_upper_bound" sboTerm="SBO:0000625" units="mmol_per_gDW_per_hr" value="1000"/>
      <parameter constant="true" id="R_SELADT_lower_bound" sboTerm="SBO:0000625" units="mmol_per_gDW_per_hr" value="-1000"/>
      <parameter constant="true" id="R_SEAHCYSHYD_1_upper_bound" sboTerm="SBO:0000625" units="mmol_per_gDW_per_hr" value="1000"/>
      <parameter constant="true" id="R_SEAHCYSHYD_1_lower_bound" sboTerm="SBO:0000625" units="mmol_per_gDW_per_hr" value="-1000"/>
      <parameter constant="true" id="R_SELCYSLY3_upper_bound" sboTerm="SBO:0000625" units="mmol_per_gDW_per_hr" value="1000"/>
      <parameter constant="true" id="R_SELCYSLY3_lower_bound" sboTerm="SBO:0000625" units="mmol_per_gDW_per_hr" value="-1000"/>
      <parameter constant="true" id="R_GLUR_upper_bound" sboTerm="SBO:0000625" units="mmol_per_gDW_per_hr" value="1000"/>
      <parameter constant="true" id="R_GLUR_lower_bound" sboTerm="SBO:0000625" units="mmol_per_gDW_per_hr" value="-1000"/>
      <parameter constant="true" id="R_ALAR_upper_bound" sboTerm="SBO:0000625" units="mmol_per_gDW_per_hr" value="1000"/>
      <parameter constant="true" id="R_ALAR_lower_bound" sboTerm="SBO:0000625" units="mmol_per_gDW_per_hr" value="-1000"/>
      <parameter constant="true" id="R_ALAALAr_upper_bound" sboTerm="SBO:0000625" units="mmol_per_gDW_per_hr" value="1000"/>
      <parameter constant="true" id="R_AMPTASECG_upper_bound" sboTerm="SBO:0000625" units="mmol_per_gDW_per_hr" value="1000"/>
      <parameter constant="true" id="R_GTHPi_upper_bound" sboTerm="SBO:0000625" units="mmol_per_gDW_per_hr" value="1000"/>
      <parameter constant="true" id="R_GTHPi_lower_bound" sboTerm="SBO:0000625" units="mmol_per_gDW_per_hr" value="-1000"/>
      <parameter constant="true" id="R_GTHRDH_syn_upper_bound" sboTerm="SBO:0000625" units="mmol_per_gDW_per_hr" value="1000"/>
      <parameter constant="true" id="R_GLUCYS_upper_bound" sboTerm="SBO:0000625" units="mmol_per_gDW_per_hr" value="1000"/>
      <parameter constant="true" id="R_GLUCYS_lower_bound" sboTerm="SBO:0000625" units="mmol_per_gDW_per_hr" value="-1000"/>
      <parameter constant="true" id="R_GTHS_upper_bound" sboTerm="SBO:0000625" units="mmol_per_gDW_per_hr" value="1000"/>
      <parameter constant="true" id="R_GTHS_lower_bound" sboTerm="SBO:0000625" units="mmol_per_gDW_per_hr" value="-1000"/>
      <parameter constant="true" id="R_UHGADA_upper_bound" sboTerm="SBO:0000625" units="mmol_per_gDW_per_hr" value="1000"/>
      <parameter constant="true" id="R_LPADSS_upper_bound" sboTerm="SBO:0000625" units="mmol_per_gDW_per_hr" value="1000"/>
      <parameter constant="true" id="R_TDSK_upper_bound" sboTerm="SBO:0000625" units="mmol_per_gDW_per_hr" value="1000"/>
      <parameter constant="true" id="R_MOAT_upper_bound" sboTerm="SBO:0000625" units="mmol_per_gDW_per_hr" value="1000"/>
      <parameter constant="true" id="R_MOAT2_upper_bound" sboTerm="SBO:0000625" units="mmol_per_gDW_per_hr" value="1000"/>
      <parameter constant="true" id="R_A5PISO_upper_bound" sboTerm="SBO:0000625" units="mmol_per_gDW_per_hr" value="1000"/>
      <parameter constant="true" id="R_A5PISO_lower_bound" sboTerm="SBO:0000625" units="mmol_per_gDW_per_hr" value="-1000"/>
      <parameter constant="true" id="R_KDOPS_upper_bound" sboTerm="SBO:0000625" units="mmol_per_gDW_per_hr" value="1000"/>
      <parameter constant="true" id="R_KDOPP_upper_bound" sboTerm="SBO:0000625" units="mmol_per_gDW_per_hr" value="1000"/>
      <parameter constant="true" id="R_KDOCT2_upper_bound" sboTerm="SBO:0000625" units="mmol_per_gDW_per_hr" value="1000"/>
      <parameter constant="true" id="R_UAMAS_upper_bound" sboTerm="SBO:0000625" units="mmol_per_gDW_per_hr" value="1000"/>
      <parameter constant="true" id="R_UAMAGS_upper_bound" sboTerm="SBO:0000625" units="mmol_per_gDW_per_hr" value="1000"/>
      <parameter constant="true" id="R_UAAGDS_upper_bound" sboTerm="SBO:0000625" units="mmol_per_gDW_per_hr" value="1000"/>
      <parameter constant="true" id="R_UGMDDS_upper_bound" sboTerm="SBO:0000625" units="mmol_per_gDW_per_hr" value="1000"/>
      <parameter constant="true" id="R_PAPPT3_upper_bound" sboTerm="SBO:0000625" units="mmol_per_gDW_per_hr" value="1000"/>
      <parameter constant="true" id="R_UAGPT3_upper_bound" sboTerm="SBO:0000625" units="mmol_per_gDW_per_hr" value="1000"/>
      <parameter constant="true" id="R_GLNSP3_upper_bound" sboTerm="SBO:0000625" units="mmol_per_gDW_per_hr" value="1000"/>
      <parameter constant="true" id="R_UDCPDP_upper_bound" sboTerm="SBO:0000625" units="mmol_per_gDW_per_hr" value="1000"/>
      <parameter constant="true" id="R_HMPK1_upper_bound" sboTerm="SBO:0000625" units="mmol_per_gDW_per_hr" value="1000"/>
      <parameter constant="true" id="R_PMPK_upper_bound" sboTerm="SBO:0000625" units="mmol_per_gDW_per_hr" value="1000"/>
      <parameter constant="true" id="R_TMPPP_upper_bound" sboTerm="SBO:0000625" units="mmol_per_gDW_per_hr" value="1000"/>
      <parameter constant="true" id="R_TMPK_upper_bound" sboTerm="SBO:0000625" units="mmol_per_gDW_per_hr" value="1000"/>
      <parameter constant="true" id="R_HETZK_upper_bound" sboTerm="SBO:0000625" units="mmol_per_gDW_per_hr" value="1000"/>
      <parameter constant="true" id="R_HETZK_lower_bound" sboTerm="SBO:0000625" units="mmol_per_gDW_per_hr" value="-1000"/>
      <parameter constant="true" id="R_TMN_upper_bound" sboTerm="SBO:0000625" units="mmol_per_gDW_per_hr" value="1000"/>
      <parameter constant="true" id="R_TMN_lower_bound" sboTerm="SBO:0000625" units="mmol_per_gDW_per_hr" value="-1000"/>
      <parameter constant="true" id="R_TDP_upper_bound" sboTerm="SBO:0000625" units="mmol_per_gDW_per_hr" value="1000"/>
      <parameter constant="true" id="R_TDP_lower_bound" sboTerm="SBO:0000625" units="mmol_per_gDW_per_hr" value="-1000"/>
      <parameter constant="true" id="R_GTPCII_upper_bound" sboTerm="SBO:0000625" units="mmol_per_gDW_per_hr" value="1000"/>
      <parameter constant="true" id="R_DHPPDA_upper_bound" sboTerm="SBO:0000625" units="mmol_per_gDW_per_hr" value="1000"/>
      <parameter constant="true" id="R_APRAUR_upper_bound" sboTerm="SBO:0000625" units="mmol_per_gDW_per_hr" value="1000"/>
      <parameter constant="true" id="R_DB4PS_upper_bound" sboTerm="SBO:0000625" units="mmol_per_gDW_per_hr" value="1000"/>
      <parameter constant="true" id="R_RBFSa_upper_bound" sboTerm="SBO:0000625" units="mmol_per_gDW_per_hr" value="1000"/>
      <parameter constant="true" id="R_RBFSb_upper_bound" sboTerm="SBO:0000625" units="mmol_per_gDW_per_hr" value="1000"/>
      <parameter constant="true" id="R_RBFK_upper_bound" sboTerm="SBO:0000625" units="mmol_per_gDW_per_hr" value="1000"/>
      <parameter constant="true" id="R_FMNAT_upper_bound" sboTerm="SBO:0000625" units="mmol_per_gDW_per_hr" value="1000"/>
      <parameter constant="true" id="R_NNDMBRT_upper_bound" sboTerm="SBO:0000625" units="mmol_per_gDW_per_hr" value="1000"/>
      <parameter constant="true" id="R_E4PD_upper_bound" sboTerm="SBO:0000625" units="mmol_per_gDW_per_hr" value="1000"/>
      <parameter constant="true" id="R_E4PD_lower_bound" sboTerm="SBO:0000625" units="mmol_per_gDW_per_hr" value="-1000"/>
      <parameter constant="true" id="R_PERD_upper_bound" sboTerm="SBO:0000625" units="mmol_per_gDW_per_hr" value="1000"/>
      <parameter constant="true" id="R_PERD_lower_bound" sboTerm="SBO:0000625" units="mmol_per_gDW_per_hr" value="-1000"/>
      <parameter constant="true" id="R_OHPBAT_upper_bound" sboTerm="SBO:0000625" units="mmol_per_gDW_per_hr" value="1000"/>
      <parameter constant="true" id="R_OHPBAT_lower_bound" sboTerm="SBO:0000625" units="mmol_per_gDW_per_hr" value="-1000"/>
      <parameter constant="true" id="R_4HTHRS_upper_bound" sboTerm="SBO:0000625" units="mmol_per_gDW_per_hr" value="1000"/>
      <parameter constant="true" id="R_PDX5POi_upper_bound" sboTerm="SBO:0000625" units="mmol_per_gDW_per_hr" value="1000"/>
      <parameter constant="true" id="R_PYDXPP_upper_bound" sboTerm="SBO:0000625" units="mmol_per_gDW_per_hr" value="1000"/>
      <parameter constant="true" id="R_PYAM5PO_upper_bound" sboTerm="SBO:0000625" units="mmol_per_gDW_per_hr" value="1000"/>
      <parameter constant="true" id="R_PYDXNO_upper_bound" sboTerm="SBO:0000625" units="mmol_per_gDW_per_hr" value="1000"/>
      <parameter constant="true" id="R_PYDXNO_lower_bound" sboTerm="SBO:0000625" units="mmol_per_gDW_per_hr" value="-1000"/>
      <parameter constant="true" id="R_PYDXO_upper_bound" sboTerm="SBO:0000625" units="mmol_per_gDW_per_hr" value="1000"/>
      <parameter constant="true" id="R_PYDXO_lower_bound" sboTerm="SBO:0000625" units="mmol_per_gDW_per_hr" value="-1000"/>
      <parameter constant="true" id="R_ASPO5_upper_bound" sboTerm="SBO:0000625" units="mmol_per_gDW_per_hr" value="1000"/>
      <parameter constant="true" id="R_ASPO6_upper_bound" sboTerm="SBO:0000625" units="mmol_per_gDW_per_hr" value="1000"/>
      <parameter constant="true" id="R_QULNS_upper_bound" sboTerm="SBO:0000625" units="mmol_per_gDW_per_hr" value="1000"/>
      <parameter constant="true" id="R_NNDPR_upper_bound" sboTerm="SBO:0000625" units="mmol_per_gDW_per_hr" value="1000"/>
      <parameter constant="true" id="R_NMNHYD_upper_bound" sboTerm="SBO:0000625" units="mmol_per_gDW_per_hr" value="1000"/>
      <parameter constant="true" id="R_NT5C_upper_bound" sboTerm="SBO:0000625" units="mmol_per_gDW_per_hr" value="1000"/>
      <parameter constant="true" id="R_NCTPPRT_upper_bound" sboTerm="SBO:0000625" units="mmol_per_gDW_per_hr" value="1000"/>
      <parameter constant="true" id="R_NMNAT_upper_bound" sboTerm="SBO:0000625" units="mmol_per_gDW_per_hr" value="1000"/>
      <parameter constant="true" id="R_NNATr_upper_bound" sboTerm="SBO:0000625" units="mmol_per_gDW_per_hr" value="1000"/>
      <parameter constant="true" id="R_NADS2_upper_bound" sboTerm="SBO:0000625" units="mmol_per_gDW_per_hr" value="1000"/>
      <parameter constant="true" id="R_NNAM_upper_bound" sboTerm="SBO:0000625" units="mmol_per_gDW_per_hr" value="1000"/>
      <parameter constant="true" id="R_NADK_upper_bound" sboTerm="SBO:0000625" units="mmol_per_gDW_per_hr" value="1000"/>
      <parameter constant="true" id="R_THD2_upper_bound" sboTerm="SBO:0000625" units="mmol_per_gDW_per_hr" value="1000"/>
      <parameter constant="true" id="R_ASPO2_upper_bound" sboTerm="SBO:0000625" units="mmol_per_gDW_per_hr" value="1000"/>
      <parameter constant="true" id="R_ASPO2_lower_bound" sboTerm="SBO:0000625" units="mmol_per_gDW_per_hr" value="-1000"/>
      <parameter constant="true" id="R_ASPO2y_upper_bound" sboTerm="SBO:0000625" units="mmol_per_gDW_per_hr" value="1000"/>
      <parameter constant="true" id="R_ASPO2y_lower_bound" sboTerm="SBO:0000625" units="mmol_per_gDW_per_hr" value="-1000"/>
      <parameter constant="true" id="R_NADDP_upper_bound" sboTerm="SBO:0000625" units="mmol_per_gDW_per_hr" value="1000"/>
      <parameter constant="true" id="R_DNADDP_upper_bound" sboTerm="SBO:0000625" units="mmol_per_gDW_per_hr" value="1000"/>
      <parameter constant="true" id="R_DNADDP_lower_bound" sboTerm="SBO:0000625" units="mmol_per_gDW_per_hr" value="-1000"/>
      <parameter constant="true" id="R_ACLS_upper_bound" sboTerm="SBO:0000625" units="mmol_per_gDW_per_hr" value="1000"/>
      <parameter constant="true" id="R_MOHMT_upper_bound" sboTerm="SBO:0000625" units="mmol_per_gDW_per_hr" value="1000"/>
      <parameter constant="true" id="R_DPR_upper_bound" sboTerm="SBO:0000625" units="mmol_per_gDW_per_hr" value="1000"/>
      <parameter constant="true" id="R_PBAL_upper_bound" sboTerm="SBO:0000625" units="mmol_per_gDW_per_hr" value="1000"/>
      <parameter constant="true" id="R_PNTK_upper_bound" sboTerm="SBO:0000625" units="mmol_per_gDW_per_hr" value="1000"/>
      <parameter constant="true" id="R_APCPT_upper_bound" sboTerm="SBO:0000625" units="mmol_per_gDW_per_hr" value="1000"/>
      <parameter constant="true" id="R_APNPT_upper_bound" sboTerm="SBO:0000625" units="mmol_per_gDW_per_hr" value="1000"/>
      <parameter constant="true" id="R_PPNCL2_upper_bound" sboTerm="SBO:0000625" units="mmol_per_gDW_per_hr" value="1000"/>
      <parameter constant="true" id="R_PPCDC_upper_bound" sboTerm="SBO:0000625" units="mmol_per_gDW_per_hr" value="1000"/>
      <parameter constant="true" id="R_PTPATi_upper_bound" sboTerm="SBO:0000625" units="mmol_per_gDW_per_hr" value="1000"/>
      <parameter constant="true" id="R_DPCOAK_upper_bound" sboTerm="SBO:0000625" units="mmol_per_gDW_per_hr" value="1000"/>
      <parameter constant="true" id="R_AOXSr_upper_bound" sboTerm="SBO:0000625" units="mmol_per_gDW_per_hr" value="1000"/>
      <parameter constant="true" id="R_AOXSr_lower_bound" sboTerm="SBO:0000625" units="mmol_per_gDW_per_hr" value="-1000"/>
      <parameter constant="true" id="R_AMAOTr_upper_bound" sboTerm="SBO:0000625" units="mmol_per_gDW_per_hr" value="1000"/>
      <parameter constant="true" id="R_AMAOTr_lower_bound" sboTerm="SBO:0000625" units="mmol_per_gDW_per_hr" value="-1000"/>
      <parameter constant="true" id="R_DBTS_upper_bound" sboTerm="SBO:0000625" units="mmol_per_gDW_per_hr" value="1000"/>
      <parameter constant="true" id="R_BTS3r_upper_bound" sboTerm="SBO:0000625" units="mmol_per_gDW_per_hr" value="1000"/>
      <parameter constant="true" id="R_BACCL_upper_bound" sboTerm="SBO:0000625" units="mmol_per_gDW_per_hr" value="1000"/>
      <parameter constant="true" id="R_GTPCI_upper_bound" sboTerm="SBO:0000625" units="mmol_per_gDW_per_hr" value="1000"/>
      <parameter constant="true" id="R_DNMPPA_upper_bound" sboTerm="SBO:0000625" units="mmol_per_gDW_per_hr" value="1000"/>
      <parameter constant="true" id="R_DHNPA_1_upper_bound" sboTerm="SBO:0000625" units="mmol_per_gDW_per_hr" value="1000"/>
      <parameter constant="true" id="R_DHNPA_1_lower_bound" sboTerm="SBO:0000625" units="mmol_per_gDW_per_hr" value="-1000"/>
      <parameter constant="true" id="R_HPPK_upper_bound" sboTerm="SBO:0000625" units="mmol_per_gDW_per_hr" value="1000"/>
      <parameter constant="true" id="R_ADCL_upper_bound" sboTerm="SBO:0000625" units="mmol_per_gDW_per_hr" value="1000"/>
      <parameter constant="true" id="R_ADCS_upper_bound" sboTerm="SBO:0000625" units="mmol_per_gDW_per_hr" value="1000"/>
      <parameter constant="true" id="R_DHPS_upper_bound" sboTerm="SBO:0000625" units="mmol_per_gDW_per_hr" value="1000"/>
      <parameter constant="true" id="R_DHFS_upper_bound" sboTerm="SBO:0000625" units="mmol_per_gDW_per_hr" value="1000"/>
      <parameter constant="true" id="R_DHFR_upper_bound" sboTerm="SBO:0000625" units="mmol_per_gDW_per_hr" value="1000"/>
      <parameter constant="true" id="R_DHFR_lower_bound" sboTerm="SBO:0000625" units="mmol_per_gDW_per_hr" value="-1000"/>
      <parameter constant="true" id="R_DHFR2i_upper_bound" sboTerm="SBO:0000625" units="mmol_per_gDW_per_hr" value="1000"/>
      <parameter constant="true" id="R_DHFOR_upper_bound" sboTerm="SBO:0000625" units="mmol_per_gDW_per_hr" value="1000"/>
      <parameter constant="true" id="R_DHFOR2_upper_bound" sboTerm="SBO:0000625" units="mmol_per_gDW_per_hr" value="1000"/>
      <parameter constant="true" id="R_THFOR1_upper_bound" sboTerm="SBO:0000625" units="mmol_per_gDW_per_hr" value="1000"/>
      <parameter constant="true" id="R_THFOR2_upper_bound" sboTerm="SBO:0000625" units="mmol_per_gDW_per_hr" value="1000"/>
      <parameter constant="true" id="R_PTHPS_upper_bound" sboTerm="SBO:0000625" units="mmol_per_gDW_per_hr" value="1000"/>
      <parameter constant="true" id="R_AKP1_upper_bound" sboTerm="SBO:0000625" units="mmol_per_gDW_per_hr" value="1000"/>
      <parameter constant="true" id="R_AKP1_lower_bound" sboTerm="SBO:0000625" units="mmol_per_gDW_per_hr" value="-1000"/>
      <parameter constant="true" id="R_MTHFC_upper_bound" sboTerm="SBO:0000625" units="mmol_per_gDW_per_hr" value="1000"/>
      <parameter constant="true" id="R_MTHFD_upper_bound" sboTerm="SBO:0000625" units="mmol_per_gDW_per_hr" value="1000"/>
      <parameter constant="true" id="R_MTHFD_lower_bound" sboTerm="SBO:0000625" units="mmol_per_gDW_per_hr" value="-1000"/>
      <parameter constant="true" id="R_MTHFC_1_upper_bound" sboTerm="SBO:0000625" units="mmol_per_gDW_per_hr" value="1000"/>
      <parameter constant="true" id="R_MTHFC_1_lower_bound" sboTerm="SBO:0000625" units="mmol_per_gDW_per_hr" value="-1000"/>
      <parameter constant="true" id="R_MTHFR3_upper_bound" sboTerm="SBO:0000625" units="mmol_per_gDW_per_hr" value="1000"/>
      <parameter constant="true" id="R_MTHFR2_upper_bound" sboTerm="SBO:0000625" units="mmol_per_gDW_per_hr" value="1000"/>
      <parameter constant="true" id="R_MTHFR2_lower_bound" sboTerm="SBO:0000625" units="mmol_per_gDW_per_hr" value="-1000"/>
      <parameter constant="true" id="R_TMDS_upper_bound" sboTerm="SBO:0000625" units="mmol_per_gDW_per_hr" value="1000"/>
      <parameter constant="true" id="R_FTHFD_upper_bound" sboTerm="SBO:0000625" units="mmol_per_gDW_per_hr" value="1000"/>
      <parameter constant="true" id="R_GLUTRR_upper_bound" sboTerm="SBO:0000625" units="mmol_per_gDW_per_hr" value="1000"/>
      <parameter constant="true" id="R_G1SAT_upper_bound" sboTerm="SBO:0000625" units="mmol_per_gDW_per_hr" value="1000"/>
      <parameter constant="true" id="R_PPBNGS_upper_bound" sboTerm="SBO:0000625" units="mmol_per_gDW_per_hr" value="1000"/>
      <parameter constant="true" id="R_HMBS_upper_bound" sboTerm="SBO:0000625" units="mmol_per_gDW_per_hr" value="1000"/>
      <parameter constant="true" id="R_UPP3S_upper_bound" sboTerm="SBO:0000625" units="mmol_per_gDW_per_hr" value="1000"/>
      <parameter constant="true" id="R_UPP3MT_upper_bound" sboTerm="SBO:0000625" units="mmol_per_gDW_per_hr" value="1000"/>
      <parameter constant="true" id="R_UPP3MT_lower_bound" sboTerm="SBO:0000625" units="mmol_per_gDW_per_hr" value="-1000"/>
      <parameter constant="true" id="R_SHCHF_upper_bound" sboTerm="SBO:0000625" units="mmol_per_gDW_per_hr" value="1000"/>
      <parameter constant="true" id="R_UPPDC1_upper_bound" sboTerm="SBO:0000625" units="mmol_per_gDW_per_hr" value="1000"/>
      <parameter constant="true" id="R_CPPPGO2_upper_bound" sboTerm="SBO:0000625" units="mmol_per_gDW_per_hr" value="1000"/>
      <parameter constant="true" id="R_CPPPGO_upper_bound" sboTerm="SBO:0000625" units="mmol_per_gDW_per_hr" value="1000"/>
      <parameter constant="true" id="R_FCLT_upper_bound" sboTerm="SBO:0000625" units="mmol_per_gDW_per_hr" value="1000"/>
      <parameter constant="true" id="R_CBLAT_upper_bound" sboTerm="SBO:0000625" units="mmol_per_gDW_per_hr" value="1000"/>
      <parameter constant="true" id="R_ADOCBIK_upper_bound" sboTerm="SBO:0000625" units="mmol_per_gDW_per_hr" value="1000"/>
      <parameter constant="true" id="R_ACBIPGT_upper_bound" sboTerm="SBO:0000625" units="mmol_per_gDW_per_hr" value="1000"/>
      <parameter constant="true" id="R_ADOCBLS_upper_bound" sboTerm="SBO:0000625" units="mmol_per_gDW_per_hr" value="1000"/>
      <parameter constant="true" id="R_CBIAT_upper_bound" sboTerm="SBO:0000625" units="mmol_per_gDW_per_hr" value="1000"/>
      <parameter constant="true" id="R_CBIAT_lower_bound" sboTerm="SBO:0000625" units="mmol_per_gDW_per_hr" value="-1000"/>
      <parameter constant="true" id="R_CYRDAAT_upper_bound" sboTerm="SBO:0000625" units="mmol_per_gDW_per_hr" value="1000"/>
      <parameter constant="true" id="R_CYRDAAT_lower_bound" sboTerm="SBO:0000625" units="mmol_per_gDW_per_hr" value="-1000"/>
      <parameter constant="true" id="R_UPPDC2_upper_bound" sboTerm="SBO:0000625" units="mmol_per_gDW_per_hr" value="1000"/>
      <parameter constant="true" id="R_UPPDC2_lower_bound" sboTerm="SBO:0000625" units="mmol_per_gDW_per_hr" value="-1000"/>
      <parameter constant="true" id="R_HEMEOS_upper_bound" sboTerm="SBO:0000625" units="mmol_per_gDW_per_hr" value="1000"/>
      <parameter constant="true" id="R_HEMEOS_lower_bound" sboTerm="SBO:0000625" units="mmol_per_gDW_per_hr" value="-1000"/>
      <parameter constant="true" id="R_ICHORS_upper_bound" sboTerm="SBO:0000625" units="mmol_per_gDW_per_hr" value="1000"/>
      <parameter constant="true" id="R_ICHORS_lower_bound" sboTerm="SBO:0000625" units="mmol_per_gDW_per_hr" value="-1000"/>
      <parameter constant="true" id="R_CHRPL_upper_bound" sboTerm="SBO:0000625" units="mmol_per_gDW_per_hr" value="1000"/>
      <parameter constant="true" id="R_CHRPL_lower_bound" sboTerm="SBO:0000625" units="mmol_per_gDW_per_hr" value="-1000"/>
      <parameter constant="true" id="R_HBZOPT_upper_bound" sboTerm="SBO:0000625" units="mmol_per_gDW_per_hr" value="1000"/>
      <parameter constant="true" id="R_OPHHX_upper_bound" sboTerm="SBO:0000625" units="mmol_per_gDW_per_hr" value="1000"/>
      <parameter constant="true" id="R_OHPHM_upper_bound" sboTerm="SBO:0000625" units="mmol_per_gDW_per_hr" value="1000"/>
      <parameter constant="true" id="R_OHPHM_lower_bound" sboTerm="SBO:0000625" units="mmol_per_gDW_per_hr" value="-1000"/>
      <parameter constant="true" id="R_OMPHHX_upper_bound" sboTerm="SBO:0000625" units="mmol_per_gDW_per_hr" value="1000"/>
      <parameter constant="true" id="R_OMBZLM_upper_bound" sboTerm="SBO:0000625" units="mmol_per_gDW_per_hr" value="1000"/>
      <parameter constant="true" id="R_DMQMT_upper_bound" sboTerm="SBO:0000625" units="mmol_per_gDW_per_hr" value="1000"/>
      <parameter constant="true" id="R_2S6HCCi_upper_bound" sboTerm="SBO:0000625" units="mmol_per_gDW_per_hr" value="1000"/>
      <parameter constant="true" id="R_SUCBZS_upper_bound" sboTerm="SBO:0000625" units="mmol_per_gDW_per_hr" value="1000"/>
      <parameter constant="true" id="R_SUCBZL_upper_bound" sboTerm="SBO:0000625" units="mmol_per_gDW_per_hr" value="1000"/>
      <parameter constant="true" id="R_NPHS_upper_bound" sboTerm="SBO:0000625" units="mmol_per_gDW_per_hr" value="1000"/>
      <parameter constant="true" id="R_DHNAOT_upper_bound" sboTerm="SBO:0000625" units="mmol_per_gDW_per_hr" value="1000"/>
      <parameter constant="true" id="R_AMMQT8_upper_bound" sboTerm="SBO:0000625" units="mmol_per_gDW_per_hr" value="1000"/>
      <parameter constant="true" id="R_URFGTT_upper_bound" sboTerm="SBO:0000625" units="mmol_per_gDW_per_hr" value="1000"/>
      <parameter constant="true" id="R_OMMBLHX3_upper_bound" sboTerm="SBO:0000625" units="mmol_per_gDW_per_hr" value="1000"/>
      <parameter constant="true" id="R_OMMBLHX3_lower_bound" sboTerm="SBO:0000625" units="mmol_per_gDW_per_hr" value="-1000"/>
      <parameter constant="true" id="R_NTP1_upper_bound" sboTerm="SBO:0000625" units="mmol_per_gDW_per_hr" value="1000"/>
      <parameter constant="true" id="R_MALTt2_upper_bound" sboTerm="SBO:0000625" units="mmol_per_gDW_per_hr" value="1000"/>
      <parameter constant="true" id="R_FRUpts_upper_bound" sboTerm="SBO:0000625" units="mmol_per_gDW_per_hr" value="1000"/>
      <parameter constant="true" id="R_GLCabc_upper_bound" sboTerm="SBO:0000625" units="mmol_per_gDW_per_hr" value="1000"/>
      <parameter constant="true" id="R_GLCNt2ir_upper_bound" sboTerm="SBO:0000625" units="mmol_per_gDW_per_hr" value="1000"/>
      <parameter constant="true" id="R_MALTabc_upper_bound" sboTerm="SBO:0000625" units="mmol_per_gDW_per_hr" value="1000"/>
      <parameter constant="true" id="R_MNLpts_upper_bound" sboTerm="SBO:0000625" units="mmol_per_gDW_per_hr" value="1000"/>
      <parameter constant="true" id="R_ACGApts_upper_bound" sboTerm="SBO:0000625" units="mmol_per_gDW_per_hr" value="1000"/>
      <parameter constant="true" id="R_SUCRabc_upper_bound" sboTerm="SBO:0000625" units="mmol_per_gDW_per_hr" value="1000"/>
      <parameter constant="true" id="R_TREt2_upper_bound" sboTerm="SBO:0000625" units="mmol_per_gDW_per_hr" value="1000"/>
      <parameter constant="true" id="R_2PGt6_upper_bound" sboTerm="SBO:0000625" units="mmol_per_gDW_per_hr" value="1000"/>
      <parameter constant="true" id="R_3PGt6_upper_bound" sboTerm="SBO:0000625" units="mmol_per_gDW_per_hr" value="1000"/>
      <parameter constant="true" id="R_ACtr_upper_bound" sboTerm="SBO:0000625" units="mmol_per_gDW_per_hr" value="1000"/>
      <parameter constant="true" id="R_AKGt2r_upper_bound" sboTerm="SBO:0000625" units="mmol_per_gDW_per_hr" value="1000"/>
      <parameter constant="true" id="R_CITt2r_upper_bound" sboTerm="SBO:0000625" units="mmol_per_gDW_per_hr" value="1000"/>
      <parameter constant="true" id="R_FORt_upper_bound" sboTerm="SBO:0000625" units="mmol_per_gDW_per_hr" value="1000"/>
      <parameter constant="true" id="R_FUMt2r_upper_bound" sboTerm="SBO:0000625" units="mmol_per_gDW_per_hr" value="1000"/>
      <parameter constant="true" id="R_FUMt2_2_upper_bound" sboTerm="SBO:0000625" units="mmol_per_gDW_per_hr" value="1000"/>
      <parameter constant="true" id="R_SUCFUMt_upper_bound" sboTerm="SBO:0000625" units="mmol_per_gDW_per_hr" value="1000"/>
      <parameter constant="true" id="R_ICITt2_upper_bound" sboTerm="SBO:0000625" units="mmol_per_gDW_per_hr" value="1000"/>
      <parameter constant="true" id="R_MALt2_2_upper_bound" sboTerm="SBO:0000625" units="mmol_per_gDW_per_hr" value="1000"/>
      <parameter constant="true" id="R_SUCCt2r_upper_bound" sboTerm="SBO:0000625" units="mmol_per_gDW_per_hr" value="1000"/>
      <parameter constant="true" id="R_SUCCabc_upper_bound" sboTerm="SBO:0000625" units="mmol_per_gDW_per_hr" value="1000"/>
      <parameter constant="true" id="R_GLYCLTt_upper_bound" sboTerm="SBO:0000625" units="mmol_per_gDW_per_hr" value="1000"/>
      <parameter constant="true" id="R_EX_co2_e_upper_bound" sboTerm="SBO:0000625" units="mmol_per_gDW_per_hr" value="1000"/>
      <parameter constant="true" id="R_EX_co2_e_lower_bound" sboTerm="SBO:0000625" units="mmol_per_gDW_per_hr" value="-10"/>
      <parameter constant="true" id="R_EX_na1_e_upper_bound" sboTerm="SBO:0000625" units="mmol_per_gDW_per_hr" value="1000"/>
      <parameter constant="true" id="R_EX_na1_e_lower_bound" sboTerm="SBO:0000625" units="mmol_per_gDW_per_hr" value="-10"/>
      <parameter constant="true" id="R_EX_no2_e_upper_bound" sboTerm="SBO:0000625" units="mmol_per_gDW_per_hr" value="1000"/>
      <parameter constant="true" id="R_EX_no2_e_lower_bound" sboTerm="SBO:0000625" units="mmol_per_gDW_per_hr" value="-10"/>
      <parameter constant="true" id="R_NO3t_upper_bound" sboTerm="SBO:0000625" units="mmol_per_gDW_per_hr" value="1000"/>
      <parameter constant="true" id="R_EX_o2_e_upper_bound" sboTerm="SBO:0000625" units="mmol_per_gDW_per_hr" value="1000"/>
      <parameter constant="true" id="R_EX_o2_e_lower_bound" sboTerm="SBO:0000625" units="mmol_per_gDW_per_hr" value="-10"/>
      <parameter constant="true" id="R_PIt_upper_bound" sboTerm="SBO:0000625" units="mmol_per_gDW_per_hr" value="1000"/>
      <parameter constant="true" id="R_PIt7_upper_bound" sboTerm="SBO:0000625" units="mmol_per_gDW_per_hr" value="1000"/>
      <parameter constant="true" id="R_SULabc_upper_bound" sboTerm="SBO:0000625" units="mmol_per_gDW_per_hr" value="1000"/>
      <parameter constant="true" id="R_ALAabc_upper_bound" sboTerm="SBO:0000625" units="mmol_per_gDW_per_hr" value="1000"/>
      <parameter constant="true" id="R_ALAt2r_upper_bound" sboTerm="SBO:0000625" units="mmol_per_gDW_per_hr" value="1000"/>
      <parameter constant="true" id="R_ALAt4_upper_bound" sboTerm="SBO:0000625" units="mmol_per_gDW_per_hr" value="1000"/>
      <parameter constant="true" id="R_ARGt2r_upper_bound" sboTerm="SBO:0000625" units="mmol_per_gDW_per_hr" value="1000"/>
      <parameter constant="true" id="R_ARGabc_upper_bound" sboTerm="SBO:0000625" units="mmol_per_gDW_per_hr" value="1000"/>
      <parameter constant="true" id="R_ASNt2r_upper_bound" sboTerm="SBO:0000625" units="mmol_per_gDW_per_hr" value="1000"/>
      <parameter constant="true" id="R_ASNabc_upper_bound" sboTerm="SBO:0000625" units="mmol_per_gDW_per_hr" value="1000"/>
      <parameter constant="true" id="R_ASNt4_upper_bound" sboTerm="SBO:0000625" units="mmol_per_gDW_per_hr" value="1000"/>
      <parameter constant="true" id="R_ASPabc_upper_bound" sboTerm="SBO:0000625" units="mmol_per_gDW_per_hr" value="1000"/>
      <parameter constant="true" id="R_ASPt2r_upper_bound" sboTerm="SBO:0000625" units="mmol_per_gDW_per_hr" value="1000"/>
      <parameter constant="true" id="R_CYSabc_upper_bound" sboTerm="SBO:0000625" units="mmol_per_gDW_per_hr" value="1000"/>
      <parameter constant="true" id="R_CYSt2r_upper_bound" sboTerm="SBO:0000625" units="mmol_per_gDW_per_hr" value="1000"/>
      <parameter constant="true" id="R_DALAt2r_upper_bound" sboTerm="SBO:0000625" units="mmol_per_gDW_per_hr" value="1000"/>
      <parameter constant="true" id="R_GLU_Dt2_upper_bound" sboTerm="SBO:0000625" units="mmol_per_gDW_per_hr" value="1000"/>
      <parameter constant="true" id="R_GLNt_upper_bound" sboTerm="SBO:0000625" units="mmol_per_gDW_per_hr" value="1000"/>
      <parameter constant="true" id="R_GLNabc_upper_bound" sboTerm="SBO:0000625" units="mmol_per_gDW_per_hr" value="1000"/>
      <parameter constant="true" id="R_GLNt2r_upper_bound" sboTerm="SBO:0000625" units="mmol_per_gDW_per_hr" value="1000"/>
      <parameter constant="true" id="R_GLUabc_upper_bound" sboTerm="SBO:0000625" units="mmol_per_gDW_per_hr" value="1000"/>
      <parameter constant="true" id="R_GLUtr_upper_bound" sboTerm="SBO:0000625" units="mmol_per_gDW_per_hr" value="1000"/>
      <parameter constant="true" id="R_GLUt4_upper_bound" sboTerm="SBO:0000625" units="mmol_per_gDW_per_hr" value="1000"/>
      <parameter constant="true" id="R_GLYabc_upper_bound" sboTerm="SBO:0000625" units="mmol_per_gDW_per_hr" value="1000"/>
      <parameter constant="true" id="R_GLYt2r_upper_bound" sboTerm="SBO:0000625" units="mmol_per_gDW_per_hr" value="1000"/>
      <parameter constant="true" id="R_GLYt4_upper_bound" sboTerm="SBO:0000625" units="mmol_per_gDW_per_hr" value="1000"/>
      <parameter constant="true" id="R_HISabc_upper_bound" sboTerm="SBO:0000625" units="mmol_per_gDW_per_hr" value="1000"/>
      <parameter constant="true" id="R_HISt2r_upper_bound" sboTerm="SBO:0000625" units="mmol_per_gDW_per_hr" value="1000"/>
      <parameter constant="true" id="R_ILEabc_upper_bound" sboTerm="SBO:0000625" units="mmol_per_gDW_per_hr" value="1000"/>
      <parameter constant="true" id="R_ILEt2r_upper_bound" sboTerm="SBO:0000625" units="mmol_per_gDW_per_hr" value="1000"/>
      <parameter constant="true" id="R_LEUabc_upper_bound" sboTerm="SBO:0000625" units="mmol_per_gDW_per_hr" value="1000"/>
      <parameter constant="true" id="R_LEUt2r_upper_bound" sboTerm="SBO:0000625" units="mmol_per_gDW_per_hr" value="1000"/>
      <parameter constant="true" id="R_LYSabc_upper_bound" sboTerm="SBO:0000625" units="mmol_per_gDW_per_hr" value="1000"/>
      <parameter constant="true" id="R_LYSt3r_upper_bound" sboTerm="SBO:0000625" units="mmol_per_gDW_per_hr" value="1000"/>
      <parameter constant="true" id="R_LYSt3r_lower_bound" sboTerm="SBO:0000625" units="mmol_per_gDW_per_hr" value="-1000"/>
      <parameter constant="true" id="R_METabc_upper_bound" sboTerm="SBO:0000625" units="mmol_per_gDW_per_hr" value="1000"/>
      <parameter constant="true" id="R_METt2r_upper_bound" sboTerm="SBO:0000625" units="mmol_per_gDW_per_hr" value="1000"/>
      <parameter constant="true" id="R_PHEt2r_upper_bound" sboTerm="SBO:0000625" units="mmol_per_gDW_per_hr" value="1000"/>
      <parameter constant="true" id="R_PHEtec_upper_bound" sboTerm="SBO:0000625" units="mmol_per_gDW_per_hr" value="1000"/>
      <parameter constant="true" id="R_PROabc_upper_bound" sboTerm="SBO:0000625" units="mmol_per_gDW_per_hr" value="1000"/>
      <parameter constant="true" id="R_PROt2r_upper_bound" sboTerm="SBO:0000625" units="mmol_per_gDW_per_hr" value="1000"/>
      <parameter constant="true" id="R_PROt4_upper_bound" sboTerm="SBO:0000625" units="mmol_per_gDW_per_hr" value="1000"/>
      <parameter constant="true" id="R_SERabc_upper_bound" sboTerm="SBO:0000625" units="mmol_per_gDW_per_hr" value="1000"/>
      <parameter constant="true" id="R_SERt2r_upper_bound" sboTerm="SBO:0000625" units="mmol_per_gDW_per_hr" value="1000"/>
      <parameter constant="true" id="R_THRabc_upper_bound" sboTerm="SBO:0000625" units="mmol_per_gDW_per_hr" value="1000"/>
      <parameter constant="true" id="R_THRt2r_upper_bound" sboTerm="SBO:0000625" units="mmol_per_gDW_per_hr" value="1000"/>
      <parameter constant="true" id="R_TRPt2r_upper_bound" sboTerm="SBO:0000625" units="mmol_per_gDW_per_hr" value="1000"/>
      <parameter constant="true" id="R_TYRt2r_upper_bound" sboTerm="SBO:0000625" units="mmol_per_gDW_per_hr" value="1000"/>
      <parameter constant="true" id="R_TYRt_upper_bound" sboTerm="SBO:0000625" units="mmol_per_gDW_per_hr" value="1000"/>
      <parameter constant="true" id="R_VALabc_upper_bound" sboTerm="SBO:0000625" units="mmol_per_gDW_per_hr" value="1000"/>
      <parameter constant="true" id="R_VALt2r_upper_bound" sboTerm="SBO:0000625" units="mmol_per_gDW_per_hr" value="1000"/>
      <parameter constant="true" id="R_DSERt2_upper_bound" sboTerm="SBO:0000625" units="mmol_per_gDW_per_hr" value="1000"/>
      <parameter constant="true" id="R_ARGORNt7_upper_bound" sboTerm="SBO:0000625" units="mmol_per_gDW_per_hr" value="1000"/>
      <parameter constant="true" id="R_ORNabc_upper_bound" sboTerm="SBO:0000625" units="mmol_per_gDW_per_hr" value="1000"/>
      <parameter constant="true" id="R_PTRCabc_upper_bound" sboTerm="SBO:0000625" units="mmol_per_gDW_per_hr" value="1000"/>
      <parameter constant="true" id="R_SPMDabc_upper_bound" sboTerm="SBO:0000625" units="mmol_per_gDW_per_hr" value="1000"/>
      <parameter constant="true" id="R_UREAt_upper_bound" sboTerm="SBO:0000625" units="mmol_per_gDW_per_hr" value="1000"/>
      <parameter constant="true" id="R_CHLt2_upper_bound" sboTerm="SBO:0000625" units="mmol_per_gDW_per_hr" value="1000"/>
      <parameter constant="true" id="R_ADNt2_upper_bound" sboTerm="SBO:0000625" units="mmol_per_gDW_per_hr" value="1000"/>
      <parameter constant="true" id="R_CYTDt2_upper_bound" sboTerm="SBO:0000625" units="mmol_per_gDW_per_hr" value="1000"/>
      <parameter constant="true" id="R_DADNt2_upper_bound" sboTerm="SBO:0000625" units="mmol_per_gDW_per_hr" value="1000"/>
      <parameter constant="true" id="R_DCYTt2_upper_bound" sboTerm="SBO:0000625" units="mmol_per_gDW_per_hr" value="1000"/>
      <parameter constant="true" id="R_DGSNt2_upper_bound" sboTerm="SBO:0000625" units="mmol_per_gDW_per_hr" value="1000"/>
      <parameter constant="true" id="R_THMDt2_upper_bound" sboTerm="SBO:0000625" units="mmol_per_gDW_per_hr" value="1000"/>
      <parameter constant="true" id="R_DURIt2_upper_bound" sboTerm="SBO:0000625" units="mmol_per_gDW_per_hr" value="1000"/>
      <parameter constant="true" id="R_GSNt2_upper_bound" sboTerm="SBO:0000625" units="mmol_per_gDW_per_hr" value="1000"/>
      <parameter constant="true" id="R_URIt2_upper_bound" sboTerm="SBO:0000625" units="mmol_per_gDW_per_hr" value="1000"/>
      <parameter constant="true" id="R_CSNt2_upper_bound" sboTerm="SBO:0000625" units="mmol_per_gDW_per_hr" value="1000"/>
      <parameter constant="true" id="R_XANt2_upper_bound" sboTerm="SBO:0000625" units="mmol_per_gDW_per_hr" value="1000"/>
      <parameter constant="true" id="R_URAt2_upper_bound" sboTerm="SBO:0000625" units="mmol_per_gDW_per_hr" value="1000"/>
      <parameter constant="true" id="R_TAURabc_upper_bound" sboTerm="SBO:0000625" units="mmol_per_gDW_per_hr" value="1000"/>
      <parameter constant="true" id="R_ETHAt6_upper_bound" sboTerm="SBO:0000625" units="mmol_per_gDW_per_hr" value="1000"/>
      <parameter constant="true" id="R_GLYBabc_upper_bound" sboTerm="SBO:0000625" units="mmol_per_gDW_per_hr" value="1000"/>
      <parameter constant="true" id="R_BZt_upper_bound" sboTerm="SBO:0000625" units="mmol_per_gDW_per_hr" value="1000"/>
      <parameter constant="true" id="R_UDG4EP_upper_bound" sboTerm="SBO:0000625" units="mmol_per_gDW_per_hr" value="1000"/>
      <parameter constant="true" id="R_UDG4EP_lower_bound" sboTerm="SBO:0000625" units="mmol_per_gDW_per_hr" value="-1000"/>
      <parameter constant="true" id="R_AADa_upper_bound" sboTerm="SBO:0000625" units="mmol_per_gDW_per_hr" value="1000"/>
      <parameter constant="true" id="R_AADa_lower_bound" sboTerm="SBO:0000625" units="mmol_per_gDW_per_hr" value="-1000"/>
      <parameter constant="true" id="R_AADb_upper_bound" sboTerm="SBO:0000625" units="mmol_per_gDW_per_hr" value="1000"/>
      <parameter constant="true" id="R_AADb_lower_bound" sboTerm="SBO:0000625" units="mmol_per_gDW_per_hr" value="-1000"/>
      <parameter constant="true" id="R_PDHE1_upper_bound" sboTerm="SBO:0000625" units="mmol_per_gDW_per_hr" value="1000"/>
      <parameter constant="true" id="R_PDHE1_lower_bound" sboTerm="SBO:0000625" units="mmol_per_gDW_per_hr" value="-1000"/>
      <parameter constant="true" id="R_L24DC_upper_bound" sboTerm="SBO:0000625" units="mmol_per_gDW_per_hr" value="1000"/>
      <parameter constant="true" id="R_L24DC_lower_bound" sboTerm="SBO:0000625" units="mmol_per_gDW_per_hr" value="-1000"/>
      <parameter constant="true" id="R_TSRARb_upper_bound" sboTerm="SBO:0000625" units="mmol_per_gDW_per_hr" value="1000"/>
      <parameter constant="true" id="R_TSRARb_lower_bound" sboTerm="SBO:0000625" units="mmol_per_gDW_per_hr" value="-1000"/>
      <parameter constant="true" id="R_FACT_upper_bound" sboTerm="SBO:0000625" units="mmol_per_gDW_per_hr" value="1000"/>
      <parameter constant="true" id="R_FACT_lower_bound" sboTerm="SBO:0000625" units="mmol_per_gDW_per_hr" value="-1000"/>
      <parameter constant="true" id="R_MMSADP_upper_bound" sboTerm="SBO:0000625" units="mmol_per_gDW_per_hr" value="1000"/>
      <parameter constant="true" id="R_PPDH_upper_bound" sboTerm="SBO:0000625" units="mmol_per_gDW_per_hr" value="1000"/>
      <parameter constant="true" id="R_PPDH_lower_bound" sboTerm="SBO:0000625" units="mmol_per_gDW_per_hr" value="-1000"/>
      <parameter constant="true" id="R_HBCE_upper_bound" sboTerm="SBO:0000625" units="mmol_per_gDW_per_hr" value="1000"/>
      <parameter constant="true" id="R_HBCE_lower_bound" sboTerm="SBO:0000625" units="mmol_per_gDW_per_hr" value="-1000"/>
      <parameter constant="true" id="R_ANDO1_upper_bound" sboTerm="SBO:0000625" units="mmol_per_gDW_per_hr" value="1000"/>
      <parameter constant="true" id="R_ANDO2_upper_bound" sboTerm="SBO:0000625" units="mmol_per_gDW_per_hr" value="1000"/>
      <parameter constant="true" id="R_SULRSI_upper_bound" sboTerm="SBO:0000625" units="mmol_per_gDW_per_hr" value="1000"/>
      <parameter constant="true" id="R_ATPB_upper_bound" sboTerm="SBO:0000625" units="mmol_per_gDW_per_hr" value="1000"/>
      <parameter constant="true" id="R_AHDPD_upper_bound" sboTerm="SBO:0000625" units="mmol_per_gDW_per_hr" value="1000"/>
      <parameter constant="true" id="R_BEF_upper_bound" sboTerm="SBO:0000625" units="mmol_per_gDW_per_hr" value="1000"/>
      <parameter constant="true" id="R_CAOPT_upper_bound" sboTerm="SBO:0000625" units="mmol_per_gDW_per_hr" value="1000"/>
      <parameter constant="true" id="R_CAOPT_lower_bound" sboTerm="SBO:0000625" units="mmol_per_gDW_per_hr" value="-1000"/>
      <parameter constant="true" id="R_HCYSS1_upper_bound" sboTerm="SBO:0000625" units="mmol_per_gDW_per_hr" value="1000"/>
      <parameter constant="true" id="R_HCYSS1_lower_bound" sboTerm="SBO:0000625" units="mmol_per_gDW_per_hr" value="-1000"/>
      <parameter constant="true" id="R_HCYSS2_upper_bound" sboTerm="SBO:0000625" units="mmol_per_gDW_per_hr" value="1000"/>
      <parameter constant="true" id="R_HCYSS2_lower_bound" sboTerm="SBO:0000625" units="mmol_per_gDW_per_hr" value="-1000"/>
      <parameter constant="true" id="R_ACSER_upper_bound" sboTerm="SBO:0000625" units="mmol_per_gDW_per_hr" value="1000"/>
      <parameter constant="true" id="R_ASPA1_upper_bound" sboTerm="SBO:0000625" units="mmol_per_gDW_per_hr" value="1000"/>
      <parameter constant="true" id="R_ASPA1_lower_bound" sboTerm="SBO:0000625" units="mmol_per_gDW_per_hr" value="-1000"/>
      <parameter constant="true" id="R_ASPA2_upper_bound" sboTerm="SBO:0000625" units="mmol_per_gDW_per_hr" value="1000"/>
      <parameter constant="true" id="R_ASPA3_upper_bound" sboTerm="SBO:0000625" units="mmol_per_gDW_per_hr" value="1000"/>
      <parameter constant="true" id="R_HIBUTD_upper_bound" sboTerm="SBO:0000625" units="mmol_per_gDW_per_hr" value="1000"/>
      <parameter constant="true" id="R_ACCDH_upper_bound" sboTerm="SBO:0000625" units="mmol_per_gDW_per_hr" value="1000"/>
      <parameter constant="true" id="R_ACCDH_lower_bound" sboTerm="SBO:0000625" units="mmol_per_gDW_per_hr" value="-1000"/>
      <parameter constant="true" id="R_HACDH_upper_bound" sboTerm="SBO:0000625" units="mmol_per_gDW_per_hr" value="1000"/>
      <parameter constant="true" id="R_HACDH_lower_bound" sboTerm="SBO:0000625" units="mmol_per_gDW_per_hr" value="-1000"/>
      <parameter constant="true" id="R_MADH_upper_bound" sboTerm="SBO:0000625" units="mmol_per_gDW_per_hr" value="1000"/>
      <parameter constant="true" id="R_ACCOAMA_upper_bound" sboTerm="SBO:0000625" units="mmol_per_gDW_per_hr" value="1000"/>
      <parameter constant="true" id="R_ACCOADH_upper_bound" sboTerm="SBO:0000625" units="mmol_per_gDW_per_hr" value="1000"/>
      <parameter constant="true" id="R_ACCOADH_lower_bound" sboTerm="SBO:0000625" units="mmol_per_gDW_per_hr" value="-1000"/>
      <parameter constant="true" id="R_ACCOADH2_upper_bound" sboTerm="SBO:0000625" units="mmol_per_gDW_per_hr" value="1000"/>
      <parameter constant="true" id="R_ACCOADH2_lower_bound" sboTerm="SBO:0000625" units="mmol_per_gDW_per_hr" value="-1000"/>
      <parameter constant="true" id="R_OOAP_upper_bound" sboTerm="SBO:0000625" units="mmol_per_gDW_per_hr" value="1000"/>
      <parameter constant="true" id="R_OOAP_lower_bound" sboTerm="SBO:0000625" units="mmol_per_gDW_per_hr" value="-1000"/>
      <parameter constant="true" id="R_IP3DH_upper_bound" sboTerm="SBO:0000625" units="mmol_per_gDW_per_hr" value="1000"/>
      <parameter constant="true" id="R_IP3DH_lower_bound" sboTerm="SBO:0000625" units="mmol_per_gDW_per_hr" value="-1000"/>
      <parameter constant="true" id="R_OGDE1_upper_bound" sboTerm="SBO:0000625" units="mmol_per_gDW_per_hr" value="1000"/>
      <parameter constant="true" id="R_OGDE2_upper_bound" sboTerm="SBO:0000625" units="mmol_per_gDW_per_hr" value="1000"/>
      <parameter constant="true" id="R_OGDE2_lower_bound" sboTerm="SBO:0000625" units="mmol_per_gDW_per_hr" value="-1000"/>
      <parameter constant="true" id="R_GCDH_upper_bound" sboTerm="SBO:0000625" units="mmol_per_gDW_per_hr" value="1000"/>
      <parameter constant="true" id="R_GCDH_lower_bound" sboTerm="SBO:0000625" units="mmol_per_gDW_per_hr" value="-1000"/>
      <parameter constant="true" id="R_P5CCD_upper_bound" sboTerm="SBO:0000625" units="mmol_per_gDW_per_hr" value="1000"/>
      <parameter constant="true" id="R_PY5CCR_upper_bound" sboTerm="SBO:0000625" units="mmol_per_gDW_per_hr" value="1000"/>
      <parameter constant="true" id="R_PY5CCR2_upper_bound" sboTerm="SBO:0000625" units="mmol_per_gDW_per_hr" value="1000"/>
      <parameter constant="true" id="R_PY5CDHE_upper_bound" sboTerm="SBO:0000625" units="mmol_per_gDW_per_hr" value="1000"/>
      <parameter constant="true" id="R_P5CDEG_upper_bound" sboTerm="SBO:0000625" units="mmol_per_gDW_per_hr" value="1000"/>
      <parameter constant="true" id="R_P5CDEG_lower_bound" sboTerm="SBO:0000625" units="mmol_per_gDW_per_hr" value="-1000"/>
      <parameter constant="true" id="R_O4HA_upper_bound" sboTerm="SBO:0000625" units="mmol_per_gDW_per_hr" value="1000"/>
      <parameter constant="true" id="R_O4HA_lower_bound" sboTerm="SBO:0000625" units="mmol_per_gDW_per_hr" value="-1000"/>
      <parameter constant="true" id="R_CADH_upper_bound" sboTerm="SBO:0000625" units="mmol_per_gDW_per_hr" value="1000"/>
      <parameter constant="true" id="R_CADH_lower_bound" sboTerm="SBO:0000625" units="mmol_per_gDW_per_hr" value="-1000"/>
      <parameter constant="true" id="R_FBFMO_upper_bound" sboTerm="SBO:0000625" units="mmol_per_gDW_per_hr" value="1000"/>
      <parameter constant="true" id="R_FBFMO_lower_bound" sboTerm="SBO:0000625" units="mmol_per_gDW_per_hr" value="-1000"/>
      <parameter constant="true" id="R_HPPDO4_upper_bound" sboTerm="SBO:0000625" units="mmol_per_gDW_per_hr" value="1000"/>
      <parameter constant="true" id="R_FBFM2_upper_bound" sboTerm="SBO:0000625" units="mmol_per_gDW_per_hr" value="1000"/>
      <parameter constant="true" id="R_FBFM2_lower_bound" sboTerm="SBO:0000625" units="mmol_per_gDW_per_hr" value="-1000"/>
      <parameter constant="true" id="R_FBFM3_upper_bound" sboTerm="SBO:0000625" units="mmol_per_gDW_per_hr" value="1000"/>
      <parameter constant="true" id="R_FBFM3_lower_bound" sboTerm="SBO:0000625" units="mmol_per_gDW_per_hr" value="-1000"/>
      <parameter constant="true" id="R_FLAVO2_upper_bound" sboTerm="SBO:0000625" units="mmol_per_gDW_per_hr" value="1000"/>
      <parameter constant="true" id="R_FLAVO2_lower_bound" sboTerm="SBO:0000625" units="mmol_per_gDW_per_hr" value="-1000"/>
      <parameter constant="true" id="R_CAOPT2_upper_bound" sboTerm="SBO:0000625" units="mmol_per_gDW_per_hr" value="1000"/>
      <parameter constant="true" id="R_CAOPT2_lower_bound" sboTerm="SBO:0000625" units="mmol_per_gDW_per_hr" value="-1000"/>
      <parameter constant="true" id="R_CAOPT3_upper_bound" sboTerm="SBO:0000625" units="mmol_per_gDW_per_hr" value="1000"/>
      <parameter constant="true" id="R_CAOPT3_lower_bound" sboTerm="SBO:0000625" units="mmol_per_gDW_per_hr" value="-1000"/>
      <parameter constant="true" id="R_OMP_upper_bound" sboTerm="SBO:0000625" units="mmol_per_gDW_per_hr" value="1000"/>
      <parameter constant="true" id="R_OMP_lower_bound" sboTerm="SBO:0000625" units="mmol_per_gDW_per_hr" value="-1000"/>
      <parameter constant="true" id="R_BKCT_upper_bound" sboTerm="SBO:0000625" units="mmol_per_gDW_per_hr" value="1000"/>
      <parameter constant="true" id="R_BKCT_lower_bound" sboTerm="SBO:0000625" units="mmol_per_gDW_per_hr" value="-1000"/>
      <parameter constant="true" id="R_DPCHR_upper_bound" sboTerm="SBO:0000625" units="mmol_per_gDW_per_hr" value="1000"/>
      <parameter constant="true" id="R_DPCHR_lower_bound" sboTerm="SBO:0000625" units="mmol_per_gDW_per_hr" value="-1000"/>
      <parameter constant="true" id="R_AOP_upper_bound" sboTerm="SBO:0000625" units="mmol_per_gDW_per_hr" value="1000"/>
      <parameter constant="true" id="R_AOP_lower_bound" sboTerm="SBO:0000625" units="mmol_per_gDW_per_hr" value="-1000"/>
      <parameter constant="true" id="R_FLAVO3_upper_bound" sboTerm="SBO:0000625" units="mmol_per_gDW_per_hr" value="1000"/>
      <parameter constant="true" id="R_FLAVO3_lower_bound" sboTerm="SBO:0000625" units="mmol_per_gDW_per_hr" value="-1000"/>
      <parameter constant="true" id="R_CAOPTT_upper_bound" sboTerm="SBO:0000625" units="mmol_per_gDW_per_hr" value="1000"/>
      <parameter constant="true" id="R_CAOPTT_lower_bound" sboTerm="SBO:0000625" units="mmol_per_gDW_per_hr" value="-1000"/>
      <parameter constant="true" id="R_GCN5_upper_bound" sboTerm="SBO:0000625" units="mmol_per_gDW_per_hr" value="1000"/>
      <parameter constant="true" id="R_GCN5_lower_bound" sboTerm="SBO:0000625" units="mmol_per_gDW_per_hr" value="-1000"/>
      <parameter constant="true" id="R_CTLSE_upper_bound" sboTerm="SBO:0000625" units="mmol_per_gDW_per_hr" value="1000"/>
      <parameter constant="true" id="R_ODH2E_upper_bound" sboTerm="SBO:0000625" units="mmol_per_gDW_per_hr" value="1000"/>
      <parameter constant="true" id="R_MTFF_upper_bound" sboTerm="SBO:0000625" units="mmol_per_gDW_per_hr" value="1000"/>
      <parameter constant="true" id="R_MTFF_lower_bound" sboTerm="SBO:0000625" units="mmol_per_gDW_per_hr" value="-1000"/>
      <parameter constant="true" id="R_HPATG_upper_bound" sboTerm="SBO:0000625" units="mmol_per_gDW_per_hr" value="1000"/>
      <parameter constant="true" id="R_QSDH_upper_bound" sboTerm="SBO:0000625" units="mmol_per_gDW_per_hr" value="1000"/>
      <parameter constant="true" id="R_QSDH_lower_bound" sboTerm="SBO:0000625" units="mmol_per_gDW_per_hr" value="-1000"/>
      <parameter constant="true" id="R_Q3DHS_upper_bound" sboTerm="SBO:0000625" units="mmol_per_gDW_per_hr" value="1000"/>
      <parameter constant="true" id="R_Q3DHS_lower_bound" sboTerm="SBO:0000625" units="mmol_per_gDW_per_hr" value="-1000"/>
      <parameter constant="true" id="R_CAO_upper_bound" sboTerm="SBO:0000625" units="mmol_per_gDW_per_hr" value="1000"/>
      <parameter constant="true" id="R_CAO_lower_bound" sboTerm="SBO:0000625" units="mmol_per_gDW_per_hr" value="-1000"/>
      <parameter constant="true" id="R_GGTP1_upper_bound" sboTerm="SBO:0000625" units="mmol_per_gDW_per_hr" value="1000"/>
      <parameter constant="true" id="R_GGTP2_upper_bound" sboTerm="SBO:0000625" units="mmol_per_gDW_per_hr" value="1000"/>
      <parameter constant="true" id="R_CERMT_upper_bound" sboTerm="SBO:0000625" units="mmol_per_gDW_per_hr" value="1000"/>
      <parameter constant="true" id="R_CERMT_lower_bound" sboTerm="SBO:0000625" units="mmol_per_gDW_per_hr" value="-1000"/>
      <parameter constant="true" id="R_GMNA_upper_bound" sboTerm="SBO:0000625" units="mmol_per_gDW_per_hr" value="1000"/>
      <parameter constant="true" id="R_GGGTPP1_upper_bound" sboTerm="SBO:0000625" units="mmol_per_gDW_per_hr" value="1000"/>
      <parameter constant="true" id="R_GGGTPP2_upper_bound" sboTerm="SBO:0000625" units="mmol_per_gDW_per_hr" value="1000"/>
      <parameter constant="true" id="R_UDDH23_upper_bound" sboTerm="SBO:0000625" units="mmol_per_gDW_per_hr" value="1000"/>
      <parameter constant="true" id="R_LADMA6_upper_bound" sboTerm="SBO:0000625" units="mmol_per_gDW_per_hr" value="1000"/>
      <parameter constant="true" id="R_PPEPTIDO_upper_bound" sboTerm="SBO:0000625" units="mmol_per_gDW_per_hr" value="1000"/>
      <parameter constant="true" id="R_PEPTIDO_upper_bound" sboTerm="SBO:0000625" units="mmol_per_gDW_per_hr" value="1000"/>
      <parameter constant="true" id="R_TBT_upper_bound" sboTerm="SBO:0000625" units="mmol_per_gDW_per_hr" value="1000"/>
      <parameter constant="true" id="R_DAAO_upper_bound" sboTerm="SBO:0000625" units="mmol_per_gDW_per_hr" value="1000"/>
      <parameter constant="true" id="R_DAAO_lower_bound" sboTerm="SBO:0000625" units="mmol_per_gDW_per_hr" value="-1000"/>
      <parameter constant="true" id="R_A56PAR_upper_bound" sboTerm="SBO:0000625" units="mmol_per_gDW_per_hr" value="1000"/>
      <parameter constant="true" id="R_HT44D_upper_bound" sboTerm="SBO:0000625" units="mmol_per_gDW_per_hr" value="1000"/>
      <parameter constant="true" id="R_P5PSDP_upper_bound" sboTerm="SBO:0000625" units="mmol_per_gDW_per_hr" value="1000"/>
      <parameter constant="true" id="R_DHPSSS_upper_bound" sboTerm="SBO:0000625" units="mmol_per_gDW_per_hr" value="1000"/>
      <parameter constant="true" id="R_BACCL2_upper_bound" sboTerm="SBO:0000625" units="mmol_per_gDW_per_hr" value="1000"/>
      <parameter constant="true" id="R_PC2DHG_upper_bound" sboTerm="SBO:0000625" units="mmol_per_gDW_per_hr" value="1000"/>
      <parameter constant="true" id="R_GDOCBIK_upper_bound" sboTerm="SBO:0000625" units="mmol_per_gDW_per_hr" value="1000"/>
      <parameter constant="true" id="R_DHI56_upper_bound" sboTerm="SBO:0000625" units="mmol_per_gDW_per_hr" value="1000"/>
      <parameter constant="true" id="R_DHI56_lower_bound" sboTerm="SBO:0000625" units="mmol_per_gDW_per_hr" value="-1000"/>
      <parameter constant="true" id="R_HGENT_upper_bound" sboTerm="SBO:0000625" units="mmol_per_gDW_per_hr" value="1000"/>
      <parameter constant="true" id="R_HGENT_lower_bound" sboTerm="SBO:0000625" units="mmol_per_gDW_per_hr" value="-1000"/>
      <parameter constant="true" id="R_ABSD_upper_bound" sboTerm="SBO:0000625" units="mmol_per_gDW_per_hr" value="1000"/>
      <parameter constant="true" id="R_ABSD_lower_bound" sboTerm="SBO:0000625" units="mmol_per_gDW_per_hr" value="-1000"/>
      <parameter constant="true" id="R_SUCMALt_upper_bound" sboTerm="SBO:0000625" units="mmol_per_gDW_per_hr" value="1000"/>
      <parameter constant="true" id="R_SUCMALt_lower_bound" sboTerm="SBO:0000625" units="mmol_per_gDW_per_hr" value="-10"/>
      <parameter constant="true" id="R_ALAB_upper_bound" sboTerm="SBO:0000625" units="mmol_per_gDW_per_hr" value="1000"/>
      <parameter constant="true" id="R_ALAB_lower_bound" sboTerm="SBO:0000625" units="mmol_per_gDW_per_hr" value="-1000"/>
      <parameter constant="true" id="R_PHET_upper_bound" sboTerm="SBO:0000625" units="mmol_per_gDW_per_hr" value="1000"/>
      <parameter constant="true" id="R_PROR_upper_bound" sboTerm="SBO:0000625" units="mmol_per_gDW_per_hr" value="1000"/>
      <parameter constant="true" id="R_PROR_lower_bound" sboTerm="SBO:0000625" units="mmol_per_gDW_per_hr" value="-1000"/>
      <parameter constant="true" id="R_ITPOXAL_upper_bound" sboTerm="SBO:0000625" units="mmol_per_gDW_per_hr" value="1000"/>
      <parameter constant="true" id="R_ITPOXAL_lower_bound" sboTerm="SBO:0000625" units="mmol_per_gDW_per_hr" value="-1000"/>
      <parameter constant="true" id="R_HVE_upper_bound" sboTerm="SBO:0000625" units="mmol_per_gDW_per_hr" value="1000"/>
      <parameter constant="true" id="R_HVE_lower_bound" sboTerm="SBO:0000625" units="mmol_per_gDW_per_hr" value="-1000"/>
      <parameter constant="true" id="R_EX_h_e_upper_bound" sboTerm="SBO:0000625" units="mmol_per_gDW_per_hr" value="1000"/>
      <parameter constant="true" id="R_EX_h_e_lower_bound" sboTerm="SBO:0000625" units="mmol_per_gDW_per_hr" value="-10"/>
      <parameter constant="true" id="R_EX_malt_e_upper_bound" sboTerm="SBO:0000625" units="mmol_per_gDW_per_hr" value="1000"/>
      <parameter constant="true" id="R_EX_malt_e_lower_bound" sboTerm="SBO:0000625" units="mmol_per_gDW_per_hr" value="-10"/>
      <parameter constant="true" id="R_EX_fru_e_upper_bound" sboTerm="SBO:0000625" units="mmol_per_gDW_per_hr" value="1000"/>
      <parameter constant="true" id="R_EX_fru_e_lower_bound" sboTerm="SBO:0000625" units="mmol_per_gDW_per_hr" value="-10"/>
      <parameter constant="true" id="R_EX_glc__D_e_upper_bound" sboTerm="SBO:0000625" units="mmol_per_gDW_per_hr" value="1000"/>
      <parameter constant="true" id="R_EX_glc__D_e_lower_bound" sboTerm="SBO:0000625" units="mmol_per_gDW_per_hr" value="-10"/>
      <parameter constant="true" id="R_EX_glcn__D_e_upper_bound" sboTerm="SBO:0000625" units="mmol_per_gDW_per_hr" value="1000"/>
      <parameter constant="true" id="R_EX_glcn__D_e_lower_bound" sboTerm="SBO:0000625" units="mmol_per_gDW_per_hr" value="-10"/>
      <parameter constant="true" id="R_EX_mnl_e_upper_bound" sboTerm="SBO:0000625" units="mmol_per_gDW_per_hr" value="1000"/>
      <parameter constant="true" id="R_EX_mnl_e_lower_bound" sboTerm="SBO:0000625" units="mmol_per_gDW_per_hr" value="-10"/>
      <parameter constant="true" id="R_EX_acgam_e_upper_bound" sboTerm="SBO:0000625" units="mmol_per_gDW_per_hr" value="1000"/>
      <parameter constant="true" id="R_EX_acgam_e_lower_bound" sboTerm="SBO:0000625" units="mmol_per_gDW_per_hr" value="-10"/>
      <parameter constant="true" id="R_EX_sucr_e_upper_bound" sboTerm="SBO:0000625" units="mmol_per_gDW_per_hr" value="1000"/>
      <parameter constant="true" id="R_EX_sucr_e_lower_bound" sboTerm="SBO:0000625" units="mmol_per_gDW_per_hr" value="-10"/>
      <parameter constant="true" id="R_EX_tre_e_upper_bound" sboTerm="SBO:0000625" units="mmol_per_gDW_per_hr" value="1000"/>
      <parameter constant="true" id="R_EX_tre_e_lower_bound" sboTerm="SBO:0000625" units="mmol_per_gDW_per_hr" value="-10"/>
      <parameter constant="true" id="R_EX_2pg_e_upper_bound" sboTerm="SBO:0000625" units="mmol_per_gDW_per_hr" value="1000"/>
      <parameter constant="true" id="R_EX_2pg_e_lower_bound" sboTerm="SBO:0000625" units="mmol_per_gDW_per_hr" value="-10"/>
      <parameter constant="true" id="R_EX_3pg_e_upper_bound" sboTerm="SBO:0000625" units="mmol_per_gDW_per_hr" value="1000"/>
      <parameter constant="true" id="R_EX_3pg_e_lower_bound" sboTerm="SBO:0000625" units="mmol_per_gDW_per_hr" value="-10"/>
      <parameter constant="true" id="R_EX_ac_e_upper_bound" sboTerm="SBO:0000625" units="mmol_per_gDW_per_hr" value="1000"/>
      <parameter constant="true" id="R_EX_ac_e_lower_bound" sboTerm="SBO:0000625" units="mmol_per_gDW_per_hr" value="-10"/>
      <parameter constant="true" id="R_EX_akg_e_upper_bound" sboTerm="SBO:0000625" units="mmol_per_gDW_per_hr" value="1000"/>
      <parameter constant="true" id="R_EX_akg_e_lower_bound" sboTerm="SBO:0000625" units="mmol_per_gDW_per_hr" value="-10"/>
      <parameter constant="true" id="R_EX_cit_e_upper_bound" sboTerm="SBO:0000625" units="mmol_per_gDW_per_hr" value="1000"/>
      <parameter constant="true" id="R_EX_cit_e_lower_bound" sboTerm="SBO:0000625" units="mmol_per_gDW_per_hr" value="-10"/>
      <parameter constant="true" id="R_EX_for_e_upper_bound" sboTerm="SBO:0000625" units="mmol_per_gDW_per_hr" value="1000"/>
      <parameter constant="true" id="R_EX_for_e_lower_bound" sboTerm="SBO:0000625" units="mmol_per_gDW_per_hr" value="-10"/>
      <parameter constant="true" id="R_EX_fum_e_upper_bound" sboTerm="SBO:0000625" units="mmol_per_gDW_per_hr" value="1000"/>
      <parameter constant="true" id="R_EX_fum_e_lower_bound" sboTerm="SBO:0000625" units="mmol_per_gDW_per_hr" value="-10"/>
      <parameter constant="true" id="R_EX_succ_e_upper_bound" sboTerm="SBO:0000625" units="mmol_per_gDW_per_hr" value="1000"/>
      <parameter constant="true" id="R_EX_succ_e_lower_bound" sboTerm="SBO:0000625" units="mmol_per_gDW_per_hr" value="-10"/>
      <parameter constant="true" id="R_EX_icit_e_upper_bound" sboTerm="SBO:0000625" units="mmol_per_gDW_per_hr" value="1000"/>
      <parameter constant="true" id="R_EX_icit_e_lower_bound" sboTerm="SBO:0000625" units="mmol_per_gDW_per_hr" value="-10"/>
      <parameter constant="true" id="R_EX_mal__L_e_upper_bound" sboTerm="SBO:0000625" units="mmol_per_gDW_per_hr" value="1000"/>
      <parameter constant="true" id="R_EX_mal__L_e_lower_bound" sboTerm="SBO:0000625" units="mmol_per_gDW_per_hr" value="-10"/>
      <parameter constant="true" id="R_EX_glyclt_e_upper_bound" sboTerm="SBO:0000625" units="mmol_per_gDW_per_hr" value="1000"/>
      <parameter constant="true" id="R_EX_glyclt_e_lower_bound" sboTerm="SBO:0000625" units="mmol_per_gDW_per_hr" value="-10"/>
      <parameter constant="true" id="R_EX_no3_e_upper_bound" sboTerm="SBO:0000625" units="mmol_per_gDW_per_hr" value="1000"/>
      <parameter constant="true" id="R_EX_no3_e_lower_bound" sboTerm="SBO:0000625" units="mmol_per_gDW_per_hr" value="-10"/>
      <parameter constant="true" id="R_EX_pi_e_upper_bound" sboTerm="SBO:0000625" units="mmol_per_gDW_per_hr" value="1000"/>
      <parameter constant="true" id="R_EX_pi_e_lower_bound" sboTerm="SBO:0000625" units="mmol_per_gDW_per_hr" value="-10"/>
      <parameter constant="true" id="R_EX_so4_e_upper_bound" sboTerm="SBO:0000625" units="mmol_per_gDW_per_hr" value="1000"/>
      <parameter constant="true" id="R_EX_so4_e_lower_bound" sboTerm="SBO:0000625" units="mmol_per_gDW_per_hr" value="-10"/>
      <parameter constant="true" id="R_EX_ala__L_e_upper_bound" sboTerm="SBO:0000625" units="mmol_per_gDW_per_hr" value="1000"/>
      <parameter constant="true" id="R_EX_ala__L_e_lower_bound" sboTerm="SBO:0000625" units="mmol_per_gDW_per_hr" value="-10"/>
      <parameter constant="true" id="R_EX_arg__L_e_upper_bound" sboTerm="SBO:0000625" units="mmol_per_gDW_per_hr" value="1000"/>
      <parameter constant="true" id="R_EX_arg__L_e_lower_bound" sboTerm="SBO:0000625" units="mmol_per_gDW_per_hr" value="-10"/>
      <parameter constant="true" id="R_EX_asn__L_e_upper_bound" sboTerm="SBO:0000625" units="mmol_per_gDW_per_hr" value="1000"/>
      <parameter constant="true" id="R_EX_asn__L_e_lower_bound" sboTerm="SBO:0000625" units="mmol_per_gDW_per_hr" value="-10"/>
      <parameter constant="true" id="R_EX_asp__L_e_upper_bound" sboTerm="SBO:0000625" units="mmol_per_gDW_per_hr" value="1000"/>
      <parameter constant="true" id="R_EX_asp__L_e_lower_bound" sboTerm="SBO:0000625" units="mmol_per_gDW_per_hr" value="-10"/>
      <parameter constant="true" id="R_EX_cys__L_e_upper_bound" sboTerm="SBO:0000625" units="mmol_per_gDW_per_hr" value="1000"/>
      <parameter constant="true" id="R_EX_cys__L_e_lower_bound" sboTerm="SBO:0000625" units="mmol_per_gDW_per_hr" value="-10"/>
      <parameter constant="true" id="R_EX_ala__D_e_upper_bound" sboTerm="SBO:0000625" units="mmol_per_gDW_per_hr" value="1000"/>
      <parameter constant="true" id="R_EX_ala__D_e_lower_bound" sboTerm="SBO:0000625" units="mmol_per_gDW_per_hr" value="-10"/>
      <parameter constant="true" id="R_EX_glu__D_e_upper_bound" sboTerm="SBO:0000625" units="mmol_per_gDW_per_hr" value="1000"/>
      <parameter constant="true" id="R_EX_glu__D_e_lower_bound" sboTerm="SBO:0000625" units="mmol_per_gDW_per_hr" value="-10"/>
      <parameter constant="true" id="R_EX_gln__L_e_upper_bound" sboTerm="SBO:0000625" units="mmol_per_gDW_per_hr" value="1000"/>
      <parameter constant="true" id="R_EX_gln__L_e_lower_bound" sboTerm="SBO:0000625" units="mmol_per_gDW_per_hr" value="-10"/>
      <parameter constant="true" id="R_EX_glu__L_e_upper_bound" sboTerm="SBO:0000625" units="mmol_per_gDW_per_hr" value="1000"/>
      <parameter constant="true" id="R_EX_glu__L_e_lower_bound" sboTerm="SBO:0000625" units="mmol_per_gDW_per_hr" value="-10"/>
      <parameter constant="true" id="R_EX_gly_e_upper_bound" sboTerm="SBO:0000625" units="mmol_per_gDW_per_hr" value="1000"/>
      <parameter constant="true" id="R_EX_gly_e_lower_bound" sboTerm="SBO:0000625" units="mmol_per_gDW_per_hr" value="-10"/>
      <parameter constant="true" id="R_EX_his__L_e_upper_bound" sboTerm="SBO:0000625" units="mmol_per_gDW_per_hr" value="1000"/>
      <parameter constant="true" id="R_EX_his__L_e_lower_bound" sboTerm="SBO:0000625" units="mmol_per_gDW_per_hr" value="-10"/>
      <parameter constant="true" id="R_EX_ile__L_e_upper_bound" sboTerm="SBO:0000625" units="mmol_per_gDW_per_hr" value="1000"/>
      <parameter constant="true" id="R_EX_ile__L_e_lower_bound" sboTerm="SBO:0000625" units="mmol_per_gDW_per_hr" value="-10"/>
      <parameter constant="true" id="R_EX_leu__L_e_upper_bound" sboTerm="SBO:0000625" units="mmol_per_gDW_per_hr" value="1000"/>
      <parameter constant="true" id="R_EX_leu__L_e_lower_bound" sboTerm="SBO:0000625" units="mmol_per_gDW_per_hr" value="-10"/>
      <parameter constant="true" id="R_EX_lys__L_e_upper_bound" sboTerm="SBO:0000625" units="mmol_per_gDW_per_hr" value="1000"/>
      <parameter constant="true" id="R_EX_lys__L_e_lower_bound" sboTerm="SBO:0000625" units="mmol_per_gDW_per_hr" value="-10"/>
      <parameter constant="true" id="R_EX_met__L_e_upper_bound" sboTerm="SBO:0000625" units="mmol_per_gDW_per_hr" value="1000"/>
      <parameter constant="true" id="R_EX_met__L_e_lower_bound" sboTerm="SBO:0000625" units="mmol_per_gDW_per_hr" value="-10"/>
      <parameter constant="true" id="R_EX_phe__L_e_upper_bound" sboTerm="SBO:0000625" units="mmol_per_gDW_per_hr" value="1000"/>
      <parameter constant="true" id="R_EX_phe__L_e_lower_bound" sboTerm="SBO:0000625" units="mmol_per_gDW_per_hr" value="-10"/>
      <parameter constant="true" id="R_EX_pro__L_e_upper_bound" sboTerm="SBO:0000625" units="mmol_per_gDW_per_hr" value="1000"/>
      <parameter constant="true" id="R_EX_pro__L_e_lower_bound" sboTerm="SBO:0000625" units="mmol_per_gDW_per_hr" value="-10"/>
      <parameter constant="true" id="R_EX_ser__L_e_upper_bound" sboTerm="SBO:0000625" units="mmol_per_gDW_per_hr" value="1000"/>
      <parameter constant="true" id="R_EX_ser__L_e_lower_bound" sboTerm="SBO:0000625" units="mmol_per_gDW_per_hr" value="-10"/>
      <parameter constant="true" id="R_EX_thr__L_e_upper_bound" sboTerm="SBO:0000625" units="mmol_per_gDW_per_hr" value="1000"/>
      <parameter constant="true" id="R_EX_thr__L_e_lower_bound" sboTerm="SBO:0000625" units="mmol_per_gDW_per_hr" value="-10"/>
      <parameter constant="true" id="R_EX_trp__L_e_upper_bound" sboTerm="SBO:0000625" units="mmol_per_gDW_per_hr" value="1000"/>
      <parameter constant="true" id="R_EX_trp__L_e_lower_bound" sboTerm="SBO:0000625" units="mmol_per_gDW_per_hr" value="-10"/>
      <parameter constant="true" id="R_EX_tyr__L_e_upper_bound" sboTerm="SBO:0000625" units="mmol_per_gDW_per_hr" value="1000"/>
      <parameter constant="true" id="R_EX_tyr__L_e_lower_bound" sboTerm="SBO:0000625" units="mmol_per_gDW_per_hr" value="-10"/>
      <parameter constant="true" id="R_EX_val__L_e_upper_bound" sboTerm="SBO:0000625" units="mmol_per_gDW_per_hr" value="1000"/>
      <parameter constant="true" id="R_EX_val__L_e_lower_bound" sboTerm="SBO:0000625" units="mmol_per_gDW_per_hr" value="-10"/>
      <parameter constant="true" id="R_EX_ser__D_e_upper_bound" sboTerm="SBO:0000625" units="mmol_per_gDW_per_hr" value="1000"/>
      <parameter constant="true" id="R_EX_ser__D_e_lower_bound" sboTerm="SBO:0000625" units="mmol_per_gDW_per_hr" value="-10"/>
      <parameter constant="true" id="R_EX_orn_e_upper_bound" sboTerm="SBO:0000625" units="mmol_per_gDW_per_hr" value="1000"/>
      <parameter constant="true" id="R_EX_orn_e_lower_bound" sboTerm="SBO:0000625" units="mmol_per_gDW_per_hr" value="-10"/>
      <parameter constant="true" id="R_EX_ptrc_e_upper_bound" sboTerm="SBO:0000625" units="mmol_per_gDW_per_hr" value="1000"/>
      <parameter constant="true" id="R_EX_ptrc_e_lower_bound" sboTerm="SBO:0000625" units="mmol_per_gDW_per_hr" value="-10"/>
      <parameter constant="true" id="R_EX_spmd_e_upper_bound" sboTerm="SBO:0000625" units="mmol_per_gDW_per_hr" value="1000"/>
      <parameter constant="true" id="R_EX_spmd_e_lower_bound" sboTerm="SBO:0000625" units="mmol_per_gDW_per_hr" value="-10"/>
      <parameter constant="true" id="R_EX_urea_e_upper_bound" sboTerm="SBO:0000625" units="mmol_per_gDW_per_hr" value="1000"/>
      <parameter constant="true" id="R_EX_urea_e_lower_bound" sboTerm="SBO:0000625" units="mmol_per_gDW_per_hr" value="-10"/>
      <parameter constant="true" id="R_EX_chol_e_upper_bound" sboTerm="SBO:0000625" units="mmol_per_gDW_per_hr" value="1000"/>
      <parameter constant="true" id="R_EX_chol_e_lower_bound" sboTerm="SBO:0000625" units="mmol_per_gDW_per_hr" value="-10"/>
      <parameter constant="true" id="R_EX_adn_e_upper_bound" sboTerm="SBO:0000625" units="mmol_per_gDW_per_hr" value="1000"/>
      <parameter constant="true" id="R_EX_adn_e_lower_bound" sboTerm="SBO:0000625" units="mmol_per_gDW_per_hr" value="-10"/>
      <parameter constant="true" id="R_EX_cytd_e_upper_bound" sboTerm="SBO:0000625" units="mmol_per_gDW_per_hr" value="1000"/>
      <parameter constant="true" id="R_EX_cytd_e_lower_bound" sboTerm="SBO:0000625" units="mmol_per_gDW_per_hr" value="-10"/>
      <parameter constant="true" id="R_EX_dad_2_e_upper_bound" sboTerm="SBO:0000625" units="mmol_per_gDW_per_hr" value="1000"/>
      <parameter constant="true" id="R_EX_dad_2_e_lower_bound" sboTerm="SBO:0000625" units="mmol_per_gDW_per_hr" value="-10"/>
      <parameter constant="true" id="R_EX_dcyt_e_upper_bound" sboTerm="SBO:0000625" units="mmol_per_gDW_per_hr" value="1000"/>
      <parameter constant="true" id="R_EX_dcyt_e_lower_bound" sboTerm="SBO:0000625" units="mmol_per_gDW_per_hr" value="-10"/>
      <parameter constant="true" id="R_EX_dgsn_e_upper_bound" sboTerm="SBO:0000625" units="mmol_per_gDW_per_hr" value="1000"/>
      <parameter constant="true" id="R_EX_dgsn_e_lower_bound" sboTerm="SBO:0000625" units="mmol_per_gDW_per_hr" value="-10"/>
      <parameter constant="true" id="R_EX_thymd_e_upper_bound" sboTerm="SBO:0000625" units="mmol_per_gDW_per_hr" value="1000"/>
      <parameter constant="true" id="R_EX_thymd_e_lower_bound" sboTerm="SBO:0000625" units="mmol_per_gDW_per_hr" value="-10"/>
      <parameter constant="true" id="R_EX_duri_e_upper_bound" sboTerm="SBO:0000625" units="mmol_per_gDW_per_hr" value="1000"/>
      <parameter constant="true" id="R_EX_duri_e_lower_bound" sboTerm="SBO:0000625" units="mmol_per_gDW_per_hr" value="-10"/>
      <parameter constant="true" id="R_EX_gsn_e_upper_bound" sboTerm="SBO:0000625" units="mmol_per_gDW_per_hr" value="1000"/>
      <parameter constant="true" id="R_EX_gsn_e_lower_bound" sboTerm="SBO:0000625" units="mmol_per_gDW_per_hr" value="-10"/>
      <parameter constant="true" id="R_EX_uri_e_upper_bound" sboTerm="SBO:0000625" units="mmol_per_gDW_per_hr" value="1000"/>
      <parameter constant="true" id="R_EX_uri_e_lower_bound" sboTerm="SBO:0000625" units="mmol_per_gDW_per_hr" value="-10"/>
      <parameter constant="true" id="R_EX_csn_e_upper_bound" sboTerm="SBO:0000625" units="mmol_per_gDW_per_hr" value="1000"/>
      <parameter constant="true" id="R_EX_csn_e_lower_bound" sboTerm="SBO:0000625" units="mmol_per_gDW_per_hr" value="-10"/>
      <parameter constant="true" id="R_EX_xan_e_upper_bound" sboTerm="SBO:0000625" units="mmol_per_gDW_per_hr" value="1000"/>
      <parameter constant="true" id="R_EX_xan_e_lower_bound" sboTerm="SBO:0000625" units="mmol_per_gDW_per_hr" value="-10"/>
      <parameter constant="true" id="R_EX_ura_e_upper_bound" sboTerm="SBO:0000625" units="mmol_per_gDW_per_hr" value="1000"/>
      <parameter constant="true" id="R_EX_ura_e_lower_bound" sboTerm="SBO:0000625" units="mmol_per_gDW_per_hr" value="-10"/>
      <parameter constant="true" id="R_EX_taur_e_upper_bound" sboTerm="SBO:0000625" units="mmol_per_gDW_per_hr" value="1000"/>
      <parameter constant="true" id="R_EX_taur_e_lower_bound" sboTerm="SBO:0000625" units="mmol_per_gDW_per_hr" value="-10"/>
      <parameter constant="true" id="R_EX_etha_e_upper_bound" sboTerm="SBO:0000625" units="mmol_per_gDW_per_hr" value="1000"/>
      <parameter constant="true" id="R_EX_etha_e_lower_bound" sboTerm="SBO:0000625" units="mmol_per_gDW_per_hr" value="-10"/>
      <parameter constant="true" id="R_EX_glyb_e_upper_bound" sboTerm="SBO:0000625" units="mmol_per_gDW_per_hr" value="1000"/>
      <parameter constant="true" id="R_EX_glyb_e_lower_bound" sboTerm="SBO:0000625" units="mmol_per_gDW_per_hr" value="-10"/>
      <parameter constant="true" id="R_EX_bz_e_upper_bound" sboTerm="SBO:0000625" units="mmol_per_gDW_per_hr" value="1000"/>
      <parameter constant="true" id="R_EX_bz_e_lower_bound" sboTerm="SBO:0000625" units="mmol_per_gDW_per_hr" value="-10"/>
      <parameter constant="true" id="R_PDHe2r_upper_bound" sboTerm="SBO:0000625" units="mmol_per_gDW_per_hr" value="1000"/>
      <parameter constant="true" id="R_PDHe2r_lower_bound" sboTerm="SBO:0000625" units="mmol_per_gDW_per_hr" value="-1000"/>
      <parameter constant="true" id="R_PDC_upper_bound" sboTerm="SBO:0000625" units="mmol_per_gDW_per_hr" value="1000"/>
      <parameter constant="true" id="R_PDC_lower_bound" sboTerm="SBO:0000625" units="mmol_per_gDW_per_hr" value="-1000"/>
      <parameter constant="true" id="R_APAT_upper_bound" sboTerm="SBO:0000625" units="mmol_per_gDW_per_hr" value="1000"/>
      <parameter constant="true" id="R_APAT_lower_bound" sboTerm="SBO:0000625" units="mmol_per_gDW_per_hr" value="-1000"/>
      <parameter constant="true" id="R_PACPT_upper_bound" sboTerm="SBO:0000625" units="mmol_per_gDW_per_hr" value="1000"/>
      <parameter constant="true" id="R_PACPT_lower_bound" sboTerm="SBO:0000625" units="mmol_per_gDW_per_hr" value="-1000"/>
      <parameter constant="true" id="R_H3BCD_upper_bound" sboTerm="SBO:0000625" units="mmol_per_gDW_per_hr" value="1000"/>
      <parameter constant="true" id="R_H3BCD_lower_bound" sboTerm="SBO:0000625" units="mmol_per_gDW_per_hr" value="-1000"/>
      <parameter constant="true" id="R_HMGL_1_upper_bound" sboTerm="SBO:0000625" units="mmol_per_gDW_per_hr" value="1000"/>
      <parameter constant="true" id="R_ATAH_upper_bound" sboTerm="SBO:0000625" units="mmol_per_gDW_per_hr" value="1000"/>
      <parameter constant="true" id="R_ATAH_lower_bound" sboTerm="SBO:0000625" units="mmol_per_gDW_per_hr" value="-1000"/>
      <parameter constant="true" id="R_DHR_upper_bound" sboTerm="SBO:0000625" units="mmol_per_gDW_per_hr" value="1000"/>
      <parameter constant="true" id="R_DHR_lower_bound" sboTerm="SBO:0000625" units="mmol_per_gDW_per_hr" value="-1000"/>
      <parameter constant="true" id="R_GHMT_upper_bound" sboTerm="SBO:0000625" units="mmol_per_gDW_per_hr" value="1000"/>
      <parameter constant="true" id="R_GHMT_lower_bound" sboTerm="SBO:0000625" units="mmol_per_gDW_per_hr" value="-1000"/>
      <parameter constant="true" id="R_MS_upper_bound" sboTerm="SBO:0000625" units="mmol_per_gDW_per_hr" value="1000"/>
      <parameter constant="true" id="R_MS_lower_bound" sboTerm="SBO:0000625" units="mmol_per_gDW_per_hr" value="-1000"/>
      <parameter constant="true" id="R_MCTC_upper_bound" sboTerm="SBO:0000625" units="mmol_per_gDW_per_hr" value="1000"/>
      <parameter constant="true" id="R_BCTA_val_upper_bound" sboTerm="SBO:0000625" units="mmol_per_gDW_per_hr" value="1000"/>
      <parameter constant="true" id="R_BCTA_val_lower_bound" sboTerm="SBO:0000625" units="mmol_per_gDW_per_hr" value="-1000"/>
      <parameter constant="true" id="R_FGFT_upper_bound" sboTerm="SBO:0000625" units="mmol_per_gDW_per_hr" value="1000"/>
      <parameter constant="true" id="R_APL_upper_bound" sboTerm="SBO:0000625" units="mmol_per_gDW_per_hr" value="1000"/>
      <parameter constant="true" id="R_ALDH_upper_bound" sboTerm="SBO:0000625" units="mmol_per_gDW_per_hr" value="1000"/>
      <parameter constant="true" id="R_ALDH_lower_bound" sboTerm="SBO:0000625" units="mmol_per_gDW_per_hr" value="-1000"/>
      <parameter constant="true" id="R_MTAM_upper_bound" sboTerm="SBO:0000625" units="mmol_per_gDW_per_hr" value="1000"/>
      <parameter constant="true" id="R_MTAM_lower_bound" sboTerm="SBO:0000625" units="mmol_per_gDW_per_hr" value="-1000"/>
      <parameter constant="true" id="R_PDHE3_upper_bound" sboTerm="SBO:0000625" units="mmol_per_gDW_per_hr" value="1000"/>
      <parameter constant="true" id="R_PSP_upper_bound" sboTerm="SBO:0000625" units="mmol_per_gDW_per_hr" value="1000"/>
      <parameter constant="true" id="R_PSAT_upper_bound" sboTerm="SBO:0000625" units="mmol_per_gDW_per_hr" value="1000"/>
      <parameter constant="true" id="R_GLUS_upper_bound" sboTerm="SBO:0000625" units="mmol_per_gDW_per_hr" value="1000"/>
      <parameter constant="true" id="R_G3PD1_upper_bound" sboTerm="SBO:0000625" units="mmol_per_gDW_per_hr" value="1000"/>
      <parameter constant="true" id="R_PDHe3hr_upper_bound" sboTerm="SBO:0000625" units="mmol_per_gDW_per_hr" value="1000"/>
      <parameter constant="true" id="R_PPACO_upper_bound" sboTerm="SBO:0000625" units="mmol_per_gDW_per_hr" value="1000"/>
      <parameter constant="true" id="R_NONACP_upper_bound" sboTerm="SBO:0000625" units="mmol_per_gDW_per_hr" value="1000"/>
      <parameter constant="true" id="R_DECACP_upper_bound" sboTerm="SBO:0000625" units="mmol_per_gDW_per_hr" value="1000"/>
      <parameter constant="true" id="R_UNDACP_upper_bound" sboTerm="SBO:0000625" units="mmol_per_gDW_per_hr" value="1000"/>
      <parameter constant="true" id="R_DODECACP_upper_bound" sboTerm="SBO:0000625" units="mmol_per_gDW_per_hr" value="1000"/>
      <parameter constant="true" id="R_TRIACP_upper_bound" sboTerm="SBO:0000625" units="mmol_per_gDW_per_hr" value="1000"/>
      <parameter constant="true" id="R_TETACP_upper_bound" sboTerm="SBO:0000625" units="mmol_per_gDW_per_hr" value="1000"/>
      <parameter constant="true" id="R_PENACP_upper_bound" sboTerm="SBO:0000625" units="mmol_per_gDW_per_hr" value="1000"/>
      <parameter constant="true" id="R_PENEACP_upper_bound" sboTerm="SBO:0000625" units="mmol_per_gDW_per_hr" value="1000"/>
      <parameter constant="true" id="R_HEXACP_upper_bound" sboTerm="SBO:0000625" units="mmol_per_gDW_per_hr" value="1000"/>
      <parameter constant="true" id="R_HEXEACP_upper_bound" sboTerm="SBO:0000625" units="mmol_per_gDW_per_hr" value="1000"/>
      <parameter constant="true" id="R_HEPACP_upper_bound" sboTerm="SBO:0000625" units="mmol_per_gDW_per_hr" value="1000"/>
      <parameter constant="true" id="R_HEPEACP_upper_bound" sboTerm="SBO:0000625" units="mmol_per_gDW_per_hr" value="1000"/>
      <parameter constant="true" id="R_OCTACP_upper_bound" sboTerm="SBO:0000625" units="mmol_per_gDW_per_hr" value="1000"/>
      <parameter constant="true" id="R_OCTEACP_upper_bound" sboTerm="SBO:0000625" units="mmol_per_gDW_per_hr" value="1000"/>
      <parameter constant="true" id="R_NONAACP_upper_bound" sboTerm="SBO:0000625" units="mmol_per_gDW_per_hr" value="1000"/>
      <parameter constant="true" id="R_NONEACP_upper_bound" sboTerm="SBO:0000625" units="mmol_per_gDW_per_hr" value="1000"/>
      <parameter constant="true" id="R_EICACP_upper_bound" sboTerm="SBO:0000625" units="mmol_per_gDW_per_hr" value="1000"/>
      <parameter constant="true" id="R_DECACID_upper_bound" sboTerm="SBO:0000625" units="mmol_per_gDW_per_hr" value="1000"/>
      <parameter constant="true" id="R_DODECACID_upper_bound" sboTerm="SBO:0000625" units="mmol_per_gDW_per_hr" value="1000"/>
      <parameter constant="true" id="R_TETDECACID_upper_bound" sboTerm="SBO:0000625" units="mmol_per_gDW_per_hr" value="1000"/>
      <parameter constant="true" id="R_PENDECACID_upper_bound" sboTerm="SBO:0000625" units="mmol_per_gDW_per_hr" value="1000"/>
      <parameter constant="true" id="R_HEXDECACID_upper_bound" sboTerm="SBO:0000625" units="mmol_per_gDW_per_hr" value="1000"/>
      <parameter constant="true" id="R_HEXEDECACID_upper_bound" sboTerm="SBO:0000625" units="mmol_per_gDW_per_hr" value="1000"/>
      <parameter constant="true" id="R_HEPDECACID_upper_bound" sboTerm="SBO:0000625" units="mmol_per_gDW_per_hr" value="1000"/>
      <parameter constant="true" id="R_HEPEDECACID_upper_bound" sboTerm="SBO:0000625" units="mmol_per_gDW_per_hr" value="1000"/>
      <parameter constant="true" id="R_OCTDECACID_upper_bound" sboTerm="SBO:0000625" units="mmol_per_gDW_per_hr" value="1000"/>
      <parameter constant="true" id="R_OCTEDECACID_upper_bound" sboTerm="SBO:0000625" units="mmol_per_gDW_per_hr" value="1000"/>
      <parameter constant="true" id="R_TAM1_upper_bound" sboTerm="SBO:0000625" units="mmol_per_gDW_per_hr" value="1000"/>
      <parameter constant="true" id="R_TAM1_lower_bound" sboTerm="SBO:0000625" units="mmol_per_gDW_per_hr" value="-1000"/>
      <parameter constant="true" id="R_TAM2_upper_bound" sboTerm="SBO:0000625" units="mmol_per_gDW_per_hr" value="1000"/>
      <parameter constant="true" id="R_TAM2_lower_bound" sboTerm="SBO:0000625" units="mmol_per_gDW_per_hr" value="-1000"/>
      <parameter constant="true" id="R_TAM3_upper_bound" sboTerm="SBO:0000625" units="mmol_per_gDW_per_hr" value="1000"/>
      <parameter constant="true" id="R_TAM3_lower_bound" sboTerm="SBO:0000625" units="mmol_per_gDW_per_hr" value="-1000"/>
      <parameter constant="true" id="R_TAM4_upper_bound" sboTerm="SBO:0000625" units="mmol_per_gDW_per_hr" value="1000"/>
      <parameter constant="true" id="R_TAM4_lower_bound" sboTerm="SBO:0000625" units="mmol_per_gDW_per_hr" value="-1000"/>
      <parameter constant="true" id="R_TAM5_upper_bound" sboTerm="SBO:0000625" units="mmol_per_gDW_per_hr" value="1000"/>
      <parameter constant="true" id="R_TAM5_lower_bound" sboTerm="SBO:0000625" units="mmol_per_gDW_per_hr" value="-1000"/>
      <parameter constant="true" id="R_ALCDHYD_upper_bound" sboTerm="SBO:0000625" units="mmol_per_gDW_per_hr" value="1000"/>
      <parameter constant="true" id="R_ALCDHYD_lower_bound" sboTerm="SBO:0000625" units="mmol_per_gDW_per_hr" value="-1000"/>
      <parameter constant="true" id="R_FDR_upper_bound" sboTerm="SBO:0000625" units="mmol_per_gDW_per_hr" value="1000"/>
      <parameter constant="true" id="R_FDR_lower_bound" sboTerm="SBO:0000625" units="mmol_per_gDW_per_hr" value="-1000"/>
      <parameter constant="true" id="R_ALDDHYD_upper_bound" sboTerm="SBO:0000625" units="mmol_per_gDW_per_hr" value="1000"/>
      <parameter constant="true" id="R_ALDDHYD_lower_bound" sboTerm="SBO:0000625" units="mmol_per_gDW_per_hr" value="-1000"/>
      <parameter constant="true" id="R_DILIP_upper_bound" sboTerm="SBO:0000625" units="mmol_per_gDW_per_hr" value="1000"/>
      <parameter constant="true" id="R_TRILIP_upper_bound" sboTerm="SBO:0000625" units="mmol_per_gDW_per_hr" value="1000"/>
      <parameter constant="true" id="R_BIWLIP_upper_bound" sboTerm="SBO:0000625" units="mmol_per_gDW_per_hr" value="1000"/>
      <parameter constant="true" id="R_G3PA_upper_bound" sboTerm="SBO:0000625" units="mmol_per_gDW_per_hr" value="1000"/>
      <parameter constant="true" id="R_ACTF_upper_bound" sboTerm="SBO:0000625" units="mmol_per_gDW_per_hr" value="1000"/>
      <parameter constant="true" id="R_G3POACTF_upper_bound" sboTerm="SBO:0000625" units="mmol_per_gDW_per_hr" value="1000"/>
      <parameter constant="true" id="R_G3POACTF_lower_bound" sboTerm="SBO:0000625" units="mmol_per_gDW_per_hr" value="-1000"/>
      <parameter constant="true" id="R_AGLPACTF_upper_bound" sboTerm="SBO:0000625" units="mmol_per_gDW_per_hr" value="1000"/>
      <parameter constant="true" id="R_AGLPACTF_lower_bound" sboTerm="SBO:0000625" units="mmol_per_gDW_per_hr" value="-1000"/>
      <parameter constant="true" id="R_PCPHL_upper_bound" sboTerm="SBO:0000625" units="mmol_per_gDW_per_hr" value="1000"/>
      <parameter constant="true" id="R_PSPHL_upper_bound" sboTerm="SBO:0000625" units="mmol_per_gDW_per_hr" value="1000"/>
      <parameter constant="true" id="R_PEPHL_upper_bound" sboTerm="SBO:0000625" units="mmol_per_gDW_per_hr" value="1000"/>
      <parameter constant="true" id="R_PEPHL_lower_bound" sboTerm="SBO:0000625" units="mmol_per_gDW_per_hr" value="-1000"/>
      <parameter constant="true" id="R_CLS_upper_bound" sboTerm="SBO:0000625" units="mmol_per_gDW_per_hr" value="1000"/>
      <parameter constant="true" id="R_CLS_lower_bound" sboTerm="SBO:0000625" units="mmol_per_gDW_per_hr" value="-1000"/>
      <parameter constant="true" id="R_PLCC_upper_bound" sboTerm="SBO:0000625" units="mmol_per_gDW_per_hr" value="1000"/>
      <parameter constant="true" id="R_PLCC_lower_bound" sboTerm="SBO:0000625" units="mmol_per_gDW_per_hr" value="-1000"/>
      <parameter constant="true" id="R_PLCE_upper_bound" sboTerm="SBO:0000625" units="mmol_per_gDW_per_hr" value="1000"/>
      <parameter constant="true" id="R_PLCE_lower_bound" sboTerm="SBO:0000625" units="mmol_per_gDW_per_hr" value="-1000"/>
      <parameter constant="true" id="R_PLCG_upper_bound" sboTerm="SBO:0000625" units="mmol_per_gDW_per_hr" value="1000"/>
      <parameter constant="true" id="R_PLCG_lower_bound" sboTerm="SBO:0000625" units="mmol_per_gDW_per_hr" value="-1000"/>
      <parameter constant="true" id="R_UNGSA1_upper_bound" sboTerm="SBO:0000625" units="mmol_per_gDW_per_hr" value="1000"/>
      <parameter constant="true" id="R_UNGSA2_upper_bound" sboTerm="SBO:0000625" units="mmol_per_gDW_per_hr" value="1000"/>
      <parameter constant="true" id="R_LAULKD_upper_bound" sboTerm="SBO:0000625" units="mmol_per_gDW_per_hr" value="1000"/>
      <parameter constant="true" id="R_PROTEIN_upper_bound" sboTerm="SBO:0000625" units="mmol_per_gDW_per_hr" value="1000"/>
      <parameter constant="true" id="R_PROTEINDRAIN_upper_bound" sboTerm="SBO:0000625" units="mmol_per_gDW_per_hr" value="1000"/>
      <parameter constant="true" id="R_DNA_upper_bound" sboTerm="SBO:0000625" units="mmol_per_gDW_per_hr" value="1000"/>
      <parameter constant="true" id="R_DNADRAIN_upper_bound" sboTerm="SBO:0000625" units="mmol_per_gDW_per_hr" value="1000"/>
      <parameter constant="true" id="R_RNA_upper_bound" sboTerm="SBO:0000625" units="mmol_per_gDW_per_hr" value="1000"/>
      <parameter constant="true" id="R_RNADRAIN_upper_bound" sboTerm="SBO:0000625" units="mmol_per_gDW_per_hr" value="1000"/>
      <parameter constant="true" id="R_CAV_upper_bound" sboTerm="SBO:0000625" units="mmol_per_gDW_per_hr" value="1000"/>
      <parameter constant="true" id="R_CAVDRAIN_upper_bound" sboTerm="SBO:0000625" units="mmol_per_gDW_per_hr" value="1000"/>
      <parameter constant="true" id="R_PHOSPHOLIPID_upper_bound" sboTerm="SBO:0000625" units="mmol_per_gDW_per_hr" value="1000"/>
      <parameter constant="true" id="R_PHOSPHOLIPIDDRAIN_upper_bound" sboTerm="SBO:0000625" units="mmol_per_gDW_per_hr" value="1000"/>
      <parameter constant="true" id="R_LIPIDS_upper_bound" sboTerm="SBO:0000625" units="mmol_per_gDW_per_hr" value="1000"/>
      <parameter constant="true" id="R_LIPIDDRAIN_upper_bound" sboTerm="SBO:0000625" units="mmol_per_gDW_per_hr" value="1000"/>
      <parameter constant="true" id="R_LPS_upper_bound" sboTerm="SBO:0000625" units="mmol_per_gDW_per_hr" value="1000"/>
      <parameter constant="true" id="R_LPSDRAIN_upper_bound" sboTerm="SBO:0000625" units="mmol_per_gDW_per_hr" value="1000"/>
      <parameter constant="true" id="R_EXOPOLYS_upper_bound" sboTerm="SBO:0000625" units="mmol_per_gDW_per_hr" value="1000"/>
      <parameter constant="true" id="R_EXOPOLYSDRAIN_upper_bound" sboTerm="SBO:0000625" units="mmol_per_gDW_per_hr" value="1000"/>
      <parameter constant="true" id="R_BIOMASS_upper_bound" sboTerm="SBO:0000625" units="mmol_per_gDW_per_hr" value="1000"/>
      <parameter constant="true" id="R_BIOMASSDRAIN_upper_bound" sboTerm="SBO:0000625" units="mmol_per_gDW_per_hr" value="1000"/>
      <parameter constant="true" id="R_EX_ACP_upper_bound" sboTerm="SBO:0000625" units="mmol_per_gDW_per_hr" value="1000"/>
      <parameter constant="true" id="R_NAt_upper_bound" sboTerm="SBO:0000625" units="mmol_per_gDW_per_hr" value="1000"/>
      <parameter constant="true" id="R_NAt_lower_bound" sboTerm="SBO:0000625" units="mmol_per_gDW_per_hr" value="-10"/>
      <parameter constant="true" id="R_O2t_upper_bound" sboTerm="SBO:0000625" units="mmol_per_gDW_per_hr" value="1000"/>
      <parameter constant="true" id="R_O2t_lower_bound" sboTerm="SBO:0000625" units="mmol_per_gDW_per_hr" value="-10"/>
      <parameter constant="true" id="R_EX_nh4_e_upper_bound" sboTerm="SBO:0000625" units="mmol_per_gDW_per_hr" value="1000"/>
      <parameter constant="true" id="R_EX_nh4_e_lower_bound" sboTerm="SBO:0000625" units="mmol_per_gDW_per_hr" value="-10"/>
      <parameter constant="true" id="R_EX_cl_e_upper_bound" sboTerm="SBO:0000625" units="mmol_per_gDW_per_hr" value="1000"/>
      <parameter constant="true" id="R_EX_cl_e_lower_bound" sboTerm="SBO:0000625" units="mmol_per_gDW_per_hr" value="-10"/>
      <parameter constant="true" id="R_EX_mg2_e_upper_bound" sboTerm="SBO:0000625" units="mmol_per_gDW_per_hr" value="1000"/>
      <parameter constant="true" id="R_EX_mg2_e_lower_bound" sboTerm="SBO:0000625" units="mmol_per_gDW_per_hr" value="-10"/>
      <parameter constant="true" id="R_EX_h2o_e_upper_bound" sboTerm="SBO:0000625" units="mmol_per_gDW_per_hr" value="1000"/>
      <parameter constant="true" id="R_EX_h2o_e_lower_bound" sboTerm="SBO:0000625" units="mmol_per_gDW_per_hr" value="-10"/>
      <parameter constant="true" id="R_UDCPDPS_upper_bound" sboTerm="SBO:0000625" units="mmol_per_gDW_per_hr" value="1000"/>
      <parameter constant="true" id="R_CDPMEK_upper_bound" sboTerm="SBO:0000625" units="mmol_per_gDW_per_hr" value="1000"/>
      <parameter constant="true" id="R_IPDDI_upper_bound" sboTerm="SBO:0000625" units="mmol_per_gDW_per_hr" value="1000"/>
      <parameter constant="true" id="R_DMPPS_upper_bound" sboTerm="SBO:0000625" units="mmol_per_gDW_per_hr" value="1000"/>
      <parameter constant="true" id="R_GLYCLTO_upper_bound" sboTerm="SBO:0000625" units="mmol_per_gDW_per_hr" value="1000"/>
      <parameter constant="true" id="R_GLYCLTO_lower_bound" sboTerm="SBO:0000625" units="mmol_per_gDW_per_hr" value="-1000"/>
      <parameter constant="true" id="R_GLYCLTO_2_upper_bound" sboTerm="SBO:0000625" units="mmol_per_gDW_per_hr" value="1000"/>
      <parameter constant="true" id="R_GLYCLTO_2_lower_bound" sboTerm="SBO:0000625" units="mmol_per_gDW_per_hr" value="-1000"/>
      <parameter constant="true" id="R_AMS_upper_bound" sboTerm="SBO:0000625" units="mmol_per_gDW_per_hr" value="1000"/>
      <parameter constant="true" id="R_ATPS4r_upper_bound" sboTerm="SBO:0000625" units="mmol_per_gDW_per_hr" value="1000"/>
      <parameter constant="true" id="R_ATPS4r_lower_bound" sboTerm="SBO:0000625" units="mmol_per_gDW_per_hr" value="-1000"/>
      <parameter constant="true" id="R_PYR5CD2_upper_bound" sboTerm="SBO:0000625" units="mmol_per_gDW_per_hr" value="1000"/>
      <parameter constant="true" id="R_EX_arab__L_e_upper_bound" sboTerm="SBO:0000625" units="mmol_per_gDW_per_hr" value="1000"/>
      <parameter constant="true" id="R_EX_arab__L_e_lower_bound" sboTerm="SBO:0000625" units="mmol_per_gDW_per_hr" value="-10"/>
      <parameter constant="true" id="R_EX_glcr_e_upper_bound" sboTerm="SBO:0000625" units="mmol_per_gDW_per_hr" value="1000"/>
      <parameter constant="true" id="R_EX_glcr_e_lower_bound" sboTerm="SBO:0000625" units="mmol_per_gDW_per_hr" value="-10"/>
      <parameter constant="true" id="R_EX_gal_e_upper_bound" sboTerm="SBO:0000625" units="mmol_per_gDW_per_hr" value="1000"/>
      <parameter constant="true" id="R_EX_gal_e_lower_bound" sboTerm="SBO:0000625" units="mmol_per_gDW_per_hr" value="-10"/>
      <parameter constant="true" id="R_EX_man_e_upper_bound" sboTerm="SBO:0000625" units="mmol_per_gDW_per_hr" value="1000"/>
      <parameter constant="true" id="R_EX_man_e_lower_bound" sboTerm="SBO:0000625" units="mmol_per_gDW_per_hr" value="-10"/>
      <parameter constant="true" id="R_EX_galt_e_upper_bound" sboTerm="SBO:0000625" units="mmol_per_gDW_per_hr" value="1000"/>
      <parameter constant="true" id="R_EX_galt_e_lower_bound" sboTerm="SBO:0000625" units="mmol_per_gDW_per_hr" value="-10"/>
      <parameter constant="true" id="R_EX_sbt__D_e_upper_bound" sboTerm="SBO:0000625" units="mmol_per_gDW_per_hr" value="1000"/>
      <parameter constant="true" id="R_EX_sbt__D_e_lower_bound" sboTerm="SBO:0000625" units="mmol_per_gDW_per_hr" value="-10"/>
      <parameter constant="true" id="R_EX_glyc_e_upper_bound" sboTerm="SBO:0000625" units="mmol_per_gDW_per_hr" value="1000"/>
      <parameter constant="true" id="R_EX_glyc_e_lower_bound" sboTerm="SBO:0000625" units="mmol_per_gDW_per_hr" value="-10"/>
      <parameter constant="true" id="R_EX_fuc__L_e_upper_bound" sboTerm="SBO:0000625" units="mmol_per_gDW_per_hr" value="1000"/>
      <parameter constant="true" id="R_EX_fuc__L_e_lower_bound" sboTerm="SBO:0000625" units="mmol_per_gDW_per_hr" value="-10"/>
      <parameter constant="true" id="R_EX_glcn_e_upper_bound" sboTerm="SBO:0000625" units="mmol_per_gDW_per_hr" value="1000"/>
      <parameter constant="true" id="R_EX_glcn_e_lower_bound" sboTerm="SBO:0000625" units="mmol_per_gDW_per_hr" value="-10"/>
      <parameter constant="true" id="R_EX_glyc3p_e_upper_bound" sboTerm="SBO:0000625" units="mmol_per_gDW_per_hr" value="1000"/>
      <parameter constant="true" id="R_EX_glyc3p_e_lower_bound" sboTerm="SBO:0000625" units="mmol_per_gDW_per_hr" value="-10"/>
      <parameter constant="true" id="R_EX_xyl__D_e_upper_bound" sboTerm="SBO:0000625" units="mmol_per_gDW_per_hr" value="1000"/>
      <parameter constant="true" id="R_EX_xyl__D_e_lower_bound" sboTerm="SBO:0000625" units="mmol_per_gDW_per_hr" value="-10"/>
      <parameter constant="true" id="R_EX_lac__L_e_upper_bound" sboTerm="SBO:0000625" units="mmol_per_gDW_per_hr" value="1000"/>
      <parameter constant="true" id="R_EX_lac__L_e_lower_bound" sboTerm="SBO:0000625" units="mmol_per_gDW_per_hr" value="-10"/>
      <parameter constant="true" id="R_EX_g6p_e_upper_bound" sboTerm="SBO:0000625" units="mmol_per_gDW_per_hr" value="1000"/>
      <parameter constant="true" id="R_EX_g6p_e_lower_bound" sboTerm="SBO:0000625" units="mmol_per_gDW_per_hr" value="-10"/>
      <parameter constant="true" id="R_EX_rib__D_e_upper_bound" sboTerm="SBO:0000625" units="mmol_per_gDW_per_hr" value="1000"/>
      <parameter constant="true" id="R_EX_rib__D_e_lower_bound" sboTerm="SBO:0000625" units="mmol_per_gDW_per_hr" value="-10"/>
      <parameter constant="true" id="R_EX_rmn_e_upper_bound" sboTerm="SBO:0000625" units="mmol_per_gDW_per_hr" value="1000"/>
      <parameter constant="true" id="R_EX_rmn_e_lower_bound" sboTerm="SBO:0000625" units="mmol_per_gDW_per_hr" value="-10"/>
      <parameter constant="true" id="R_EX_melib_e_upper_bound" sboTerm="SBO:0000625" units="mmol_per_gDW_per_hr" value="1000"/>
      <parameter constant="true" id="R_EX_melib_e_lower_bound" sboTerm="SBO:0000625" units="mmol_per_gDW_per_hr" value="-10"/>
      <parameter constant="true" id="R_EX_asp__D_e_upper_bound" sboTerm="SBO:0000625" units="mmol_per_gDW_per_hr" value="1000"/>
      <parameter constant="true" id="R_EX_asp__D_e_lower_bound" sboTerm="SBO:0000625" units="mmol_per_gDW_per_hr" value="-10"/>
      <parameter constant="true" id="R_EX_gam_e_upper_bound" sboTerm="SBO:0000625" units="mmol_per_gDW_per_hr" value="1000"/>
      <parameter constant="true" id="R_EX_gam_e_lower_bound" sboTerm="SBO:0000625" units="mmol_per_gDW_per_hr" value="-10"/>
      <parameter constant="true" id="R_EX_13ppd_e_upper_bound" sboTerm="SBO:0000625" units="mmol_per_gDW_per_hr" value="1000"/>
      <parameter constant="true" id="R_EX_13ppd_e_lower_bound" sboTerm="SBO:0000625" units="mmol_per_gDW_per_hr" value="-10"/>
      <parameter constant="true" id="R_EX_2obut_e_upper_bound" sboTerm="SBO:0000625" units="mmol_per_gDW_per_hr" value="1000"/>
      <parameter constant="true" id="R_EX_2obut_e_lower_bound" sboTerm="SBO:0000625" units="mmol_per_gDW_per_hr" value="-10"/>
      <parameter constant="true" id="R_EX_tartr__L_e_upper_bound" sboTerm="SBO:0000625" units="mmol_per_gDW_per_hr" value="1000"/>
      <parameter constant="true" id="R_EX_tartr__L_e_lower_bound" sboTerm="SBO:0000625" units="mmol_per_gDW_per_hr" value="-10"/>
      <parameter constant="true" id="R_EX_g1p_e_upper_bound" sboTerm="SBO:0000625" units="mmol_per_gDW_per_hr" value="1000"/>
      <parameter constant="true" id="R_EX_g1p_e_lower_bound" sboTerm="SBO:0000625" units="mmol_per_gDW_per_hr" value="-10"/>
      <parameter constant="true" id="R_EX_f6p_e_upper_bound" sboTerm="SBO:0000625" units="mmol_per_gDW_per_hr" value="1000"/>
      <parameter constant="true" id="R_EX_f6p_e_lower_bound" sboTerm="SBO:0000625" units="mmol_per_gDW_per_hr" value="-10"/>
      <parameter constant="true" id="R_EX_mbdg_e_upper_bound" sboTerm="SBO:0000625" units="mmol_per_gDW_per_hr" value="1000"/>
      <parameter constant="true" id="R_EX_mbdg_e_lower_bound" sboTerm="SBO:0000625" units="mmol_per_gDW_per_hr" value="-10"/>
      <parameter constant="true" id="R_EX_rbt_e_upper_bound" sboTerm="SBO:0000625" units="mmol_per_gDW_per_hr" value="1000"/>
      <parameter constant="true" id="R_EX_rbt_e_lower_bound" sboTerm="SBO:0000625" units="mmol_per_gDW_per_hr" value="-10"/>
      <parameter constant="true" id="R_EX_malttr_e_upper_bound" sboTerm="SBO:0000625" units="mmol_per_gDW_per_hr" value="1000"/>
      <parameter constant="true" id="R_EX_malttr_e_lower_bound" sboTerm="SBO:0000625" units="mmol_per_gDW_per_hr" value="-10"/>
      <parameter constant="true" id="R_EX_inost_e_upper_bound" sboTerm="SBO:0000625" units="mmol_per_gDW_per_hr" value="1000"/>
      <parameter constant="true" id="R_EX_inost_e_lower_bound" sboTerm="SBO:0000625" units="mmol_per_gDW_per_hr" value="-10"/>
      <parameter constant="true" id="R_EX_ppa_e_upper_bound" sboTerm="SBO:0000625" units="mmol_per_gDW_per_hr" value="1000"/>
      <parameter constant="true" id="R_EX_ppa_e_lower_bound" sboTerm="SBO:0000625" units="mmol_per_gDW_per_hr" value="-10"/>
      <parameter constant="true" id="R_EX_galct__D_e_upper_bound" sboTerm="SBO:0000625" units="mmol_per_gDW_per_hr" value="1000"/>
      <parameter constant="true" id="R_EX_galct__D_e_lower_bound" sboTerm="SBO:0000625" units="mmol_per_gDW_per_hr" value="-10"/>
      <parameter constant="true" id="R_EX_glx_e_upper_bound" sboTerm="SBO:0000625" units="mmol_per_gDW_per_hr" value="1000"/>
      <parameter constant="true" id="R_EX_glx_e_lower_bound" sboTerm="SBO:0000625" units="mmol_per_gDW_per_hr" value="-10"/>
      <parameter constant="true" id="R_EX_ins_e_upper_bound" sboTerm="SBO:0000625" units="mmol_per_gDW_per_hr" value="1000"/>
      <parameter constant="true" id="R_EX_ins_e_lower_bound" sboTerm="SBO:0000625" units="mmol_per_gDW_per_hr" value="-10"/>
      <parameter constant="true" id="R_EX_gly_glu__L_e_upper_bound" sboTerm="SBO:0000625" units="mmol_per_gDW_per_hr" value="1000"/>
      <parameter constant="true" id="R_EX_gly_glu__L_e_lower_bound" sboTerm="SBO:0000625" units="mmol_per_gDW_per_hr" value="-10"/>
      <parameter constant="true" id="R_EX_acac_e_upper_bound" sboTerm="SBO:0000625" units="mmol_per_gDW_per_hr" value="1000"/>
      <parameter constant="true" id="R_EX_acac_e_lower_bound" sboTerm="SBO:0000625" units="mmol_per_gDW_per_hr" value="-10"/>
      <parameter constant="true" id="R_EX_acmana_e_upper_bound" sboTerm="SBO:0000625" units="mmol_per_gDW_per_hr" value="1000"/>
      <parameter constant="true" id="R_EX_acmana_e_lower_bound" sboTerm="SBO:0000625" units="mmol_per_gDW_per_hr" value="-10"/>
      <parameter constant="true" id="R_EX_mal__D_e_upper_bound" sboTerm="SBO:0000625" units="mmol_per_gDW_per_hr" value="1000"/>
      <parameter constant="true" id="R_EX_mal__D_e_lower_bound" sboTerm="SBO:0000625" units="mmol_per_gDW_per_hr" value="-10"/>
      <parameter constant="true" id="R_EX_4hoxpac_e_upper_bound" sboTerm="SBO:0000625" units="mmol_per_gDW_per_hr" value="1000"/>
      <parameter constant="true" id="R_EX_4hoxpac_e_lower_bound" sboTerm="SBO:0000625" units="mmol_per_gDW_per_hr" value="-10"/>
      <parameter constant="true" id="R_EX_3hoxpac_e_upper_bound" sboTerm="SBO:0000625" units="mmol_per_gDW_per_hr" value="1000"/>
      <parameter constant="true" id="R_EX_3hoxpac_e_lower_bound" sboTerm="SBO:0000625" units="mmol_per_gDW_per_hr" value="-10"/>
      <parameter constant="true" id="R_EX_tym_e_upper_bound" sboTerm="SBO:0000625" units="mmol_per_gDW_per_hr" value="1000"/>
      <parameter constant="true" id="R_EX_tym_e_lower_bound" sboTerm="SBO:0000625" units="mmol_per_gDW_per_hr" value="-10"/>
      <parameter constant="true" id="R_EX_all__D_e_upper_bound" sboTerm="SBO:0000625" units="mmol_per_gDW_per_hr" value="1000"/>
      <parameter constant="true" id="R_EX_all__D_e_lower_bound" sboTerm="SBO:0000625" units="mmol_per_gDW_per_hr" value="-10"/>
      <parameter constant="true" id="R_EX_lyx__L_e_upper_bound" sboTerm="SBO:0000625" units="mmol_per_gDW_per_hr" value="1000"/>
      <parameter constant="true" id="R_EX_lyx__L_e_lower_bound" sboTerm="SBO:0000625" units="mmol_per_gDW_per_hr" value="-10"/>
      <parameter constant="true" id="R_EX_pyr_e_upper_bound" sboTerm="SBO:0000625" units="mmol_per_gDW_per_hr" value="1000"/>
      <parameter constant="true" id="R_EX_pyr_e_lower_bound" sboTerm="SBO:0000625" units="mmol_per_gDW_per_hr" value="-10"/>
      <parameter constant="true" id="R_EX_galur_e_upper_bound" sboTerm="SBO:0000625" units="mmol_per_gDW_per_hr" value="1000"/>
      <parameter constant="true" id="R_EX_galur_e_lower_bound" sboTerm="SBO:0000625" units="mmol_per_gDW_per_hr" value="-10"/>
      <parameter constant="true" id="R_EX_peamn_e_upper_bound" sboTerm="SBO:0000625" units="mmol_per_gDW_per_hr" value="1000"/>
      <parameter constant="true" id="R_EX_peamn_e_lower_bound" sboTerm="SBO:0000625" units="mmol_per_gDW_per_hr" value="-10"/>
      <parameter constant="true" id="R_EX_lcts_e_upper_bound" sboTerm="SBO:0000625" units="mmol_per_gDW_per_hr" value="1000"/>
      <parameter constant="true" id="R_EX_lcts_e_lower_bound" sboTerm="SBO:0000625" units="mmol_per_gDW_per_hr" value="-10"/>
      <parameter constant="true" id="R_ARAB_Lt_upper_bound" sboTerm="SBO:0000625" units="mmol_per_gDW_per_hr" value="1000"/>
      <parameter constant="true" id="R_GALabc_upper_bound" sboTerm="SBO:0000625" units="mmol_per_gDW_per_hr" value="1000"/>
      <parameter constant="true" id="R_MANabc_upper_bound" sboTerm="SBO:0000625" units="mmol_per_gDW_per_hr" value="1000"/>
      <parameter constant="true" id="R_GLYCt_upper_bound" sboTerm="SBO:0000625" units="mmol_per_gDW_per_hr" value="1000"/>
      <parameter constant="true" id="R_XYLt_upper_bound" sboTerm="SBO:0000625" units="mmol_per_gDW_per_hr" value="1000"/>
      <parameter constant="true" id="R_RIBabc_upper_bound" sboTerm="SBO:0000625" units="mmol_per_gDW_per_hr" value="1000"/>
      <parameter constant="true" id="R_RMNabc_upper_bound" sboTerm="SBO:0000625" units="mmol_per_gDW_per_hr" value="1000"/>
      <parameter constant="true" id="R_ASPDTDe_upper_bound" sboTerm="SBO:0000625" units="mmol_per_gDW_per_hr" value="1000"/>
      <parameter constant="true" id="R_MALTTRabc_upper_bound" sboTerm="SBO:0000625" units="mmol_per_gDW_per_hr" value="1000"/>
      <parameter constant="true" id="R_INSTabc_upper_bound" sboTerm="SBO:0000625" units="mmol_per_gDW_per_hr" value="1000"/>
      <parameter constant="true" id="R_PPAt6_upper_bound" sboTerm="SBO:0000625" units="mmol_per_gDW_per_hr" value="1000"/>
      <parameter constant="true" id="R_MAL_Dt2_upper_bound" sboTerm="SBO:0000625" units="mmol_per_gDW_per_hr" value="1000"/>
      <parameter constant="true" id="R_PYRt2_upper_bound" sboTerm="SBO:0000625" units="mmol_per_gDW_per_hr" value="1000"/>
      <parameter constant="true" id="R_LACLt2_upper_bound" sboTerm="SBO:0000625" units="mmol_per_gDW_per_hr" value="1000"/>
      <parameter constant="true" id="R_LACLt2_lower_bound" sboTerm="SBO:0000625" units="mmol_per_gDW_per_hr" value="-10"/>
      <parameter constant="true" id="R_OBUTt2_upper_bound" sboTerm="SBO:0000625" units="mmol_per_gDW_per_hr" value="1000"/>
      <parameter constant="true" id="R_OBUTt2_lower_bound" sboTerm="SBO:0000625" units="mmol_per_gDW_per_hr" value="-10"/>
      <parameter constant="true" id="R_ADPADR_upper_bound" sboTerm="SBO:0000625" units="mmol_per_gDW_per_hr" value="1000"/>
      <parameter constant="true" id="R_ADPADR_lower_bound" sboTerm="SBO:0000625" units="mmol_per_gDW_per_hr" value="-1000"/>
      <parameter constant="true" id="R_ABAH_upper_bound" sboTerm="SBO:0000625" units="mmol_per_gDW_per_hr" value="1000"/>
      <parameter constant="true" id="R_ABAH_lower_bound" sboTerm="SBO:0000625" units="mmol_per_gDW_per_hr" value="-1000"/>
      <parameter constant="true" id="R_AHML_upper_bound" sboTerm="SBO:0000625" units="mmol_per_gDW_per_hr" value="1000"/>
      <parameter constant="true" id="R_GLYOT_upper_bound" sboTerm="SBO:0000625" units="mmol_per_gDW_per_hr" value="1000"/>
      <parameter constant="true" id="R_HPOXR_upper_bound" sboTerm="SBO:0000625" units="mmol_per_gDW_per_hr" value="1000"/>
      <parameter constant="true" id="R_AFGH_upper_bound" sboTerm="SBO:0000625" units="mmol_per_gDW_per_hr" value="1000"/>
      <parameter constant="true" id="R_MCA_upper_bound" sboTerm="SBO:0000625" units="mmol_per_gDW_per_hr" value="1000"/>
      <parameter constant="true" id="R_OCDOR_upper_bound" sboTerm="SBO:0000625" units="mmol_per_gDW_per_hr" value="1000"/>
      <parameter constant="true" id="R_HPCOR_upper_bound" sboTerm="SBO:0000625" units="mmol_per_gDW_per_hr" value="1000"/>
      <parameter constant="true" id="R_CITL_upper_bound" sboTerm="SBO:0000625" units="mmol_per_gDW_per_hr" value="1000"/>
      <parameter constant="true" id="R_OBTFL_upper_bound" sboTerm="SBO:0000625" units="mmol_per_gDW_per_hr" value="1000"/>
      <parameter constant="true" id="R_DM_MET_upper_bound" sboTerm="SBO:0000625" units="mmol_per_gDW_per_hr" value="1000"/>
      <parameter constant="true" id="R_GLCD_upper_bound" sboTerm="SBO:0000625" units="mmol_per_gDW_per_hr" value="1000"/>
      <parameter constant="true" id="R_ARApts_upper_bound" sboTerm="SBO:0000625" units="mmol_per_gDW_per_hr" value="1000"/>
      <parameter constant="true" id="R_XYLpts_upper_bound" sboTerm="SBO:0000625" units="mmol_per_gDW_per_hr" value="1000"/>
      <parameter constant="true" id="R_NO2t_upper_bound" sboTerm="SBO:0000625" units="mmol_per_gDW_per_hr" value="1000"/>
    </listOfParameters>
    <listOfCompartments/>
    <listOfSpecies>
      <species boundaryCondition="false" constant="false" hasOnlySubstanceUnits="false" id="M_glc__D_c" name="D-Glucose" metaid="M_glc__D_c" fbc:chemicalFormula="C6H12O6">
        <sbml:annotation xmlns:sbml="http://www.sbml.org/sbml/level3/version1/core">
          <rdf:RDF xmlns:rdf="http://www.w3.org/1999/02/22-rdf-syntax-ns#">
            <rdf:Description rdf:about="#M_glc__D_c">
              <bqbiol:is xmlns:bqbiol="http://biomodels.net/biology-qualifiers/">
                <rdf:Bag>
                  <rdf:li rdf:resource="http://identifiers.org/BioCyc/http://identifiers.org/biocyc/META:Glucopyranose"/>
                  <rdf:li rdf:resource="http://identifiers.org/CHEBI/http://identifiers.org/chebi/CHEBI:4167"/>
                  <rdf:li rdf:resource="http://identifiers.org/Human Metabolome Database/http://identifiers.org/hmdb/HMDB06564"/>
                  <rdf:li rdf:resource="http://identifiers.org/KEGG Compound/http://identifiers.org/kegg.compound/C00031"/>
                  <rdf:li rdf:resource="http://identifiers.org/KEGG Drug/http://identifiers.org/kegg.drug/D00009"/>
                  <rdf:li rdf:resource="http://identifiers.org/MetaNetX (MNX) Chemical/http://identifiers.org/metanetx.chemical/MNXM41"/>
                  <rdf:li rdf:resource="http://identifiers.org/SEED Compound/http://identifiers.org/seed.compound/cpd26821"/>
                </rdf:Bag>
              </bqbiol:is>
            </rdf:Description>
          </rdf:RDF>
        </sbml:annotation>
      </species>
      <species boundaryCondition="false" constant="false" hasOnlySubstanceUnits="false" id="M_glc__bD_c" name="D-Glucose" metaid="M_glc__bD_c">
        <sbml:annotation xmlns:sbml="http://www.sbml.org/sbml/level3/version1/core">
          <rdf:RDF xmlns:rdf="http://www.w3.org/1999/02/22-rdf-syntax-ns#">
            <rdf:Description rdf:about="#M_glc__bD_c">
              <bqbiol:is xmlns:bqbiol="http://biomodels.net/biology-qualifiers/">
                <rdf:Bag>
                  <rdf:li rdf:resource="http://identifiers.org/BioCyc/http://identifiers.org/biocyc/META:Glucopyranose"/>
                  <rdf:li rdf:resource="http://identifiers.org/CHEBI/http://identifiers.org/chebi/CHEBI:4167"/>
                  <rdf:li rdf:resource="http://identifiers.org/Human Metabolome Database/http://identifiers.org/hmdb/HMDB06564"/>
                  <rdf:li rdf:resource="http://identifiers.org/KEGG Compound/http://identifiers.org/kegg.compound/C00031"/>
                  <rdf:li rdf:resource="http://identifiers.org/KEGG Drug/http://identifiers.org/kegg.drug/D00009"/>
                  <rdf:li rdf:resource="http://identifiers.org/MetaNetX (MNX) Chemical/http://identifiers.org/metanetx.chemical/MNXM41"/>
                  <rdf:li rdf:resource="http://identifiers.org/SEED Compound/http://identifiers.org/seed.compound/cpd26821"/>
                </rdf:Bag>
              </bqbiol:is>
            </rdf:Description>
          </rdf:RDF>
        </sbml:annotation>
      </species>
      <species boundaryCondition="false" constant="false" hasOnlySubstanceUnits="false" id="M_g6p_c" name="D-Glucose 6-phosphate" metaid="M_g6p_c">
        <sbml:annotation xmlns:sbml="http://www.sbml.org/sbml/level3/version1/core">
          <rdf:RDF xmlns:rdf="http://www.w3.org/1999/02/22-rdf-syntax-ns#">
            <rdf:Description rdf:about="#M_g6p_c">
              <bqbiol:is xmlns:bqbiol="http://biomodels.net/biology-qualifiers/">
                <rdf:Bag>
                  <rdf:li rdf:resource="http://identifiers.org/BioCyc/http://identifiers.org/biocyc/META:D-glucopyranose-6-phosphate"/>
                  <rdf:li rdf:resource="http://identifiers.org/CHEBI/http://identifiers.org/chebi/CHEBI:61548"/>
                  <rdf:li rdf:resource="http://identifiers.org/Human Metabolome Database/http://identifiers.org/hmdb/HMDB06793"/>
                  <rdf:li rdf:resource="http://identifiers.org/KEGG Compound/http://identifiers.org/kegg.compound/C00092"/>
                  <rdf:li rdf:resource="http://identifiers.org/MetaNetX (MNX) Chemical/http://identifiers.org/metanetx.chemical/MNXM160"/>
                  <rdf:li rdf:resource="http://identifiers.org/Reactome/http://www.reactome.org/content/detail/R-ALL-1629756"/>
                  <rdf:li rdf:resource="http://identifiers.org/SEED Compound/http://identifiers.org/seed.compound/cpd26836"/>
                </rdf:Bag>
              </bqbiol:is>
            </rdf:Description>
          </rdf:RDF>
        </sbml:annotation>
      </species>
      <species boundaryCondition="false" constant="false" hasOnlySubstanceUnits="false" id="M_g6p_B_c" name="Beta D glucose 6 phosphate C6H11O9P" metaid="M_g6p_B_c">
        <sbml:annotation xmlns:sbml="http://www.sbml.org/sbml/level3/version1/core">
          <rdf:RDF xmlns:rdf="http://www.w3.org/1999/02/22-rdf-syntax-ns#">
            <rdf:Description rdf:about="#M_g6p_B_c">
              <bqbiol:is xmlns:bqbiol="http://biomodels.net/biology-qualifiers/">
                <rdf:Bag>
                  <rdf:li rdf:resource="http://identifiers.org/BioCyc/http://identifiers.org/biocyc/META:GLC-6-P"/>
                  <rdf:li rdf:resource="http://identifiers.org/CHEBI/http://identifiers.org/chebi/CHEBI:58247"/>
                  <rdf:li rdf:resource="http://identifiers.org/Human Metabolome Database/http://identifiers.org/hmdb/HMDB03498"/>
                  <rdf:li rdf:resource="http://identifiers.org/KEGG Compound/http://identifiers.org/kegg.compound/C01172"/>
                  <rdf:li rdf:resource="http://identifiers.org/MetaNetX (MNX) Chemical/http://identifiers.org/metanetx.chemical/MNXM508"/>
                  <rdf:li rdf:resource="http://identifiers.org/SEED Compound/http://identifiers.org/seed.compound/cpd00863"/>
                </rdf:Bag>
              </bqbiol:is>
            </rdf:Description>
          </rdf:RDF>
        </sbml:annotation>
      </species>
      <species boundaryCondition="false" constant="false" hasOnlySubstanceUnits="false" id="M_f6p_c" name="D-Fructose 6-phosphate" metaid="M_f6p_c">
        <sbml:annotation xmlns:sbml="http://www.sbml.org/sbml/level3/version1/core">
          <rdf:RDF xmlns:rdf="http://www.w3.org/1999/02/22-rdf-syntax-ns#">
            <rdf:Description rdf:about="#M_f6p_c">
              <bqbiol:is xmlns:bqbiol="http://biomodels.net/biology-qualifiers/">
                <rdf:Bag>
                  <rdf:li rdf:resource="http://identifiers.org/BioCyc/http://identifiers.org/biocyc/META:FRUCTOSE-6P"/>
                  <rdf:li rdf:resource="http://identifiers.org/CHEBI/http://identifiers.org/chebi/CHEBI:57634"/>
                  <rdf:li rdf:resource="http://identifiers.org/Human Metabolome Database/http://identifiers.org/hmdb/HMDB03971"/>
                  <rdf:li rdf:resource="http://identifiers.org/KEGG Compound/http://identifiers.org/kegg.compound/C05345"/>
                  <rdf:li rdf:resource="http://identifiers.org/MetaNetX (MNX) Chemical/http://identifiers.org/metanetx.chemical/MNXM89621"/>
                  <rdf:li rdf:resource="http://identifiers.org/SEED Compound/http://identifiers.org/seed.compound/cpd19035"/>
                </rdf:Bag>
              </bqbiol:is>
            </rdf:Description>
          </rdf:RDF>
        </sbml:annotation>
      </species>
      <species boundaryCondition="false" constant="false" hasOnlySubstanceUnits="false" id="M_g1p_c" name="D-Glucose 1-phosphate" metaid="M_g1p_c">
        <sbml:annotation xmlns:sbml="http://www.sbml.org/sbml/level3/version1/core">
          <rdf:RDF xmlns:rdf="http://www.w3.org/1999/02/22-rdf-syntax-ns#">
            <rdf:Description rdf:about="#M_g1p_c">
              <bqbiol:is xmlns:bqbiol="http://biomodels.net/biology-qualifiers/">
                <rdf:Bag>
                  <rdf:li rdf:resource="http://identifiers.org/BioCyc/http://identifiers.org/biocyc/META:GLC-1-P"/>
                  <rdf:li rdf:resource="http://identifiers.org/CHEBI/http://identifiers.org/chebi/CHEBI:58601"/>
                  <rdf:li rdf:resource="http://identifiers.org/Human Metabolome Database/http://identifiers.org/hmdb/HMDB01586"/>
                  <rdf:li rdf:resource="http://identifiers.org/KEGG Compound/http://identifiers.org/kegg.compound/C00103"/>
                  <rdf:li rdf:resource="http://identifiers.org/MetaNetX (MNX) Chemical/http://identifiers.org/metanetx.chemical/MNXM89588"/>
                  <rdf:li rdf:resource="http://identifiers.org/Reactome/http://www.reactome.org/content/detail/R-ALL-29548"/>
                  <rdf:li rdf:resource="http://identifiers.org/SEED Compound/http://identifiers.org/seed.compound/cpd28817"/>
                </rdf:Bag>
              </bqbiol:is>
            </rdf:Description>
          </rdf:RDF>
        </sbml:annotation>
      </species>
      <species boundaryCondition="false" constant="false" hasOnlySubstanceUnits="false" id="M_fdp_c" name="D-Fructose 1,6-bisphosphate" metaid="M_fdp_c">
        <sbml:annotation xmlns:sbml="http://www.sbml.org/sbml/level3/version1/core">
          <rdf:RDF xmlns:rdf="http://www.w3.org/1999/02/22-rdf-syntax-ns#">
            <rdf:Description rdf:about="#M_fdp_c">
              <bqbiol:is xmlns:bqbiol="http://biomodels.net/biology-qualifiers/">
                <rdf:Bag>
                  <rdf:li rdf:resource="http://identifiers.org/CHEBI/http://identifiers.org/chebi/CHEBI:49299"/>
                  <rdf:li rdf:resource="http://identifiers.org/KEGG Compound/http://identifiers.org/kegg.compound/C00354"/>
                  <rdf:li rdf:resource="http://identifiers.org/MetaNetX (MNX) Chemical/http://identifiers.org/metanetx.chemical/MNXM417"/>
                  <rdf:li rdf:resource="http://identifiers.org/SEED Compound/http://identifiers.org/seed.compound/cpd00290"/>
                </rdf:Bag>
              </bqbiol:is>
            </rdf:Description>
          </rdf:RDF>
        </sbml:annotation>
      </species>
      <species boundaryCondition="false" constant="false" hasOnlySubstanceUnits="false" id="M_h2o_c" name="H2O H2O" metaid="M_h2o_c">
        <sbml:annotation xmlns:sbml="http://www.sbml.org/sbml/level3/version1/core">
          <rdf:RDF xmlns:rdf="http://www.w3.org/1999/02/22-rdf-syntax-ns#">
            <rdf:Description rdf:about="#M_h2o_c">
              <bqbiol:is xmlns:bqbiol="http://biomodels.net/biology-qualifiers/">
                <rdf:Bag>
                  <rdf:li rdf:resource="http://identifiers.org/BioCyc/http://identifiers.org/biocyc/META:WATER"/>
                  <rdf:li rdf:resource="http://identifiers.org/CHEBI/http://identifiers.org/chebi/CHEBI:5594"/>
                  <rdf:li rdf:resource="http://identifiers.org/Human Metabolome Database/http://identifiers.org/hmdb/HMDB02111"/>
                  <rdf:li rdf:resource="http://identifiers.org/KEGG Compound/http://identifiers.org/kegg.compound/C18714"/>
                  <rdf:li rdf:resource="http://identifiers.org/KEGG Drug/http://identifiers.org/kegg.drug/D06322"/>
                  <rdf:li rdf:resource="http://identifiers.org/MetaNetX (MNX) Chemical/http://identifiers.org/metanetx.chemical/MNXM2"/>
                  <rdf:li rdf:resource="http://identifiers.org/Reactome/http://www.reactome.org/content/detail/R-ALL-8851517"/>
                  <rdf:li rdf:resource="http://identifiers.org/SEED Compound/http://identifiers.org/seed.compound/cpd27222"/>
                </rdf:Bag>
              </bqbiol:is>
            </rdf:Description>
          </rdf:RDF>
        </sbml:annotation>
      </species>
      <species boundaryCondition="false" constant="false" hasOnlySubstanceUnits="false" id="M_pi_c" name="Phosphate" metaid="M_pi_c">
        <sbml:annotation xmlns:sbml="http://www.sbml.org/sbml/level3/version1/core">
          <rdf:RDF xmlns:rdf="http://www.w3.org/1999/02/22-rdf-syntax-ns#">
            <rdf:Description rdf:about="#M_pi_c">
              <bqbiol:is xmlns:bqbiol="http://biomodels.net/biology-qualifiers/">
                <rdf:Bag>
                  <rdf:li rdf:resource="http://identifiers.org/BioCyc/http://identifiers.org/biocyc/META:Pi"/>
                  <rdf:li rdf:resource="http://identifiers.org/CHEBI/http://identifiers.org/chebi/CHEBI:7793"/>
                  <rdf:li rdf:resource="http://identifiers.org/Human Metabolome Database/http://identifiers.org/hmdb/HMDB05947"/>
                  <rdf:li rdf:resource="http://identifiers.org/KEGG Compound/http://identifiers.org/kegg.compound/C13558"/>
                  <rdf:li rdf:resource="http://identifiers.org/KEGG Drug/http://identifiers.org/kegg.drug/D05467"/>
                  <rdf:li rdf:resource="http://identifiers.org/MetaNetX (MNX) Chemical/http://identifiers.org/metanetx.chemical/MNXM9"/>
                  <rdf:li rdf:resource="http://identifiers.org/Reactome/http://www.reactome.org/content/detail/R-ALL-8851513"/>
                  <rdf:li rdf:resource="http://identifiers.org/SEED Compound/http://identifiers.org/seed.compound/cpd27787"/>
                </rdf:Bag>
              </bqbiol:is>
            </rdf:Description>
          </rdf:RDF>
        </sbml:annotation>
      </species>
      <species boundaryCondition="false" constant="false" hasOnlySubstanceUnits="false" id="M_g3p_c" name="Glyceraldehyde 3-phosphate" metaid="M_g3p_c">
        <sbml:annotation xmlns:sbml="http://www.sbml.org/sbml/level3/version1/core">
          <rdf:RDF xmlns:rdf="http://www.w3.org/1999/02/22-rdf-syntax-ns#">
            <rdf:Description rdf:about="#M_g3p_c">
              <bqbiol:is xmlns:bqbiol="http://biomodels.net/biology-qualifiers/">
                <rdf:Bag>
                  <rdf:li rdf:resource="http://identifiers.org/BioCyc/http://identifiers.org/biocyc/META:GAP"/>
                  <rdf:li rdf:resource="http://identifiers.org/CHEBI/http://identifiers.org/chebi/CHEBI:59776"/>
                  <rdf:li rdf:resource="http://identifiers.org/Human Metabolome Database/http://identifiers.org/hmdb/HMDB01112"/>
                  <rdf:li rdf:resource="http://identifiers.org/KEGG Compound/http://identifiers.org/kegg.compound/C00661"/>
                  <rdf:li rdf:resource="http://identifiers.org/MetaNetX (MNX) Chemical/http://identifiers.org/metanetx.chemical/MNXM74"/>
                  <rdf:li rdf:resource="http://identifiers.org/Reactome/http://www.reactome.org/content/detail/R-ALL-29578"/>
                  <rdf:li rdf:resource="http://identifiers.org/SEED Compound/http://identifiers.org/seed.compound/cpd19005"/>
                </rdf:Bag>
              </bqbiol:is>
            </rdf:Description>
          </rdf:RDF>
        </sbml:annotation>
      </species>
      <species boundaryCondition="false" constant="false" hasOnlySubstanceUnits="false" id="M_dhap_c" name="Dihydroxyacetone phosphate" metaid="M_dhap_c">
        <sbml:annotation xmlns:sbml="http://www.sbml.org/sbml/level3/version1/core">
          <rdf:RDF xmlns:rdf="http://www.w3.org/1999/02/22-rdf-syntax-ns#">
            <rdf:Description rdf:about="#M_dhap_c">
              <bqbiol:is xmlns:bqbiol="http://biomodels.net/biology-qualifiers/">
                <rdf:Bag>
                  <rdf:li rdf:resource="http://identifiers.org/BioCyc/http://identifiers.org/biocyc/META:DIHYDROXY-ACETONE-PHOSPHATE"/>
                  <rdf:li rdf:resource="http://identifiers.org/CHEBI/http://identifiers.org/chebi/CHEBI:57642"/>
                  <rdf:li rdf:resource="http://identifiers.org/Human Metabolome Database/http://identifiers.org/hmdb/HMDB11735"/>
                  <rdf:li rdf:resource="http://identifiers.org/KEGG Compound/http://identifiers.org/kegg.compound/C00111"/>
                  <rdf:li rdf:resource="http://identifiers.org/MetaNetX (MNX) Chemical/http://identifiers.org/metanetx.chemical/MNXM77"/>
                  <rdf:li rdf:resource="http://identifiers.org/Reactome/http://www.reactome.org/content/detail/R-ALL-75970"/>
                  <rdf:li rdf:resource="http://identifiers.org/SEED Compound/http://identifiers.org/seed.compound/cpd00095"/>
                </rdf:Bag>
              </bqbiol:is>
            </rdf:Description>
          </rdf:RDF>
        </sbml:annotation>
      </species>
      <species boundaryCondition="false" constant="false" hasOnlySubstanceUnits="false" id="M_13dpg_c" name="3-Phospho-D-glyceroyl phosphate" metaid="M_13dpg_c">
        <sbml:annotation xmlns:sbml="http://www.sbml.org/sbml/level3/version1/core">
          <rdf:RDF xmlns:rdf="http://www.w3.org/1999/02/22-rdf-syntax-ns#">
            <rdf:Description rdf:about="#M_13dpg_c">
              <bqbiol:is xmlns:bqbiol="http://biomodels.net/biology-qualifiers/">
                <rdf:Bag>
                  <rdf:li rdf:resource="http://identifiers.org/BioCyc/http://identifiers.org/biocyc/META:DPG"/>
                  <rdf:li rdf:resource="http://identifiers.org/CHEBI/http://identifiers.org/chebi/CHEBI:57604"/>
                  <rdf:li rdf:resource="http://identifiers.org/Human Metabolome Database/http://identifiers.org/hmdb/HMDB62758"/>
                  <rdf:li rdf:resource="http://identifiers.org/KEGG Compound/http://identifiers.org/kegg.compound/C00236"/>
                  <rdf:li rdf:resource="http://identifiers.org/MetaNetX (MNX) Chemical/http://identifiers.org/metanetx.chemical/MNXM261"/>
                  <rdf:li rdf:resource="http://identifiers.org/Reactome/http://www.reactome.org/content/detail/R-ALL-29800"/>
                  <rdf:li rdf:resource="http://identifiers.org/SEED Compound/http://identifiers.org/seed.compound/cpd00203"/>
                </rdf:Bag>
              </bqbiol:is>
            </rdf:Description>
          </rdf:RDF>
        </sbml:annotation>
      </species>
      <species boundaryCondition="false" constant="false" hasOnlySubstanceUnits="false" id="M_h_c" name="H+" metaid="M_h_c">
        <sbml:annotation xmlns:sbml="http://www.sbml.org/sbml/level3/version1/core">
          <rdf:RDF xmlns:rdf="http://www.w3.org/1999/02/22-rdf-syntax-ns#">
            <rdf:Description rdf:about="#M_h_c">
              <bqbiol:is xmlns:bqbiol="http://biomodels.net/biology-qualifiers/">
                <rdf:Bag>
                  <rdf:li rdf:resource="http://identifiers.org/BioCyc/http://identifiers.org/biocyc/META:PROTON"/>
                  <rdf:li rdf:resource="http://identifiers.org/CHEBI/http://identifiers.org/chebi/CHEBI:5584"/>
                  <rdf:li rdf:resource="http://identifiers.org/Human Metabolome Database/http://identifiers.org/hmdb/HMDB59597"/>
                  <rdf:li rdf:resource="http://identifiers.org/KEGG Compound/http://identifiers.org/kegg.compound/C00080"/>
                  <rdf:li rdf:resource="http://identifiers.org/MetaNetX (MNX) Chemical/http://identifiers.org/metanetx.chemical/MNXM1"/>
                  <rdf:li rdf:resource="http://identifiers.org/Reactome/http://www.reactome.org/content/detail/R-ALL-74722"/>
                  <rdf:li rdf:resource="http://identifiers.org/SEED Compound/http://identifiers.org/seed.compound/cpd00067"/>
                </rdf:Bag>
              </bqbiol:is>
            </rdf:Description>
          </rdf:RDF>
        </sbml:annotation>
      </species>
      <species boundaryCondition="false" constant="false" hasOnlySubstanceUnits="false" id="M_nad_c" name="Nicotinamide adenine dinucleotide" metaid="M_nad_c">
        <sbml:annotation xmlns:sbml="http://www.sbml.org/sbml/level3/version1/core">
          <rdf:RDF xmlns:rdf="http://www.w3.org/1999/02/22-rdf-syntax-ns#">
            <rdf:Description rdf:about="#M_nad_c">
              <bqbiol:is xmlns:bqbiol="http://biomodels.net/biology-qualifiers/">
                <rdf:Bag>
                  <rdf:li rdf:resource="http://identifiers.org/BioCyc/http://identifiers.org/biocyc/META:NAD"/>
                  <rdf:li rdf:resource="http://identifiers.org/CHEBI/http://identifiers.org/chebi/CHEBI:7422"/>
                  <rdf:li rdf:resource="http://identifiers.org/KEGG Compound/http://identifiers.org/kegg.compound/C00003"/>
                  <rdf:li rdf:resource="http://identifiers.org/KEGG Drug/http://identifiers.org/kegg.drug/D00002"/>
                  <rdf:li rdf:resource="http://identifiers.org/MetaNetX (MNX) Chemical/http://identifiers.org/metanetx.chemical/MNXM8"/>
                  <rdf:li rdf:resource="http://identifiers.org/Reactome/http://www.reactome.org/content/detail/R-ALL-352330"/>
                  <rdf:li rdf:resource="http://identifiers.org/SEED Compound/http://identifiers.org/seed.compound/cpd00003"/>
                </rdf:Bag>
              </bqbiol:is>
            </rdf:Description>
          </rdf:RDF>
        </sbml:annotation>
      </species>
      <species boundaryCondition="false" constant="false" hasOnlySubstanceUnits="false" id="M_nadh_c" name="Nicotinamide adenine dinucleotide - reduced" metaid="M_nadh_c">
        <sbml:annotation xmlns:sbml="http://www.sbml.org/sbml/level3/version1/core">
          <rdf:RDF xmlns:rdf="http://www.w3.org/1999/02/22-rdf-syntax-ns#">
            <rdf:Description rdf:about="#M_nadh_c">
              <bqbiol:is xmlns:bqbiol="http://biomodels.net/biology-qualifiers/">
                <rdf:Bag>
                  <rdf:li rdf:resource="http://identifiers.org/BioCyc/http://identifiers.org/biocyc/META:NADH"/>
                  <rdf:li rdf:resource="http://identifiers.org/CHEBI/http://identifiers.org/chebi/CHEBI:7423"/>
                  <rdf:li rdf:resource="http://identifiers.org/Human Metabolome Database/http://identifiers.org/hmdb/HMDB01487"/>
                  <rdf:li rdf:resource="http://identifiers.org/KEGG Compound/http://identifiers.org/kegg.compound/C00004"/>
                  <rdf:li rdf:resource="http://identifiers.org/MetaNetX (MNX) Chemical/http://identifiers.org/metanetx.chemical/MNXM10"/>
                  <rdf:li rdf:resource="http://identifiers.org/Reactome/http://www.reactome.org/content/detail/R-ALL-73473"/>
                  <rdf:li rdf:resource="http://identifiers.org/SEED Compound/http://identifiers.org/seed.compound/cpd00004"/>
                </rdf:Bag>
              </bqbiol:is>
            </rdf:Description>
          </rdf:RDF>
        </sbml:annotation>
      </species>
      <species boundaryCondition="false" constant="false" hasOnlySubstanceUnits="false" id="M_atp_c" name="ATP C10H12N5O13P3" metaid="M_atp_c">
        <sbml:annotation xmlns:sbml="http://www.sbml.org/sbml/level3/version1/core">
          <rdf:RDF xmlns:rdf="http://www.w3.org/1999/02/22-rdf-syntax-ns#">
            <rdf:Description rdf:about="#M_atp_c">
              <bqbiol:is xmlns:bqbiol="http://biomodels.net/biology-qualifiers/">
                <rdf:Bag>
                  <rdf:li rdf:resource="http://identifiers.org/BioCyc/http://identifiers.org/biocyc/META:CPD0-1634"/>
                  <rdf:li rdf:resource="http://identifiers.org/CHEBI/http://identifiers.org/chebi/CHEBI:57299"/>
                  <rdf:li rdf:resource="http://identifiers.org/KEGG Compound/http://identifiers.org/kegg.compound/C00002"/>
                  <rdf:li rdf:resource="http://identifiers.org/KEGG Drug/http://identifiers.org/kegg.drug/D08646"/>
                  <rdf:li rdf:resource="http://identifiers.org/MetaNetX (MNX) Chemical/http://identifiers.org/metanetx.chemical/MNXM3"/>
                  <rdf:li rdf:resource="http://identifiers.org/Reactome/http://www.reactome.org/content/detail/R-ALL-8938081"/>
                  <rdf:li rdf:resource="http://identifiers.org/SEED Compound/http://identifiers.org/seed.compound/cpd00002"/>
                </rdf:Bag>
              </bqbiol:is>
            </rdf:Description>
          </rdf:RDF>
        </sbml:annotation>
      </species>
      <species boundaryCondition="false" constant="false" hasOnlySubstanceUnits="false" id="M_adp_c" name="ADP C10H12N5O10P2" metaid="M_adp_c">
        <sbml:annotation xmlns:sbml="http://www.sbml.org/sbml/level3/version1/core">
          <rdf:RDF xmlns:rdf="http://www.w3.org/1999/02/22-rdf-syntax-ns#">
            <rdf:Description rdf:about="#M_adp_c">
              <bqbiol:is xmlns:bqbiol="http://biomodels.net/biology-qualifiers/">
                <rdf:Bag>
                  <rdf:li rdf:resource="http://identifiers.org/BioCyc/http://identifiers.org/biocyc/META:CPD0-1651"/>
                  <rdf:li rdf:resource="http://identifiers.org/CHEBI/http://identifiers.org/chebi/CHEBI:87518"/>
                  <rdf:li rdf:resource="http://identifiers.org/Human Metabolome Database/http://identifiers.org/hmdb/HMDB01341"/>
                  <rdf:li rdf:resource="http://identifiers.org/KEGG Compound/http://identifiers.org/kegg.compound/G11113"/>
                  <rdf:li rdf:resource="http://identifiers.org/MetaNetX (MNX) Chemical/http://identifiers.org/metanetx.chemical/MNXM7"/>
                  <rdf:li rdf:resource="http://identifiers.org/Reactome/http://www.reactome.org/content/detail/R-ALL-8869360"/>
                  <rdf:li rdf:resource="http://identifiers.org/SEED Compound/http://identifiers.org/seed.compound/cpd00008"/>
                </rdf:Bag>
              </bqbiol:is>
            </rdf:Description>
          </rdf:RDF>
        </sbml:annotation>
      </species>
      <species boundaryCondition="false" constant="false" hasOnlySubstanceUnits="false" id="M_3pg_c" name="3-Phospho-D-glycerate" metaid="M_3pg_c">
        <sbml:annotation xmlns:sbml="http://www.sbml.org/sbml/level3/version1/core">
          <rdf:RDF xmlns:rdf="http://www.w3.org/1999/02/22-rdf-syntax-ns#">
            <rdf:Description rdf:about="#M_3pg_c">
              <bqbiol:is xmlns:bqbiol="http://biomodels.net/biology-qualifiers/">
                <rdf:Bag>
                  <rdf:li rdf:resource="http://identifiers.org/BioCyc/http://identifiers.org/biocyc/META:G3P"/>
                  <rdf:li rdf:resource="http://identifiers.org/CHEBI/http://identifiers.org/chebi/CHEBI:58272"/>
                  <rdf:li rdf:resource="http://identifiers.org/KEGG Compound/http://identifiers.org/kegg.compound/C00197"/>
                  <rdf:li rdf:resource="http://identifiers.org/MetaNetX (MNX) Chemical/http://identifiers.org/metanetx.chemical/MNXM126"/>
                  <rdf:li rdf:resource="http://identifiers.org/Reactome/http://www.reactome.org/content/detail/R-ALL-6799493"/>
                  <rdf:li rdf:resource="http://identifiers.org/SEED Compound/http://identifiers.org/seed.compound/cpd00169"/>
                </rdf:Bag>
              </bqbiol:is>
            </rdf:Description>
          </rdf:RDF>
        </sbml:annotation>
      </species>
      <species boundaryCondition="false" constant="false" hasOnlySubstanceUnits="false" id="M_2pg_c" name="D-Glycerate 2-phosphate" compartment="c" fbc:chemicalFormula="C3H4O7P"/>
      <species boundaryCondition="false" constant="false" hasOnlySubstanceUnits="false" id="M_pep_c" name="Phosphoenolpyruvate" metaid="M_pep_c">
        <sbml:annotation xmlns:sbml="http://www.sbml.org/sbml/level3/version1/core">
          <rdf:RDF xmlns:rdf="http://www.w3.org/1999/02/22-rdf-syntax-ns#">
            <rdf:Description rdf:about="#M_pep_c">
              <bqbiol:is xmlns:bqbiol="http://biomodels.net/biology-qualifiers/">
                <rdf:Bag>
                  <rdf:li rdf:resource="http://identifiers.org/BioCyc/http://identifiers.org/biocyc/META:PHOSPHO-ENOL-PYRUVATE"/>
                  <rdf:li rdf:resource="http://identifiers.org/CHEBI/http://identifiers.org/chebi/CHEBI:8147"/>
                  <rdf:li rdf:resource="http://identifiers.org/Human Metabolome Database/http://identifiers.org/hmdb/HMDB00263"/>
                  <rdf:li rdf:resource="http://identifiers.org/KEGG Compound/http://identifiers.org/kegg.compound/C00074"/>
                  <rdf:li rdf:resource="http://identifiers.org/MetaNetX (MNX) Chemical/http://identifiers.org/metanetx.chemical/MNXM73"/>
                  <rdf:li rdf:resource="http://identifiers.org/Reactome/http://www.reactome.org/content/detail/R-ALL-372364"/>
                  <rdf:li rdf:resource="http://identifiers.org/SEED Compound/http://identifiers.org/seed.compound/cpd00061"/>
                </rdf:Bag>
              </bqbiol:is>
            </rdf:Description>
          </rdf:RDF>
        </sbml:annotation>
      </species>
      <species boundaryCondition="false" constant="false" hasOnlySubstanceUnits="false" id="M_ppi_c" name="Diphosphate" metaid="M_ppi_c">
        <sbml:annotation xmlns:sbml="http://www.sbml.org/sbml/level3/version1/core">
          <rdf:RDF xmlns:rdf="http://www.w3.org/1999/02/22-rdf-syntax-ns#">
            <rdf:Description rdf:about="#M_ppi_c">
              <bqbiol:is xmlns:bqbiol="http://biomodels.net/biology-qualifiers/">
                <rdf:Bag>
                  <rdf:li rdf:resource="http://identifiers.org/BioCyc/http://identifiers.org/biocyc/META:PYROPHOSPHATE-GROUP"/>
                  <rdf:li rdf:resource="http://identifiers.org/CHEBI/http://identifiers.org/chebi/CHEBI:8683"/>
                  <rdf:li rdf:resource="http://identifiers.org/Human Metabolome Database/http://identifiers.org/hmdb/HMDB00250"/>
                  <rdf:li rdf:resource="http://identifiers.org/KEGG Compound/http://identifiers.org/kegg.compound/C00013"/>
                  <rdf:li rdf:resource="http://identifiers.org/MetaNetX (MNX) Chemical/http://identifiers.org/metanetx.chemical/MNXM11"/>
                  <rdf:li rdf:resource="http://identifiers.org/Reactome/http://www.reactome.org/content/detail/R-ALL-8938078"/>
                  <rdf:li rdf:resource="http://identifiers.org/SEED Compound/http://identifiers.org/seed.compound/cpd27828"/>
                </rdf:Bag>
              </bqbiol:is>
            </rdf:Description>
          </rdf:RDF>
        </sbml:annotation>
      </species>
      <species boundaryCondition="false" constant="false" hasOnlySubstanceUnits="false" id="M_ac_c" name="Acetate" metaid="M_ac_c">
        <sbml:annotation xmlns:sbml="http://www.sbml.org/sbml/level3/version1/core">
          <rdf:RDF xmlns:rdf="http://www.w3.org/1999/02/22-rdf-syntax-ns#">
            <rdf:Description rdf:about="#M_ac_c">
              <bqbiol:is xmlns:bqbiol="http://biomodels.net/biology-qualifiers/">
                <rdf:Bag>
                  <rdf:li rdf:resource="http://identifiers.org/BioCyc/http://identifiers.org/biocyc/META:ACET"/>
                  <rdf:li rdf:resource="http://identifiers.org/CHEBI/http://identifiers.org/chebi/CHEBI:40486"/>
                  <rdf:li rdf:resource="http://identifiers.org/Human Metabolome Database/http://identifiers.org/hmdb/HMDB00042"/>
                  <rdf:li rdf:resource="http://identifiers.org/KEGG Compound/http://identifiers.org/kegg.compound/C00033"/>
                  <rdf:li rdf:resource="http://identifiers.org/KEGG Drug/http://identifiers.org/kegg.drug/D00010"/>
                  <rdf:li rdf:resource="http://identifiers.org/LipidMaps/http://identifiers.org/lipidmaps/LMFA01010002"/>
                  <rdf:li rdf:resource="http://identifiers.org/MetaNetX (MNX) Chemical/http://identifiers.org/metanetx.chemical/MNXM26"/>
                  <rdf:li rdf:resource="http://identifiers.org/Reactome/http://www.reactome.org/content/detail/R-ALL-390305"/>
                  <rdf:li rdf:resource="http://identifiers.org/SEED Compound/http://identifiers.org/seed.compound/cpd00029"/>
                </rdf:Bag>
              </bqbiol:is>
            </rdf:Description>
          </rdf:RDF>
        </sbml:annotation>
      </species>
      <species boundaryCondition="false" constant="false" hasOnlySubstanceUnits="false" id="M_coa_c" name="Coenzyme A" metaid="M_coa_c">
        <sbml:annotation xmlns:sbml="http://www.sbml.org/sbml/level3/version1/core">
          <rdf:RDF xmlns:rdf="http://www.w3.org/1999/02/22-rdf-syntax-ns#">
            <rdf:Description rdf:about="#M_coa_c">
              <bqbiol:is xmlns:bqbiol="http://biomodels.net/biology-qualifiers/">
                <rdf:Bag>
                  <rdf:li rdf:resource="http://identifiers.org/BioCyc/http://identifiers.org/biocyc/META:COA-GROUP"/>
                  <rdf:li rdf:resource="http://identifiers.org/CHEBI/http://identifiers.org/chebi/CHEBI:741566"/>
                  <rdf:li rdf:resource="http://identifiers.org/Human Metabolome Database/http://identifiers.org/hmdb/HMDB01423"/>
                  <rdf:li rdf:resource="http://identifiers.org/KEGG Compound/http://identifiers.org/kegg.compound/C00010"/>
                  <rdf:li rdf:resource="http://identifiers.org/MetaNetX (MNX) Chemical/http://identifiers.org/metanetx.chemical/MNXM12"/>
                  <rdf:li rdf:resource="http://identifiers.org/Reactome/http://www.reactome.org/content/detail/R-ALL-8939024"/>
                  <rdf:li rdf:resource="http://identifiers.org/SEED Compound/http://identifiers.org/seed.compound/cpd22528"/>
                </rdf:Bag>
              </bqbiol:is>
            </rdf:Description>
          </rdf:RDF>
        </sbml:annotation>
      </species>
      <species boundaryCondition="false" constant="false" hasOnlySubstanceUnits="false" id="M_amp_c" name="AMP C10H12N5O7P" metaid="M_amp_c">
        <sbml:annotation xmlns:sbml="http://www.sbml.org/sbml/level3/version1/core">
          <rdf:RDF xmlns:rdf="http://www.w3.org/1999/02/22-rdf-syntax-ns#">
            <rdf:Description rdf:about="#M_amp_c">
              <bqbiol:is xmlns:bqbiol="http://biomodels.net/biology-qualifiers/">
                <rdf:Bag>
                  <rdf:li rdf:resource="http://identifiers.org/BioCyc/http://identifiers.org/biocyc/META:AMP-GROUP"/>
                  <rdf:li rdf:resource="http://identifiers.org/CHEBI/http://identifiers.org/chebi/CHEBI:47222"/>
                  <rdf:li rdf:resource="http://identifiers.org/KEGG Compound/http://identifiers.org/kegg.compound/C00020"/>
                  <rdf:li rdf:resource="http://identifiers.org/KEGG Drug/http://identifiers.org/kegg.drug/D02769"/>
                  <rdf:li rdf:resource="http://identifiers.org/MetaNetX (MNX) Chemical/http://identifiers.org/metanetx.chemical/MNXM14"/>
                  <rdf:li rdf:resource="http://identifiers.org/Reactome/http://www.reactome.org/content/detail/R-ALL-76577"/>
                  <rdf:li rdf:resource="http://identifiers.org/SEED Compound/http://identifiers.org/seed.compound/cpd22272"/>
                </rdf:Bag>
              </bqbiol:is>
            </rdf:Description>
          </rdf:RDF>
        </sbml:annotation>
      </species>
      <species boundaryCondition="false" constant="false" hasOnlySubstanceUnits="false" id="M_accoa_c" name="Acetyl-CoA" metaid="M_accoa_c">
        <sbml:annotation xmlns:sbml="http://www.sbml.org/sbml/level3/version1/core">
          <rdf:RDF xmlns:rdf="http://www.w3.org/1999/02/22-rdf-syntax-ns#">
            <rdf:Description rdf:about="#M_accoa_c">
              <bqbiol:is xmlns:bqbiol="http://biomodels.net/biology-qualifiers/">
                <rdf:Bag>
                  <rdf:li rdf:resource="http://identifiers.org/BioCyc/http://identifiers.org/biocyc/META:ACETYL-COA"/>
                  <rdf:li rdf:resource="http://identifiers.org/CHEBI/http://identifiers.org/chebi/CHEBI:57288"/>
                  <rdf:li rdf:resource="http://identifiers.org/Human Metabolome Database/http://identifiers.org/hmdb/HMDB01206"/>
                  <rdf:li rdf:resource="http://identifiers.org/KEGG Compound/http://identifiers.org/kegg.compound/C00024"/>
                  <rdf:li rdf:resource="http://identifiers.org/LipidMaps/http://identifiers.org/lipidmaps/LMFA07050281"/>
                  <rdf:li rdf:resource="http://identifiers.org/MetaNetX (MNX) Chemical/http://identifiers.org/metanetx.chemical/MNXM21"/>
                  <rdf:li rdf:resource="http://identifiers.org/Reactome/http://www.reactome.org/content/detail/R-ALL-76183"/>
                  <rdf:li rdf:resource="http://identifiers.org/SEED Compound/http://identifiers.org/seed.compound/cpd00022"/>
                </rdf:Bag>
              </bqbiol:is>
            </rdf:Description>
          </rdf:RDF>
        </sbml:annotation>
      </species>
      <species boundaryCondition="false" constant="false" hasOnlySubstanceUnits="false" id="M_acald_c" name="Acetaldehyde" metaid="M_acald_c">
        <sbml:annotation xmlns:sbml="http://www.sbml.org/sbml/level3/version1/core">
          <rdf:RDF xmlns:rdf="http://www.w3.org/1999/02/22-rdf-syntax-ns#">
            <rdf:Description rdf:about="#M_acald_c">
              <bqbiol:is xmlns:bqbiol="http://biomodels.net/biology-qualifiers/">
                <rdf:Bag>
                  <rdf:li rdf:resource="http://identifiers.org/BioCyc/http://identifiers.org/biocyc/META:ACETALD"/>
                  <rdf:li rdf:resource="http://identifiers.org/CHEBI/http://identifiers.org/chebi/CHEBI:40533"/>
                  <rdf:li rdf:resource="http://identifiers.org/Human Metabolome Database/http://identifiers.org/hmdb/HMDB00990"/>
                  <rdf:li rdf:resource="http://identifiers.org/KEGG Compound/http://identifiers.org/kegg.compound/C00084"/>
                  <rdf:li rdf:resource="http://identifiers.org/MetaNetX (MNX) Chemical/http://identifiers.org/metanetx.chemical/MNXM75"/>
                  <rdf:li rdf:resource="http://identifiers.org/Reactome/http://www.reactome.org/content/detail/R-ALL-29510"/>
                  <rdf:li rdf:resource="http://identifiers.org/SEED Compound/http://identifiers.org/seed.compound/cpd00071"/>
                </rdf:Bag>
              </bqbiol:is>
            </rdf:Description>
          </rdf:RDF>
        </sbml:annotation>
      </species>
      <species boundaryCondition="false" constant="false" hasOnlySubstanceUnits="false" id="M_etoh_c" name="Ethanol" metaid="M_etoh_c">
        <sbml:annotation xmlns:sbml="http://www.sbml.org/sbml/level3/version1/core">
          <rdf:RDF xmlns:rdf="http://www.w3.org/1999/02/22-rdf-syntax-ns#">
            <rdf:Description rdf:about="#M_etoh_c">
              <bqbiol:is xmlns:bqbiol="http://biomodels.net/biology-qualifiers/">
                <rdf:Bag>
                  <rdf:li rdf:resource="http://identifiers.org/BioCyc/http://identifiers.org/biocyc/META:ETOH"/>
                  <rdf:li rdf:resource="http://identifiers.org/CHEBI/http://identifiers.org/chebi/CHEBI:52092"/>
                  <rdf:li rdf:resource="http://identifiers.org/Human Metabolome Database/http://identifiers.org/hmdb/HMDB00108"/>
                  <rdf:li rdf:resource="http://identifiers.org/KEGG Compound/http://identifiers.org/kegg.compound/C00469"/>
                  <rdf:li rdf:resource="http://identifiers.org/KEGG Drug/http://identifiers.org/kegg.drug/D06542"/>
                  <rdf:li rdf:resource="http://identifiers.org/MetaNetX (MNX) Chemical/http://identifiers.org/metanetx.chemical/MNXM303"/>
                  <rdf:li rdf:resource="http://identifiers.org/Reactome/http://www.reactome.org/content/detail/R-ALL-30203"/>
                  <rdf:li rdf:resource="http://identifiers.org/SEED Compound/http://identifiers.org/seed.compound/cpd00363"/>
                </rdf:Bag>
              </bqbiol:is>
            </rdf:Description>
          </rdf:RDF>
        </sbml:annotation>
      </species>
      <species boundaryCondition="false" constant="false" hasOnlySubstanceUnits="false" id="M_oaa_c" name="Oxaloacetate" metaid="M_oaa_c">
        <sbml:annotation xmlns:sbml="http://www.sbml.org/sbml/level3/version1/core">
          <rdf:RDF xmlns:rdf="http://www.w3.org/1999/02/22-rdf-syntax-ns#">
            <rdf:Description rdf:about="#M_oaa_c">
              <bqbiol:is xmlns:bqbiol="http://biomodels.net/biology-qualifiers/">
                <rdf:Bag>
                  <rdf:li rdf:resource="http://identifiers.org/BioCyc/http://identifiers.org/biocyc/META:OXALACETIC_ACID"/>
                  <rdf:li rdf:resource="http://identifiers.org/CHEBI/http://identifiers.org/chebi/CHEBI:7812"/>
                  <rdf:li rdf:resource="http://identifiers.org/Human Metabolome Database/http://identifiers.org/hmdb/HMDB00223"/>
                  <rdf:li rdf:resource="http://identifiers.org/KEGG Compound/http://identifiers.org/kegg.compound/C03981"/>
                  <rdf:li rdf:resource="http://identifiers.org/LipidMaps/http://identifiers.org/lipidmaps/LMFA01170120"/>
                  <rdf:li rdf:resource="http://identifiers.org/MetaNetX (MNX) Chemical/http://identifiers.org/metanetx.chemical/MNXM46"/>
                  <rdf:li rdf:resource="http://identifiers.org/Reactome/http://www.reactome.org/content/detail/R-ALL-76213"/>
                  <rdf:li rdf:resource="http://identifiers.org/SEED Compound/http://identifiers.org/seed.compound/cpd02469"/>
                </rdf:Bag>
              </bqbiol:is>
            </rdf:Description>
          </rdf:RDF>
        </sbml:annotation>
      </species>
      <species boundaryCondition="false" constant="false" hasOnlySubstanceUnits="false" id="M_cit_c" name="Citrate" metaid="M_cit_c">
        <sbml:annotation xmlns:sbml="http://www.sbml.org/sbml/level3/version1/core">
          <rdf:RDF xmlns:rdf="http://www.w3.org/1999/02/22-rdf-syntax-ns#">
            <rdf:Description rdf:about="#M_cit_c">
              <bqbiol:is xmlns:bqbiol="http://biomodels.net/biology-qualifiers/">
                <rdf:Bag>
                  <rdf:li rdf:resource="http://identifiers.org/BioCyc/http://identifiers.org/biocyc/META:CIT"/>
                  <rdf:li rdf:resource="http://identifiers.org/CHEBI/http://identifiers.org/chebi/CHEBI:79399"/>
                  <rdf:li rdf:resource="http://identifiers.org/Human Metabolome Database/http://identifiers.org/hmdb/HMDB00094"/>
                  <rdf:li rdf:resource="http://identifiers.org/KEGG Compound/http://identifiers.org/kegg.compound/C13660"/>
                  <rdf:li rdf:resource="http://identifiers.org/KEGG Drug/http://identifiers.org/kegg.drug/D00037"/>
                  <rdf:li rdf:resource="http://identifiers.org/MetaNetX (MNX) Chemical/http://identifiers.org/metanetx.chemical/MNXM131"/>
                  <rdf:li rdf:resource="http://identifiers.org/Reactome/http://www.reactome.org/content/detail/R-ALL-76190"/>
                  <rdf:li rdf:resource="http://identifiers.org/SEED Compound/http://identifiers.org/seed.compound/cpd00137"/>
                </rdf:Bag>
              </bqbiol:is>
            </rdf:Description>
          </rdf:RDF>
        </sbml:annotation>
      </species>
      <species boundaryCondition="false" constant="false" hasOnlySubstanceUnits="false" id="M_icit_c" name="Isocitrate" metaid="M_icit_c">
        <sbml:annotation xmlns:sbml="http://www.sbml.org/sbml/level3/version1/core">
          <rdf:RDF xmlns:rdf="http://www.w3.org/1999/02/22-rdf-syntax-ns#">
            <rdf:Description rdf:about="#M_icit_c">
              <bqbiol:is xmlns:bqbiol="http://biomodels.net/biology-qualifiers/">
                <rdf:Bag>
                  <rdf:li rdf:resource="http://identifiers.org/CHEBI/http://identifiers.org/chebi/CHEBI:5998"/>
                  <rdf:li rdf:resource="http://identifiers.org/Human Metabolome Database/http://identifiers.org/hmdb/HMDB00193"/>
                  <rdf:li rdf:resource="http://identifiers.org/KEGG Compound/http://identifiers.org/kegg.compound/C00311"/>
                  <rdf:li rdf:resource="http://identifiers.org/MetaNetX (MNX) Chemical/http://identifiers.org/metanetx.chemical/MNXM89661"/>
                  <rdf:li rdf:resource="http://identifiers.org/SEED Compound/http://identifiers.org/seed.compound/cpd00260"/>
                </rdf:Bag>
              </bqbiol:is>
            </rdf:Description>
          </rdf:RDF>
        </sbml:annotation>
      </species>
      <species boundaryCondition="false" constant="false" hasOnlySubstanceUnits="false" id="M_akg_c" name="2-Oxoglutarate" metaid="M_akg_c">
        <sbml:annotation xmlns:sbml="http://www.sbml.org/sbml/level3/version1/core">
          <rdf:RDF xmlns:rdf="http://www.w3.org/1999/02/22-rdf-syntax-ns#">
            <rdf:Description rdf:about="#M_akg_c">
              <bqbiol:is xmlns:bqbiol="http://biomodels.net/biology-qualifiers/">
                <rdf:Bag>
                  <rdf:li rdf:resource="http://identifiers.org/BioCyc/http://identifiers.org/biocyc/META:CPD-16852"/>
                  <rdf:li rdf:resource="http://identifiers.org/CHEBI/http://identifiers.org/chebi/CHEBI:40661"/>
                  <rdf:li rdf:resource="http://identifiers.org/Human Metabolome Database/http://identifiers.org/hmdb/HMDB62781"/>
                  <rdf:li rdf:resource="http://identifiers.org/KEGG Compound/http://identifiers.org/kegg.compound/C00026"/>
                  <rdf:li rdf:resource="http://identifiers.org/MetaNetX (MNX) Chemical/http://identifiers.org/metanetx.chemical/MNXM20"/>
                  <rdf:li rdf:resource="http://identifiers.org/Reactome/http://www.reactome.org/content/detail/R-ALL-561075"/>
                  <rdf:li rdf:resource="http://identifiers.org/SEED Compound/http://identifiers.org/seed.compound/cpd00024"/>
                </rdf:Bag>
              </bqbiol:is>
            </rdf:Description>
          </rdf:RDF>
        </sbml:annotation>
      </species>
      <species boundaryCondition="false" constant="false" hasOnlySubstanceUnits="false" id="M_co2_c" name="CO2 CO2" metaid="M_co2_c">
        <sbml:annotation xmlns:sbml="http://www.sbml.org/sbml/level3/version1/core">
          <rdf:RDF xmlns:rdf="http://www.w3.org/1999/02/22-rdf-syntax-ns#">
            <rdf:Description rdf:about="#M_co2_c">
              <bqbiol:is xmlns:bqbiol="http://biomodels.net/biology-qualifiers/">
                <rdf:Bag>
                  <rdf:li rdf:resource="http://identifiers.org/BioCyc/http://identifiers.org/biocyc/META:CARBON-DIOXIDE"/>
                  <rdf:li rdf:resource="http://identifiers.org/CHEBI/http://identifiers.org/chebi/CHEBI:48829"/>
                  <rdf:li rdf:resource="http://identifiers.org/Human Metabolome Database/http://identifiers.org/hmdb/HMDB01967"/>
                  <rdf:li rdf:resource="http://identifiers.org/KEGG Compound/http://identifiers.org/kegg.compound/C00011"/>
                  <rdf:li rdf:resource="http://identifiers.org/KEGG Drug/http://identifiers.org/kegg.drug/D00004"/>
                  <rdf:li rdf:resource="http://identifiers.org/MetaNetX (MNX) Chemical/http://identifiers.org/metanetx.chemical/MNXM13"/>
                  <rdf:li rdf:resource="http://identifiers.org/Reactome/http://www.reactome.org/content/detail/R-ALL-5668565"/>
                  <rdf:li rdf:resource="http://identifiers.org/SEED Compound/http://identifiers.org/seed.compound/cpd00011"/>
                </rdf:Bag>
              </bqbiol:is>
            </rdf:Description>
          </rdf:RDF>
        </sbml:annotation>
      </species>
      <species boundaryCondition="false" constant="false" hasOnlySubstanceUnits="false" id="M_nadp_c" name="Nicotinamide adenine dinucleotide phosphate" metaid="M_nadp_c">
        <sbml:annotation xmlns:sbml="http://www.sbml.org/sbml/level3/version1/core">
          <rdf:RDF xmlns:rdf="http://www.w3.org/1999/02/22-rdf-syntax-ns#">
            <rdf:Description rdf:about="#M_nadp_c">
              <bqbiol:is xmlns:bqbiol="http://biomodels.net/biology-qualifiers/">
                <rdf:Bag>
                  <rdf:li rdf:resource="http://identifiers.org/BioCyc/http://identifiers.org/biocyc/META:NADP"/>
                  <rdf:li rdf:resource="http://identifiers.org/CHEBI/http://identifiers.org/chebi/CHEBI:7424"/>
                  <rdf:li rdf:resource="http://identifiers.org/KEGG Compound/http://identifiers.org/kegg.compound/C00006"/>
                  <rdf:li rdf:resource="http://identifiers.org/MetaNetX (MNX) Chemical/http://identifiers.org/metanetx.chemical/MNXM5"/>
                  <rdf:li rdf:resource="http://identifiers.org/Reactome/http://www.reactome.org/content/detail/R-ALL-6790191"/>
                  <rdf:li rdf:resource="http://identifiers.org/SEED Compound/http://identifiers.org/seed.compound/cpd00006"/>
                </rdf:Bag>
              </bqbiol:is>
            </rdf:Description>
          </rdf:RDF>
        </sbml:annotation>
      </species>
      <species boundaryCondition="false" constant="false" hasOnlySubstanceUnits="false" id="M_nadph_c" name="Nicotinamide adenine dinucleotide phosphate - reduced" metaid="M_nadph_c">
        <sbml:annotation xmlns:sbml="http://www.sbml.org/sbml/level3/version1/core">
          <rdf:RDF xmlns:rdf="http://www.w3.org/1999/02/22-rdf-syntax-ns#">
            <rdf:Description rdf:about="#M_nadph_c">
              <bqbiol:is xmlns:bqbiol="http://biomodels.net/biology-qualifiers/">
                <rdf:Bag>
                  <rdf:li rdf:resource="http://identifiers.org/BioCyc/http://identifiers.org/biocyc/META:NADPH"/>
                  <rdf:li rdf:resource="http://identifiers.org/CHEBI/http://identifiers.org/chebi/CHEBI:7425"/>
                  <rdf:li rdf:resource="http://identifiers.org/Human Metabolome Database/http://identifiers.org/hmdb/HMDB06341"/>
                  <rdf:li rdf:resource="http://identifiers.org/KEGG Compound/http://identifiers.org/kegg.compound/C00005"/>
                  <rdf:li rdf:resource="http://identifiers.org/MetaNetX (MNX) Chemical/http://identifiers.org/metanetx.chemical/MNXM6"/>
                  <rdf:li rdf:resource="http://identifiers.org/Reactome/http://www.reactome.org/content/detail/R-ALL-6790135"/>
                  <rdf:li rdf:resource="http://identifiers.org/SEED Compound/http://identifiers.org/seed.compound/cpd00005"/>
                </rdf:Bag>
              </bqbiol:is>
            </rdf:Description>
          </rdf:RDF>
        </sbml:annotation>
      </species>
      <species boundaryCondition="false" constant="false" hasOnlySubstanceUnits="false" id="M_lpam_c" name="Lipoamide C8H15NOS2" metaid="M_lpam_c">
        <sbml:annotation xmlns:sbml="http://www.sbml.org/sbml/level3/version1/core">
          <rdf:RDF xmlns:rdf="http://www.w3.org/1999/02/22-rdf-syntax-ns#">
            <rdf:Description rdf:about="#M_lpam_c">
              <bqbiol:is xmlns:bqbiol="http://biomodels.net/biology-qualifiers/">
                <rdf:Bag>
                  <rdf:li rdf:resource="http://identifiers.org/BioCyc/http://identifiers.org/biocyc/META:LIPOAMIDE"/>
                  <rdf:li rdf:resource="http://identifiers.org/CHEBI/http://identifiers.org/chebi/CHEBI:83094"/>
                  <rdf:li rdf:resource="http://identifiers.org/Human Metabolome Database/http://identifiers.org/hmdb/HMDB06950"/>
                  <rdf:li rdf:resource="http://identifiers.org/KEGG Compound/http://identifiers.org/kegg.compound/C00248"/>
                  <rdf:li rdf:resource="http://identifiers.org/KEGG Drug/http://identifiers.org/kegg.drug/D00048"/>
                  <rdf:li rdf:resource="http://identifiers.org/LipidMaps/http://identifiers.org/lipidmaps/LMFA08010006"/>
                  <rdf:li rdf:resource="http://identifiers.org/MetaNetX (MNX) Chemical/http://identifiers.org/metanetx.chemical/MNXM1024"/>
                  <rdf:li rdf:resource="http://identifiers.org/SEED Compound/http://identifiers.org/seed.compound/cpd00213"/>
                </rdf:Bag>
              </bqbiol:is>
            </rdf:Description>
          </rdf:RDF>
        </sbml:annotation>
      </species>
      <species boundaryCondition="false" constant="false" hasOnlySubstanceUnits="false" id="M_sdhlam_c" name="S Succinyldihydrolipoamide C12H20NO4S2" metaid="M_sdhlam_c">
        <sbml:annotation xmlns:sbml="http://www.sbml.org/sbml/level3/version1/core">
          <rdf:RDF xmlns:rdf="http://www.w3.org/1999/02/22-rdf-syntax-ns#">
            <rdf:Description rdf:about="#M_sdhlam_c">
              <bqbiol:is xmlns:bqbiol="http://biomodels.net/biology-qualifiers/">
                <rdf:Bag>
                  <rdf:li rdf:resource="http://identifiers.org/BioCyc/http://identifiers.org/biocyc/META:CPD0-341"/>
                  <rdf:li rdf:resource="http://identifiers.org/CHEBI/http://identifiers.org/chebi/CHEBI:8971"/>
                  <rdf:li rdf:resource="http://identifiers.org/Human Metabolome Database/http://identifiers.org/hmdb/HMDB01177"/>
                  <rdf:li rdf:resource="http://identifiers.org/KEGG Compound/http://identifiers.org/kegg.compound/C01169"/>
                  <rdf:li rdf:resource="http://identifiers.org/MetaNetX (MNX) Chemical/http://identifiers.org/metanetx.chemical/MNXM3710"/>
                  <rdf:li rdf:resource="http://identifiers.org/SEED Compound/http://identifiers.org/seed.compound/cpd00860"/>
                </rdf:Bag>
              </bqbiol:is>
            </rdf:Description>
          </rdf:RDF>
        </sbml:annotation>
      </species>
      <species boundaryCondition="false" constant="false" hasOnlySubstanceUnits="false" id="M_dhlam_c" name="Dihydrolipoamide C8H17NOS2" metaid="M_dhlam_c">
        <sbml:annotation xmlns:sbml="http://www.sbml.org/sbml/level3/version1/core">
          <rdf:RDF xmlns:rdf="http://www.w3.org/1999/02/22-rdf-syntax-ns#">
            <rdf:Description rdf:about="#M_dhlam_c">
              <bqbiol:is xmlns:bqbiol="http://biomodels.net/biology-qualifiers/">
                <rdf:Bag>
                  <rdf:li rdf:resource="http://identifiers.org/BioCyc/http://identifiers.org/biocyc/META:DIHYDROLIPOAMIDE"/>
                  <rdf:li rdf:resource="http://identifiers.org/CHEBI/http://identifiers.org/chebi/CHEBI:4568"/>
                  <rdf:li rdf:resource="http://identifiers.org/Human Metabolome Database/http://identifiers.org/hmdb/HMDB06948"/>
                  <rdf:li rdf:resource="http://identifiers.org/KEGG Compound/http://identifiers.org/kegg.compound/C00579"/>
                  <rdf:li rdf:resource="http://identifiers.org/LipidMaps/http://identifiers.org/lipidmaps/LMFA08010019"/>
                  <rdf:li rdf:resource="http://identifiers.org/MetaNetX (MNX) Chemical/http://identifiers.org/metanetx.chemical/MNXM1277"/>
                  <rdf:li rdf:resource="http://identifiers.org/SEED Compound/http://identifiers.org/seed.compound/cpd00449"/>
                </rdf:Bag>
              </bqbiol:is>
            </rdf:Description>
          </rdf:RDF>
        </sbml:annotation>
      </species>
      <species boundaryCondition="false" constant="false" hasOnlySubstanceUnits="false" id="M_succoa_c" name="Succinyl-CoA" metaid="M_succoa_c">
        <sbml:annotation xmlns:sbml="http://www.sbml.org/sbml/level3/version1/core">
          <rdf:RDF xmlns:rdf="http://www.w3.org/1999/02/22-rdf-syntax-ns#">
            <rdf:Description rdf:about="#M_succoa_c">
              <bqbiol:is xmlns:bqbiol="http://biomodels.net/biology-qualifiers/">
                <rdf:Bag>
                  <rdf:li rdf:resource="http://identifiers.org/BioCyc/http://identifiers.org/biocyc/META:SUC-COA"/>
                  <rdf:li rdf:resource="http://identifiers.org/CHEBI/http://identifiers.org/chebi/CHEBI:9310"/>
                  <rdf:li rdf:resource="http://identifiers.org/Human Metabolome Database/http://identifiers.org/hmdb/HMDB01022"/>
                  <rdf:li rdf:resource="http://identifiers.org/KEGG Compound/http://identifiers.org/kegg.compound/C00091"/>
                  <rdf:li rdf:resource="http://identifiers.org/LipidMaps/http://identifiers.org/lipidmaps/LMFA07050370"/>
                  <rdf:li rdf:resource="http://identifiers.org/MetaNetX (MNX) Chemical/http://identifiers.org/metanetx.chemical/MNXM92"/>
                  <rdf:li rdf:resource="http://identifiers.org/Reactome/http://www.reactome.org/content/detail/R-ALL-70958"/>
                  <rdf:li rdf:resource="http://identifiers.org/SEED Compound/http://identifiers.org/seed.compound/cpd00078"/>
                </rdf:Bag>
              </bqbiol:is>
            </rdf:Description>
          </rdf:RDF>
        </sbml:annotation>
      </species>
      <species boundaryCondition="false" constant="false" hasOnlySubstanceUnits="false" id="M_succ_c" name="Succinate" metaid="M_succ_c">
        <sbml:annotation xmlns:sbml="http://www.sbml.org/sbml/level3/version1/core">
          <rdf:RDF xmlns:rdf="http://www.w3.org/1999/02/22-rdf-syntax-ns#">
            <rdf:Description rdf:about="#M_succ_c">
              <bqbiol:is xmlns:bqbiol="http://biomodels.net/biology-qualifiers/">
                <rdf:Bag>
                  <rdf:li rdf:resource="http://identifiers.org/BioCyc/http://identifiers.org/biocyc/META:SUC"/>
                  <rdf:li rdf:resource="http://identifiers.org/CHEBI/http://identifiers.org/chebi/CHEBI:9304"/>
                  <rdf:li rdf:resource="http://identifiers.org/Human Metabolome Database/http://identifiers.org/hmdb/HMDB00254"/>
                  <rdf:li rdf:resource="http://identifiers.org/KEGG Compound/http://identifiers.org/kegg.compound/C00042"/>
                  <rdf:li rdf:resource="http://identifiers.org/LipidMaps/http://identifiers.org/lipidmaps/LMFA01170043"/>
                  <rdf:li rdf:resource="http://identifiers.org/MetaNetX (MNX) Chemical/http://identifiers.org/metanetx.chemical/MNXM25"/>
                  <rdf:li rdf:resource="http://identifiers.org/Reactome/http://www.reactome.org/content/detail/R-ALL-5278787"/>
                  <rdf:li rdf:resource="http://identifiers.org/SEED Compound/http://identifiers.org/seed.compound/cpd00036"/>
                </rdf:Bag>
              </bqbiol:is>
            </rdf:Description>
          </rdf:RDF>
        </sbml:annotation>
      </species>
      <species boundaryCondition="false" constant="false" hasOnlySubstanceUnits="false" id="M_fum_c" name="Fumarate" metaid="M_fum_c">
        <sbml:annotation xmlns:sbml="http://www.sbml.org/sbml/level3/version1/core">
          <rdf:RDF xmlns:rdf="http://www.w3.org/1999/02/22-rdf-syntax-ns#">
            <rdf:Description rdf:about="#M_fum_c">
              <bqbiol:is xmlns:bqbiol="http://biomodels.net/biology-qualifiers/">
                <rdf:Bag>
                  <rdf:li rdf:resource="http://identifiers.org/BioCyc/http://identifiers.org/biocyc/META:FUM"/>
                  <rdf:li rdf:resource="http://identifiers.org/CHEBI/http://identifiers.org/chebi/CHEBI:5190"/>
                  <rdf:li rdf:resource="http://identifiers.org/Human Metabolome Database/http://identifiers.org/hmdb/HMDB00134"/>
                  <rdf:li rdf:resource="http://identifiers.org/KEGG Compound/http://identifiers.org/kegg.compound/C00122"/>
                  <rdf:li rdf:resource="http://identifiers.org/KEGG Drug/http://identifiers.org/kegg.drug/D02308"/>
                  <rdf:li rdf:resource="http://identifiers.org/MetaNetX (MNX) Chemical/http://identifiers.org/metanetx.chemical/MNXM93"/>
                  <rdf:li rdf:resource="http://identifiers.org/Reactome/http://www.reactome.org/content/detail/R-ALL-29586"/>
                  <rdf:li rdf:resource="http://identifiers.org/SEED Compound/http://identifiers.org/seed.compound/cpd00106"/>
                </rdf:Bag>
              </bqbiol:is>
            </rdf:Description>
          </rdf:RDF>
        </sbml:annotation>
      </species>
      <species boundaryCondition="false" constant="false" hasOnlySubstanceUnits="false" id="M_fadh2_c" name="Flavin adenine dinucleotide reduced" metaid="M_fadh2_c">
        <sbml:annotation xmlns:sbml="http://www.sbml.org/sbml/level3/version1/core">
          <rdf:RDF xmlns:rdf="http://www.w3.org/1999/02/22-rdf-syntax-ns#">
            <rdf:Description rdf:about="#M_fadh2_c">
              <bqbiol:is xmlns:bqbiol="http://biomodels.net/biology-qualifiers/">
                <rdf:Bag>
                  <rdf:li rdf:resource="http://identifiers.org/BioCyc/http://identifiers.org/biocyc/META:FADH2"/>
                  <rdf:li rdf:resource="http://identifiers.org/CHEBI/http://identifiers.org/chebi/CHEBI:58307"/>
                  <rdf:li rdf:resource="http://identifiers.org/KEGG Compound/http://identifiers.org/kegg.compound/C01352"/>
                  <rdf:li rdf:resource="http://identifiers.org/MetaNetX (MNX) Chemical/http://identifiers.org/metanetx.chemical/MNXM38"/>
                  <rdf:li rdf:resource="http://identifiers.org/Reactome/http://www.reactome.org/content/detail/R-ALL-31649"/>
                  <rdf:li rdf:resource="http://identifiers.org/SEED Compound/http://identifiers.org/seed.compound/cpd00982"/>
                </rdf:Bag>
              </bqbiol:is>
            </rdf:Description>
          </rdf:RDF>
        </sbml:annotation>
      </species>
      <species boundaryCondition="false" constant="false" hasOnlySubstanceUnits="false" id="M_fad_c" name="Flavin adenine dinucleotide oxidized" metaid="M_fad_c">
        <sbml:annotation xmlns:sbml="http://www.sbml.org/sbml/level3/version1/core">
          <rdf:RDF xmlns:rdf="http://www.w3.org/1999/02/22-rdf-syntax-ns#">
            <rdf:Description rdf:about="#M_fad_c">
              <bqbiol:is xmlns:bqbiol="http://biomodels.net/biology-qualifiers/">
                <rdf:Bag>
                  <rdf:li rdf:resource="http://identifiers.org/BioCyc/http://identifiers.org/biocyc/META:FAD"/>
                  <rdf:li rdf:resource="http://identifiers.org/CHEBI/http://identifiers.org/chebi/CHEBI:57692"/>
                  <rdf:li rdf:resource="http://identifiers.org/Human Metabolome Database/http://identifiers.org/hmdb/HMDB01248"/>
                  <rdf:li rdf:resource="http://identifiers.org/KEGG Compound/http://identifiers.org/kegg.compound/C00016"/>
                  <rdf:li rdf:resource="http://identifiers.org/KEGG Drug/http://identifiers.org/kegg.drug/D00005"/>
                  <rdf:li rdf:resource="http://identifiers.org/MetaNetX (MNX) Chemical/http://identifiers.org/metanetx.chemical/MNXM33"/>
                  <rdf:li rdf:resource="http://identifiers.org/Reactome/http://www.reactome.org/content/detail/R-ALL-29386"/>
                  <rdf:li rdf:resource="http://identifiers.org/SEED Compound/http://identifiers.org/seed.compound/cpd00015"/>
                </rdf:Bag>
              </bqbiol:is>
            </rdf:Description>
          </rdf:RDF>
        </sbml:annotation>
      </species>
      <species boundaryCondition="false" constant="false" hasOnlySubstanceUnits="false" id="M_mql8_c" name="Menaquinol 8" metaid="M_mql8_c">
        <sbml:annotation xmlns:sbml="http://www.sbml.org/sbml/level3/version1/core">
          <rdf:RDF xmlns:rdf="http://www.w3.org/1999/02/22-rdf-syntax-ns#">
            <rdf:Description rdf:about="#M_mql8_c">
              <bqbiol:is xmlns:bqbiol="http://biomodels.net/biology-qualifiers/">
                <rdf:Bag>
                  <rdf:li rdf:resource="http://identifiers.org/BioCyc/http://identifiers.org/biocyc/META:REDUCED-MENAQUINONE"/>
                  <rdf:li rdf:resource="http://identifiers.org/CHEBI/http://identifiers.org/chebi/CHEBI:61684"/>
                  <rdf:li rdf:resource="http://identifiers.org/MetaNetX (MNX) Chemical/http://identifiers.org/metanetx.chemical/MNXM223"/>
                  <rdf:li rdf:resource="http://identifiers.org/SEED Compound/http://identifiers.org/seed.compound/cpd15499"/>
                </rdf:Bag>
              </bqbiol:is>
            </rdf:Description>
          </rdf:RDF>
        </sbml:annotation>
      </species>
      <species boundaryCondition="false" constant="false" hasOnlySubstanceUnits="false" id="M_mqn8_c" name="Menaquinone 8" metaid="M_mqn8_c">
        <sbml:annotation xmlns:sbml="http://www.sbml.org/sbml/level3/version1/core">
          <rdf:RDF xmlns:rdf="http://www.w3.org/1999/02/22-rdf-syntax-ns#">
            <rdf:Description rdf:about="#M_mqn8_c">
              <bqbiol:is xmlns:bqbiol="http://biomodels.net/biology-qualifiers/">
                <rdf:Bag>
                  <rdf:li rdf:resource="http://identifiers.org/BioCyc/http://identifiers.org/biocyc/META:CPD-9728"/>
                  <rdf:li rdf:resource="http://identifiers.org/CHEBI/http://identifiers.org/chebi/CHEBI:44027"/>
                  <rdf:li rdf:resource="http://identifiers.org/MetaNetX (MNX) Chemical/http://identifiers.org/metanetx.chemical/MNXM509"/>
                  <rdf:li rdf:resource="http://identifiers.org/SEED Compound/http://identifiers.org/seed.compound/cpd15500"/>
                </rdf:Bag>
              </bqbiol:is>
            </rdf:Description>
          </rdf:RDF>
        </sbml:annotation>
      </species>
      <species boundaryCondition="false" constant="false" hasOnlySubstanceUnits="false" id="M_2dmmql8_c" name="2-Demethylmenaquinol 8" metaid="M_2dmmql8_c">
        <sbml:annotation xmlns:sbml="http://www.sbml.org/sbml/level3/version1/core">
          <rdf:RDF xmlns:rdf="http://www.w3.org/1999/02/22-rdf-syntax-ns#">
            <rdf:Description rdf:about="#M_2dmmql8_c">
              <bqbiol:is xmlns:bqbiol="http://biomodels.net/biology-qualifiers/">
                <rdf:Bag>
                  <rdf:li rdf:resource="http://identifiers.org/BioCyc/http://identifiers.org/biocyc/META:CPD-12115"/>
                  <rdf:li rdf:resource="http://identifiers.org/CHEBI/http://identifiers.org/chebi/CHEBI:61873"/>
                  <rdf:li rdf:resource="http://identifiers.org/MetaNetX (MNX) Chemical/http://identifiers.org/metanetx.chemical/MNXM558"/>
                </rdf:Bag>
              </bqbiol:is>
            </rdf:Description>
          </rdf:RDF>
        </sbml:annotation>
      </species>
      <species boundaryCondition="false" constant="false" hasOnlySubstanceUnits="false" id="M_2dmmq8_c" name="2-Demethylmenaquinone 8" metaid="M_2dmmq8_c">
        <sbml:annotation xmlns:sbml="http://www.sbml.org/sbml/level3/version1/core">
          <rdf:RDF xmlns:rdf="http://www.w3.org/1999/02/22-rdf-syntax-ns#">
            <rdf:Description rdf:about="#M_2dmmq8_c">
              <bqbiol:is xmlns:bqbiol="http://biomodels.net/biology-qualifiers/">
                <rdf:Bag>
                  <rdf:li rdf:resource="http://identifiers.org/BioCyc/http://identifiers.org/biocyc/META:DEMETHYLMENAQUINONE"/>
                  <rdf:li rdf:resource="http://identifiers.org/CHEBI/http://identifiers.org/chebi/CHEBI:48455"/>
                  <rdf:li rdf:resource="http://identifiers.org/LipidMaps/http://identifiers.org/lipidmaps/LMPR02030027"/>
                  <rdf:li rdf:resource="http://identifiers.org/MetaNetX (MNX) Chemical/http://identifiers.org/metanetx.chemical/MNXM2178"/>
                  <rdf:li rdf:resource="http://identifiers.org/SEED Compound/http://identifiers.org/seed.compound/cpd15352"/>
                </rdf:Bag>
              </bqbiol:is>
            </rdf:Description>
          </rdf:RDF>
        </sbml:annotation>
      </species>
      <species boundaryCondition="false" constant="false" hasOnlySubstanceUnits="false" id="M_mal__L_c" name="L-Malate" metaid="M_mal__L_c">
        <sbml:annotation xmlns:sbml="http://www.sbml.org/sbml/level3/version1/core">
          <rdf:RDF xmlns:rdf="http://www.w3.org/1999/02/22-rdf-syntax-ns#">
            <rdf:Description rdf:about="#M_mal__L_c">
              <bqbiol:is xmlns:bqbiol="http://biomodels.net/biology-qualifiers/">
                <rdf:Bag>
                  <rdf:li rdf:resource="http://identifiers.org/BioCyc/http://identifiers.org/biocyc/META:MAL"/>
                  <rdf:li rdf:resource="http://identifiers.org/CHEBI/http://identifiers.org/chebi/CHEBI:423"/>
                  <rdf:li rdf:resource="http://identifiers.org/Human Metabolome Database/http://identifiers.org/hmdb/HMDB00156"/>
                  <rdf:li rdf:resource="http://identifiers.org/KEGG Compound/http://identifiers.org/kegg.compound/C00149"/>
                  <rdf:li rdf:resource="http://identifiers.org/MetaNetX (MNX) Chemical/http://identifiers.org/metanetx.chemical/MNXM98"/>
                  <rdf:li rdf:resource="http://identifiers.org/Reactome/http://www.reactome.org/content/detail/R-ALL-198498"/>
                  <rdf:li rdf:resource="http://identifiers.org/SEED Compound/http://identifiers.org/seed.compound/cpd00130"/>
                </rdf:Bag>
              </bqbiol:is>
            </rdf:Description>
          </rdf:RDF>
        </sbml:annotation>
      </species>
      <species boundaryCondition="false" constant="false" hasOnlySubstanceUnits="false" id="M_xu5p__D_c" name="D-Xylulose 5-phosphate" metaid="M_xu5p__D_c" fbc:chemicalFormula="C5H9O8P">
        <sbml:annotation xmlns:sbml="http://www.sbml.org/sbml/level3/version1/core">
          <rdf:RDF xmlns:rdf="http://www.w3.org/1999/02/22-rdf-syntax-ns#">
            <rdf:Description rdf:about="#M_xu5p__D_c">
              <bqbiol:is xmlns:bqbiol="http://biomodels.net/biology-qualifiers/">
                <rdf:Bag>
                  <rdf:li rdf:resource="http://identifiers.org/BioCyc/http://identifiers.org/biocyc/META:XYLULOSE-5-PHOSPHATE"/>
                  <rdf:li rdf:resource="http://identifiers.org/CHEBI/http://identifiers.org/chebi/CHEBI:57737"/>
                  <rdf:li rdf:resource="http://identifiers.org/Human Metabolome Database/http://identifiers.org/hmdb/HMDB06212"/>
                  <rdf:li rdf:resource="http://identifiers.org/KEGG Compound/http://identifiers.org/kegg.compound/C00231"/>
                  <rdf:li rdf:resource="http://identifiers.org/MetaNetX (MNX) Chemical/http://identifiers.org/metanetx.chemical/MNXM186"/>
                  <rdf:li rdf:resource="http://identifiers.org/Reactome/http://www.reactome.org/content/detail/R-ALL-29790"/>
                  <rdf:li rdf:resource="http://identifiers.org/SEED Compound/http://identifiers.org/seed.compound/cpd00198"/>
                </rdf:Bag>
              </bqbiol:is>
            </rdf:Description>
          </rdf:RDF>
        </sbml:annotation>
      </species>
      <species boundaryCondition="false" constant="false" hasOnlySubstanceUnits="false" id="M_ru5p__D_c" name="D-Ribulose 5-phosphate" metaid="M_ru5p__D_c" fbc:chemicalFormula="C5H9O8P">
        <sbml:annotation xmlns:sbml="http://www.sbml.org/sbml/level3/version1/core">
          <rdf:RDF xmlns:rdf="http://www.w3.org/1999/02/22-rdf-syntax-ns#">
            <rdf:Description rdf:about="#M_ru5p__D_c">
              <bqbiol:is xmlns:bqbiol="http://biomodels.net/biology-qualifiers/">
                <rdf:Bag>
                  <rdf:li rdf:resource="http://identifiers.org/BioCyc/http://identifiers.org/biocyc/META:RIBULOSE-5P"/>
                  <rdf:li rdf:resource="http://identifiers.org/CHEBI/http://identifiers.org/chebi/CHEBI:58121"/>
                  <rdf:li rdf:resource="http://identifiers.org/Human Metabolome Database/http://identifiers.org/hmdb/HMDB02694"/>
                  <rdf:li rdf:resource="http://identifiers.org/KEGG Compound/http://identifiers.org/kegg.compound/C00199"/>
                  <rdf:li rdf:resource="http://identifiers.org/MetaNetX (MNX) Chemical/http://identifiers.org/metanetx.chemical/MNXM145"/>
                  <rdf:li rdf:resource="http://identifiers.org/Reactome/http://www.reactome.org/content/detail/R-ALL-29732"/>
                  <rdf:li rdf:resource="http://identifiers.org/SEED Compound/http://identifiers.org/seed.compound/cpd00171"/>
                </rdf:Bag>
              </bqbiol:is>
            </rdf:Description>
          </rdf:RDF>
        </sbml:annotation>
      </species>
      <species boundaryCondition="false" constant="false" hasOnlySubstanceUnits="false" id="M_r5p_c" name="Alpha-D-Ribose 5-phosphate" metaid="M_r5p_c">
        <sbml:annotation xmlns:sbml="http://www.sbml.org/sbml/level3/version1/core">
          <rdf:RDF xmlns:rdf="http://www.w3.org/1999/02/22-rdf-syntax-ns#">
            <rdf:Description rdf:about="#M_r5p_c">
              <bqbiol:is xmlns:bqbiol="http://biomodels.net/biology-qualifiers/">
                <rdf:Bag>
                  <rdf:li rdf:resource="http://identifiers.org/BioCyc/http://identifiers.org/biocyc/META:CPD-15318"/>
                  <rdf:li rdf:resource="http://identifiers.org/CHEBI/http://identifiers.org/chebi/CHEBI:22413"/>
                  <rdf:li rdf:resource="http://identifiers.org/KEGG Compound/http://identifiers.org/kegg.compound/C03736"/>
                  <rdf:li rdf:resource="http://identifiers.org/MetaNetX (MNX) Chemical/http://identifiers.org/metanetx.chemical/MNXM15900"/>
                  <rdf:li rdf:resource="http://identifiers.org/SEED Compound/http://identifiers.org/seed.compound/cpd19028"/>
                </rdf:Bag>
              </bqbiol:is>
            </rdf:Description>
          </rdf:RDF>
        </sbml:annotation>
      </species>
      <species boundaryCondition="false" constant="false" hasOnlySubstanceUnits="false" id="M_s7p_c" name="Sedoheptulose 7-phosphate" metaid="M_s7p_c">
        <sbml:annotation xmlns:sbml="http://www.sbml.org/sbml/level3/version1/core">
          <rdf:RDF xmlns:rdf="http://www.w3.org/1999/02/22-rdf-syntax-ns#">
            <rdf:Description rdf:about="#M_s7p_c">
              <bqbiol:is xmlns:bqbiol="http://biomodels.net/biology-qualifiers/">
                <rdf:Bag>
                  <rdf:li rdf:resource="http://identifiers.org/BioCyc/http://identifiers.org/biocyc/META:D-SEDOHEPTULOSE-7-P"/>
                  <rdf:li rdf:resource="http://identifiers.org/CHEBI/http://identifiers.org/chebi/CHEBI:9083"/>
                  <rdf:li rdf:resource="http://identifiers.org/Human Metabolome Database/http://identifiers.org/hmdb/HMDB62754"/>
                  <rdf:li rdf:resource="http://identifiers.org/KEGG Compound/http://identifiers.org/kegg.compound/C05382"/>
                  <rdf:li rdf:resource="http://identifiers.org/MetaNetX (MNX) Chemical/http://identifiers.org/metanetx.chemical/MNXM271"/>
                  <rdf:li rdf:resource="http://identifiers.org/Reactome/http://www.reactome.org/content/detail/R-ALL-29882"/>
                  <rdf:li rdf:resource="http://identifiers.org/SEED Compound/http://identifiers.org/seed.compound/cpd00238"/>
                </rdf:Bag>
              </bqbiol:is>
            </rdf:Description>
          </rdf:RDF>
        </sbml:annotation>
      </species>
      <species boundaryCondition="false" constant="false" hasOnlySubstanceUnits="false" id="M_e4p_c" name="D-Erythrose 4-phosphate" metaid="M_e4p_c">
        <sbml:annotation xmlns:sbml="http://www.sbml.org/sbml/level3/version1/core">
          <rdf:RDF xmlns:rdf="http://www.w3.org/1999/02/22-rdf-syntax-ns#">
            <rdf:Description rdf:about="#M_e4p_c">
              <bqbiol:is xmlns:bqbiol="http://biomodels.net/biology-qualifiers/">
                <rdf:Bag>
                  <rdf:li rdf:resource="http://identifiers.org/BioCyc/http://identifiers.org/biocyc/META:ERYTHROSE-4P"/>
                  <rdf:li rdf:resource="http://identifiers.org/CHEBI/http://identifiers.org/chebi/CHEBI:48153"/>
                  <rdf:li rdf:resource="http://identifiers.org/Human Metabolome Database/http://identifiers.org/hmdb/HMDB01321"/>
                  <rdf:li rdf:resource="http://identifiers.org/KEGG Compound/http://identifiers.org/kegg.compound/C00279"/>
                  <rdf:li rdf:resource="http://identifiers.org/MetaNetX (MNX) Chemical/http://identifiers.org/metanetx.chemical/MNXM258"/>
                  <rdf:li rdf:resource="http://identifiers.org/Reactome/http://www.reactome.org/content/detail/R-ALL-29878"/>
                  <rdf:li rdf:resource="http://identifiers.org/SEED Compound/http://identifiers.org/seed.compound/cpd00236"/>
                </rdf:Bag>
              </bqbiol:is>
            </rdf:Description>
          </rdf:RDF>
        </sbml:annotation>
      </species>
      <species boundaryCondition="false" constant="false" hasOnlySubstanceUnits="false" id="M_2dr5p_c" name="2-Deoxy-D-ribose 5-phosphate" metaid="M_2dr5p_c">
        <sbml:annotation xmlns:sbml="http://www.sbml.org/sbml/level3/version1/core">
          <rdf:RDF xmlns:rdf="http://www.w3.org/1999/02/22-rdf-syntax-ns#">
            <rdf:Description rdf:about="#M_2dr5p_c">
              <bqbiol:is xmlns:bqbiol="http://biomodels.net/biology-qualifiers/">
                <rdf:Bag>
                  <rdf:li rdf:resource="http://identifiers.org/BioCyc/http://identifiers.org/biocyc/META:DEOXY-RIBOSE-5P"/>
                  <rdf:li rdf:resource="http://identifiers.org/CHEBI/http://identifiers.org/chebi/CHEBI:62877"/>
                  <rdf:li rdf:resource="http://identifiers.org/Human Metabolome Database/http://identifiers.org/hmdb/HMDB01031"/>
                  <rdf:li rdf:resource="http://identifiers.org/KEGG Compound/http://identifiers.org/kegg.compound/C00673"/>
                  <rdf:li rdf:resource="http://identifiers.org/MetaNetX (MNX) Chemical/http://identifiers.org/metanetx.chemical/MNXM2179"/>
                  <rdf:li rdf:resource="http://identifiers.org/Reactome/http://www.reactome.org/content/detail/R-ALL-6787328"/>
                  <rdf:li rdf:resource="http://identifiers.org/SEED Compound/http://identifiers.org/seed.compound/cpd26846"/>
                </rdf:Bag>
              </bqbiol:is>
            </rdf:Description>
          </rdf:RDF>
        </sbml:annotation>
      </species>
      <species boundaryCondition="false" constant="false" hasOnlySubstanceUnits="false" id="M_2dr1p_c" name="2-Deoxy-D-ribose 1-phosphate" metaid="M_2dr1p_c">
        <sbml:annotation xmlns:sbml="http://www.sbml.org/sbml/level3/version1/core">
          <rdf:RDF xmlns:rdf="http://www.w3.org/1999/02/22-rdf-syntax-ns#">
            <rdf:Description rdf:about="#M_2dr1p_c">
              <bqbiol:is xmlns:bqbiol="http://biomodels.net/biology-qualifiers/">
                <rdf:Bag>
                  <rdf:li rdf:resource="http://identifiers.org/BioCyc/http://identifiers.org/biocyc/META:DEOXY-D-RIBOSE-1-PHOSPHATE"/>
                  <rdf:li rdf:resource="http://identifiers.org/CHEBI/http://identifiers.org/chebi/CHEBI:58576"/>
                  <rdf:li rdf:resource="http://identifiers.org/Human Metabolome Database/http://identifiers.org/hmdb/HMDB01351"/>
                  <rdf:li rdf:resource="http://identifiers.org/KEGG Compound/http://identifiers.org/kegg.compound/C00672"/>
                  <rdf:li rdf:resource="http://identifiers.org/MetaNetX (MNX) Chemical/http://identifiers.org/metanetx.chemical/MNXM789"/>
                  <rdf:li rdf:resource="http://identifiers.org/Reactome/http://www.reactome.org/content/detail/R-ALL-112032"/>
                  <rdf:li rdf:resource="http://identifiers.org/SEED Compound/http://identifiers.org/seed.compound/cpd26845"/>
                </rdf:Bag>
              </bqbiol:is>
            </rdf:Description>
          </rdf:RDF>
        </sbml:annotation>
      </species>
      <species boundaryCondition="false" constant="false" hasOnlySubstanceUnits="false" id="M_2ddg6p_c" name="2-Dehydro-3-deoxy-D-gluconate 6-phosphate" metaid="M_2ddg6p_c">
        <sbml:annotation xmlns:sbml="http://www.sbml.org/sbml/level3/version1/core">
          <rdf:RDF xmlns:rdf="http://www.w3.org/1999/02/22-rdf-syntax-ns#">
            <rdf:Description rdf:about="#M_2ddg6p_c">
              <bqbiol:is xmlns:bqbiol="http://biomodels.net/biology-qualifiers/">
                <rdf:Bag>
                  <rdf:li rdf:resource="http://identifiers.org/BioCyc/http://identifiers.org/biocyc/META:2-KETO-3-DEOXY-6-P-GLUCONATE"/>
                  <rdf:li rdf:resource="http://identifiers.org/CHEBI/http://identifiers.org/chebi/CHEBI:57569"/>
                  <rdf:li rdf:resource="http://identifiers.org/Human Metabolome Database/http://identifiers.org/hmdb/HMDB01376"/>
                  <rdf:li rdf:resource="http://identifiers.org/KEGG Compound/http://identifiers.org/kegg.compound/C04442"/>
                  <rdf:li rdf:resource="http://identifiers.org/MetaNetX (MNX) Chemical/http://identifiers.org/metanetx.chemical/MNXM649"/>
                  <rdf:li rdf:resource="http://identifiers.org/SEED Compound/http://identifiers.org/seed.compound/cpd02711"/>
                </rdf:Bag>
              </bqbiol:is>
            </rdf:Description>
          </rdf:RDF>
        </sbml:annotation>
      </species>
      <species boundaryCondition="false" constant="false" hasOnlySubstanceUnits="false" id="M_pyr_c" name="Pyruvate" metaid="M_pyr_c">
        <sbml:annotation xmlns:sbml="http://www.sbml.org/sbml/level3/version1/core">
          <rdf:RDF xmlns:rdf="http://www.w3.org/1999/02/22-rdf-syntax-ns#">
            <rdf:Description rdf:about="#M_pyr_c">
              <bqbiol:is xmlns:bqbiol="http://biomodels.net/biology-qualifiers/">
                <rdf:Bag>
                  <rdf:li rdf:resource="http://identifiers.org/BioCyc/http://identifiers.org/biocyc/META:PYRUVATE"/>
                  <rdf:li rdf:resource="http://identifiers.org/CHEBI/http://identifiers.org/chebi/CHEBI:8685"/>
                  <rdf:li rdf:resource="http://identifiers.org/Human Metabolome Database/http://identifiers.org/hmdb/HMDB62676"/>
                  <rdf:li rdf:resource="http://identifiers.org/KEGG Compound/http://identifiers.org/kegg.compound/C00022"/>
                  <rdf:li rdf:resource="http://identifiers.org/LipidMaps/http://identifiers.org/lipidmaps/LMFA01060077"/>
                  <rdf:li rdf:resource="http://identifiers.org/MetaNetX (MNX) Chemical/http://identifiers.org/metanetx.chemical/MNXM23"/>
                  <rdf:li rdf:resource="http://identifiers.org/Reactome/http://www.reactome.org/content/detail/R-ALL-5357717"/>
                  <rdf:li rdf:resource="http://identifiers.org/SEED Compound/http://identifiers.org/seed.compound/cpd00020"/>
                </rdf:Bag>
              </bqbiol:is>
            </rdf:Description>
          </rdf:RDF>
        </sbml:annotation>
      </species>
      <species boundaryCondition="false" constant="false" hasOnlySubstanceUnits="false" id="M_6pgc_c" name="6-Phospho-D-gluconate" metaid="M_6pgc_c">
        <sbml:annotation xmlns:sbml="http://www.sbml.org/sbml/level3/version1/core">
          <rdf:RDF xmlns:rdf="http://www.w3.org/1999/02/22-rdf-syntax-ns#">
            <rdf:Description rdf:about="#M_6pgc_c">
              <bqbiol:is xmlns:bqbiol="http://biomodels.net/biology-qualifiers/">
                <rdf:Bag>
                  <rdf:li rdf:resource="http://identifiers.org/BioCyc/http://identifiers.org/biocyc/META:CPD-2961"/>
                  <rdf:li rdf:resource="http://identifiers.org/CHEBI/http://identifiers.org/chebi/CHEBI:58759"/>
                  <rdf:li rdf:resource="http://identifiers.org/Human Metabolome Database/http://identifiers.org/hmdb/HMDB62800"/>
                  <rdf:li rdf:resource="http://identifiers.org/KEGG Compound/http://identifiers.org/kegg.compound/C00345"/>
                  <rdf:li rdf:resource="http://identifiers.org/MetaNetX (MNX) Chemical/http://identifiers.org/metanetx.chemical/MNXM325"/>
                  <rdf:li rdf:resource="http://identifiers.org/Reactome/http://www.reactome.org/content/detail/R-ALL-29996"/>
                  <rdf:li rdf:resource="http://identifiers.org/SEED Compound/http://identifiers.org/seed.compound/cpd00284"/>
                </rdf:Bag>
              </bqbiol:is>
            </rdf:Description>
          </rdf:RDF>
        </sbml:annotation>
      </species>
      <species boundaryCondition="false" constant="false" hasOnlySubstanceUnits="false" id="M_glcn_c" name="D-Gluconate" metaid="M_glcn_c">
        <sbml:annotation xmlns:sbml="http://www.sbml.org/sbml/level3/version1/core">
          <rdf:RDF xmlns:rdf="http://www.w3.org/1999/02/22-rdf-syntax-ns#">
            <rdf:Description rdf:about="#M_glcn_c">
              <bqbiol:is xmlns:bqbiol="http://biomodels.net/biology-qualifiers/">
                <rdf:Bag>
                  <rdf:li rdf:resource="http://identifiers.org/BioCyc/http://identifiers.org/biocyc/META:GLUCONATE"/>
                  <rdf:li rdf:resource="http://identifiers.org/CHEBI/http://identifiers.org/chebi/CHEBI:42715"/>
                  <rdf:li rdf:resource="http://identifiers.org/Human Metabolome Database/http://identifiers.org/hmdb/HMDB03373"/>
                  <rdf:li rdf:resource="http://identifiers.org/KEGG Compound/http://identifiers.org/kegg.compound/C00257"/>
                  <rdf:li rdf:resource="http://identifiers.org/MetaNetX (MNX) Chemical/http://identifiers.org/metanetx.chemical/MNXM341"/>
                  <rdf:li rdf:resource="http://identifiers.org/SEED Compound/http://identifiers.org/seed.compound/cpd00222"/>
                </rdf:Bag>
              </bqbiol:is>
            </rdf:Description>
          </rdf:RDF>
        </sbml:annotation>
      </species>
      <species boundaryCondition="false" constant="false" hasOnlySubstanceUnits="false" id="M_r1p_c" name="Alpha-D-Ribose 1-phosphate" metaid="M_r1p_c">
        <sbml:annotation xmlns:sbml="http://www.sbml.org/sbml/level3/version1/core">
          <rdf:RDF xmlns:rdf="http://www.w3.org/1999/02/22-rdf-syntax-ns#">
            <rdf:Description rdf:about="#M_r1p_c">
              <bqbiol:is xmlns:bqbiol="http://biomodels.net/biology-qualifiers/">
                <rdf:Bag>
                  <rdf:li rdf:resource="http://identifiers.org/BioCyc/http://identifiers.org/biocyc/META:RIBOSE-1P"/>
                  <rdf:li rdf:resource="http://identifiers.org/CHEBI/http://identifiers.org/chebi/CHEBI:57720"/>
                  <rdf:li rdf:resource="http://identifiers.org/Human Metabolome Database/http://identifiers.org/hmdb/HMDB01489"/>
                  <rdf:li rdf:resource="http://identifiers.org/KEGG Compound/http://identifiers.org/kegg.compound/C00620"/>
                  <rdf:li rdf:resource="http://identifiers.org/MetaNetX (MNX) Chemical/http://identifiers.org/metanetx.chemical/MNXM295"/>
                  <rdf:li rdf:resource="http://identifiers.org/Reactome/http://www.reactome.org/content/detail/R-ALL-112016"/>
                  <rdf:li rdf:resource="http://identifiers.org/SEED Compound/http://identifiers.org/seed.compound/cpd00475"/>
                </rdf:Bag>
              </bqbiol:is>
            </rdf:Description>
          </rdf:RDF>
        </sbml:annotation>
      </species>
      <species boundaryCondition="false" constant="false" hasOnlySubstanceUnits="false" id="M_udpg_c" name="UDPglucose" metaid="M_udpg_c">
        <sbml:annotation xmlns:sbml="http://www.sbml.org/sbml/level3/version1/core">
          <rdf:RDF xmlns:rdf="http://www.w3.org/1999/02/22-rdf-syntax-ns#">
            <rdf:Description rdf:about="#M_udpg_c">
              <bqbiol:is xmlns:bqbiol="http://biomodels.net/biology-qualifiers/">
                <rdf:Bag>
                  <rdf:li rdf:resource="http://identifiers.org/BioCyc/http://identifiers.org/biocyc/META:CPD-12575"/>
                  <rdf:li rdf:resource="http://identifiers.org/CHEBI/http://identifiers.org/chebi/CHEBI:9895"/>
                  <rdf:li rdf:resource="http://identifiers.org/KEGG Compound/http://identifiers.org/kegg.compound/G10608"/>
                  <rdf:li rdf:resource="http://identifiers.org/MetaNetX (MNX) Chemical/http://identifiers.org/metanetx.chemical/MNXM52"/>
                  <rdf:li rdf:resource="http://identifiers.org/Reactome/http://www.reactome.org/content/detail/R-ALL-744227"/>
                  <rdf:li rdf:resource="http://identifiers.org/SEED Compound/http://identifiers.org/seed.compound/cpd28293"/>
                </rdf:Bag>
              </bqbiol:is>
            </rdf:Description>
          </rdf:RDF>
        </sbml:annotation>
      </species>
      <species boundaryCondition="false" constant="false" hasOnlySubstanceUnits="false" id="M_udpglcur_c" name="UDP-D-glucuronate" metaid="M_udpglcur_c">
        <sbml:annotation xmlns:sbml="http://www.sbml.org/sbml/level3/version1/core">
          <rdf:RDF xmlns:rdf="http://www.w3.org/1999/02/22-rdf-syntax-ns#">
            <rdf:Description rdf:about="#M_udpglcur_c">
              <bqbiol:is xmlns:bqbiol="http://biomodels.net/biology-qualifiers/">
                <rdf:Bag>
                  <rdf:li rdf:resource="http://identifiers.org/BioCyc/http://identifiers.org/biocyc/META:UDP-GLUCURONATE"/>
                  <rdf:li rdf:resource="http://identifiers.org/CHEBI/http://identifiers.org/chebi/CHEBI:9846"/>
                  <rdf:li rdf:resource="http://identifiers.org/KEGG Compound/http://identifiers.org/kegg.compound/G10612"/>
                  <rdf:li rdf:resource="http://identifiers.org/MetaNetX (MNX) Chemical/http://identifiers.org/metanetx.chemical/MNXM87"/>
                  <rdf:li rdf:resource="http://identifiers.org/Reactome/http://www.reactome.org/content/detail/R-ALL-1889970"/>
                  <rdf:li rdf:resource="http://identifiers.org/SEED Compound/http://identifiers.org/seed.compound/cpd00144"/>
                </rdf:Bag>
              </bqbiol:is>
            </rdf:Description>
          </rdf:RDF>
        </sbml:annotation>
      </species>
      <species boundaryCondition="false" constant="false" hasOnlySubstanceUnits="false" id="M_f1p_c" name="D-Fructose 1-phosphate" metaid="M_f1p_c">
        <sbml:annotation xmlns:sbml="http://www.sbml.org/sbml/level3/version1/core">
          <rdf:RDF xmlns:rdf="http://www.w3.org/1999/02/22-rdf-syntax-ns#">
            <rdf:Description rdf:about="#M_f1p_c">
              <bqbiol:is xmlns:bqbiol="http://biomodels.net/biology-qualifiers/">
                <rdf:Bag>
                  <rdf:li rdf:resource="http://identifiers.org/BioCyc/http://identifiers.org/biocyc/META:D-fructofuranose-1-phosphate"/>
                  <rdf:li rdf:resource="http://identifiers.org/CHEBI/http://identifiers.org/chebi/CHEBI:58674"/>
                  <rdf:li rdf:resource="http://identifiers.org/KEGG Compound/http://identifiers.org/kegg.compound/C01094"/>
                  <rdf:li rdf:resource="http://identifiers.org/MetaNetX (MNX) Chemical/http://identifiers.org/metanetx.chemical/MNXM145568"/>
                  <rdf:li rdf:resource="http://identifiers.org/SEED Compound/http://identifiers.org/seed.compound/cpd00802"/>
                </rdf:Bag>
              </bqbiol:is>
            </rdf:Description>
          </rdf:RDF>
        </sbml:annotation>
      </species>
      <species boundaryCondition="false" constant="false" hasOnlySubstanceUnits="false" id="M_glyald_c" name="D-Glyceraldehyde" metaid="M_glyald_c">
        <sbml:annotation xmlns:sbml="http://www.sbml.org/sbml/level3/version1/core">
          <rdf:RDF xmlns:rdf="http://www.w3.org/1999/02/22-rdf-syntax-ns#">
            <rdf:Description rdf:about="#M_glyald_c">
              <bqbiol:is xmlns:bqbiol="http://biomodels.net/biology-qualifiers/">
                <rdf:Bag>
                  <rdf:li rdf:resource="http://identifiers.org/BioCyc/http://identifiers.org/biocyc/META:GLYCERALD"/>
                  <rdf:li rdf:resource="http://identifiers.org/CHEBI/http://identifiers.org/chebi/CHEBI:4186"/>
                  <rdf:li rdf:resource="http://identifiers.org/KEGG Compound/http://identifiers.org/kegg.compound/C00577"/>
                  <rdf:li rdf:resource="http://identifiers.org/MetaNetX (MNX) Chemical/http://identifiers.org/metanetx.chemical/MNXM435"/>
                  <rdf:li rdf:resource="http://identifiers.org/Reactome/http://www.reactome.org/content/detail/R-ALL-30393"/>
                  <rdf:li rdf:resource="http://identifiers.org/SEED Compound/http://identifiers.org/seed.compound/cpd00448"/>
                </rdf:Bag>
              </bqbiol:is>
            </rdf:Description>
          </rdf:RDF>
        </sbml:annotation>
      </species>
      <species boundaryCondition="false" constant="false" hasOnlySubstanceUnits="false" id="M_man6p_c" name="D-Mannose 6-phosphate" metaid="M_man6p_c">
        <sbml:annotation xmlns:sbml="http://www.sbml.org/sbml/level3/version1/core">
          <rdf:RDF xmlns:rdf="http://www.w3.org/1999/02/22-rdf-syntax-ns#">
            <rdf:Description rdf:about="#M_man6p_c">
              <bqbiol:is xmlns:bqbiol="http://biomodels.net/biology-qualifiers/">
                <rdf:Bag>
                  <rdf:li rdf:resource="http://identifiers.org/BioCyc/http://identifiers.org/biocyc/META:Mannose-6-phosphate"/>
                  <rdf:li rdf:resource="http://identifiers.org/CHEBI/http://identifiers.org/chebi/CHEBI:58735"/>
                  <rdf:li rdf:resource="http://identifiers.org/KEGG Compound/http://identifiers.org/kegg.compound/C00275"/>
                  <rdf:li rdf:resource="http://identifiers.org/MetaNetX (MNX) Chemical/http://identifiers.org/metanetx.chemical/MNXM427"/>
                  <rdf:li rdf:resource="http://identifiers.org/Reactome/http://www.reactome.org/content/detail/R-ALL-532562"/>
                  <rdf:li rdf:resource="http://identifiers.org/SEED Compound/http://identifiers.org/seed.compound/cpd00235"/>
                </rdf:Bag>
              </bqbiol:is>
            </rdf:Description>
          </rdf:RDF>
        </sbml:annotation>
      </species>
      <species boundaryCondition="false" constant="false" hasOnlySubstanceUnits="false" id="M_man1p_c" name="D-Mannose 1-phosphate" metaid="M_man1p_c">
        <sbml:annotation xmlns:sbml="http://www.sbml.org/sbml/level3/version1/core">
          <rdf:RDF xmlns:rdf="http://www.w3.org/1999/02/22-rdf-syntax-ns#">
            <rdf:Description rdf:about="#M_man1p_c">
              <bqbiol:is xmlns:bqbiol="http://biomodels.net/biology-qualifiers/">
                <rdf:Bag>
                  <rdf:li rdf:resource="http://identifiers.org/BioCyc/http://identifiers.org/biocyc/META:MANNOSE-1P"/>
                  <rdf:li rdf:resource="http://identifiers.org/CHEBI/http://identifiers.org/chebi/CHEBI:58409"/>
                  <rdf:li rdf:resource="http://identifiers.org/Human Metabolome Database/http://identifiers.org/hmdb/HMDB06330"/>
                  <rdf:li rdf:resource="http://identifiers.org/KEGG Compound/http://identifiers.org/kegg.compound/C00636"/>
                  <rdf:li rdf:resource="http://identifiers.org/MetaNetX (MNX) Chemical/http://identifiers.org/metanetx.chemical/MNXM721"/>
                  <rdf:li rdf:resource="http://identifiers.org/Reactome/http://www.reactome.org/content/detail/R-ALL-532531"/>
                  <rdf:li rdf:resource="http://identifiers.org/SEED Compound/http://identifiers.org/seed.compound/cpd00485"/>
                </rdf:Bag>
              </bqbiol:is>
            </rdf:Description>
          </rdf:RDF>
        </sbml:annotation>
      </species>
      <species boundaryCondition="false" constant="false" hasOnlySubstanceUnits="false" id="M_gtp_c" name="GTP C10H12N5O14P3" metaid="M_gtp_c">
        <sbml:annotation xmlns:sbml="http://www.sbml.org/sbml/level3/version1/core">
          <rdf:RDF xmlns:rdf="http://www.w3.org/1999/02/22-rdf-syntax-ns#">
            <rdf:Description rdf:about="#M_gtp_c">
              <bqbiol:is xmlns:bqbiol="http://biomodels.net/biology-qualifiers/">
                <rdf:Bag>
                  <rdf:li rdf:resource="http://identifiers.org/BioCyc/http://identifiers.org/biocyc/META:GTP"/>
                  <rdf:li rdf:resource="http://identifiers.org/CHEBI/http://identifiers.org/chebi/CHEBI:57600"/>
                  <rdf:li rdf:resource="http://identifiers.org/KEGG Compound/http://identifiers.org/kegg.compound/C00044"/>
                  <rdf:li rdf:resource="http://identifiers.org/MetaNetX (MNX) Chemical/http://identifiers.org/metanetx.chemical/MNXM51"/>
                  <rdf:li rdf:resource="http://identifiers.org/Reactome/http://www.reactome.org/content/detail/R-ALL-29438"/>
                  <rdf:li rdf:resource="http://identifiers.org/SEED Compound/http://identifiers.org/seed.compound/cpd00038"/>
                </rdf:Bag>
              </bqbiol:is>
            </rdf:Description>
          </rdf:RDF>
        </sbml:annotation>
      </species>
      <species boundaryCondition="false" constant="false" hasOnlySubstanceUnits="false" id="M_gdpmann_c" name="GDP-D-mannose" metaid="M_gdpmann_c">
        <sbml:annotation xmlns:sbml="http://www.sbml.org/sbml/level3/version1/core">
          <rdf:RDF xmlns:rdf="http://www.w3.org/1999/02/22-rdf-syntax-ns#">
            <rdf:Description rdf:about="#M_gdpmann_c">
              <bqbiol:is xmlns:bqbiol="http://biomodels.net/biology-qualifiers/">
                <rdf:Bag>
                  <rdf:li rdf:resource="http://identifiers.org/BioCyc/http://identifiers.org/biocyc/META:GDP-MANNOSE"/>
                  <rdf:li rdf:resource="http://identifiers.org/CHEBI/http://identifiers.org/chebi/CHEBI:84881"/>
                  <rdf:li rdf:resource="http://identifiers.org/Human Metabolome Database/http://identifiers.org/hmdb/HMDB62759"/>
                  <rdf:li rdf:resource="http://identifiers.org/KEGG Compound/http://identifiers.org/kegg.compound/G10614"/>
                  <rdf:li rdf:resource="http://identifiers.org/MetaNetX (MNX) Chemical/http://identifiers.org/metanetx.chemical/MNXM82"/>
                  <rdf:li rdf:resource="http://identifiers.org/SEED Compound/http://identifiers.org/seed.compound/cpd00083"/>
                </rdf:Bag>
              </bqbiol:is>
            </rdf:Description>
          </rdf:RDF>
        </sbml:annotation>
      </species>
      <species boundaryCondition="false" constant="false" hasOnlySubstanceUnits="false" id="M_srb1p_c" name="Sorbose 1-phosphate" metaid="M_srb1p_c">
        <sbml:annotation xmlns:sbml="http://www.sbml.org/sbml/level3/version1/core">
          <rdf:RDF xmlns:rdf="http://www.w3.org/1999/02/22-rdf-syntax-ns#">
            <rdf:Description rdf:about="#M_srb1p_c">
              <bqbiol:is xmlns:bqbiol="http://biomodels.net/biology-qualifiers/">
                <rdf:Bag>
                  <rdf:li rdf:resource="http://identifiers.org/MetaNetX (MNX) Chemical/http://identifiers.org/metanetx.chemical/MNXM149197"/>
                </rdf:Bag>
              </bqbiol:is>
            </rdf:Description>
          </rdf:RDF>
        </sbml:annotation>
      </species>
      <species boundaryCondition="false" constant="false" hasOnlySubstanceUnits="false" id="M_sbt6p_c" name="D-Sorbitol 6-phosphate" metaid="M_sbt6p_c">
        <sbml:annotation xmlns:sbml="http://www.sbml.org/sbml/level3/version1/core">
          <rdf:RDF xmlns:rdf="http://www.w3.org/1999/02/22-rdf-syntax-ns#">
            <rdf:Description rdf:about="#M_sbt6p_c">
              <bqbiol:is xmlns:bqbiol="http://biomodels.net/biology-qualifiers/">
                <rdf:Bag>
                  <rdf:li rdf:resource="http://identifiers.org/BioCyc/http://identifiers.org/biocyc/META:D-SORBITOL-6-P"/>
                  <rdf:li rdf:resource="http://identifiers.org/CHEBI/http://identifiers.org/chebi/CHEBI:9202"/>
                  <rdf:li rdf:resource="http://identifiers.org/Human Metabolome Database/http://identifiers.org/hmdb/HMDB05831"/>
                  <rdf:li rdf:resource="http://identifiers.org/KEGG Compound/http://identifiers.org/kegg.compound/C01096"/>
                  <rdf:li rdf:resource="http://identifiers.org/MetaNetX (MNX) Chemical/http://identifiers.org/metanetx.chemical/MNXM393"/>
                  <rdf:li rdf:resource="http://identifiers.org/SEED Compound/http://identifiers.org/seed.compound/cpd00804"/>
                </rdf:Bag>
              </bqbiol:is>
            </rdf:Description>
          </rdf:RDF>
        </sbml:annotation>
      </species>
      <species boundaryCondition="false" constant="false" hasOnlySubstanceUnits="false" id="M_fc1p_c" name="L-Fuculose 1-phosphate" metaid="M_fc1p_c">
        <sbml:annotation xmlns:sbml="http://www.sbml.org/sbml/level3/version1/core">
          <rdf:RDF xmlns:rdf="http://www.w3.org/1999/02/22-rdf-syntax-ns#">
            <rdf:Description rdf:about="#M_fc1p_c">
              <bqbiol:is xmlns:bqbiol="http://biomodels.net/biology-qualifiers/">
                <rdf:Bag>
                  <rdf:li rdf:resource="http://identifiers.org/BioCyc/http://identifiers.org/biocyc/META:FUCULOSE-1P"/>
                  <rdf:li rdf:resource="http://identifiers.org/CHEBI/http://identifiers.org/chebi/CHEBI:6220"/>
                  <rdf:li rdf:resource="http://identifiers.org/KEGG Compound/http://identifiers.org/kegg.compound/C01099"/>
                  <rdf:li rdf:resource="http://identifiers.org/MetaNetX (MNX) Chemical/http://identifiers.org/metanetx.chemical/MNXM1749"/>
                  <rdf:li rdf:resource="http://identifiers.org/SEED Compound/http://identifiers.org/seed.compound/cpd00806"/>
                </rdf:Bag>
              </bqbiol:is>
            </rdf:Description>
          </rdf:RDF>
        </sbml:annotation>
      </species>
      <species boundaryCondition="false" constant="false" hasOnlySubstanceUnits="false" id="M_lald__L_c" name="L-Lactaldehyde" metaid="M_lald__L_c" fbc:chemicalFormula="C3H6O2">
        <sbml:annotation xmlns:sbml="http://www.sbml.org/sbml/level3/version1/core">
          <rdf:RDF xmlns:rdf="http://www.w3.org/1999/02/22-rdf-syntax-ns#">
            <rdf:Description rdf:about="#M_lald__L_c">
              <bqbiol:is xmlns:bqbiol="http://biomodels.net/biology-qualifiers/">
                <rdf:Bag>
                  <rdf:li rdf:resource="http://identifiers.org/BioCyc/http://identifiers.org/biocyc/META:LACTALD"/>
                  <rdf:li rdf:resource="http://identifiers.org/CHEBI/http://identifiers.org/chebi/CHEBI:6349"/>
                  <rdf:li rdf:resource="http://identifiers.org/Human Metabolome Database/http://identifiers.org/hmdb/HMDB03052"/>
                  <rdf:li rdf:resource="http://identifiers.org/KEGG Compound/http://identifiers.org/kegg.compound/C05999"/>
                  <rdf:li rdf:resource="http://identifiers.org/MetaNetX (MNX) Chemical/http://identifiers.org/metanetx.chemical/MNXM2387"/>
                  <rdf:li rdf:resource="http://identifiers.org/SEED Compound/http://identifiers.org/seed.compound/cpd27393"/>
                </rdf:Bag>
              </bqbiol:is>
            </rdf:Description>
          </rdf:RDF>
        </sbml:annotation>
      </species>
      <species boundaryCondition="false" constant="false" hasOnlySubstanceUnits="false" id="M_udpgal_c" name="UDPgalactose" metaid="M_udpgal_c">
        <sbml:annotation xmlns:sbml="http://www.sbml.org/sbml/level3/version1/core">
          <rdf:RDF xmlns:rdf="http://www.w3.org/1999/02/22-rdf-syntax-ns#">
            <rdf:Description rdf:about="#M_udpgal_c">
              <bqbiol:is xmlns:bqbiol="http://biomodels.net/biology-qualifiers/">
                <rdf:Bag>
                  <rdf:li rdf:resource="http://identifiers.org/BioCyc/http://identifiers.org/biocyc/META:CPD-14553"/>
                  <rdf:li rdf:resource="http://identifiers.org/CHEBI/http://identifiers.org/chebi/CHEBI:9811"/>
                  <rdf:li rdf:resource="http://identifiers.org/Human Metabolome Database/http://identifiers.org/hmdb/HMDB62573"/>
                  <rdf:li rdf:resource="http://identifiers.org/KEGG Compound/http://identifiers.org/kegg.compound/G10609"/>
                  <rdf:li rdf:resource="http://identifiers.org/MetaNetX (MNX) Chemical/http://identifiers.org/metanetx.chemical/MNXM89795"/>
                  <rdf:li rdf:resource="http://identifiers.org/Reactome/http://www.reactome.org/content/detail/R-ALL-735682"/>
                  <rdf:li rdf:resource="http://identifiers.org/SEED Compound/http://identifiers.org/seed.compound/cpd30770"/>
                </rdf:Bag>
              </bqbiol:is>
            </rdf:Description>
          </rdf:RDF>
        </sbml:annotation>
      </species>
      <species boundaryCondition="false" constant="false" hasOnlySubstanceUnits="false" id="M_utp_c" name="UTP C9H11N2O15P3" metaid="M_utp_c">
        <sbml:annotation xmlns:sbml="http://www.sbml.org/sbml/level3/version1/core">
          <rdf:RDF xmlns:rdf="http://www.w3.org/1999/02/22-rdf-syntax-ns#">
            <rdf:Description rdf:about="#M_utp_c">
              <bqbiol:is xmlns:bqbiol="http://biomodels.net/biology-qualifiers/">
                <rdf:Bag>
                  <rdf:li rdf:resource="http://identifiers.org/BioCyc/http://identifiers.org/biocyc/META:UTP"/>
                  <rdf:li rdf:resource="http://identifiers.org/CHEBI/http://identifiers.org/chebi/CHEBI:9850"/>
                  <rdf:li rdf:resource="http://identifiers.org/KEGG Compound/http://identifiers.org/kegg.compound/C00075"/>
                  <rdf:li rdf:resource="http://identifiers.org/MetaNetX (MNX) Chemical/http://identifiers.org/metanetx.chemical/MNXM121"/>
                  <rdf:li rdf:resource="http://identifiers.org/Reactome/http://www.reactome.org/content/detail/R-ALL-29494"/>
                  <rdf:li rdf:resource="http://identifiers.org/SEED Compound/http://identifiers.org/seed.compound/cpd00062"/>
                </rdf:Bag>
              </bqbiol:is>
            </rdf:Description>
          </rdf:RDF>
        </sbml:annotation>
      </species>
      <species boundaryCondition="false" constant="false" hasOnlySubstanceUnits="false" id="M_glcurn_c" name="D Glucurone C6H8O6" metaid="M_glcurn_c">
        <sbml:annotation xmlns:sbml="http://www.sbml.org/sbml/level3/version1/core">
          <rdf:RDF xmlns:rdf="http://www.w3.org/1999/02/22-rdf-syntax-ns#">
            <rdf:Description rdf:about="#M_glcurn_c">
              <bqbiol:is xmlns:bqbiol="http://biomodels.net/biology-qualifiers/">
                <rdf:Bag>
                  <rdf:li rdf:resource="http://identifiers.org/BioCyc/http://identifiers.org/biocyc/META:D-GLUCURONOLACTONE"/>
                  <rdf:li rdf:resource="http://identifiers.org/CHEBI/http://identifiers.org/chebi/CHEBI:4181"/>
                  <rdf:li rdf:resource="http://identifiers.org/Human Metabolome Database/http://identifiers.org/hmdb/HMDB06355"/>
                  <rdf:li rdf:resource="http://identifiers.org/KEGG Compound/http://identifiers.org/kegg.compound/C02670"/>
                  <rdf:li rdf:resource="http://identifiers.org/KEGG Drug/http://identifiers.org/kegg.drug/D01800"/>
                  <rdf:li rdf:resource="http://identifiers.org/MetaNetX (MNX) Chemical/http://identifiers.org/metanetx.chemical/MNXM17108"/>
                  <rdf:li rdf:resource="http://identifiers.org/SEED Compound/http://identifiers.org/seed.compound/cpd01735"/>
                </rdf:Bag>
              </bqbiol:is>
            </rdf:Description>
          </rdf:RDF>
        </sbml:annotation>
      </species>
      <species boundaryCondition="false" constant="false" hasOnlySubstanceUnits="false" id="M_glcr_c" name="D-Glucarate" metaid="M_glcr_c">
        <sbml:annotation xmlns:sbml="http://www.sbml.org/sbml/level3/version1/core">
          <rdf:RDF xmlns:rdf="http://www.w3.org/1999/02/22-rdf-syntax-ns#">
            <rdf:Description rdf:about="#M_glcr_c">
              <bqbiol:is xmlns:bqbiol="http://biomodels.net/biology-qualifiers/">
                <rdf:Bag>
                  <rdf:li rdf:resource="http://identifiers.org/BioCyc/http://identifiers.org/biocyc/META:D-GLUCARATE"/>
                  <rdf:li rdf:resource="http://identifiers.org/CHEBI/http://identifiers.org/chebi/CHEBI:42731"/>
                  <rdf:li rdf:resource="http://identifiers.org/Human Metabolome Database/http://identifiers.org/hmdb/HMDB29881"/>
                  <rdf:li rdf:resource="http://identifiers.org/KEGG Compound/http://identifiers.org/kegg.compound/C00818"/>
                  <rdf:li rdf:resource="http://identifiers.org/LipidMaps/http://identifiers.org/lipidmaps/LMFA01170108"/>
                  <rdf:li rdf:resource="http://identifiers.org/MetaNetX (MNX) Chemical/http://identifiers.org/metanetx.chemical/MNXM744"/>
                  <rdf:li rdf:resource="http://identifiers.org/SEED Compound/http://identifiers.org/seed.compound/cpd00609"/>
                </rdf:Bag>
              </bqbiol:is>
            </rdf:Description>
          </rdf:RDF>
        </sbml:annotation>
      </species>
      <species boundaryCondition="false" constant="false" hasOnlySubstanceUnits="false" id="M_tre6p_c" name="Alpha,alpha'-Trehalose 6-phosphate" metaid="M_tre6p_c">
        <sbml:annotation xmlns:sbml="http://www.sbml.org/sbml/level3/version1/core">
          <rdf:RDF xmlns:rdf="http://www.w3.org/1999/02/22-rdf-syntax-ns#">
            <rdf:Description rdf:about="#M_tre6p_c">
              <bqbiol:is xmlns:bqbiol="http://biomodels.net/biology-qualifiers/">
                <rdf:Bag>
                  <rdf:li rdf:resource="http://identifiers.org/BioCyc/http://identifiers.org/biocyc/META:TREHALOSE-6P"/>
                  <rdf:li rdf:resource="http://identifiers.org/CHEBI/http://identifiers.org/chebi/CHEBI:58429"/>
                  <rdf:li rdf:resource="http://identifiers.org/Human Metabolome Database/http://identifiers.org/hmdb/HMDB01124"/>
                  <rdf:li rdf:resource="http://identifiers.org/KEGG Compound/http://identifiers.org/kegg.compound/G09795"/>
                  <rdf:li rdf:resource="http://identifiers.org/MetaNetX (MNX) Chemical/http://identifiers.org/metanetx.chemical/MNXM448"/>
                  <rdf:li rdf:resource="http://identifiers.org/Reactome/http://www.reactome.org/content/detail/R-ALL-868701"/>
                  <rdf:li rdf:resource="http://identifiers.org/SEED Compound/http://identifiers.org/seed.compound/cpd00523"/>
                </rdf:Bag>
              </bqbiol:is>
            </rdf:Description>
          </rdf:RDF>
        </sbml:annotation>
      </species>
      <species boundaryCondition="false" constant="false" hasOnlySubstanceUnits="false" id="M_udp_c" name="UDP C9H11N2O12P2" metaid="M_udp_c">
        <sbml:annotation xmlns:sbml="http://www.sbml.org/sbml/level3/version1/core">
          <rdf:RDF xmlns:rdf="http://www.w3.org/1999/02/22-rdf-syntax-ns#">
            <rdf:Description rdf:about="#M_udp_c">
              <bqbiol:is xmlns:bqbiol="http://biomodels.net/biology-qualifiers/">
                <rdf:Bag>
                  <rdf:li rdf:resource="http://identifiers.org/BioCyc/http://identifiers.org/biocyc/META:UDP"/>
                  <rdf:li rdf:resource="http://identifiers.org/CHEBI/http://identifiers.org/chebi/CHEBI:9802"/>
                  <rdf:li rdf:resource="http://identifiers.org/KEGG Compound/http://identifiers.org/kegg.compound/G10619"/>
                  <rdf:li rdf:resource="http://identifiers.org/MetaNetX (MNX) Chemical/http://identifiers.org/metanetx.chemical/MNXM17"/>
                  <rdf:li rdf:resource="http://identifiers.org/Reactome/http://www.reactome.org/content/detail/R-ALL-205687"/>
                  <rdf:li rdf:resource="http://identifiers.org/SEED Compound/http://identifiers.org/seed.compound/cpd00014"/>
                </rdf:Bag>
              </bqbiol:is>
            </rdf:Description>
          </rdf:RDF>
        </sbml:annotation>
      </species>
      <species boundaryCondition="false" constant="false" hasOnlySubstanceUnits="false" id="M_tre_c" name="Trehalose" metaid="M_tre_c">
        <sbml:annotation xmlns:sbml="http://www.sbml.org/sbml/level3/version1/core">
          <rdf:RDF xmlns:rdf="http://www.w3.org/1999/02/22-rdf-syntax-ns#">
            <rdf:Description rdf:about="#M_tre_c">
              <bqbiol:is xmlns:bqbiol="http://biomodels.net/biology-qualifiers/">
                <rdf:Bag>
                  <rdf:li rdf:resource="http://identifiers.org/BioCyc/http://identifiers.org/biocyc/META:TREHALOSE"/>
                  <rdf:li rdf:resource="http://identifiers.org/CHEBI/http://identifiers.org/chebi/CHEBI:46211"/>
                  <rdf:li rdf:resource="http://identifiers.org/Human Metabolome Database/http://identifiers.org/hmdb/HMDB00975"/>
                  <rdf:li rdf:resource="http://identifiers.org/KEGG Compound/http://identifiers.org/kegg.compound/G00293"/>
                  <rdf:li rdf:resource="http://identifiers.org/MetaNetX (MNX) Chemical/http://identifiers.org/metanetx.chemical/MNXM198"/>
                  <rdf:li rdf:resource="http://identifiers.org/Reactome/http://www.reactome.org/content/detail/R-ALL-868614"/>
                  <rdf:li rdf:resource="http://identifiers.org/SEED Compound/http://identifiers.org/seed.compound/cpd00794"/>
                </rdf:Bag>
              </bqbiol:is>
            </rdf:Description>
          </rdf:RDF>
        </sbml:annotation>
      </species>
      <species boundaryCondition="false" constant="false" hasOnlySubstanceUnits="false" id="M_gln__L_c" name="L-Glutamine" metaid="M_gln__L_c">
        <sbml:annotation xmlns:sbml="http://www.sbml.org/sbml/level3/version1/core">
          <rdf:RDF xmlns:rdf="http://www.w3.org/1999/02/22-rdf-syntax-ns#">
            <rdf:Description rdf:about="#M_gln__L_c">
              <bqbiol:is xmlns:bqbiol="http://biomodels.net/biology-qualifiers/">
                <rdf:Bag>
                  <rdf:li rdf:resource="http://identifiers.org/BioCyc/http://identifiers.org/biocyc/META:GLN"/>
                  <rdf:li rdf:resource="http://identifiers.org/CHEBI/http://identifiers.org/chebi/CHEBI:6227"/>
                  <rdf:li rdf:resource="http://identifiers.org/Human Metabolome Database/http://identifiers.org/hmdb/HMDB00641"/>
                  <rdf:li rdf:resource="http://identifiers.org/KEGG Compound/http://identifiers.org/kegg.compound/C00303"/>
                  <rdf:li rdf:resource="http://identifiers.org/KEGG Drug/http://identifiers.org/kegg.drug/D00015"/>
                  <rdf:li rdf:resource="http://identifiers.org/MetaNetX (MNX) Chemical/http://identifiers.org/metanetx.chemical/MNXM37"/>
                  <rdf:li rdf:resource="http://identifiers.org/Reactome/http://www.reactome.org/content/detail/R-ALL-29472"/>
                  <rdf:li rdf:resource="http://identifiers.org/SEED Compound/http://identifiers.org/seed.compound/cpd00253"/>
                </rdf:Bag>
              </bqbiol:is>
            </rdf:Description>
          </rdf:RDF>
        </sbml:annotation>
      </species>
      <species boundaryCondition="false" constant="false" hasOnlySubstanceUnits="false" id="M_gam6p_c" name="D-Glucosamine 6-phosphate" metaid="M_gam6p_c">
        <sbml:annotation xmlns:sbml="http://www.sbml.org/sbml/level3/version1/core">
          <rdf:RDF xmlns:rdf="http://www.w3.org/1999/02/22-rdf-syntax-ns#">
            <rdf:Description rdf:about="#M_gam6p_c">
              <bqbiol:is xmlns:bqbiol="http://biomodels.net/biology-qualifiers/">
                <rdf:Bag>
                  <rdf:li rdf:resource="http://identifiers.org/BioCyc/http://identifiers.org/biocyc/META:D-GLUCOSAMINE-6-P"/>
                  <rdf:li rdf:resource="http://identifiers.org/CHEBI/http://identifiers.org/chebi/CHEBI:58725"/>
                  <rdf:li rdf:resource="http://identifiers.org/KEGG Compound/http://identifiers.org/kegg.compound/C00352"/>
                  <rdf:li rdf:resource="http://identifiers.org/MetaNetX (MNX) Chemical/http://identifiers.org/metanetx.chemical/MNXM370"/>
                  <rdf:li rdf:resource="http://identifiers.org/SEED Compound/http://identifiers.org/seed.compound/cpd00288"/>
                </rdf:Bag>
              </bqbiol:is>
            </rdf:Description>
          </rdf:RDF>
        </sbml:annotation>
      </species>
      <species boundaryCondition="false" constant="false" hasOnlySubstanceUnits="false" id="M_glu__L_c" name="L-Glutamate" metaid="M_glu__L_c" fbc:chemicalFormula="C5H8NO4">
        <sbml:annotation xmlns:sbml="http://www.sbml.org/sbml/level3/version1/core">
          <rdf:RDF xmlns:rdf="http://www.w3.org/1999/02/22-rdf-syntax-ns#">
            <rdf:Description rdf:about="#M_glu__L_c">
              <bqbiol:is xmlns:bqbiol="http://biomodels.net/biology-qualifiers/">
                <rdf:Bag>
                  <rdf:li rdf:resource="http://identifiers.org/BioCyc/http://identifiers.org/biocyc/META:Glutamates"/>
                  <rdf:li rdf:resource="http://identifiers.org/CHEBI/http://identifiers.org/chebi/CHEBI:76051"/>
                  <rdf:li rdf:resource="http://identifiers.org/Human Metabolome Database/http://identifiers.org/hmdb/HMDB60475"/>
                  <rdf:li rdf:resource="http://identifiers.org/KEGG Compound/http://identifiers.org/kegg.compound/C00302"/>
                  <rdf:li rdf:resource="http://identifiers.org/KEGG Drug/http://identifiers.org/kegg.drug/D04341"/>
                  <rdf:li rdf:resource="http://identifiers.org/MetaNetX (MNX) Chemical/http://identifiers.org/metanetx.chemical/MNXM89557"/>
                  <rdf:li rdf:resource="http://identifiers.org/Reactome/http://www.reactome.org/content/detail/R-ALL-428614"/>
                  <rdf:li rdf:resource="http://identifiers.org/SEED Compound/http://identifiers.org/seed.compound/cpd27177"/>
                </rdf:Bag>
              </bqbiol:is>
            </rdf:Description>
          </rdf:RDF>
        </sbml:annotation>
      </species>
      <species boundaryCondition="false" constant="false" hasOnlySubstanceUnits="false" id="M_gam1p_c" name="D-Glucosamine 1-phosphate" metaid="M_gam1p_c">
        <sbml:annotation xmlns:sbml="http://www.sbml.org/sbml/level3/version1/core">
          <rdf:RDF xmlns:rdf="http://www.w3.org/1999/02/22-rdf-syntax-ns#">
            <rdf:Description rdf:about="#M_gam1p_c">
              <bqbiol:is xmlns:bqbiol="http://biomodels.net/biology-qualifiers/">
                <rdf:Bag>
                  <rdf:li rdf:resource="http://identifiers.org/BioCyc/http://identifiers.org/biocyc/META:GLUCOSAMINE-1P"/>
                  <rdf:li rdf:resource="http://identifiers.org/CHEBI/http://identifiers.org/chebi/CHEBI:58516"/>
                  <rdf:li rdf:resource="http://identifiers.org/KEGG Compound/http://identifiers.org/kegg.compound/C06156"/>
                  <rdf:li rdf:resource="http://identifiers.org/MetaNetX (MNX) Chemical/http://identifiers.org/metanetx.chemical/MNXM969"/>
                  <rdf:li rdf:resource="http://identifiers.org/SEED Compound/http://identifiers.org/seed.compound/cpd03671"/>
                </rdf:Bag>
              </bqbiol:is>
            </rdf:Description>
          </rdf:RDF>
        </sbml:annotation>
      </species>
      <species boundaryCondition="false" constant="false" hasOnlySubstanceUnits="false" id="M_acgam1p_c" name="N-Acetyl-D-glucosamine 1-phosphate" metaid="M_acgam1p_c">
        <sbml:annotation xmlns:sbml="http://www.sbml.org/sbml/level3/version1/core">
          <rdf:RDF xmlns:rdf="http://www.w3.org/1999/02/22-rdf-syntax-ns#">
            <rdf:Description rdf:about="#M_acgam1p_c">
              <bqbiol:is xmlns:bqbiol="http://biomodels.net/biology-qualifiers/">
                <rdf:Bag>
                  <rdf:li rdf:resource="http://identifiers.org/CHEBI/http://identifiers.org/chebi/CHEBI:7125"/>
                  <rdf:li rdf:resource="http://identifiers.org/KEGG Compound/http://identifiers.org/kegg.compound/C04256"/>
                  <rdf:li rdf:resource="http://identifiers.org/MetaNetX (MNX) Chemical/http://identifiers.org/metanetx.chemical/MNXM91871"/>
                  <rdf:li rdf:resource="http://identifiers.org/Reactome/http://www.reactome.org/content/detail/R-ALL-532204"/>
                  <rdf:li rdf:resource="http://identifiers.org/SEED Compound/http://identifiers.org/seed.compound/cpd02611"/>
                </rdf:Bag>
              </bqbiol:is>
            </rdf:Description>
          </rdf:RDF>
        </sbml:annotation>
      </species>
      <species boundaryCondition="false" constant="false" hasOnlySubstanceUnits="false" id="M_uacgam_c" name="UDP-N-acetyl-D-glucosamine" metaid="M_uacgam_c">
        <sbml:annotation xmlns:sbml="http://www.sbml.org/sbml/level3/version1/core">
          <rdf:RDF xmlns:rdf="http://www.w3.org/1999/02/22-rdf-syntax-ns#">
            <rdf:Description rdf:about="#M_uacgam_c">
              <bqbiol:is xmlns:bqbiol="http://biomodels.net/biology-qualifiers/">
                <rdf:Bag>
                  <rdf:li rdf:resource="http://identifiers.org/BioCyc/http://identifiers.org/biocyc/META:UDP-N-ACETYL-D-GLUCOSAMINE"/>
                  <rdf:li rdf:resource="http://identifiers.org/CHEBI/http://identifiers.org/chebi/CHEBI:9823"/>
                  <rdf:li rdf:resource="http://identifiers.org/Human Metabolome Database/http://identifiers.org/hmdb/HMDB62760"/>
                  <rdf:li rdf:resource="http://identifiers.org/KEGG Compound/http://identifiers.org/kegg.compound/G10610"/>
                  <rdf:li rdf:resource="http://identifiers.org/LipidMaps/http://identifiers.org/lipidmaps/LMSL01010002"/>
                  <rdf:li rdf:resource="http://identifiers.org/MetaNetX (MNX) Chemical/http://identifiers.org/metanetx.chemical/MNXM47"/>
                  <rdf:li rdf:resource="http://identifiers.org/Reactome/http://www.reactome.org/content/detail/R-ALL-914003"/>
                  <rdf:li rdf:resource="http://identifiers.org/SEED Compound/http://identifiers.org/seed.compound/cpd00037"/>
                </rdf:Bag>
              </bqbiol:is>
            </rdf:Description>
          </rdf:RDF>
        </sbml:annotation>
      </species>
      <species boundaryCondition="false" constant="false" hasOnlySubstanceUnits="false" id="M_acmana_c" name="N-Acetyl-D-mannosamine" metaid="M_acmana_c">
        <sbml:annotation xmlns:sbml="http://www.sbml.org/sbml/level3/version1/core">
          <rdf:RDF xmlns:rdf="http://www.w3.org/1999/02/22-rdf-syntax-ns#">
            <rdf:Description rdf:about="#M_acmana_c">
              <bqbiol:is xmlns:bqbiol="http://biomodels.net/biology-qualifiers/">
                <rdf:Bag>
                  <rdf:li rdf:resource="http://identifiers.org/BioCyc/http://identifiers.org/biocyc/META:N-acetyl-D-mannosamine"/>
                  <rdf:li rdf:resource="http://identifiers.org/CHEBI/http://identifiers.org/chebi/CHEBI:7141"/>
                  <rdf:li rdf:resource="http://identifiers.org/Human Metabolome Database/http://identifiers.org/hmdb/HMDB62724"/>
                  <rdf:li rdf:resource="http://identifiers.org/KEGG Compound/http://identifiers.org/kegg.compound/C00645"/>
                  <rdf:li rdf:resource="http://identifiers.org/MetaNetX (MNX) Chemical/http://identifiers.org/metanetx.chemical/MNXM2403"/>
                  <rdf:li rdf:resource="http://identifiers.org/Reactome/http://www.reactome.org/content/detail/R-ALL-4085214"/>
                  <rdf:li rdf:resource="http://identifiers.org/SEED Compound/http://identifiers.org/seed.compound/cpd00492"/>
                </rdf:Bag>
              </bqbiol:is>
            </rdf:Description>
          </rdf:RDF>
        </sbml:annotation>
      </species>
      <species boundaryCondition="false" constant="false" hasOnlySubstanceUnits="false" id="M_uacmam_c" name="UDP-N-acetyl-D-mannosamine" metaid="M_uacmam_c">
        <sbml:annotation xmlns:sbml="http://www.sbml.org/sbml/level3/version1/core">
          <rdf:RDF xmlns:rdf="http://www.w3.org/1999/02/22-rdf-syntax-ns#">
            <rdf:Description rdf:about="#M_uacmam_c">
              <bqbiol:is xmlns:bqbiol="http://biomodels.net/biology-qualifiers/">
                <rdf:Bag>
                  <rdf:li rdf:resource="http://identifiers.org/BioCyc/http://identifiers.org/biocyc/META:UDP-MANNAC"/>
                  <rdf:li rdf:resource="http://identifiers.org/CHEBI/http://identifiers.org/chebi/CHEBI:9824"/>
                  <rdf:li rdf:resource="http://identifiers.org/Human Metabolome Database/http://identifiers.org/hmdb/HMDB13112"/>
                  <rdf:li rdf:resource="http://identifiers.org/KEGG Compound/http://identifiers.org/kegg.compound/G11112"/>
                  <rdf:li rdf:resource="http://identifiers.org/MetaNetX (MNX) Chemical/http://identifiers.org/metanetx.chemical/MNXM932"/>
                  <rdf:li rdf:resource="http://identifiers.org/SEED Compound/http://identifiers.org/seed.compound/cpd00861"/>
                </rdf:Bag>
              </bqbiol:is>
            </rdf:Description>
          </rdf:RDF>
        </sbml:annotation>
      </species>
      <species boundaryCondition="false" constant="false" hasOnlySubstanceUnits="false" id="M_uacmamu_c" name="UDP-N-acetyl-D-mannosaminouronate" metaid="M_uacmamu_c">
        <sbml:annotation xmlns:sbml="http://www.sbml.org/sbml/level3/version1/core">
          <rdf:RDF xmlns:rdf="http://www.w3.org/1999/02/22-rdf-syntax-ns#">
            <rdf:Description rdf:about="#M_uacmamu_c">
              <bqbiol:is xmlns:bqbiol="http://biomodels.net/biology-qualifiers/">
                <rdf:Bag>
                  <rdf:li rdf:resource="http://identifiers.org/BioCyc/http://identifiers.org/biocyc/META:UDP-MANNACA"/>
                  <rdf:li rdf:resource="http://identifiers.org/CHEBI/http://identifiers.org/chebi/CHEBI:9825"/>
                  <rdf:li rdf:resource="http://identifiers.org/KEGG Compound/http://identifiers.org/kegg.compound/C06240"/>
                  <rdf:li rdf:resource="http://identifiers.org/MetaNetX (MNX) Chemical/http://identifiers.org/metanetx.chemical/MNXM97052"/>
                  <rdf:li rdf:resource="http://identifiers.org/SEED Compound/http://identifiers.org/seed.compound/cpd03732"/>
                </rdf:Bag>
              </bqbiol:is>
            </rdf:Description>
          </rdf:RDF>
        </sbml:annotation>
      </species>
      <species boundaryCondition="false" constant="false" hasOnlySubstanceUnits="false" id="M_uaccg_c" name="UDP-N-acetyl-3-O-(1-carboxyvinyl)-D-glucosamine" metaid="M_uaccg_c">
        <sbml:annotation xmlns:sbml="http://www.sbml.org/sbml/level3/version1/core">
          <rdf:RDF xmlns:rdf="http://www.w3.org/1999/02/22-rdf-syntax-ns#">
            <rdf:Description rdf:about="#M_uaccg_c">
              <bqbiol:is xmlns:bqbiol="http://biomodels.net/biology-qualifiers/">
                <rdf:Bag>
                  <rdf:li rdf:resource="http://identifiers.org/BioCyc/http://identifiers.org/biocyc/META:UDP-ACETYL-CARBOXYVINYL-GLUCOSAMINE"/>
                  <rdf:li rdf:resource="http://identifiers.org/CHEBI/http://identifiers.org/chebi/CHEBI:9818"/>
                  <rdf:li rdf:resource="http://identifiers.org/KEGG Compound/http://identifiers.org/kegg.compound/C04631"/>
                  <rdf:li rdf:resource="http://identifiers.org/MetaNetX (MNX) Chemical/http://identifiers.org/metanetx.chemical/MNXM1688"/>
                  <rdf:li rdf:resource="http://identifiers.org/SEED Compound/http://identifiers.org/seed.compound/cpd02820"/>
                </rdf:Bag>
              </bqbiol:is>
            </rdf:Description>
          </rdf:RDF>
        </sbml:annotation>
      </species>
      <species boundaryCondition="false" constant="false" hasOnlySubstanceUnits="false" id="M_uamr_c" name="UDP-N-acetylmuramate" metaid="M_uamr_c">
        <sbml:annotation xmlns:sbml="http://www.sbml.org/sbml/level3/version1/core">
          <rdf:RDF xmlns:rdf="http://www.w3.org/1999/02/22-rdf-syntax-ns#">
            <rdf:Description rdf:about="#M_uamr_c">
              <bqbiol:is xmlns:bqbiol="http://biomodels.net/biology-qualifiers/">
                <rdf:Bag>
                  <rdf:li rdf:resource="http://identifiers.org/BioCyc/http://identifiers.org/biocyc/META:UDP-N-ACETYLMURAMATE"/>
                  <rdf:li rdf:resource="http://identifiers.org/CHEBI/http://identifiers.org/chebi/CHEBI:9827"/>
                  <rdf:li rdf:resource="http://identifiers.org/KEGG Compound/http://identifiers.org/kegg.compound/C01050"/>
                  <rdf:li rdf:resource="http://identifiers.org/MetaNetX (MNX) Chemical/http://identifiers.org/metanetx.chemical/MNXM785"/>
                  <rdf:li rdf:resource="http://identifiers.org/SEED Compound/http://identifiers.org/seed.compound/cpd00773"/>
                </rdf:Bag>
              </bqbiol:is>
            </rdf:Description>
          </rdf:RDF>
        </sbml:annotation>
      </species>
      <species boundaryCondition="false" constant="false" hasOnlySubstanceUnits="false" id="M_chtbs_c" name="N,N'-diacetylchitobiose" metaid="M_chtbs_c">
        <sbml:annotation xmlns:sbml="http://www.sbml.org/sbml/level3/version1/core">
          <rdf:RDF xmlns:rdf="http://www.w3.org/1999/02/22-rdf-syntax-ns#">
            <rdf:Description rdf:about="#M_chtbs_c">
              <bqbiol:is xmlns:bqbiol="http://biomodels.net/biology-qualifiers/">
                <rdf:Bag>
                  <rdf:li rdf:resource="http://identifiers.org/BioCyc/http://identifiers.org/biocyc/META:CHITOBIOSE"/>
                  <rdf:li rdf:resource="http://identifiers.org/CHEBI/http://identifiers.org/chebi/CHEBI:701011"/>
                  <rdf:li rdf:resource="http://identifiers.org/Human Metabolome Database/http://identifiers.org/hmdb/HMDB62702"/>
                  <rdf:li rdf:resource="http://identifiers.org/KEGG Compound/http://identifiers.org/kegg.compound/G10336"/>
                  <rdf:li rdf:resource="http://identifiers.org/MetaNetX (MNX) Chemical/http://identifiers.org/metanetx.chemical/MNXM1680"/>
                  <rdf:li rdf:resource="http://identifiers.org/SEED Compound/http://identifiers.org/seed.compound/cpd01157"/>
                </rdf:Bag>
              </bqbiol:is>
            </rdf:Description>
          </rdf:RDF>
        </sbml:annotation>
      </species>
      <species boundaryCondition="false" constant="false" hasOnlySubstanceUnits="false" id="M_acgam_c" name="N-Acetyl-D-glucosamine" metaid="M_acgam_c">
        <sbml:annotation xmlns:sbml="http://www.sbml.org/sbml/level3/version1/core">
          <rdf:RDF xmlns:rdf="http://www.w3.org/1999/02/22-rdf-syntax-ns#">
            <rdf:Description rdf:about="#M_acgam_c">
              <bqbiol:is xmlns:bqbiol="http://biomodels.net/biology-qualifiers/">
                <rdf:Bag>
                  <rdf:li rdf:resource="http://identifiers.org/BioCyc/http://identifiers.org/biocyc/META:N-acetyl-D-glucosamine"/>
                  <rdf:li rdf:resource="http://identifiers.org/CHEBI/http://identifiers.org/chebi/CHEBI:7123"/>
                  <rdf:li rdf:resource="http://identifiers.org/Human Metabolome Database/http://identifiers.org/hmdb/HMDB62641"/>
                  <rdf:li rdf:resource="http://identifiers.org/KEGG Compound/http://identifiers.org/kegg.compound/C00140"/>
                  <rdf:li rdf:resource="http://identifiers.org/MetaNetX (MNX) Chemical/http://identifiers.org/metanetx.chemical/MNXM143"/>
                  <rdf:li rdf:resource="http://identifiers.org/Reactome/http://www.reactome.org/content/detail/R-ALL-2162231"/>
                  <rdf:li rdf:resource="http://identifiers.org/SEED Compound/http://identifiers.org/seed.compound/cpd27608"/>
                </rdf:Bag>
              </bqbiol:is>
            </rdf:Description>
          </rdf:RDF>
        </sbml:annotation>
      </species>
      <species boundaryCondition="false" constant="false" hasOnlySubstanceUnits="false" id="M_uacgala_c" name="UDP N acetyl D galactosamine C17H25N3O17P2" metaid="M_uacgala_c">
        <sbml:annotation xmlns:sbml="http://www.sbml.org/sbml/level3/version1/core">
          <rdf:RDF xmlns:rdf="http://www.w3.org/1999/02/22-rdf-syntax-ns#">
            <rdf:Description rdf:about="#M_uacgala_c">
              <bqbiol:is xmlns:bqbiol="http://biomodels.net/biology-qualifiers/">
                <rdf:Bag>
                  <rdf:li rdf:resource="http://identifiers.org/MetaNetX (MNX) Chemical/http://identifiers.org/metanetx.chemical/MNXM163914"/>
                </rdf:Bag>
              </bqbiol:is>
            </rdf:Description>
          </rdf:RDF>
        </sbml:annotation>
      </species>
      <species boundaryCondition="false" constant="false" hasOnlySubstanceUnits="false" id="M_dtdpglu_c" name="DTDPglucose" metaid="M_dtdpglu_c">
        <sbml:annotation xmlns:sbml="http://www.sbml.org/sbml/level3/version1/core">
          <rdf:RDF xmlns:rdf="http://www.w3.org/1999/02/22-rdf-syntax-ns#">
            <rdf:Description rdf:about="#M_dtdpglu_c">
              <bqbiol:is xmlns:bqbiol="http://biomodels.net/biology-qualifiers/">
                <rdf:Bag>
                  <rdf:li rdf:resource="http://identifiers.org/BioCyc/http://identifiers.org/biocyc/META:DTDP-D-GLUCOSE"/>
                  <rdf:li rdf:resource="http://identifiers.org/CHEBI/http://identifiers.org/chebi/CHEBI:57477"/>
                  <rdf:li rdf:resource="http://identifiers.org/Human Metabolome Database/http://identifiers.org/hmdb/HMDB62805"/>
                  <rdf:li rdf:resource="http://identifiers.org/KEGG Compound/http://identifiers.org/kegg.compound/C00842"/>
                  <rdf:li rdf:resource="http://identifiers.org/MetaNetX (MNX) Chemical/http://identifiers.org/metanetx.chemical/MNXM1376"/>
                  <rdf:li rdf:resource="http://identifiers.org/SEED Compound/http://identifiers.org/seed.compound/cpd00626"/>
                </rdf:Bag>
              </bqbiol:is>
            </rdf:Description>
          </rdf:RDF>
        </sbml:annotation>
      </species>
      <species boundaryCondition="false" constant="false" hasOnlySubstanceUnits="false" id="M_dttp_c" name="DTTP C10H13N2O14P3" metaid="M_dttp_c">
        <sbml:annotation xmlns:sbml="http://www.sbml.org/sbml/level3/version1/core">
          <rdf:RDF xmlns:rdf="http://www.w3.org/1999/02/22-rdf-syntax-ns#">
            <rdf:Description rdf:about="#M_dttp_c">
              <bqbiol:is xmlns:bqbiol="http://biomodels.net/biology-qualifiers/">
                <rdf:Bag>
                  <rdf:li rdf:resource="http://identifiers.org/BioCyc/http://identifiers.org/biocyc/META:TTP"/>
                  <rdf:li rdf:resource="http://identifiers.org/CHEBI/http://identifiers.org/chebi/CHEBI:58370"/>
                  <rdf:li rdf:resource="http://identifiers.org/KEGG Compound/http://identifiers.org/kegg.compound/C00459"/>
                  <rdf:li rdf:resource="http://identifiers.org/MetaNetX (MNX) Chemical/http://identifiers.org/metanetx.chemical/MNXM394"/>
                  <rdf:li rdf:resource="http://identifiers.org/SEED Compound/http://identifiers.org/seed.compound/cpd00357"/>
                </rdf:Bag>
              </bqbiol:is>
            </rdf:Description>
          </rdf:RDF>
        </sbml:annotation>
      </species>
      <species boundaryCondition="false" constant="false" hasOnlySubstanceUnits="false" id="M_dtdp4d6dg_c" name="DTDP-4-dehydro-6-deoxy-D-glucose" metaid="M_dtdp4d6dg_c">
        <sbml:annotation xmlns:sbml="http://www.sbml.org/sbml/level3/version1/core">
          <rdf:RDF xmlns:rdf="http://www.w3.org/1999/02/22-rdf-syntax-ns#">
            <rdf:Description rdf:about="#M_dtdp4d6dg_c">
              <bqbiol:is xmlns:bqbiol="http://biomodels.net/biology-qualifiers/">
                <rdf:Bag>
                  <rdf:li rdf:resource="http://identifiers.org/BioCyc/http://identifiers.org/biocyc/META:DTDP-DEOH-DEOXY-GLUCOSE"/>
                  <rdf:li rdf:resource="http://identifiers.org/CHEBI/http://identifiers.org/chebi/CHEBI:62829"/>
                  <rdf:li rdf:resource="http://identifiers.org/Human Metabolome Database/http://identifiers.org/hmdb/HMDB60081"/>
                  <rdf:li rdf:resource="http://identifiers.org/KEGG Compound/http://identifiers.org/kegg.compound/C11907"/>
                  <rdf:li rdf:resource="http://identifiers.org/MetaNetX (MNX) Chemical/http://identifiers.org/metanetx.chemical/MNXM451"/>
                  <rdf:li rdf:resource="http://identifiers.org/SEED Compound/http://identifiers.org/seed.compound/cpd00521"/>
                </rdf:Bag>
              </bqbiol:is>
            </rdf:Description>
          </rdf:RDF>
        </sbml:annotation>
      </species>
      <species boundaryCondition="false" constant="false" hasOnlySubstanceUnits="false" id="M_dtdp4d6dm_c" name="DTDP-4-dehydro-6-deoxy-L-mannose" metaid="M_dtdp4d6dm_c">
        <sbml:annotation xmlns:sbml="http://www.sbml.org/sbml/level3/version1/core">
          <rdf:RDF xmlns:rdf="http://www.w3.org/1999/02/22-rdf-syntax-ns#">
            <rdf:Description rdf:about="#M_dtdp4d6dm_c">
              <bqbiol:is xmlns:bqbiol="http://biomodels.net/biology-qualifiers/">
                <rdf:Bag>
                  <rdf:li rdf:resource="http://identifiers.org/BioCyc/http://identifiers.org/biocyc/META:DTDP-DEOH-DEOXY-MANNOSE"/>
                  <rdf:li rdf:resource="http://identifiers.org/CHEBI/http://identifiers.org/chebi/CHEBI:62830"/>
                  <rdf:li rdf:resource="http://identifiers.org/KEGG Compound/http://identifiers.org/kegg.compound/C00688"/>
                  <rdf:li rdf:resource="http://identifiers.org/MetaNetX (MNX) Chemical/http://identifiers.org/metanetx.chemical/MNXM2371"/>
                  <rdf:li rdf:resource="http://identifiers.org/SEED Compound/http://identifiers.org/seed.compound/cpd08300"/>
                </rdf:Bag>
              </bqbiol:is>
            </rdf:Description>
          </rdf:RDF>
        </sbml:annotation>
      </species>
      <species boundaryCondition="false" constant="false" hasOnlySubstanceUnits="false" id="M_dtdprmn_c" name="DTDP-L-rhamnose" metaid="M_dtdprmn_c">
        <sbml:annotation xmlns:sbml="http://www.sbml.org/sbml/level3/version1/core">
          <rdf:RDF xmlns:rdf="http://www.w3.org/1999/02/22-rdf-syntax-ns#">
            <rdf:Description rdf:about="#M_dtdprmn_c">
              <bqbiol:is xmlns:bqbiol="http://biomodels.net/biology-qualifiers/">
                <rdf:Bag>
                  <rdf:li rdf:resource="http://identifiers.org/BioCyc/http://identifiers.org/biocyc/META:DTDP-RHAMNOSE"/>
                  <rdf:li rdf:resource="http://identifiers.org/CHEBI/http://identifiers.org/chebi/CHEBI:61119"/>
                  <rdf:li rdf:resource="http://identifiers.org/KEGG Compound/http://identifiers.org/kegg.compound/C03319"/>
                  <rdf:li rdf:resource="http://identifiers.org/MetaNetX (MNX) Chemical/http://identifiers.org/metanetx.chemical/MNXM899"/>
                  <rdf:li rdf:resource="http://identifiers.org/SEED Compound/http://identifiers.org/seed.compound/cpd02113"/>
                </rdf:Bag>
              </bqbiol:is>
            </rdf:Description>
          </rdf:RDF>
        </sbml:annotation>
      </species>
      <species boundaryCondition="false" constant="false" hasOnlySubstanceUnits="false" id="M_lac__D_c" name="D-Lactate" metaid="M_lac__D_c" fbc:chemicalFormula="C3H5O3">
        <sbml:annotation xmlns:sbml="http://www.sbml.org/sbml/level3/version1/core">
          <rdf:RDF xmlns:rdf="http://www.w3.org/1999/02/22-rdf-syntax-ns#">
            <rdf:Description rdf:about="#M_lac__D_c">
              <bqbiol:is xmlns:bqbiol="http://biomodels.net/biology-qualifiers/">
                <rdf:Bag>
                  <rdf:li rdf:resource="http://identifiers.org/BioCyc/http://identifiers.org/biocyc/META:D-LACTATE"/>
                  <rdf:li rdf:resource="http://identifiers.org/CHEBI/http://identifiers.org/chebi/CHEBI:43701"/>
                  <rdf:li rdf:resource="http://identifiers.org/Human Metabolome Database/http://identifiers.org/hmdb/HMDB01311"/>
                  <rdf:li rdf:resource="http://identifiers.org/KEGG Compound/http://identifiers.org/kegg.compound/C00256"/>
                  <rdf:li rdf:resource="http://identifiers.org/MetaNetX (MNX) Chemical/http://identifiers.org/metanetx.chemical/MNXM285"/>
                  <rdf:li rdf:resource="http://identifiers.org/SEED Compound/http://identifiers.org/seed.compound/cpd00221"/>
                </rdf:Bag>
              </bqbiol:is>
            </rdf:Description>
          </rdf:RDF>
        </sbml:annotation>
      </species>
      <species boundaryCondition="false" constant="false" hasOnlySubstanceUnits="false" id="M_actp_c" name="Acetyl phosphate" metaid="M_actp_c">
        <sbml:annotation xmlns:sbml="http://www.sbml.org/sbml/level3/version1/core">
          <rdf:RDF xmlns:rdf="http://www.w3.org/1999/02/22-rdf-syntax-ns#">
            <rdf:Description rdf:about="#M_actp_c">
              <bqbiol:is xmlns:bqbiol="http://biomodels.net/biology-qualifiers/">
                <rdf:Bag>
                  <rdf:li rdf:resource="http://identifiers.org/BioCyc/http://identifiers.org/biocyc/META:ACETYL-P"/>
                  <rdf:li rdf:resource="http://identifiers.org/CHEBI/http://identifiers.org/chebi/CHEBI:46262"/>
                  <rdf:li rdf:resource="http://identifiers.org/Human Metabolome Database/http://identifiers.org/hmdb/HMDB01494"/>
                  <rdf:li rdf:resource="http://identifiers.org/KEGG Compound/http://identifiers.org/kegg.compound/C00227"/>
                  <rdf:li rdf:resource="http://identifiers.org/MetaNetX (MNX) Chemical/http://identifiers.org/metanetx.chemical/MNXM280"/>
                  <rdf:li rdf:resource="http://identifiers.org/SEED Compound/http://identifiers.org/seed.compound/cpd00196"/>
                </rdf:Bag>
              </bqbiol:is>
            </rdf:Description>
          </rdf:RDF>
        </sbml:annotation>
      </species>
      <species boundaryCondition="false" constant="false" hasOnlySubstanceUnits="false" id="M_glx_c" name="Glyoxylate" metaid="M_glx_c">
        <sbml:annotation xmlns:sbml="http://www.sbml.org/sbml/level3/version1/core">
          <rdf:RDF xmlns:rdf="http://www.w3.org/1999/02/22-rdf-syntax-ns#">
            <rdf:Description rdf:about="#M_glx_c">
              <bqbiol:is xmlns:bqbiol="http://biomodels.net/biology-qualifiers/">
                <rdf:Bag>
                  <rdf:li rdf:resource="http://identifiers.org/BioCyc/http://identifiers.org/biocyc/META:GLYOX"/>
                  <rdf:li rdf:resource="http://identifiers.org/CHEBI/http://identifiers.org/chebi/CHEBI:5509"/>
                  <rdf:li rdf:resource="http://identifiers.org/Human Metabolome Database/http://identifiers.org/hmdb/HMDB00119"/>
                  <rdf:li rdf:resource="http://identifiers.org/KEGG Compound/http://identifiers.org/kegg.compound/C00048"/>
                  <rdf:li rdf:resource="http://identifiers.org/MetaNetX (MNX) Chemical/http://identifiers.org/metanetx.chemical/MNXM69"/>
                  <rdf:li rdf:resource="http://identifiers.org/Reactome/http://www.reactome.org/content/detail/R-ALL-904849"/>
                  <rdf:li rdf:resource="http://identifiers.org/SEED Compound/http://identifiers.org/seed.compound/cpd00040"/>
                </rdf:Bag>
              </bqbiol:is>
            </rdf:Description>
          </rdf:RDF>
        </sbml:annotation>
      </species>
      <species boundaryCondition="false" constant="false" hasOnlySubstanceUnits="false" id="M_aacoa_c" name="Acetoacetyl-CoA" metaid="M_aacoa_c">
        <sbml:annotation xmlns:sbml="http://www.sbml.org/sbml/level3/version1/core">
          <rdf:RDF xmlns:rdf="http://www.w3.org/1999/02/22-rdf-syntax-ns#">
            <rdf:Description rdf:about="#M_aacoa_c">
              <bqbiol:is xmlns:bqbiol="http://biomodels.net/biology-qualifiers/">
                <rdf:Bag>
                  <rdf:li rdf:resource="http://identifiers.org/BioCyc/http://identifiers.org/biocyc/META:ACETOACETYL-COA"/>
                  <rdf:li rdf:resource="http://identifiers.org/CHEBI/http://identifiers.org/chebi/CHEBI:57286"/>
                  <rdf:li rdf:resource="http://identifiers.org/Human Metabolome Database/http://identifiers.org/hmdb/HMDB11665"/>
                  <rdf:li rdf:resource="http://identifiers.org/KEGG Compound/http://identifiers.org/kegg.compound/C00332"/>
                  <rdf:li rdf:resource="http://identifiers.org/LipidMaps/http://identifiers.org/lipidmaps/LMFA07050030"/>
                  <rdf:li rdf:resource="http://identifiers.org/MetaNetX (MNX) Chemical/http://identifiers.org/metanetx.chemical/MNXM133"/>
                  <rdf:li rdf:resource="http://identifiers.org/Reactome/http://www.reactome.org/content/detail/R-ALL-73871"/>
                  <rdf:li rdf:resource="http://identifiers.org/SEED Compound/http://identifiers.org/seed.compound/cpd00279"/>
                </rdf:Bag>
              </bqbiol:is>
            </rdf:Description>
          </rdf:RDF>
        </sbml:annotation>
      </species>
      <species boundaryCondition="false" constant="false" hasOnlySubstanceUnits="false" id="M_mthgxl_c" name="Methylglyoxal" metaid="M_mthgxl_c">
        <sbml:annotation xmlns:sbml="http://www.sbml.org/sbml/level3/version1/core">
          <rdf:RDF xmlns:rdf="http://www.w3.org/1999/02/22-rdf-syntax-ns#">
            <rdf:Description rdf:about="#M_mthgxl_c">
              <bqbiol:is xmlns:bqbiol="http://biomodels.net/biology-qualifiers/">
                <rdf:Bag>
                  <rdf:li rdf:resource="http://identifiers.org/BioCyc/http://identifiers.org/biocyc/META:METHYL-GLYOXAL"/>
                  <rdf:li rdf:resource="http://identifiers.org/CHEBI/http://identifiers.org/chebi/CHEBI:6875"/>
                  <rdf:li rdf:resource="http://identifiers.org/Human Metabolome Database/http://identifiers.org/hmdb/HMDB01167"/>
                  <rdf:li rdf:resource="http://identifiers.org/KEGG Compound/http://identifiers.org/kegg.compound/C00546"/>
                  <rdf:li rdf:resource="http://identifiers.org/MetaNetX (MNX) Chemical/http://identifiers.org/metanetx.chemical/MNXM310"/>
                  <rdf:li rdf:resource="http://identifiers.org/Reactome/http://www.reactome.org/content/detail/R-ALL-5694074"/>
                  <rdf:li rdf:resource="http://identifiers.org/SEED Compound/http://identifiers.org/seed.compound/cpd22830"/>
                </rdf:Bag>
              </bqbiol:is>
            </rdf:Description>
          </rdf:RDF>
        </sbml:annotation>
      </species>
      <species boundaryCondition="false" constant="false" hasOnlySubstanceUnits="false" id="M_gthrd_c" name="Reduced glutathione" metaid="M_gthrd_c">
        <sbml:annotation xmlns:sbml="http://www.sbml.org/sbml/level3/version1/core">
          <rdf:RDF xmlns:rdf="http://www.w3.org/1999/02/22-rdf-syntax-ns#">
            <rdf:Description rdf:about="#M_gthrd_c">
              <bqbiol:is xmlns:bqbiol="http://biomodels.net/biology-qualifiers/">
                <rdf:Bag>
                  <rdf:li rdf:resource="http://identifiers.org/BioCyc/http://identifiers.org/biocyc/META:GLUTATHIONE"/>
                  <rdf:li rdf:resource="http://identifiers.org/CHEBI/http://identifiers.org/chebi/CHEBI:57925"/>
                  <rdf:li rdf:resource="http://identifiers.org/Human Metabolome Database/http://identifiers.org/hmdb/HMDB62697"/>
                  <rdf:li rdf:resource="http://identifiers.org/KEGG Compound/http://identifiers.org/kegg.compound/C00051"/>
                  <rdf:li rdf:resource="http://identifiers.org/KEGG Drug/http://identifiers.org/kegg.drug/D00014"/>
                  <rdf:li rdf:resource="http://identifiers.org/MetaNetX (MNX) Chemical/http://identifiers.org/metanetx.chemical/MNXM57"/>
                  <rdf:li rdf:resource="http://identifiers.org/Reactome/http://www.reactome.org/content/detail/R-ALL-29450"/>
                  <rdf:li rdf:resource="http://identifiers.org/SEED Compound/http://identifiers.org/seed.compound/cpd00042"/>
                </rdf:Bag>
              </bqbiol:is>
            </rdf:Description>
          </rdf:RDF>
        </sbml:annotation>
      </species>
      <species boundaryCondition="false" constant="false" hasOnlySubstanceUnits="false" id="M_lgt__S_c" name="(R)-S-Lactoylglutathione" metaid="M_lgt__S_c" fbc:chemicalFormula="C13H20N3O8S">
        <sbml:annotation xmlns:sbml="http://www.sbml.org/sbml/level3/version1/core">
          <rdf:RDF xmlns:rdf="http://www.w3.org/1999/02/22-rdf-syntax-ns#">
            <rdf:Description rdf:about="#M_lgt__S_c">
              <bqbiol:is xmlns:bqbiol="http://biomodels.net/biology-qualifiers/">
                <rdf:Bag>
                  <rdf:li rdf:resource="http://identifiers.org/BioCyc/http://identifiers.org/biocyc/META:S-LACTOYL-GLUTATHIONE"/>
                  <rdf:li rdf:resource="http://identifiers.org/CHEBI/http://identifiers.org/chebi/CHEBI:57474"/>
                  <rdf:li rdf:resource="http://identifiers.org/Human Metabolome Database/http://identifiers.org/hmdb/HMDB62624"/>
                  <rdf:li rdf:resource="http://identifiers.org/KEGG Compound/http://identifiers.org/kegg.compound/C03451"/>
                  <rdf:li rdf:resource="http://identifiers.org/MetaNetX (MNX) Chemical/http://identifiers.org/metanetx.chemical/MNXM1253"/>
                  <rdf:li rdf:resource="http://identifiers.org/Reactome/http://www.reactome.org/content/detail/R-ALL-5694130"/>
                  <rdf:li rdf:resource="http://identifiers.org/SEED Compound/http://identifiers.org/seed.compound/cpd02182"/>
                </rdf:Bag>
              </bqbiol:is>
            </rdf:Description>
          </rdf:RDF>
        </sbml:annotation>
      </species>
      <species boundaryCondition="false" constant="false" hasOnlySubstanceUnits="false" id="M_lac__L_c" name="L-Lactate" metaid="M_lac__L_c">
        <sbml:annotation xmlns:sbml="http://www.sbml.org/sbml/level3/version1/core">
          <rdf:RDF xmlns:rdf="http://www.w3.org/1999/02/22-rdf-syntax-ns#">
            <rdf:Description rdf:about="#M_lac__L_c">
              <bqbiol:is xmlns:bqbiol="http://biomodels.net/biology-qualifiers/">
                <rdf:Bag>
                  <rdf:li rdf:resource="http://identifiers.org/BioCyc/http://identifiers.org/biocyc/META:L-LACTATE"/>
                  <rdf:li rdf:resource="http://identifiers.org/CHEBI/http://identifiers.org/chebi/CHEBI:422"/>
                  <rdf:li rdf:resource="http://identifiers.org/Human Metabolome Database/http://identifiers.org/hmdb/HMDB62492"/>
                  <rdf:li rdf:resource="http://identifiers.org/KEGG Compound/http://identifiers.org/kegg.compound/C00186"/>
                  <rdf:li rdf:resource="http://identifiers.org/MetaNetX (MNX) Chemical/http://identifiers.org/metanetx.chemical/MNXM179"/>
                  <rdf:li rdf:resource="http://identifiers.org/Reactome/http://www.reactome.org/content/detail/R-ALL-6807616"/>
                  <rdf:li rdf:resource="http://identifiers.org/SEED Compound/http://identifiers.org/seed.compound/cpd00159"/>
                </rdf:Bag>
              </bqbiol:is>
            </rdf:Description>
          </rdf:RDF>
        </sbml:annotation>
      </species>
      <species boundaryCondition="false" constant="false" hasOnlySubstanceUnits="false" id="M_3mob_c" name="3-Methyl-2-oxobutanoate" metaid="M_3mob_c">
        <sbml:annotation xmlns:sbml="http://www.sbml.org/sbml/level3/version1/core">
          <rdf:RDF xmlns:rdf="http://www.w3.org/1999/02/22-rdf-syntax-ns#">
            <rdf:Description rdf:about="#M_3mob_c">
              <bqbiol:is xmlns:bqbiol="http://biomodels.net/biology-qualifiers/">
                <rdf:Bag>
                  <rdf:li rdf:resource="http://identifiers.org/BioCyc/http://identifiers.org/biocyc/META:2-KETO-ISOVALERATE"/>
                  <rdf:li rdf:resource="http://identifiers.org/CHEBI/http://identifiers.org/chebi/CHEBI:43714"/>
                  <rdf:li rdf:resource="http://identifiers.org/KEGG Compound/http://identifiers.org/kegg.compound/C00141"/>
                  <rdf:li rdf:resource="http://identifiers.org/LipidMaps/http://identifiers.org/lipidmaps/LMFA01020274"/>
                  <rdf:li rdf:resource="http://identifiers.org/MetaNetX (MNX) Chemical/http://identifiers.org/metanetx.chemical/MNXM238"/>
                  <rdf:li rdf:resource="http://identifiers.org/SEED Compound/http://identifiers.org/seed.compound/cpd00123"/>
                </rdf:Bag>
              </bqbiol:is>
            </rdf:Description>
          </rdf:RDF>
        </sbml:annotation>
      </species>
      <species boundaryCondition="false" constant="false" hasOnlySubstanceUnits="false" id="M_3c3hmp_c" name="3-Carboxy-3-hydroxy-4-methylpentanoate" metaid="M_3c3hmp_c">
        <sbml:annotation xmlns:sbml="http://www.sbml.org/sbml/level3/version1/core">
          <rdf:RDF xmlns:rdf="http://www.w3.org/1999/02/22-rdf-syntax-ns#">
            <rdf:Description rdf:about="#M_3c3hmp_c">
              <bqbiol:is xmlns:bqbiol="http://biomodels.net/biology-qualifiers/">
                <rdf:Bag>
                  <rdf:li rdf:resource="http://identifiers.org/BioCyc/http://identifiers.org/biocyc/META:3-CARBOXY-3-HYDROXY-ISOCAPROATE"/>
                  <rdf:li rdf:resource="http://identifiers.org/CHEBI/http://identifiers.org/chebi/CHEBI:35128"/>
                  <rdf:li rdf:resource="http://identifiers.org/KEGG Compound/http://identifiers.org/kegg.compound/C02504"/>
                  <rdf:li rdf:resource="http://identifiers.org/LipidMaps/http://identifiers.org/lipidmaps/LMFA01170083"/>
                  <rdf:li rdf:resource="http://identifiers.org/MetaNetX (MNX) Chemical/http://identifiers.org/metanetx.chemical/MNXM985"/>
                  <rdf:li rdf:resource="http://identifiers.org/SEED Compound/http://identifiers.org/seed.compound/cpd01646"/>
                </rdf:Bag>
              </bqbiol:is>
            </rdf:Description>
          </rdf:RDF>
        </sbml:annotation>
      </species>
      <species boundaryCondition="false" constant="false" hasOnlySubstanceUnits="false" id="M_gdp_c" name="GDP C10H12N5O11P2" metaid="M_gdp_c">
        <sbml:annotation xmlns:sbml="http://www.sbml.org/sbml/level3/version1/core">
          <rdf:RDF xmlns:rdf="http://www.w3.org/1999/02/22-rdf-syntax-ns#">
            <rdf:Description rdf:about="#M_gdp_c">
              <bqbiol:is xmlns:bqbiol="http://biomodels.net/biology-qualifiers/">
                <rdf:Bag>
                  <rdf:li rdf:resource="http://identifiers.org/BioCyc/http://identifiers.org/biocyc/META:GDP"/>
                  <rdf:li rdf:resource="http://identifiers.org/CHEBI/http://identifiers.org/chebi/CHEBI:65180"/>
                  <rdf:li rdf:resource="http://identifiers.org/KEGG Compound/http://identifiers.org/kegg.compound/G10620"/>
                  <rdf:li rdf:resource="http://identifiers.org/MetaNetX (MNX) Chemical/http://identifiers.org/metanetx.chemical/MNXM30"/>
                  <rdf:li rdf:resource="http://identifiers.org/Reactome/http://www.reactome.org/content/detail/R-ALL-29420"/>
                  <rdf:li rdf:resource="http://identifiers.org/SEED Compound/http://identifiers.org/seed.compound/cpd00031"/>
                </rdf:Bag>
              </bqbiol:is>
            </rdf:Description>
          </rdf:RDF>
        </sbml:annotation>
      </species>
      <species boundaryCondition="false" constant="false" hasOnlySubstanceUnits="false" id="M_for_c" name="Formate" metaid="M_for_c">
        <sbml:annotation xmlns:sbml="http://www.sbml.org/sbml/level3/version1/core">
          <rdf:RDF xmlns:rdf="http://www.w3.org/1999/02/22-rdf-syntax-ns#">
            <rdf:Description rdf:about="#M_for_c">
              <bqbiol:is xmlns:bqbiol="http://biomodels.net/biology-qualifiers/">
                <rdf:Bag>
                  <rdf:li rdf:resource="http://identifiers.org/BioCyc/http://identifiers.org/biocyc/META:FORMATE"/>
                  <rdf:li rdf:resource="http://identifiers.org/CHEBI/http://identifiers.org/chebi/CHEBI:5145"/>
                  <rdf:li rdf:resource="http://identifiers.org/Human Metabolome Database/http://identifiers.org/hmdb/HMDB00142"/>
                  <rdf:li rdf:resource="http://identifiers.org/KEGG Compound/http://identifiers.org/kegg.compound/C00058"/>
                  <rdf:li rdf:resource="http://identifiers.org/MetaNetX (MNX) Chemical/http://identifiers.org/metanetx.chemical/MNXM39"/>
                  <rdf:li rdf:resource="http://identifiers.org/Reactome/http://www.reactome.org/content/detail/R-ALL-6801451"/>
                  <rdf:li rdf:resource="http://identifiers.org/SEED Compound/http://identifiers.org/seed.compound/cpd22511"/>
                </rdf:Bag>
              </bqbiol:is>
            </rdf:Description>
          </rdf:RDF>
        </sbml:annotation>
      </species>
      <species boundaryCondition="false" constant="false" hasOnlySubstanceUnits="false" id="M_glyclt_c" name="Glycolate C2H3O3" metaid="M_glyclt_c">
        <sbml:annotation xmlns:sbml="http://www.sbml.org/sbml/level3/version1/core">
          <rdf:RDF xmlns:rdf="http://www.w3.org/1999/02/22-rdf-syntax-ns#">
            <rdf:Description rdf:about="#M_glyclt_c">
              <bqbiol:is xmlns:bqbiol="http://biomodels.net/biology-qualifiers/">
                <rdf:Bag>
                  <rdf:li rdf:resource="http://identifiers.org/BioCyc/http://identifiers.org/biocyc/META:GLYCOLLATE"/>
                  <rdf:li rdf:resource="http://identifiers.org/CHEBI/http://identifiers.org/chebi/CHEBI:5475"/>
                  <rdf:li rdf:resource="http://identifiers.org/Human Metabolome Database/http://identifiers.org/hmdb/HMDB03035"/>
                  <rdf:li rdf:resource="http://identifiers.org/KEGG Compound/http://identifiers.org/kegg.compound/C00160"/>
                  <rdf:li rdf:resource="http://identifiers.org/MetaNetX (MNX) Chemical/http://identifiers.org/metanetx.chemical/MNXM222"/>
                  <rdf:li rdf:resource="http://identifiers.org/Reactome/http://www.reactome.org/content/detail/R-ALL-389822"/>
                  <rdf:li rdf:resource="http://identifiers.org/SEED Compound/http://identifiers.org/seed.compound/cpd12347"/>
                </rdf:Bag>
              </bqbiol:is>
            </rdf:Description>
          </rdf:RDF>
        </sbml:annotation>
      </species>
      <species boundaryCondition="false" constant="false" hasOnlySubstanceUnits="false" id="M_gcald_c" name="Glycolaldehyde" metaid="M_gcald_c">
        <sbml:annotation xmlns:sbml="http://www.sbml.org/sbml/level3/version1/core">
          <rdf:RDF xmlns:rdf="http://www.w3.org/1999/02/22-rdf-syntax-ns#">
            <rdf:Description rdf:about="#M_gcald_c">
              <bqbiol:is xmlns:bqbiol="http://biomodels.net/biology-qualifiers/">
                <rdf:Bag>
                  <rdf:li rdf:resource="http://identifiers.org/BioCyc/http://identifiers.org/biocyc/META:GLYCOLALDEHYDE"/>
                  <rdf:li rdf:resource="http://identifiers.org/CHEBI/http://identifiers.org/chebi/CHEBI:5474"/>
                  <rdf:li rdf:resource="http://identifiers.org/Human Metabolome Database/http://identifiers.org/hmdb/HMDB03344"/>
                  <rdf:li rdf:resource="http://identifiers.org/KEGG Compound/http://identifiers.org/kegg.compound/C00266"/>
                  <rdf:li rdf:resource="http://identifiers.org/MetaNetX (MNX) Chemical/http://identifiers.org/metanetx.chemical/MNXM349"/>
                  <rdf:li rdf:resource="http://identifiers.org/SEED Compound/http://identifiers.org/seed.compound/cpd00229"/>
                </rdf:Bag>
              </bqbiol:is>
            </rdf:Description>
          </rdf:RDF>
        </sbml:annotation>
      </species>
      <species boundaryCondition="false" constant="false" hasOnlySubstanceUnits="false" id="M_2pglyc_c" name="2-Phosphoglycolate" metaid="M_2pglyc_c">
        <sbml:annotation xmlns:sbml="http://www.sbml.org/sbml/level3/version1/core">
          <rdf:RDF xmlns:rdf="http://www.w3.org/1999/02/22-rdf-syntax-ns#">
            <rdf:Description rdf:about="#M_2pglyc_c">
              <bqbiol:is xmlns:bqbiol="http://biomodels.net/biology-qualifiers/">
                <rdf:Bag>
                  <rdf:li rdf:resource="http://identifiers.org/BioCyc/http://identifiers.org/biocyc/META:CPD-67"/>
                  <rdf:li rdf:resource="http://identifiers.org/CHEBI/http://identifiers.org/chebi/CHEBI:58033"/>
                  <rdf:li rdf:resource="http://identifiers.org/KEGG Compound/http://identifiers.org/kegg.compound/C00988"/>
                  <rdf:li rdf:resource="http://identifiers.org/MetaNetX (MNX) Chemical/http://identifiers.org/metanetx.chemical/MNXM2074"/>
                  <rdf:li rdf:resource="http://identifiers.org/SEED Compound/http://identifiers.org/seed.compound/cpd00727"/>
                </rdf:Bag>
              </bqbiol:is>
            </rdf:Description>
          </rdf:RDF>
        </sbml:annotation>
      </species>
      <species boundaryCondition="false" constant="false" hasOnlySubstanceUnits="false" id="M_2h3oppan_c" name="2-Hydroxy-3-oxopropanoate" metaid="M_2h3oppan_c">
        <sbml:annotation xmlns:sbml="http://www.sbml.org/sbml/level3/version1/core">
          <rdf:RDF xmlns:rdf="http://www.w3.org/1999/02/22-rdf-syntax-ns#">
            <rdf:Description rdf:about="#M_2h3oppan_c">
              <bqbiol:is xmlns:bqbiol="http://biomodels.net/biology-qualifiers/">
                <rdf:Bag>
                  <rdf:li rdf:resource="http://identifiers.org/BioCyc/http://identifiers.org/biocyc/META:TARTRONATE-S-ALD"/>
                  <rdf:li rdf:resource="http://identifiers.org/CHEBI/http://identifiers.org/chebi/CHEBI:57978"/>
                  <rdf:li rdf:resource="http://identifiers.org/Human Metabolome Database/http://identifiers.org/hmdb/HMDB06938"/>
                  <rdf:li rdf:resource="http://identifiers.org/KEGG Compound/http://identifiers.org/kegg.compound/C01146"/>
                  <rdf:li rdf:resource="http://identifiers.org/MetaNetX (MNX) Chemical/http://identifiers.org/metanetx.chemical/MNXM475"/>
                  <rdf:li rdf:resource="http://identifiers.org/SEED Compound/http://identifiers.org/seed.compound/cpd00843"/>
                </rdf:Bag>
              </bqbiol:is>
            </rdf:Description>
          </rdf:RDF>
        </sbml:annotation>
      </species>
      <species boundaryCondition="false" constant="false" hasOnlySubstanceUnits="false" id="M_glyc__R_c" name="(R)-Glycerate" metaid="M_glyc__R_c">
        <sbml:annotation xmlns:sbml="http://www.sbml.org/sbml/level3/version1/core">
          <rdf:RDF xmlns:rdf="http://www.w3.org/1999/02/22-rdf-syntax-ns#">
            <rdf:Description rdf:about="#M_glyc__R_c">
              <bqbiol:is xmlns:bqbiol="http://biomodels.net/biology-qualifiers/">
                <rdf:Bag>
                  <rdf:li rdf:resource="http://identifiers.org/BioCyc/http://identifiers.org/biocyc/META:GLYCERATE"/>
                  <rdf:li rdf:resource="http://identifiers.org/CHEBI/http://identifiers.org/chebi/CHEBI:41990"/>
                  <rdf:li rdf:resource="http://identifiers.org/Human Metabolome Database/http://identifiers.org/hmdb/HMDB00139"/>
                  <rdf:li rdf:resource="http://identifiers.org/KEGG Compound/http://identifiers.org/kegg.compound/C00258"/>
                  <rdf:li rdf:resource="http://identifiers.org/MetaNetX (MNX) Chemical/http://identifiers.org/metanetx.chemical/MNXM189"/>
                  <rdf:li rdf:resource="http://identifiers.org/Reactome/http://www.reactome.org/content/detail/R-ALL-6799497"/>
                  <rdf:li rdf:resource="http://identifiers.org/SEED Compound/http://identifiers.org/seed.compound/cpd00223"/>
                </rdf:Bag>
              </bqbiol:is>
            </rdf:Description>
          </rdf:RDF>
        </sbml:annotation>
      </species>
      <species boundaryCondition="false" constant="false" hasOnlySubstanceUnits="false" id="M_oxglyc_c" name="Oxaloglycolate C4H2O6" metaid="M_oxglyc_c">
        <sbml:annotation xmlns:sbml="http://www.sbml.org/sbml/level3/version1/core">
          <rdf:RDF xmlns:rdf="http://www.w3.org/1999/02/22-rdf-syntax-ns#">
            <rdf:Description rdf:about="#M_oxglyc_c">
              <bqbiol:is xmlns:bqbiol="http://biomodels.net/biology-qualifiers/">
                <rdf:Bag>
                  <rdf:li rdf:resource="http://identifiers.org/BioCyc/http://identifiers.org/biocyc/META:CPD-66"/>
                  <rdf:li rdf:resource="http://identifiers.org/CHEBI/http://identifiers.org/chebi/CHEBI:58265"/>
                  <rdf:li rdf:resource="http://identifiers.org/Human Metabolome Database/http://identifiers.org/hmdb/HMDB02050"/>
                  <rdf:li rdf:resource="http://identifiers.org/KEGG Compound/http://identifiers.org/kegg.compound/C03459"/>
                  <rdf:li rdf:resource="http://identifiers.org/LipidMaps/http://identifiers.org/lipidmaps/LMFA01060194"/>
                  <rdf:li rdf:resource="http://identifiers.org/MetaNetX (MNX) Chemical/http://identifiers.org/metanetx.chemical/MNXM523"/>
                  <rdf:li rdf:resource="http://identifiers.org/SEED Compound/http://identifiers.org/seed.compound/cpd02186"/>
                </rdf:Bag>
              </bqbiol:is>
            </rdf:Description>
          </rdf:RDF>
        </sbml:annotation>
      </species>
      <species boundaryCondition="false" constant="false" hasOnlySubstanceUnits="false" id="M_tartr__L_c" name="L-tartrate" metaid="M_tartr__L_c">
        <sbml:annotation xmlns:sbml="http://www.sbml.org/sbml/level3/version1/core">
          <rdf:RDF xmlns:rdf="http://www.w3.org/1999/02/22-rdf-syntax-ns#">
            <rdf:Description rdf:about="#M_tartr__L_c">
              <bqbiol:is xmlns:bqbiol="http://biomodels.net/biology-qualifiers/">
                <rdf:Bag>
                  <rdf:li rdf:resource="http://identifiers.org/BioCyc/http://identifiers.org/biocyc/META:TARTRATE"/>
                  <rdf:li rdf:resource="http://identifiers.org/CHEBI/http://identifiers.org/chebi/CHEBI:45866"/>
                  <rdf:li rdf:resource="http://identifiers.org/Human Metabolome Database/http://identifiers.org/hmdb/HMDB00956"/>
                  <rdf:li rdf:resource="http://identifiers.org/KEGG Compound/http://identifiers.org/kegg.compound/C00898"/>
                  <rdf:li rdf:resource="http://identifiers.org/KEGG Drug/http://identifiers.org/kegg.drug/D00103"/>
                  <rdf:li rdf:resource="http://identifiers.org/MetaNetX (MNX) Chemical/http://identifiers.org/metanetx.chemical/MNXM816"/>
                  <rdf:li rdf:resource="http://identifiers.org/SEED Compound/http://identifiers.org/seed.compound/cpd00666"/>
                </rdf:Bag>
              </bqbiol:is>
            </rdf:Description>
          </rdf:RDF>
        </sbml:annotation>
      </species>
      <species boundaryCondition="false" constant="false" hasOnlySubstanceUnits="false" id="M_tartr__M_c" name="Meso Tartaric acid C4H4O6" metaid="M_tartr__M_c">
        <sbml:annotation xmlns:sbml="http://www.sbml.org/sbml/level3/version1/core">
          <rdf:RDF xmlns:rdf="http://www.w3.org/1999/02/22-rdf-syntax-ns#">
            <rdf:Description rdf:about="#M_tartr__M_c">
              <bqbiol:is xmlns:bqbiol="http://biomodels.net/biology-qualifiers/">
                <rdf:Bag>
                  <rdf:li rdf:resource="http://identifiers.org/BioCyc/http://identifiers.org/biocyc/META:MESO-TARTRATE"/>
                  <rdf:li rdf:resource="http://identifiers.org/CHEBI/http://identifiers.org/chebi/CHEBI:48931"/>
                  <rdf:li rdf:resource="http://identifiers.org/KEGG Compound/http://identifiers.org/kegg.compound/C00552"/>
                  <rdf:li rdf:resource="http://identifiers.org/MetaNetX (MNX) Chemical/http://identifiers.org/metanetx.chemical/MNXM1031"/>
                  <rdf:li rdf:resource="http://identifiers.org/SEED Compound/http://identifiers.org/seed.compound/cpd00432"/>
                </rdf:Bag>
              </bqbiol:is>
            </rdf:Description>
          </rdf:RDF>
        </sbml:annotation>
      </species>
      <species boundaryCondition="false" constant="false" hasOnlySubstanceUnits="false" id="M_hpyr_c" name="Hydroxypyruvate" metaid="M_hpyr_c">
        <sbml:annotation xmlns:sbml="http://www.sbml.org/sbml/level3/version1/core">
          <rdf:RDF xmlns:rdf="http://www.w3.org/1999/02/22-rdf-syntax-ns#">
            <rdf:Description rdf:about="#M_hpyr_c">
              <bqbiol:is xmlns:bqbiol="http://biomodels.net/biology-qualifiers/">
                <rdf:Bag>
                  <rdf:li rdf:resource="http://identifiers.org/BioCyc/http://identifiers.org/biocyc/META:OH-PYR"/>
                  <rdf:li rdf:resource="http://identifiers.org/CHEBI/http://identifiers.org/chebi/CHEBI:5813"/>
                  <rdf:li rdf:resource="http://identifiers.org/Human Metabolome Database/http://identifiers.org/hmdb/HMDB01352"/>
                  <rdf:li rdf:resource="http://identifiers.org/KEGG Compound/http://identifiers.org/kegg.compound/C00168"/>
                  <rdf:li rdf:resource="http://identifiers.org/MetaNetX (MNX) Chemical/http://identifiers.org/metanetx.chemical/MNXM392"/>
                  <rdf:li rdf:resource="http://identifiers.org/SEED Compound/http://identifiers.org/seed.compound/cpd00145"/>
                </rdf:Bag>
              </bqbiol:is>
            </rdf:Description>
          </rdf:RDF>
        </sbml:annotation>
      </species>
      <species boundaryCondition="false" constant="false" hasOnlySubstanceUnits="false" id="M_prpncoa_c" name="Propenoyl-CoA" metaid="M_prpncoa_c">
        <sbml:annotation xmlns:sbml="http://www.sbml.org/sbml/level3/version1/core">
          <rdf:RDF xmlns:rdf="http://www.w3.org/1999/02/22-rdf-syntax-ns#">
            <rdf:Description rdf:about="#M_prpncoa_c">
              <bqbiol:is xmlns:bqbiol="http://biomodels.net/biology-qualifiers/">
                <rdf:Bag>
                  <rdf:li rdf:resource="http://identifiers.org/BioCyc/http://identifiers.org/biocyc/META:ACRYLYL-COA"/>
                  <rdf:li rdf:resource="http://identifiers.org/CHEBI/http://identifiers.org/chebi/CHEBI:8488"/>
                  <rdf:li rdf:resource="http://identifiers.org/Human Metabolome Database/http://identifiers.org/hmdb/HMDB06507"/>
                  <rdf:li rdf:resource="http://identifiers.org/KEGG Compound/http://identifiers.org/kegg.compound/C00894"/>
                  <rdf:li rdf:resource="http://identifiers.org/LipidMaps/http://identifiers.org/lipidmaps/LMFA07050283"/>
                  <rdf:li rdf:resource="http://identifiers.org/MetaNetX (MNX) Chemical/http://identifiers.org/metanetx.chemical/MNXM650"/>
                  <rdf:li rdf:resource="http://identifiers.org/SEED Compound/http://identifiers.org/seed.compound/cpd00663"/>
                </rdf:Bag>
              </bqbiol:is>
            </rdf:Description>
          </rdf:RDF>
        </sbml:annotation>
      </species>
      <species boundaryCondition="false" constant="false" hasOnlySubstanceUnits="false" id="M_3hpcoa_c" name="3-Hydroxypropionyl-CoA" metaid="M_3hpcoa_c">
        <sbml:annotation xmlns:sbml="http://www.sbml.org/sbml/level3/version1/core">
          <rdf:RDF xmlns:rdf="http://www.w3.org/1999/02/22-rdf-syntax-ns#">
            <rdf:Description rdf:about="#M_3hpcoa_c">
              <bqbiol:is xmlns:bqbiol="http://biomodels.net/biology-qualifiers/">
                <rdf:Bag>
                  <rdf:li rdf:resource="http://identifiers.org/BioCyc/http://identifiers.org/biocyc/META:3-HYDROXY-PROPIONYL-COA"/>
                  <rdf:li rdf:resource="http://identifiers.org/CHEBI/http://identifiers.org/chebi/CHEBI:58528"/>
                  <rdf:li rdf:resource="http://identifiers.org/Human Metabolome Database/http://identifiers.org/hmdb/HMDB62572"/>
                  <rdf:li rdf:resource="http://identifiers.org/KEGG Compound/http://identifiers.org/kegg.compound/C05668"/>
                  <rdf:li rdf:resource="http://identifiers.org/LipidMaps/http://identifiers.org/lipidmaps/LMFA07050226"/>
                  <rdf:li rdf:resource="http://identifiers.org/MetaNetX (MNX) Chemical/http://identifiers.org/metanetx.chemical/MNXM1263"/>
                  <rdf:li rdf:resource="http://identifiers.org/SEED Compound/http://identifiers.org/seed.compound/cpd03375"/>
                </rdf:Bag>
              </bqbiol:is>
            </rdf:Description>
          </rdf:RDF>
        </sbml:annotation>
      </species>
      <species boundaryCondition="false" constant="false" hasOnlySubstanceUnits="false" id="M_ppap_c" name="Propanoyl phosphate" metaid="M_ppap_c">
        <sbml:annotation xmlns:sbml="http://www.sbml.org/sbml/level3/version1/core">
          <rdf:RDF xmlns:rdf="http://www.w3.org/1999/02/22-rdf-syntax-ns#">
            <rdf:Description rdf:about="#M_ppap_c">
              <bqbiol:is xmlns:bqbiol="http://biomodels.net/biology-qualifiers/">
                <rdf:Bag>
                  <rdf:li rdf:resource="http://identifiers.org/BioCyc/http://identifiers.org/biocyc/META:PROPIONYL-P"/>
                  <rdf:li rdf:resource="http://identifiers.org/CHEBI/http://identifiers.org/chebi/CHEBI:8478"/>
                  <rdf:li rdf:resource="http://identifiers.org/KEGG Compound/http://identifiers.org/kegg.compound/C02876"/>
                  <rdf:li rdf:resource="http://identifiers.org/MetaNetX (MNX) Chemical/http://identifiers.org/metanetx.chemical/MNXM1499"/>
                  <rdf:li rdf:resource="http://identifiers.org/SEED Compound/http://identifiers.org/seed.compound/cpd01844"/>
                </rdf:Bag>
              </bqbiol:is>
            </rdf:Description>
          </rdf:RDF>
        </sbml:annotation>
      </species>
      <species boundaryCondition="false" constant="false" hasOnlySubstanceUnits="false" id="M_ppa_c" name="Propionate (n-C3:0)" metaid="M_ppa_c">
        <sbml:annotation xmlns:sbml="http://www.sbml.org/sbml/level3/version1/core">
          <rdf:RDF xmlns:rdf="http://www.w3.org/1999/02/22-rdf-syntax-ns#">
            <rdf:Description rdf:about="#M_ppa_c">
              <bqbiol:is xmlns:bqbiol="http://biomodels.net/biology-qualifiers/">
                <rdf:Bag>
                  <rdf:li rdf:resource="http://identifiers.org/MetaNetX (MNX) Chemical/http://identifiers.org/metanetx.chemical/MNXM162260"/>
                </rdf:Bag>
              </bqbiol:is>
            </rdf:Description>
          </rdf:RDF>
        </sbml:annotation>
      </species>
      <species boundaryCondition="false" constant="false" hasOnlySubstanceUnits="false" id="M_ppcoa_c" name="Propanoyl-CoA" metaid="M_ppcoa_c">
        <sbml:annotation xmlns:sbml="http://www.sbml.org/sbml/level3/version1/core">
          <rdf:RDF xmlns:rdf="http://www.w3.org/1999/02/22-rdf-syntax-ns#">
            <rdf:Description rdf:about="#M_ppcoa_c">
              <bqbiol:is xmlns:bqbiol="http://biomodels.net/biology-qualifiers/">
                <rdf:Bag>
                  <rdf:li rdf:resource="http://identifiers.org/BioCyc/http://identifiers.org/biocyc/META:PROPIONYL-COA"/>
                  <rdf:li rdf:resource="http://identifiers.org/CHEBI/http://identifiers.org/chebi/CHEBI:8479"/>
                  <rdf:li rdf:resource="http://identifiers.org/Human Metabolome Database/http://identifiers.org/hmdb/HMDB01275"/>
                  <rdf:li rdf:resource="http://identifiers.org/KEGG Compound/http://identifiers.org/kegg.compound/C00100"/>
                  <rdf:li rdf:resource="http://identifiers.org/LipidMaps/http://identifiers.org/lipidmaps/LMFA07050364"/>
                  <rdf:li rdf:resource="http://identifiers.org/MetaNetX (MNX) Chemical/http://identifiers.org/metanetx.chemical/MNXM86"/>
                  <rdf:li rdf:resource="http://identifiers.org/Reactome/http://www.reactome.org/content/detail/R-ALL-70843"/>
                  <rdf:li rdf:resource="http://identifiers.org/SEED Compound/http://identifiers.org/seed.compound/cpd12196"/>
                </rdf:Bag>
              </bqbiol:is>
            </rdf:Description>
          </rdf:RDF>
        </sbml:annotation>
      </species>
      <species boundaryCondition="false" constant="false" hasOnlySubstanceUnits="false" id="M_2mcit_c" name="2-Methylcitrate" metaid="M_2mcit_c">
        <sbml:annotation xmlns:sbml="http://www.sbml.org/sbml/level3/version1/core">
          <rdf:RDF xmlns:rdf="http://www.w3.org/1999/02/22-rdf-syntax-ns#">
            <rdf:Description rdf:about="#M_2mcit_c">
              <bqbiol:is xmlns:bqbiol="http://biomodels.net/biology-qualifiers/">
                <rdf:Bag>
                  <rdf:li rdf:resource="http://identifiers.org/BioCyc/http://identifiers.org/biocyc/META:CPD-622"/>
                  <rdf:li rdf:resource="http://identifiers.org/CHEBI/http://identifiers.org/chebi/CHEBI:58853"/>
                  <rdf:li rdf:resource="http://identifiers.org/Human Metabolome Database/http://identifiers.org/hmdb/HMDB03610"/>
                  <rdf:li rdf:resource="http://identifiers.org/KEGG Compound/http://identifiers.org/kegg.compound/C02225"/>
                  <rdf:li rdf:resource="http://identifiers.org/LipidMaps/http://identifiers.org/lipidmaps/LMFA01050442"/>
                  <rdf:li rdf:resource="http://identifiers.org/MetaNetX (MNX) Chemical/http://identifiers.org/metanetx.chemical/MNXM90279"/>
                  <rdf:li rdf:resource="http://identifiers.org/SEED Compound/http://identifiers.org/seed.compound/cpd24620"/>
                </rdf:Bag>
              </bqbiol:is>
            </rdf:Description>
          </rdf:RDF>
        </sbml:annotation>
      </species>
      <species boundaryCondition="false" constant="false" hasOnlySubstanceUnits="false" id="M_micit_c" name="Methylisocitrate" metaid="M_micit_c">
        <sbml:annotation xmlns:sbml="http://www.sbml.org/sbml/level3/version1/core">
          <rdf:RDF xmlns:rdf="http://www.w3.org/1999/02/22-rdf-syntax-ns#">
            <rdf:Description rdf:about="#M_micit_c">
              <bqbiol:is xmlns:bqbiol="http://biomodels.net/biology-qualifiers/">
                <rdf:Bag>
                  <rdf:li rdf:resource="http://identifiers.org/BioCyc/http://identifiers.org/biocyc/META:CPD-618"/>
                  <rdf:li rdf:resource="http://identifiers.org/CHEBI/http://identifiers.org/chebi/CHEBI:57429"/>
                  <rdf:li rdf:resource="http://identifiers.org/KEGG Compound/http://identifiers.org/kegg.compound/C04593"/>
                  <rdf:li rdf:resource="http://identifiers.org/LipidMaps/http://identifiers.org/lipidmaps/LMFA01050444"/>
                  <rdf:li rdf:resource="http://identifiers.org/MetaNetX (MNX) Chemical/http://identifiers.org/metanetx.chemical/MNXM1694"/>
                  <rdf:li rdf:resource="http://identifiers.org/SEED Compound/http://identifiers.org/seed.compound/cpd02799"/>
                </rdf:Bag>
              </bqbiol:is>
            </rdf:Description>
          </rdf:RDF>
        </sbml:annotation>
      </species>
      <species boundaryCondition="false" constant="false" hasOnlySubstanceUnits="false" id="M_alac__S_c" name="(S)-2-Acetolactate" metaid="M_alac__S_c" fbc:chemicalFormula="C5H7O4">
        <sbml:annotation xmlns:sbml="http://www.sbml.org/sbml/level3/version1/core">
          <rdf:RDF xmlns:rdf="http://www.w3.org/1999/02/22-rdf-syntax-ns#">
            <rdf:Description rdf:about="#M_alac__S_c">
              <bqbiol:is xmlns:bqbiol="http://biomodels.net/biology-qualifiers/">
                <rdf:Bag>
                  <rdf:li rdf:resource="http://identifiers.org/BioCyc/http://identifiers.org/biocyc/META:2-ACETO-LACTATE"/>
                  <rdf:li rdf:resource="http://identifiers.org/CHEBI/http://identifiers.org/chebi/CHEBI:58476"/>
                  <rdf:li rdf:resource="http://identifiers.org/Human Metabolome Database/http://identifiers.org/hmdb/HMDB06855"/>
                  <rdf:li rdf:resource="http://identifiers.org/KEGG Compound/http://identifiers.org/kegg.compound/C06010"/>
                  <rdf:li rdf:resource="http://identifiers.org/LipidMaps/http://identifiers.org/lipidmaps/LMFA01050460"/>
                  <rdf:li rdf:resource="http://identifiers.org/MetaNetX (MNX) Chemical/http://identifiers.org/metanetx.chemical/MNXM114079"/>
                  <rdf:li rdf:resource="http://identifiers.org/SEED Compound/http://identifiers.org/seed.compound/cpd19047"/>
                </rdf:Bag>
              </bqbiol:is>
            </rdf:Description>
          </rdf:RDF>
        </sbml:annotation>
      </species>
      <species boundaryCondition="false" constant="false" hasOnlySubstanceUnits="false" id="M_actn__R_c" name=" R  Acetoin C4H8O2" metaid="M_actn__R_c">
        <sbml:annotation xmlns:sbml="http://www.sbml.org/sbml/level3/version1/core">
          <rdf:RDF xmlns:rdf="http://www.w3.org/1999/02/22-rdf-syntax-ns#">
            <rdf:Description rdf:about="#M_actn__R_c">
              <bqbiol:is xmlns:bqbiol="http://biomodels.net/biology-qualifiers/">
                <rdf:Bag>
                  <rdf:li rdf:resource="http://identifiers.org/BioCyc/http://identifiers.org/biocyc/META:CPD-10353"/>
                  <rdf:li rdf:resource="http://identifiers.org/CHEBI/http://identifiers.org/chebi/CHEBI:43026"/>
                  <rdf:li rdf:resource="http://identifiers.org/KEGG Compound/http://identifiers.org/kegg.compound/C00810"/>
                  <rdf:li rdf:resource="http://identifiers.org/LipidMaps/http://identifiers.org/lipidmaps/LMFA12000064"/>
                  <rdf:li rdf:resource="http://identifiers.org/MetaNetX (MNX) Chemical/http://identifiers.org/metanetx.chemical/MNXM664"/>
                  <rdf:li rdf:resource="http://identifiers.org/SEED Compound/http://identifiers.org/seed.compound/cpd19008"/>
                </rdf:Bag>
              </bqbiol:is>
            </rdf:Description>
          </rdf:RDF>
        </sbml:annotation>
      </species>
      <species boundaryCondition="false" constant="false" hasOnlySubstanceUnits="false" id="M_hco3_c" name="Bicarbonate" metaid="M_hco3_c">
        <sbml:annotation xmlns:sbml="http://www.sbml.org/sbml/level3/version1/core">
          <rdf:RDF xmlns:rdf="http://www.w3.org/1999/02/22-rdf-syntax-ns#">
            <rdf:Description rdf:about="#M_hco3_c">
              <bqbiol:is xmlns:bqbiol="http://biomodels.net/biology-qualifiers/">
                <rdf:Bag>
                  <rdf:li rdf:resource="http://identifiers.org/BioCyc/http://identifiers.org/biocyc/META:HCO3"/>
                  <rdf:li rdf:resource="http://identifiers.org/CHEBI/http://identifiers.org/chebi/CHEBI:5589"/>
                  <rdf:li rdf:resource="http://identifiers.org/Human Metabolome Database/http://identifiers.org/hmdb/HMDB31453"/>
                  <rdf:li rdf:resource="http://identifiers.org/KEGG Compound/http://identifiers.org/kegg.compound/C12893"/>
                  <rdf:li rdf:resource="http://identifiers.org/MetaNetX (MNX) Chemical/http://identifiers.org/metanetx.chemical/MNXM60"/>
                  <rdf:li rdf:resource="http://identifiers.org/Reactome/http://www.reactome.org/content/detail/R-ALL-425425"/>
                  <rdf:li rdf:resource="http://identifiers.org/SEED Compound/http://identifiers.org/seed.compound/cpd00242"/>
                </rdf:Bag>
              </bqbiol:is>
            </rdf:Description>
          </rdf:RDF>
        </sbml:annotation>
      </species>
      <species boundaryCondition="false" constant="false" hasOnlySubstanceUnits="false" id="M_mmcoa__S_c" name="(S)-Methylmalonyl-CoA" metaid="M_mmcoa__S_c" fbc:chemicalFormula="C25H35N7O19P3S">
        <sbml:annotation xmlns:sbml="http://www.sbml.org/sbml/level3/version1/core">
          <rdf:RDF xmlns:rdf="http://www.w3.org/1999/02/22-rdf-syntax-ns#">
            <rdf:Description rdf:about="#M_mmcoa__S_c">
              <bqbiol:is xmlns:bqbiol="http://biomodels.net/biology-qualifiers/">
                <rdf:Bag>
                  <rdf:li rdf:resource="http://identifiers.org/BioCyc/http://identifiers.org/biocyc/META:D-METHYL-MALONYL-COA"/>
                  <rdf:li rdf:resource="http://identifiers.org/CHEBI/http://identifiers.org/chebi/CHEBI:57327"/>
                  <rdf:li rdf:resource="http://identifiers.org/Human Metabolome Database/http://identifiers.org/hmdb/HMDB02310"/>
                  <rdf:li rdf:resource="http://identifiers.org/KEGG Compound/http://identifiers.org/kegg.compound/C00683"/>
                  <rdf:li rdf:resource="http://identifiers.org/LipidMaps/http://identifiers.org/lipidmaps/LMFA07050164"/>
                  <rdf:li rdf:resource="http://identifiers.org/MetaNetX (MNX) Chemical/http://identifiers.org/metanetx.chemical/MNXM89955"/>
                  <rdf:li rdf:resource="http://identifiers.org/Reactome/http://www.reactome.org/content/detail/R-ALL-71019"/>
                  <rdf:li rdf:resource="http://identifiers.org/SEED Compound/http://identifiers.org/seed.compound/cpd29701"/>
                </rdf:Bag>
              </bqbiol:is>
            </rdf:Description>
          </rdf:RDF>
        </sbml:annotation>
      </species>
      <species boundaryCondition="false" constant="false" hasOnlySubstanceUnits="false" id="M_3hbcoa_c" name="(S)-3-Hydroxybutanoyl-CoA" metaid="M_3hbcoa_c">
        <sbml:annotation xmlns:sbml="http://www.sbml.org/sbml/level3/version1/core">
          <rdf:RDF xmlns:rdf="http://www.w3.org/1999/02/22-rdf-syntax-ns#">
            <rdf:Description rdf:about="#M_3hbcoa_c">
              <bqbiol:is xmlns:bqbiol="http://biomodels.net/biology-qualifiers/">
                <rdf:Bag>
                  <rdf:li rdf:resource="http://identifiers.org/BioCyc/http://identifiers.org/biocyc/META:S-3-HYDROXYBUTANOYL-COA"/>
                  <rdf:li rdf:resource="http://identifiers.org/CHEBI/http://identifiers.org/chebi/CHEBI:62611"/>
                  <rdf:li rdf:resource="http://identifiers.org/Human Metabolome Database/http://identifiers.org/hmdb/HMDB62259"/>
                  <rdf:li rdf:resource="http://identifiers.org/KEGG Compound/http://identifiers.org/kegg.compound/C06000"/>
                  <rdf:li rdf:resource="http://identifiers.org/LipidMaps/http://identifiers.org/lipidmaps/LMFA07050157"/>
                  <rdf:li rdf:resource="http://identifiers.org/MetaNetX (MNX) Chemical/http://identifiers.org/metanetx.chemical/MNXM446"/>
                  <rdf:li rdf:resource="http://identifiers.org/Reactome/http://www.reactome.org/content/detail/R-ALL-77251"/>
                  <rdf:li rdf:resource="http://identifiers.org/SEED Compound/http://identifiers.org/seed.compound/cpd03572"/>
                </rdf:Bag>
              </bqbiol:is>
            </rdf:Description>
          </rdf:RDF>
        </sbml:annotation>
      </species>
      <species boundaryCondition="false" constant="false" hasOnlySubstanceUnits="false" id="M_btal_c" name="Butanal C4H8O" metaid="M_btal_c">
        <sbml:annotation xmlns:sbml="http://www.sbml.org/sbml/level3/version1/core">
          <rdf:RDF xmlns:rdf="http://www.w3.org/1999/02/22-rdf-syntax-ns#">
            <rdf:Description rdf:about="#M_btal_c">
              <bqbiol:is xmlns:bqbiol="http://biomodels.net/biology-qualifiers/">
                <rdf:Bag>
                  <rdf:li rdf:resource="http://identifiers.org/BioCyc/http://identifiers.org/biocyc/META:BUTANAL"/>
                  <rdf:li rdf:resource="http://identifiers.org/CHEBI/http://identifiers.org/chebi/CHEBI:3233"/>
                  <rdf:li rdf:resource="http://identifiers.org/Human Metabolome Database/http://identifiers.org/hmdb/HMDB03543"/>
                  <rdf:li rdf:resource="http://identifiers.org/KEGG Compound/http://identifiers.org/kegg.compound/C01412"/>
                  <rdf:li rdf:resource="http://identifiers.org/MetaNetX (MNX) Chemical/http://identifiers.org/metanetx.chemical/MNXM1017"/>
                  <rdf:li rdf:resource="http://identifiers.org/SEED Compound/http://identifiers.org/seed.compound/cpd01011"/>
                </rdf:Bag>
              </bqbiol:is>
            </rdf:Description>
          </rdf:RDF>
        </sbml:annotation>
      </species>
      <species boundaryCondition="false" constant="false" hasOnlySubstanceUnits="false" id="M_1btol_c" name="1-Butanol" metaid="M_1btol_c">
        <sbml:annotation xmlns:sbml="http://www.sbml.org/sbml/level3/version1/core">
          <rdf:RDF xmlns:rdf="http://www.w3.org/1999/02/22-rdf-syntax-ns#">
            <rdf:Description rdf:about="#M_1btol_c">
              <bqbiol:is xmlns:bqbiol="http://biomodels.net/biology-qualifiers/">
                <rdf:Bag>
                  <rdf:li rdf:resource="http://identifiers.org/BioCyc/http://identifiers.org/biocyc/META:BUTANOL"/>
                  <rdf:li rdf:resource="http://identifiers.org/CHEBI/http://identifiers.org/chebi/CHEBI:612"/>
                  <rdf:li rdf:resource="http://identifiers.org/Human Metabolome Database/http://identifiers.org/hmdb/HMDB04327"/>
                  <rdf:li rdf:resource="http://identifiers.org/KEGG Compound/http://identifiers.org/kegg.compound/C06142"/>
                  <rdf:li rdf:resource="http://identifiers.org/KEGG Drug/http://identifiers.org/kegg.drug/D03200"/>
                  <rdf:li rdf:resource="http://identifiers.org/LipidMaps/http://identifiers.org/lipidmaps/LMFA05000109"/>
                  <rdf:li rdf:resource="http://identifiers.org/MetaNetX (MNX) Chemical/http://identifiers.org/metanetx.chemical/MNXM3230"/>
                  <rdf:li rdf:resource="http://identifiers.org/SEED Compound/http://identifiers.org/seed.compound/cpd03662"/>
                </rdf:Bag>
              </bqbiol:is>
            </rdf:Description>
          </rdf:RDF>
        </sbml:annotation>
      </species>
      <species boundaryCondition="false" constant="false" hasOnlySubstanceUnits="false" id="M_sucsal_c" name="Succinic semialdehyde" metaid="M_sucsal_c">
        <sbml:annotation xmlns:sbml="http://www.sbml.org/sbml/level3/version1/core">
          <rdf:RDF xmlns:rdf="http://www.w3.org/1999/02/22-rdf-syntax-ns#">
            <rdf:Description rdf:about="#M_sucsal_c">
              <bqbiol:is xmlns:bqbiol="http://biomodels.net/biology-qualifiers/">
                <rdf:Bag>
                  <rdf:li rdf:resource="http://identifiers.org/BioCyc/http://identifiers.org/biocyc/META:SUCC-S-ALD"/>
                  <rdf:li rdf:resource="http://identifiers.org/CHEBI/http://identifiers.org/chebi/CHEBI:9305"/>
                  <rdf:li rdf:resource="http://identifiers.org/Human Metabolome Database/http://identifiers.org/hmdb/HMDB01259"/>
                  <rdf:li rdf:resource="http://identifiers.org/KEGG Compound/http://identifiers.org/kegg.compound/C00232"/>
                  <rdf:li rdf:resource="http://identifiers.org/LipidMaps/http://identifiers.org/lipidmaps/LMFA06000118"/>
                  <rdf:li rdf:resource="http://identifiers.org/MetaNetX (MNX) Chemical/http://identifiers.org/metanetx.chemical/MNXM172"/>
                  <rdf:li rdf:resource="http://identifiers.org/Reactome/http://www.reactome.org/content/detail/R-ALL-880046"/>
                  <rdf:li rdf:resource="http://identifiers.org/SEED Compound/http://identifiers.org/seed.compound/cpd00199"/>
                </rdf:Bag>
              </bqbiol:is>
            </rdf:Description>
          </rdf:RDF>
        </sbml:annotation>
      </species>
      <species boundaryCondition="false" constant="false" hasOnlySubstanceUnits="false" id="M_4abut_c" name="4-Aminobutanoate" metaid="M_4abut_c">
        <sbml:annotation xmlns:sbml="http://www.sbml.org/sbml/level3/version1/core">
          <rdf:RDF xmlns:rdf="http://www.w3.org/1999/02/22-rdf-syntax-ns#">
            <rdf:Description rdf:about="#M_4abut_c">
              <bqbiol:is xmlns:bqbiol="http://biomodels.net/biology-qualifiers/">
                <rdf:Bag>
                  <rdf:li rdf:resource="http://identifiers.org/BioCyc/http://identifiers.org/biocyc/META:4-AMINO-BUTYRATE"/>
                  <rdf:li rdf:resource="http://identifiers.org/CHEBI/http://identifiers.org/chebi/CHEBI:59888"/>
                  <rdf:li rdf:resource="http://identifiers.org/Human Metabolome Database/http://identifiers.org/hmdb/HMDB00112"/>
                  <rdf:li rdf:resource="http://identifiers.org/KEGG Compound/http://identifiers.org/kegg.compound/C00334"/>
                  <rdf:li rdf:resource="http://identifiers.org/KEGG Drug/http://identifiers.org/kegg.drug/D00058"/>
                  <rdf:li rdf:resource="http://identifiers.org/LipidMaps/http://identifiers.org/lipidmaps/LMFA01100039"/>
                  <rdf:li rdf:resource="http://identifiers.org/MetaNetX (MNX) Chemical/http://identifiers.org/metanetx.chemical/MNXM192"/>
                  <rdf:li rdf:resource="http://identifiers.org/Reactome/http://www.reactome.org/content/detail/R-ALL-916850"/>
                  <rdf:li rdf:resource="http://identifiers.org/SEED Compound/http://identifiers.org/seed.compound/cpd00281"/>
                </rdf:Bag>
              </bqbiol:is>
            </rdf:Description>
          </rdf:RDF>
        </sbml:annotation>
      </species>
      <species boundaryCondition="false" constant="false" hasOnlySubstanceUnits="false" id="M_4abutn_c" name="4-Aminobutanal" metaid="M_4abutn_c">
        <sbml:annotation xmlns:sbml="http://www.sbml.org/sbml/level3/version1/core">
          <rdf:RDF xmlns:rdf="http://www.w3.org/1999/02/22-rdf-syntax-ns#">
            <rdf:Description rdf:about="#M_4abutn_c">
              <bqbiol:is xmlns:bqbiol="http://biomodels.net/biology-qualifiers/">
                <rdf:Bag>
                  <rdf:li rdf:resource="http://identifiers.org/BioCyc/http://identifiers.org/biocyc/META:4-AMINO-BUTYRALDEHYDE"/>
                  <rdf:li rdf:resource="http://identifiers.org/CHEBI/http://identifiers.org/chebi/CHEBI:58264"/>
                  <rdf:li rdf:resource="http://identifiers.org/Human Metabolome Database/http://identifiers.org/hmdb/HMDB60247"/>
                  <rdf:li rdf:resource="http://identifiers.org/KEGG Compound/http://identifiers.org/kegg.compound/C00555"/>
                  <rdf:li rdf:resource="http://identifiers.org/MetaNetX (MNX) Chemical/http://identifiers.org/metanetx.chemical/MNXM422"/>
                  <rdf:li rdf:resource="http://identifiers.org/SEED Compound/http://identifiers.org/seed.compound/cpd12219"/>
                </rdf:Bag>
              </bqbiol:is>
            </rdf:Description>
          </rdf:RDF>
        </sbml:annotation>
      </species>
      <species boundaryCondition="false" constant="false" hasOnlySubstanceUnits="false" id="M_acac_c" name="Acetoacetate" metaid="M_acac_c">
        <sbml:annotation xmlns:sbml="http://www.sbml.org/sbml/level3/version1/core">
          <rdf:RDF xmlns:rdf="http://www.w3.org/1999/02/22-rdf-syntax-ns#">
            <rdf:Description rdf:about="#M_acac_c">
              <bqbiol:is xmlns:bqbiol="http://biomodels.net/biology-qualifiers/">
                <rdf:Bag>
                  <rdf:li rdf:resource="http://identifiers.org/BioCyc/http://identifiers.org/biocyc/META:3-KETOBUTYRATE"/>
                  <rdf:li rdf:resource="http://identifiers.org/CHEBI/http://identifiers.org/chebi/CHEBI:40507"/>
                  <rdf:li rdf:resource="http://identifiers.org/Human Metabolome Database/http://identifiers.org/hmdb/HMDB00060"/>
                  <rdf:li rdf:resource="http://identifiers.org/KEGG Compound/http://identifiers.org/kegg.compound/C00164"/>
                  <rdf:li rdf:resource="http://identifiers.org/LipidMaps/http://identifiers.org/lipidmaps/LMFA01060003"/>
                  <rdf:li rdf:resource="http://identifiers.org/MetaNetX (MNX) Chemical/http://identifiers.org/metanetx.chemical/MNXM154"/>
                  <rdf:li rdf:resource="http://identifiers.org/Reactome/http://www.reactome.org/content/detail/R-ALL-73909"/>
                  <rdf:li rdf:resource="http://identifiers.org/SEED Compound/http://identifiers.org/seed.compound/cpd00142"/>
                </rdf:Bag>
              </bqbiol:is>
            </rdf:Description>
          </rdf:RDF>
        </sbml:annotation>
      </species>
      <species boundaryCondition="false" constant="false" hasOnlySubstanceUnits="false" id="M_bhb_c" name="(R)-3-Hydroxybutanoate" metaid="M_bhb_c">
        <sbml:annotation xmlns:sbml="http://www.sbml.org/sbml/level3/version1/core">
          <rdf:RDF xmlns:rdf="http://www.w3.org/1999/02/22-rdf-syntax-ns#">
            <rdf:Description rdf:about="#M_bhb_c">
              <bqbiol:is xmlns:bqbiol="http://biomodels.net/biology-qualifiers/">
                <rdf:Bag>
                  <rdf:li rdf:resource="http://identifiers.org/BioCyc/http://identifiers.org/biocyc/META:CPD-335"/>
                  <rdf:li rdf:resource="http://identifiers.org/CHEBI/http://identifiers.org/chebi/CHEBI:322"/>
                  <rdf:li rdf:resource="http://identifiers.org/Human Metabolome Database/http://identifiers.org/hmdb/HMDB00011"/>
                  <rdf:li rdf:resource="http://identifiers.org/KEGG Compound/http://identifiers.org/kegg.compound/C01089"/>
                  <rdf:li rdf:resource="http://identifiers.org/LipidMaps/http://identifiers.org/lipidmaps/LMFA01050243"/>
                  <rdf:li rdf:resource="http://identifiers.org/MetaNetX (MNX) Chemical/http://identifiers.org/metanetx.chemical/MNXM663"/>
                  <rdf:li rdf:resource="http://identifiers.org/Reactome/http://www.reactome.org/content/detail/R-ALL-73911"/>
                  <rdf:li rdf:resource="http://identifiers.org/SEED Compound/http://identifiers.org/seed.compound/cpd00797"/>
                </rdf:Bag>
              </bqbiol:is>
            </rdf:Description>
          </rdf:RDF>
        </sbml:annotation>
      </species>
      <species boundaryCondition="false" constant="false" hasOnlySubstanceUnits="false" id="M_btd_RR_c" name=" R R  2 3 Butanediol C4H10O2" metaid="M_btd_RR_c">
        <sbml:annotation xmlns:sbml="http://www.sbml.org/sbml/level3/version1/core">
          <rdf:RDF xmlns:rdf="http://www.w3.org/1999/02/22-rdf-syntax-ns#">
            <rdf:Description rdf:about="#M_btd_RR_c">
              <bqbiol:is xmlns:bqbiol="http://biomodels.net/biology-qualifiers/">
                <rdf:Bag>
                  <rdf:li rdf:resource="http://identifiers.org/MetaNetX (MNX) Chemical/http://identifiers.org/metanetx.chemical/MNXM163570"/>
                </rdf:Bag>
              </bqbiol:is>
            </rdf:Description>
          </rdf:RDF>
        </sbml:annotation>
      </species>
      <species boundaryCondition="false" constant="false" hasOnlySubstanceUnits="false" id="M_diact_c" name="Diacetyl C4H6O2" metaid="M_diact_c">
        <sbml:annotation xmlns:sbml="http://www.sbml.org/sbml/level3/version1/core">
          <rdf:RDF xmlns:rdf="http://www.w3.org/1999/02/22-rdf-syntax-ns#">
            <rdf:Description rdf:about="#M_diact_c">
              <bqbiol:is xmlns:bqbiol="http://biomodels.net/biology-qualifiers/">
                <rdf:Bag>
                  <rdf:li rdf:resource="http://identifiers.org/BioCyc/http://identifiers.org/biocyc/META:DIACETYL"/>
                  <rdf:li rdf:resource="http://identifiers.org/CHEBI/http://identifiers.org/chebi/CHEBI:4479"/>
                  <rdf:li rdf:resource="http://identifiers.org/Human Metabolome Database/http://identifiers.org/hmdb/HMDB03407"/>
                  <rdf:li rdf:resource="http://identifiers.org/KEGG Compound/http://identifiers.org/kegg.compound/C00741"/>
                  <rdf:li rdf:resource="http://identifiers.org/LipidMaps/http://identifiers.org/lipidmaps/LMFA12000012"/>
                  <rdf:li rdf:resource="http://identifiers.org/MetaNetX (MNX) Chemical/http://identifiers.org/metanetx.chemical/MNXM1467"/>
                  <rdf:li rdf:resource="http://identifiers.org/SEED Compound/http://identifiers.org/seed.compound/cpd00551"/>
                </rdf:Bag>
              </bqbiol:is>
            </rdf:Description>
          </rdf:RDF>
        </sbml:annotation>
      </species>
      <species boundaryCondition="false" constant="false" hasOnlySubstanceUnits="false" id="M_mal__D_c" name="D-Malate" metaid="M_mal__D_c" fbc:chemicalFormula="C4H4O5">
        <sbml:annotation xmlns:sbml="http://www.sbml.org/sbml/level3/version1/core">
          <rdf:RDF xmlns:rdf="http://www.w3.org/1999/02/22-rdf-syntax-ns#">
            <rdf:Description rdf:about="#M_mal__D_c">
              <bqbiol:is xmlns:bqbiol="http://biomodels.net/biology-qualifiers/">
                <rdf:Bag>
                  <rdf:li rdf:resource="http://identifiers.org/BioCyc/http://identifiers.org/biocyc/META:CPD-660"/>
                  <rdf:li rdf:resource="http://identifiers.org/CHEBI/http://identifiers.org/chebi/CHEBI:44073"/>
                  <rdf:li rdf:resource="http://identifiers.org/Human Metabolome Database/http://identifiers.org/hmdb/HMDB31518"/>
                  <rdf:li rdf:resource="http://identifiers.org/KEGG Compound/http://identifiers.org/kegg.compound/C00497"/>
                  <rdf:li rdf:resource="http://identifiers.org/MetaNetX (MNX) Chemical/http://identifiers.org/metanetx.chemical/MNXM1608"/>
                  <rdf:li rdf:resource="http://identifiers.org/SEED Compound/http://identifiers.org/seed.compound/cpd00386"/>
                </rdf:Bag>
              </bqbiol:is>
            </rdf:Description>
          </rdf:RDF>
        </sbml:annotation>
      </species>
      <species boundaryCondition="false" constant="false" hasOnlySubstanceUnits="false" id="M_msa_c" name="Malonate semialdehyde" metaid="M_msa_c">
        <sbml:annotation xmlns:sbml="http://www.sbml.org/sbml/level3/version1/core">
          <rdf:RDF xmlns:rdf="http://www.w3.org/1999/02/22-rdf-syntax-ns#">
            <rdf:Description rdf:about="#M_msa_c">
              <bqbiol:is xmlns:bqbiol="http://biomodels.net/biology-qualifiers/">
                <rdf:Bag>
                  <rdf:li rdf:resource="http://identifiers.org/BioCyc/http://identifiers.org/biocyc/META:MALONATE-S-ALD"/>
                  <rdf:li rdf:resource="http://identifiers.org/CHEBI/http://identifiers.org/chebi/CHEBI:33190"/>
                  <rdf:li rdf:resource="http://identifiers.org/KEGG Compound/http://identifiers.org/kegg.compound/C12069"/>
                  <rdf:li rdf:resource="http://identifiers.org/MetaNetX (MNX) Chemical/http://identifiers.org/metanetx.chemical/MNXM244"/>
                  <rdf:li rdf:resource="http://identifiers.org/Reactome/http://www.reactome.org/content/detail/R-ALL-909783"/>
                  <rdf:li rdf:resource="http://identifiers.org/SEED Compound/http://identifiers.org/seed.compound/cpd08857"/>
                </rdf:Bag>
              </bqbiol:is>
            </rdf:Description>
          </rdf:RDF>
        </sbml:annotation>
      </species>
      <species boundaryCondition="false" constant="false" hasOnlySubstanceUnits="false" id="M_q8_c" name="Ubiquinone-8" metaid="M_q8_c">
        <sbml:annotation xmlns:sbml="http://www.sbml.org/sbml/level3/version1/core">
          <rdf:RDF xmlns:rdf="http://www.w3.org/1999/02/22-rdf-syntax-ns#">
            <rdf:Description rdf:about="#M_q8_c">
              <bqbiol:is xmlns:bqbiol="http://biomodels.net/biology-qualifiers/">
                <rdf:Bag>
                  <rdf:li rdf:resource="http://identifiers.org/BioCyc/http://identifiers.org/biocyc/META:UBIQUINONE-8"/>
                  <rdf:li rdf:resource="http://identifiers.org/CHEBI/http://identifiers.org/chebi/CHEBI:61683"/>
                  <rdf:li rdf:resource="http://identifiers.org/KEGG Compound/http://identifiers.org/kegg.compound/C17569"/>
                  <rdf:li rdf:resource="http://identifiers.org/LipidMaps/http://identifiers.org/lipidmaps/LMPR02010005"/>
                  <rdf:li rdf:resource="http://identifiers.org/MetaNetX (MNX) Chemical/http://identifiers.org/metanetx.chemical/MNXM232"/>
                  <rdf:li rdf:resource="http://identifiers.org/SEED Compound/http://identifiers.org/seed.compound/cpd15560"/>
                </rdf:Bag>
              </bqbiol:is>
            </rdf:Description>
          </rdf:RDF>
        </sbml:annotation>
      </species>
      <species boundaryCondition="false" constant="false" hasOnlySubstanceUnits="false" id="M_q8h2_c" name="Ubiquinol-8" metaid="M_q8h2_c">
        <sbml:annotation xmlns:sbml="http://www.sbml.org/sbml/level3/version1/core">
          <rdf:RDF xmlns:rdf="http://www.w3.org/1999/02/22-rdf-syntax-ns#">
            <rdf:Description rdf:about="#M_q8h2_c">
              <bqbiol:is xmlns:bqbiol="http://biomodels.net/biology-qualifiers/">
                <rdf:Bag>
                  <rdf:li rdf:resource="http://identifiers.org/BioCyc/http://identifiers.org/biocyc/META:CPD-9956"/>
                  <rdf:li rdf:resource="http://identifiers.org/CHEBI/http://identifiers.org/chebi/CHEBI:61682"/>
                  <rdf:li rdf:resource="http://identifiers.org/Human Metabolome Database/http://identifiers.org/hmdb/HMDB01060"/>
                  <rdf:li rdf:resource="http://identifiers.org/MetaNetX (MNX) Chemical/http://identifiers.org/metanetx.chemical/MNXM191"/>
                  <rdf:li rdf:resource="http://identifiers.org/SEED Compound/http://identifiers.org/seed.compound/cpd29608"/>
                </rdf:Bag>
              </bqbiol:is>
            </rdf:Description>
          </rdf:RDF>
        </sbml:annotation>
      </species>
      <species boundaryCondition="false" constant="false" hasOnlySubstanceUnits="false" id="M_o2_c" name="O2 O2" metaid="M_o2_c">
        <sbml:annotation xmlns:sbml="http://www.sbml.org/sbml/level3/version1/core">
          <rdf:RDF xmlns:rdf="http://www.w3.org/1999/02/22-rdf-syntax-ns#">
            <rdf:Description rdf:about="#M_o2_c">
              <bqbiol:is xmlns:bqbiol="http://biomodels.net/biology-qualifiers/">
                <rdf:Bag>
                  <rdf:li rdf:resource="http://identifiers.org/BioCyc/http://identifiers.org/biocyc/META:OXYGEN-MOLECULE"/>
                  <rdf:li rdf:resource="http://identifiers.org/CHEBI/http://identifiers.org/chebi/CHEBI:7860"/>
                  <rdf:li rdf:resource="http://identifiers.org/Human Metabolome Database/http://identifiers.org/hmdb/HMDB01377"/>
                  <rdf:li rdf:resource="http://identifiers.org/KEGG Compound/http://identifiers.org/kegg.compound/C00007"/>
                  <rdf:li rdf:resource="http://identifiers.org/KEGG Drug/http://identifiers.org/kegg.drug/D00003"/>
                  <rdf:li rdf:resource="http://identifiers.org/MetaNetX (MNX) Chemical/http://identifiers.org/metanetx.chemical/MNXM4"/>
                  <rdf:li rdf:resource="http://identifiers.org/Reactome/http://www.reactome.org/content/detail/R-ALL-5668566"/>
                  <rdf:li rdf:resource="http://identifiers.org/SEED Compound/http://identifiers.org/seed.compound/cpd00007"/>
                </rdf:Bag>
              </bqbiol:is>
            </rdf:Description>
          </rdf:RDF>
        </sbml:annotation>
      </species>
      <species boundaryCondition="false" constant="false" hasOnlySubstanceUnits="false" id="M_h_e" name="H+" metaid="M_h_e">
        <sbml:annotation xmlns:sbml="http://www.sbml.org/sbml/level3/version1/core">
          <rdf:RDF xmlns:rdf="http://www.w3.org/1999/02/22-rdf-syntax-ns#">
            <rdf:Description rdf:about="#M_h_e">
              <bqbiol:is xmlns:bqbiol="http://biomodels.net/biology-qualifiers/">
                <rdf:Bag>
                  <rdf:li rdf:resource="http://identifiers.org/BioCyc/http://identifiers.org/biocyc/META:PROTON"/>
                  <rdf:li rdf:resource="http://identifiers.org/CHEBI/http://identifiers.org/chebi/CHEBI:5584"/>
                  <rdf:li rdf:resource="http://identifiers.org/Human Metabolome Database/http://identifiers.org/hmdb/HMDB59597"/>
                  <rdf:li rdf:resource="http://identifiers.org/KEGG Compound/http://identifiers.org/kegg.compound/C00080"/>
                  <rdf:li rdf:resource="http://identifiers.org/MetaNetX (MNX) Chemical/http://identifiers.org/metanetx.chemical/MNXM1"/>
                  <rdf:li rdf:resource="http://identifiers.org/Reactome/http://www.reactome.org/content/detail/R-ALL-74722"/>
                  <rdf:li rdf:resource="http://identifiers.org/SEED Compound/http://identifiers.org/seed.compound/cpd00067"/>
                </rdf:Bag>
              </bqbiol:is>
            </rdf:Description>
          </rdf:RDF>
        </sbml:annotation>
      </species>
      <species boundaryCondition="false" constant="false" hasOnlySubstanceUnits="false" id="M_no2_c" name="Nitrite" metaid="M_no2_c">
        <sbml:annotation xmlns:sbml="http://www.sbml.org/sbml/level3/version1/core">
          <rdf:RDF xmlns:rdf="http://www.w3.org/1999/02/22-rdf-syntax-ns#">
            <rdf:Description rdf:about="#M_no2_c">
              <bqbiol:is xmlns:bqbiol="http://biomodels.net/biology-qualifiers/">
                <rdf:Bag>
                  <rdf:li rdf:resource="http://identifiers.org/BioCyc/http://identifiers.org/biocyc/META:NITRITE"/>
                  <rdf:li rdf:resource="http://identifiers.org/CHEBI/http://identifiers.org/chebi/CHEBI:7585"/>
                  <rdf:li rdf:resource="http://identifiers.org/Human Metabolome Database/http://identifiers.org/hmdb/HMDB02786"/>
                  <rdf:li rdf:resource="http://identifiers.org/KEGG Compound/http://identifiers.org/kegg.compound/C00088"/>
                  <rdf:li rdf:resource="http://identifiers.org/MetaNetX (MNX) Chemical/http://identifiers.org/metanetx.chemical/MNXM107"/>
                  <rdf:li rdf:resource="http://identifiers.org/Reactome/http://www.reactome.org/content/detail/R-ALL-1222379"/>
                  <rdf:li rdf:resource="http://identifiers.org/SEED Compound/http://identifiers.org/seed.compound/cpd00075"/>
                </rdf:Bag>
              </bqbiol:is>
            </rdf:Description>
          </rdf:RDF>
        </sbml:annotation>
      </species>
      <species boundaryCondition="false" constant="false" hasOnlySubstanceUnits="false" id="M_no3_c" name="Nitrate" metaid="M_no3_c">
        <sbml:annotation xmlns:sbml="http://www.sbml.org/sbml/level3/version1/core">
          <rdf:RDF xmlns:rdf="http://www.w3.org/1999/02/22-rdf-syntax-ns#">
            <rdf:Description rdf:about="#M_no3_c">
              <bqbiol:is xmlns:bqbiol="http://biomodels.net/biology-qualifiers/">
                <rdf:Bag>
                  <rdf:li rdf:resource="http://identifiers.org/BioCyc/http://identifiers.org/biocyc/META:NITRATE"/>
                  <rdf:li rdf:resource="http://identifiers.org/CHEBI/http://identifiers.org/chebi/CHEBI:7580"/>
                  <rdf:li rdf:resource="http://identifiers.org/Human Metabolome Database/http://identifiers.org/hmdb/HMDB02878"/>
                  <rdf:li rdf:resource="http://identifiers.org/KEGG Compound/http://identifiers.org/kegg.compound/C00244"/>
                  <rdf:li rdf:resource="http://identifiers.org/KEGG Drug/http://identifiers.org/kegg.drug/D02313"/>
                  <rdf:li rdf:resource="http://identifiers.org/MetaNetX (MNX) Chemical/http://identifiers.org/metanetx.chemical/MNXM207"/>
                  <rdf:li rdf:resource="http://identifiers.org/SEED Compound/http://identifiers.org/seed.compound/cpd00209"/>
                </rdf:Bag>
              </bqbiol:is>
            </rdf:Description>
          </rdf:RDF>
        </sbml:annotation>
      </species>
      <species boundaryCondition="false" constant="false" hasOnlySubstanceUnits="false" id="M_nh4_c" name="Ammonium" metaid="M_nh4_c">
        <sbml:annotation xmlns:sbml="http://www.sbml.org/sbml/level3/version1/core">
          <rdf:RDF xmlns:rdf="http://www.w3.org/1999/02/22-rdf-syntax-ns#">
            <rdf:Description rdf:about="#M_nh4_c">
              <bqbiol:is xmlns:bqbiol="http://biomodels.net/biology-qualifiers/">
                <rdf:Bag>
                  <rdf:li rdf:resource="http://identifiers.org/BioCyc/http://identifiers.org/biocyc/META:AMMONIUM"/>
                  <rdf:li rdf:resource="http://identifiers.org/CHEBI/http://identifiers.org/chebi/CHEBI:7435"/>
                  <rdf:li rdf:resource="http://identifiers.org/Human Metabolome Database/http://identifiers.org/hmdb/HMDB41827"/>
                  <rdf:li rdf:resource="http://identifiers.org/KEGG Compound/http://identifiers.org/kegg.compound/C01342"/>
                  <rdf:li rdf:resource="http://identifiers.org/KEGG Drug/http://identifiers.org/kegg.drug/D02916"/>
                  <rdf:li rdf:resource="http://identifiers.org/MetaNetX (MNX) Chemical/http://identifiers.org/metanetx.chemical/MNXM15"/>
                  <rdf:li rdf:resource="http://identifiers.org/Reactome/http://www.reactome.org/content/detail/R-ALL-76230"/>
                  <rdf:li rdf:resource="http://identifiers.org/SEED Compound/http://identifiers.org/seed.compound/cpd19013"/>
                </rdf:Bag>
              </bqbiol:is>
            </rdf:Description>
          </rdf:RDF>
        </sbml:annotation>
      </species>
      <species boundaryCondition="false" constant="false" hasOnlySubstanceUnits="false" id="M_asp__L_c" name="L-Aspartate" metaid="M_asp__L_c" fbc:chemicalFormula="C4H6NO4">
        <sbml:annotation xmlns:sbml="http://www.sbml.org/sbml/level3/version1/core">
          <rdf:RDF xmlns:rdf="http://www.w3.org/1999/02/22-rdf-syntax-ns#">
            <rdf:Description rdf:about="#M_asp__L_c">
              <bqbiol:is xmlns:bqbiol="http://biomodels.net/biology-qualifiers/">
                <rdf:Bag>
                  <rdf:li rdf:resource="http://identifiers.org/BioCyc/http://identifiers.org/biocyc/META:L-ASPARTATE"/>
                  <rdf:li rdf:resource="http://identifiers.org/CHEBI/http://identifiers.org/chebi/CHEBI:6193"/>
                  <rdf:li rdf:resource="http://identifiers.org/Human Metabolome Database/http://identifiers.org/hmdb/HMDB62501"/>
                  <rdf:li rdf:resource="http://identifiers.org/KEGG Compound/http://identifiers.org/kegg.compound/C16433"/>
                  <rdf:li rdf:resource="http://identifiers.org/KEGG Drug/http://identifiers.org/kegg.drug/D00013"/>
                  <rdf:li rdf:resource="http://identifiers.org/MetaNetX (MNX) Chemical/http://identifiers.org/metanetx.chemical/MNXM42"/>
                  <rdf:li rdf:resource="http://identifiers.org/Reactome/http://www.reactome.org/content/detail/R-ALL-29448"/>
                  <rdf:li rdf:resource="http://identifiers.org/SEED Compound/http://identifiers.org/seed.compound/cpd19181"/>
                </rdf:Bag>
              </bqbiol:is>
            </rdf:Description>
          </rdf:RDF>
        </sbml:annotation>
      </species>
      <species boundaryCondition="false" constant="false" hasOnlySubstanceUnits="false" id="M_n2ppn_c" name="2-Nitropropane" metaid="M_n2ppn_c">
        <sbml:annotation xmlns:sbml="http://www.sbml.org/sbml/level3/version1/core">
          <rdf:RDF xmlns:rdf="http://www.w3.org/1999/02/22-rdf-syntax-ns#">
            <rdf:Description rdf:about="#M_n2ppn_c">
              <bqbiol:is xmlns:bqbiol="http://biomodels.net/biology-qualifiers/">
                <rdf:Bag>
                  <rdf:li rdf:resource="http://identifiers.org/BioCyc/http://identifiers.org/biocyc/META:CPD-244"/>
                  <rdf:li rdf:resource="http://identifiers.org/CHEBI/http://identifiers.org/chebi/CHEBI:44443"/>
                  <rdf:li rdf:resource="http://identifiers.org/KEGG Compound/http://identifiers.org/kegg.compound/C02116"/>
                  <rdf:li rdf:resource="http://identifiers.org/MetaNetX (MNX) Chemical/http://identifiers.org/metanetx.chemical/MNXM9868"/>
                  <rdf:li rdf:resource="http://identifiers.org/SEED Compound/http://identifiers.org/seed.compound/cpd01433"/>
                </rdf:Bag>
              </bqbiol:is>
            </rdf:Description>
          </rdf:RDF>
        </sbml:annotation>
      </species>
      <species boundaryCondition="false" constant="false" hasOnlySubstanceUnits="false" id="M_acetone_c" name="Acetone" metaid="M_acetone_c">
        <sbml:annotation xmlns:sbml="http://www.sbml.org/sbml/level3/version1/core">
          <rdf:RDF xmlns:rdf="http://www.w3.org/1999/02/22-rdf-syntax-ns#">
            <rdf:Description rdf:about="#M_acetone_c">
              <bqbiol:is xmlns:bqbiol="http://biomodels.net/biology-qualifiers/">
                <rdf:Bag>
                  <rdf:li rdf:resource="http://identifiers.org/BioCyc/http://identifiers.org/biocyc/META:ACETONE"/>
                  <rdf:li rdf:resource="http://identifiers.org/CHEBI/http://identifiers.org/chebi/CHEBI:78217"/>
                  <rdf:li rdf:resource="http://identifiers.org/Human Metabolome Database/http://identifiers.org/hmdb/HMDB01659"/>
                  <rdf:li rdf:resource="http://identifiers.org/KEGG Compound/http://identifiers.org/kegg.compound/C00207"/>
                  <rdf:li rdf:resource="http://identifiers.org/KEGG Drug/http://identifiers.org/kegg.drug/D02311"/>
                  <rdf:li rdf:resource="http://identifiers.org/LipidMaps/http://identifiers.org/lipidmaps/LMFA12000057"/>
                  <rdf:li rdf:resource="http://identifiers.org/MetaNetX (MNX) Chemical/http://identifiers.org/metanetx.chemical/MNXM398"/>
                  <rdf:li rdf:resource="http://identifiers.org/SEED Compound/http://identifiers.org/seed.compound/cpd00178"/>
                </rdf:Bag>
              </bqbiol:is>
            </rdf:Description>
          </rdf:RDF>
        </sbml:annotation>
      </species>
      <species boundaryCondition="false" constant="false" hasOnlySubstanceUnits="false" id="M_nh3_c" name="Ammonia" metaid="M_nh3_c">
        <sbml:annotation xmlns:sbml="http://www.sbml.org/sbml/level3/version1/core">
          <rdf:RDF xmlns:rdf="http://www.w3.org/1999/02/22-rdf-syntax-ns#">
            <rdf:Description rdf:about="#M_nh3_c">
              <bqbiol:is xmlns:bqbiol="http://biomodels.net/biology-qualifiers/">
                <rdf:Bag>
                  <rdf:li rdf:resource="http://identifiers.org/BioCyc/http://identifiers.org/biocyc/META:AMMONIUM"/>
                  <rdf:li rdf:resource="http://identifiers.org/CHEBI/http://identifiers.org/chebi/CHEBI:7435"/>
                  <rdf:li rdf:resource="http://identifiers.org/Human Metabolome Database/http://identifiers.org/hmdb/HMDB41827"/>
                  <rdf:li rdf:resource="http://identifiers.org/KEGG Compound/http://identifiers.org/kegg.compound/C01342"/>
                  <rdf:li rdf:resource="http://identifiers.org/KEGG Drug/http://identifiers.org/kegg.drug/D02916"/>
                  <rdf:li rdf:resource="http://identifiers.org/MetaNetX (MNX) Chemical/http://identifiers.org/metanetx.chemical/MNXM15"/>
                  <rdf:li rdf:resource="http://identifiers.org/Reactome/http://www.reactome.org/content/detail/R-ALL-76230"/>
                  <rdf:li rdf:resource="http://identifiers.org/SEED Compound/http://identifiers.org/seed.compound/cpd19013"/>
                </rdf:Bag>
              </bqbiol:is>
            </rdf:Description>
          </rdf:RDF>
        </sbml:annotation>
      </species>
      <species boundaryCondition="false" constant="false" hasOnlySubstanceUnits="false" id="M_ala__D_c" name="D-Alanine" metaid="M_ala__D_c" fbc:chemicalFormula="C3H7NO2">
        <sbml:annotation xmlns:sbml="http://www.sbml.org/sbml/level3/version1/core">
          <rdf:RDF xmlns:rdf="http://www.w3.org/1999/02/22-rdf-syntax-ns#">
            <rdf:Description rdf:about="#M_ala__D_c">
              <bqbiol:is xmlns:bqbiol="http://biomodels.net/biology-qualifiers/">
                <rdf:Bag>
                  <rdf:li rdf:resource="http://identifiers.org/BioCyc/http://identifiers.org/biocyc/META:D-ALANINE"/>
                  <rdf:li rdf:resource="http://identifiers.org/CHEBI/http://identifiers.org/chebi/CHEBI:57416"/>
                  <rdf:li rdf:resource="http://identifiers.org/Human Metabolome Database/http://identifiers.org/hmdb/HMDB01310"/>
                  <rdf:li rdf:resource="http://identifiers.org/KEGG Compound/http://identifiers.org/kegg.compound/C00133"/>
                  <rdf:li rdf:resource="http://identifiers.org/MetaNetX (MNX) Chemical/http://identifiers.org/metanetx.chemical/MNXM156"/>
                  <rdf:li rdf:resource="http://identifiers.org/SEED Compound/http://identifiers.org/seed.compound/cpd00117"/>
                </rdf:Bag>
              </bqbiol:is>
            </rdf:Description>
          </rdf:RDF>
        </sbml:annotation>
      </species>
      <species boundaryCondition="false" constant="false" hasOnlySubstanceUnits="false" id="M_so4_c" name="Sulfate" metaid="M_so4_c">
        <sbml:annotation xmlns:sbml="http://www.sbml.org/sbml/level3/version1/core">
          <rdf:RDF xmlns:rdf="http://www.w3.org/1999/02/22-rdf-syntax-ns#">
            <rdf:Description rdf:about="#M_so4_c">
              <bqbiol:is xmlns:bqbiol="http://biomodels.net/biology-qualifiers/">
                <rdf:Bag>
                  <rdf:li rdf:resource="http://identifiers.org/BioCyc/http://identifiers.org/biocyc/META:SULFATE"/>
                  <rdf:li rdf:resource="http://identifiers.org/CHEBI/http://identifiers.org/chebi/CHEBI:9335"/>
                  <rdf:li rdf:resource="http://identifiers.org/Human Metabolome Database/http://identifiers.org/hmdb/HMDB01448"/>
                  <rdf:li rdf:resource="http://identifiers.org/KEGG Compound/http://identifiers.org/kegg.compound/C00059"/>
                  <rdf:li rdf:resource="http://identifiers.org/KEGG Drug/http://identifiers.org/kegg.drug/D05963"/>
                  <rdf:li rdf:resource="http://identifiers.org/MetaNetX (MNX) Chemical/http://identifiers.org/metanetx.chemical/MNXM58"/>
                  <rdf:li rdf:resource="http://identifiers.org/Reactome/http://www.reactome.org/content/detail/R-ALL-427648"/>
                  <rdf:li rdf:resource="http://identifiers.org/SEED Compound/http://identifiers.org/seed.compound/cpd00048"/>
                </rdf:Bag>
              </bqbiol:is>
            </rdf:Description>
          </rdf:RDF>
        </sbml:annotation>
      </species>
      <species boundaryCondition="false" constant="false" hasOnlySubstanceUnits="false" id="M_aps_c" name="Adenosine 5'-phosphosulfate" metaid="M_aps_c">
        <sbml:annotation xmlns:sbml="http://www.sbml.org/sbml/level3/version1/core">
          <rdf:RDF xmlns:rdf="http://www.w3.org/1999/02/22-rdf-syntax-ns#">
            <rdf:Description rdf:about="#M_aps_c">
              <bqbiol:is xmlns:bqbiol="http://biomodels.net/biology-qualifiers/">
                <rdf:Bag>
                  <rdf:li rdf:resource="http://identifiers.org/BioCyc/http://identifiers.org/biocyc/META:APS"/>
                  <rdf:li rdf:resource="http://identifiers.org/CHEBI/http://identifiers.org/chebi/CHEBI:58243"/>
                  <rdf:li rdf:resource="http://identifiers.org/KEGG Compound/http://identifiers.org/kegg.compound/C00224"/>
                  <rdf:li rdf:resource="http://identifiers.org/MetaNetX (MNX) Chemical/http://identifiers.org/metanetx.chemical/MNXM287"/>
[truncated: 2,480,584 more chars]
